# Supplementary material for: A Salmonella enterica serovar Typhimurium genome-wide CRISPRi screen reveals a role for type 1 fimbriae in evasion of antibody-mediated agglutination
Source: Infect Immun. 2025 Apr 10;93(5):e00574-24. doi: 10.1128/iai.00574-24 (PMC12070745; doi:10.1128/iai.00574-24)
Supplement: Data set 1 — Spacer assignment data for the CRISPRi library. [file iai.00574-24-s0001.xlsx]

## Sheet: Sheet1
Spacer_Sequence	PAM	Strand	Coordinate	Location	First_28_nt_(unique)	ID	Old_Locus_Tag	Gene_Name
TATCTGCCCGCCTAAGTCAATAAATTTTTAAA	AAG	-	130	Chromosome	TATCTGCCCGCCTAAGTCAATAAATTTT	1	Promoter
CATGAACCGCATCAGCACCACCACCATTACCA	ATC	+	189	Chromosome	CATGAACCGCATCAGCACCACCACCATT	2	STM14_0001	thrL
AACCGCATCAGCACCACCACCATTACCACCAT	ATG	+	193	Chromosome	AACCGCATCAGCACCACCACCATTACCA	3	STM14_0001	thrL
AGCACCACCACCATTACCACCATCACCATTAC	ATC	+	202	Chromosome	AGCACCACCACCATTACCACCATCACCA	4	STM14_0001	thrL
GTGGTGGTGCTGATGCGGTTCATGGATGTTGT	ATG	-	212	Chromosome	GTGGTGGTGCTGATGCGGTTCATGGATG	5	STM14_0001	thrL
GTGGTAATGGTGGTGGTGCTGATGCGGTTCAT	ATG	-	221	Chromosome	GTGGTAATGGTGGTGGTGCTGATGCGGT	6	STM14_0001	thrL
GTGATGGTGGTAATGGTGGTGGTGCTGATGCG	ATG	-	227	Chromosome	GTGATGGTGGTAATGGTGGTGGTGCTGA	7	STM14_0001	thrL
CGAGTGTTGAAGTTCGGCGGTACATCAGTGGC	ATG	+	340	Chromosome	CGAGTGTTGAAGTTCGGCGGTACATCAG	8	STM14_0002	thrA
TACCGCCGAACTTCAACACTCGCATGGTTGTT	ATG	-	361	Chromosome	TACCGCCGAACTTCAACACTCGCATGGT	9	STM14_0002	thrA
CAGAACGTTTTCTGCGTGTTGCCGATATTCTG	ATG	+	377	Chromosome	CAGAACGTTTTCTGCGTGTTGCCGATAT	10	STM14_0002	thrA
CCAGGCAAGGGCAGGTAGCGACCGTACTTTCC	ATG	+	419	Chromosome	CCAGGCAAGGGCAGGTAGCGACCGTACT	11	STM14_0002	thrA
GTTGGTAATTTTCGCGGGGGCGGAAAGTACGG	ATG	-	471	Chromosome	GTTGGTAATTTTCGCGGGGGCGGAAAGT	12	STM14_0002	thrA
TTTGATCTGAGCGAATTCTTGTTCGACAACCA	ATG	-	642	Chromosome	TTTGATCTGAGCGAATTCTTGTTCGACA	13	STM14_0002	thrA
TGATCGGCCGGGATCTGGCTGGCGGCGATACG	ATG	-	884	Chromosome	TGATCGGCCGGGATCTGGCTGGCGGCGA	14	Promoter
GTTCCGACTATTCCGCCGCCGTGCTGGCCGCC	ATG	+	953	Chromosome	GTTCCGACTATTCCGCCGCCGTGCTGGC	15	Promoter
TGCCATAAAGGCGGTCACATCGCCGGAGGCGT	ATG	-	2496	Chromosome	TGCCATAAAGGCGGTCACATCGCCGGAG	16	Promoter
AAGGTAAGGTATTGCGCTATGTGGGCAATATC	ATG	+	2552	Chromosome	AAGGTAAGGTATTGCGCTATGTGGGCAA	17	Promoter
GTGAAAGTGTATGCCCCGGCTTCCAGCGCGAA	ATG	+	2804	Chromosome	GTGAAAGTGTATGCCCCGGCTTCCAGCG	18	STM14_0003	thrB
CCCCGGCTTCCAGCGCGAACATGAGCGTCGGT	ATG	+	2817	Chromosome	CCCCGGCTTCCAGCGCGAACATGAGCGT	19	STM14_0003	thrB
TTCGCGCTGGAAGCCGGGGCATACACTTTCAC	ATG	-	2835	Chromosome	TTCGCGCTGGAAGCCGGGGCATACACTT	20	STM14_0003	thrB
AGCGTCGGTTTCGACGTGTTGGGCGCAGCCGT	ATG	+	2840	Chromosome	AGCGTCGGTTTCGACGTGTTGGGCGCAG	21	STM14_0003	thrB
TGGTATCCGTTGAAGCAGCGGACCATTTCCGT	ATG	+	2904	Chromosome	TGGTATCCGTTGAAGCAGCGGACCATTT	22	Promoter
GTCCGCTGCTTCAACGGATACCACATCGCCCA	ATG	-	2926	Chromosome	GTCCGCTGCTTCAACGGATACCACATCG	23	STM14_0003	thrB
CAGACGGAAATGGTCCGCTGCTTCAACGGATA	ATG	-	2938	Chromosome	CAGACGGAAATGGTCCGCTGCTTCAACG	24	STM14_0003	thrB
CCAGTACCCATAGCCACTCATCAAAGCCCGGC	AAG	-	3326	Chromosome	CCAGTACCCATAGCCACTCATCAAAGCC	25	Promoter
AAACTCTATAATCTGAAAGACCATAATGAGCA	ATG	+	3737	Chromosome	AAACTCTATAATCTGAAAGACCATAATG	26	STM14_0004	thrC
GTCTTTCAGATTATAGAGTTTCATTGATTATC	ATG	-	3757	Chromosome	GTCTTTCAGATTATAGAGTTTCATTGAT	27	STM14_0004	thrC
AGCAGGTCAGCTTTGCGCAGGCCGTCACGCAA	ATG	+	3765	Chromosome	AGCAGGTCAGCTTTGCGCAGGCCGTCAC	28	STM14_0004	thrC
AGATGCTCAACCAGGACTTTGTCAGCCGTAGC	ATG	+	3867	Chromosome	AGATGCTCAACCAGGACTTTGTCAGCCG	29	STM14_0004	thrC
ATCCTCTCGGCATTTATTGGCGATGAAATACC	AAG	+	3905	Chromosome	ATCCTCTCGGCATTTATTGGCGATGAAA	30	Promoter
CCGAGAGGATCTTTGCGCTACGGCTGACAAAG	ATG	-	3914	Chromosome	CCGAGAGGATCTTTGCGCTACGGCTGAC	31	STM14_0004	thrC
GAACAGCTCCAGGCAGCCGACATCGCTTTCTA	ATG	-	4030	Chromosome	GAACAGCTCCAGGCAGCCGACATCGCTT	32	STM14_0004	thrC
TCGTTAGGCCTACCGGTGAAACGTTTTATCGC	AAG	+	4514	Chromosome	TCGTTAGGCCTACCGGTGAAACGTTTTA	33	Promoter
TTGTTGAGCAAAATCAAAATCCGCGTCGTTGA	ATG	+	5570	Chromosome	TTGTTGAGCAAAATCAAAATCCGCGTCG	34	STM14_0005	yaaA
TTTATACCGGCCTACAGGCGGAAACGTTCAAC	ATG	-	5628	Chromosome	TTTATACCGGCCTACAGGCGGAAACGTT	35	Promoter
AGGCTGCCAGTCATGAAAACGCGTGGCGTTGA	ATG	+	5681	Chromosome	AGGCTGCCAGTCATGAAAACGCGTGGCG	36	STM14_0005	yaaA
ACTGGCAGCCTCATTTTACGCCGGATAATGCA	ATG	-	5691	Chromosome	ACTGGCAGCCTCATTTTACGCCGGATAA	37	STM14_0005	yaaA
AAAACGCGTGGCGTTGAGATCCGCCAGTTTGT	ATG	+	5696	Chromosome	AAAACGCGTGGCGTTGAGATCCGCCAGT	38	STM14_0005	yaaA
GGAATTAGCGACAAACTGGCGGATCTCAACGC	ATG	-	5737	Chromosome	GGAATTAGCGACAAACTGGCGGATCTCA	39	STM14_0005	yaaA
CTGATTCTGATTTCACCTGCAAAAACGCTTGA	ATG	-	5884	Chromosome	CTGATTCTGATTTCACCTGCAAAAACGC	40	STM14_0005	yaaA
CCAAGCGTCGCAAGGCGTAATAGCCAGATAGC	ATG	+	6213	Chromosome	CCAAGCGTCGCAAGGCGTAATAGCCAGA	41	Promoter
ATAATGGTGTCGCTGAATACGCCAATCATTTG	ATG	+	6471	Chromosome	ATAATGGTGTCGCTGAATACGCCAATCA	42	Promoter
CGGCCGCAGCGGCAACGTCGTATCCCCCTCAC	ATG	-	6555	Chromosome	CGGCCGCAGCGGCAACGTCGTATCCCCC	43	Promoter
CCACGCTGAAAACCGCTGGTAATAGCCTGGGT	ATC	+	6597	Chromosome	CCACGCTGAAAACCGCTGGTAATAGCCT	44	Promoter
CGCTTTTGACTATCGAGGCGATAACGCCAGGC	ATG	+	6676	Chromosome	CGCTTTTGACTATCGAGGCGATAACGCC	45	Promoter
GCCGAGACCCACATCCAGAATACCGCGCCGGG	ATG	+	7101	Chromosome	GCCGAGACCCACATCCAGAATACCGCGC	46	STM14_0006	yaaJ
ACGTCAGGCCGCCTGGCTGCGGGCTAAGGCTG	ATG	+	7219	Chromosome	ACGTCAGGCCGCCTGGCTGCGGGCTAAG	47	STM14_0006	yaaJ
AATCCGGTACGCCAGGTAAACCAACATCCTGC	ATG	+	7296	Chromosome	AATCCGGTACGCCAGGTAAACCAACATC	48	STM14_0006	yaaJ
TTGGTTTACCTGGCGTACCGGATTCATTCAGT	ATG	-	7319	Chromosome	TTGGTTTACCTGGCGTACCGGATTCATT	49	STM14_0006	yaaJ
ATTTACCTGCTGCTCGGCGCAGGATGTTGGTT	ATG	-	7345	Chromosome	ATTTACCTGCTGCTCGGCGCAGGATGTT	50	STM14_0006	yaaJ
CCTGAGTTTTTCAGTTTTATTAACGAAATACT	ATG	-	7393	Chromosome	CCTGAGTTTTTCAGTTTTATTAACGAAA	51	STM14_0006	yaaJ
GTAAACTGCCGTTAATATTAGTCTGACAAGGT	ATG	-	7496	Chromosome	GTAAACTGCCGTTAATATTAGTCTGACA	52	Promoter
CGCAATTAAAGGATACCACCGTATTTATGGTA	ATG	-	7525	Chromosome	CGCAATTAAAGGATACCACCGTATTTAT	53	Promoter
ATAACACGACGCACTCACAGCGCAACCGCCTA	ATG	-	7609	Chromosome	ATAACACGACGCACTCACAGCGCAACCG	54	Promoter
TAACCGGTCTACCCTGATGATAACACGACGCA	ATG	-	7628	Chromosome	TAACCGGTCTACCCTGATGATAACACGA	55	Promoter
ACGGACAAATTGACCTCCCTTCGTCAGTTCAC	ATG	+	7668	Chromosome	ACGGACAAATTGACCTCCCTTCGTCAGT	56	STM14_0007	talB
AAACTGTATCAGCCGCAGGATGCTACAACTAA	ATG	+	7737	Chromosome	AAACTGTATCAGCCGCAGGATGCTACAA	57	STM14_0007	talB
CTACAACTAACCCTTCTCTCATTCTTAACGCA	ATG	+	7759	Chromosome	CTACAACTAACCCTTCTCTCATTCTTAA	58	STM14_0007	talB
AGAGAAGGGTTAGTTGTAGCATCCTGCGGCTG	ATG	-	7777	Chromosome	AGAGAAGGGTTAGTTGTAGCATCCTGCG	59	STM14_0007	talB
CAAAACGTATCATTAAACTCTACAATGATGCG	AAG	+	7999	Chromosome	CAAAACGTATCATTAAACTCTACAATGA	60	Promoter
ATACGTTTTGCTTTGGCGATAGACGCTTCAGT	ATG	-	8008	Chromosome	ATACGTTTTGCTTTGGCGATAGACGCTT	61	STM14_0007	talB
CCCTGCCAGGTGGACGCCAGCTTGATCAGGAT	ATG	-	8080	Chromosome	CCCTGCCAGGTGGACGCCAGCTTGATCA	62	STM14_0007	talB
ATACACTGCGAAGGGAAGGACAGACAGGTTTC	ATG	-	8692	Chromosome	ATACACTGCGAAGGGAAGGACAGACAGG	63	Promoter
GATACCTTACGTATTGGCTTAGTTTCTATCTC	ATG	+	8732	Chromosome	GATACCTTACGTATTGGCTTAGTTTCTA	64	STM14_0008	mogA
CCTTTATCCTGGTAAACGCCGCTTGAAGCGCG	ATG	-	8799	Chromosome	CCTTTATCCTGGTAAACGCCGCTTGAAG	65	STM14_0008	mogA
AACAGGAAATTATCGAGCAAACGTTGTGTGAA	ATG	+	8877	Chromosome	AACAGGAAATTATCGAGCAAACGTTGTG	66	STM14_0008	mogA
AGATGAGCTGTCATCTGGTGCTGACCACTGGC	ATG	+	8919	Chromosome	AGATGAGCTGTCATCTGGTGCTGACCAC	67	STM14_0008	mogA
ACAGCTCATCTCATCGACCAGTTCACACAACG	ATG	-	8929	Chromosome	ACAGCTCATCTCATCGACCAGTTCACAC	68	STM14_0008	mogA
GCAAGGGTCGCGTCCGGCGTGACGTCGCGACG	ATG	-	8997	Chromosome	GCAAGGGTCGCGTCCGGCGTGACGTCGC	69	STM14_0008	mogA
GATAGTTGCTTCGTTACCGGTGATATTGCCGA	ATG	+	9493	Chromosome	GATAGTTGCTTCGTTACCGGTGATATTG	70	STM14_0009	yaaH
GTGGTCATGCCGAAGCCCATCAGGCCCAGCGG	ATG	+	9881	Chromosome	GTGGTCATGCCGAAGCCCATCAGGCCCA	71	STM14_0009	yaaH
CCGAAGCCCATCAGGCCCAGCGGTGCCGGATT	ATG	+	9890	Chromosome	CCGAAGCCCATCAGGCCCAGCGGTGCCG	72	STM14_0009	yaaH
GGCTTCGGCATGACCACCATTCTGCTTAACCT	ATG	-	9897	Chromosome	GGCTTCGGCATGACCACCATTCTGCTTA	73	STM14_0009	yaaH
GGCAACACTAAGTTGGCTAATCCGGCACCGCT	ATG	-	9939	Chromosome	GGCAACACTAAGTTGGCTAATCCGGCAC	74	STM14_0009	yaaH
ATTTTGAGGAATTATGGGCAACACTAAGTTGG	ATG	-	9955	Chromosome	ATTTTGAGGAATTATGGGCAACACTAAG	75	STM14_0009	yaaH
GTGAAATAGTTTCCCAGAATAACGAGTTCCGT	ATG	+	9971	Chromosome	GTGAAATAGTTTCCCAGAATAACGAGTT	76	Promoter
AGGACTGTCTATGATCTAATAAGGGGGAAAAG	AAG	+	10035	Chromosome	AGGACTGTCTATGATCTAATAAGGGGGA	77	Promoter
GACGCGGCGCATAAGCAGGAATTTCTGCAAGC	ATG	-	10418	Chromosome	GACGCGGCGCATAAGCAGGAATTTCTGC	78	Promoter
TCGCAAAACGGCTAAAACTCAAAGCAGATAAA	ATG	-	10519	Chromosome	TCGCAAAACGGCTAAAACTCAAAGCAGA	79	STM14_0010	htgA
CTGAAACTCGCCGGCAATGAGCTGCCAGTTAC	ATG	+	10593	Chromosome	CTGAAACTCGCCGGCAATGAGCTGCCAG	80	Promoter
GAAGGTCACCCGGAGCAACACCGCCGTAACTG	ATG	-	10649	Chromosome	GAAGGTCACCCGGAGCAACACCGCCGTA	81	STM14_0010	htgA
GCTAAGAACGCTCGACAAGCGAGCTTTGCCCT	ATG	+	10674	Chromosome	GCTAAGAACGCTCGACAAGCGAGCTTTG	82	STM14_0010	htgA
CGTCAGCAAACGGGCGAAATCGGCGAGTTGTT	ATG	+	10716	Chromosome	CGTCAGCAAACGGGCGAAATCGGCGAGT	83	STM14_0010	htgA
CTGAAGAAAGTCTAAATCCTCGTCGTGTAAAT	ATG	+	10761	Chromosome	CTGAAGAAAGTCTAAATCCTCGTCGTGT	84	STM14_0010	htgA
AACGTCACCTATTTACACGACGAGGATTTAGA	ATG	-	10802	Chromosome	AACGTCACCTATTTACACGACGAGGATT	85	STM14_0010	htgA
CGGCAGACGGGAATTTTCAGCGTGAGATCGTT	ATG	+	11097	Chromosome	CGGCAGACGGGAATTTTCAGCGTGAGAT	86	STM14_0011	yaaI
AAACGAACGATCTCACGCTGAAAATTCCCGTC	ATG	-	11133	Chromosome	AAACGAACGATCTCACGCTGAAAATTCC	87	STM14_0011	yaaI
CCCAGAAATGAAACGAACGATCTCACGCTGAA	ATG	-	11143	Chromosome	CCCAGAAATGAAACGAACGATCTCACGC	88	STM14_0011	yaaI
GCAATAACACCCAGTATTTTATGGTCGTTCGC	ATG	+	11148	Chromosome	GCAATAACACCCAGTATTTTATGGTCGT	89	STM14_0011	yaaI
GTCGTTCGCGTGCGCGACGCTACTTAACGCCA	ATG	+	11171	Chromosome	GTCGTTCGCGTGCGCGACGCTACTTAAC	90	STM14_0011	yaaI
CGATCTGTGTTAACGATTTCCGTCGGCCTGCT	ATG	-	11242	Chromosome	CGATCTGTGTTAACGATTTCCGTCGGCC	91	STM14_0011	yaaI
GAATTTCTCTTTGACGGGTTCAATAAGCAATA	ATG	+	11247	Chromosome	GAATTTCTCTTTGACGGGTTCAATAAGC	92	STM14_0012
ATAGACGGTATTGCTTATTGAACCCGTCAAAG	ATG	-	11286	Chromosome	ATAGACGGTATTGCTTATTGAACCCGTC	93	STM14_0012
AGCAGAGTATGATAGACGGTATTGCTTATTGA	ATG	-	11297	Chromosome	AGCAGAGTATGATAGACGGTATTGCTTA	94	STM14_0012
GCAACGATTCAGTTTTGTAATCTTTTCTTTTT	ATG	+	11302	Chromosome	GCAACGATTCAGTTTTGTAATCTTTTCT	95	STM14_0012
TTTTCTTTTTATTACAATTTTTCTGTGAATGG	ATC	+	11324	Chromosome	TTTTCTTTTTATTACAATTTTTCTGTGA	96	Promoter
GTATTCGTTATTTAATTTATTTCATGAATATT	ATG	+	11355	Chromosome	GTATTCGTTATTTAATTTATTTCATGAA	97	STM14_0012
AAATAAATTAAATAACGAATACCATTCACAGA	ATG	-	11376	Chromosome	AAATAAATTAAATAACGAATACCATTCA	98	STM14_0012
GAAAACCAGACAGATAAATATTCATGAAATAA	ATG	-	11402	Chromosome	GAAAACCAGACAGATAAATATTCATGAA	99	Promoter
ACGTGGGTTACGACCCCATCTTGTAGTCAACC	ATG	+	11451	Chromosome	ACGTGGGTTACGACCCCATCTTGTAGTC	100	Promoter
TGGTTGTGAATCTGTAATAAGGGCGAAACGTG	ATG	-	11559	Chromosome	TGGTTGTGAATCTGTAATAAGGGCGAAA	101	Promoter
GGTAAAATTATTGGTATCGACCTGGGTACTAC	ATG	+	11596	Chromosome	GGTAAAATTATTGGTATCGACCTGGGTA	102	STM14_0013	dnaK
GATGGAACGCAGGCACGCGTGCTGGAGAACGC	ATG	+	11650	Chromosome	GATGGAACGCAGGCACGCGTGCTGGAGA	103	STM14_0013	dnaK
GAACGCAGGCACGCGTGCTGGAGAACGCCGAG	ATG	+	11654	Chromosome	GAACGCAGGCACGCGTGCTGGAGAACGC	104	STM14_0013	dnaK
ATAGAAGGCGTAGTGCGATCGCCCTCGGCGTT	ATG	-	11708	Chromosome	ATAGAAGGCGTAGTGCGATCGCCCTCGG	105	STM14_0013	dnaK
ATAGAAACGTCACGTTGAACTTCTTCGTCCTG	ATG	-	11855	Chromosome	ATAGAAACGTCACGTTGAACTTCTTCGT	106	STM14_0013	dnaK
ATTTTGTACGGCATGATAGAAACGTCACGTTG	ATG	-	11870	Chromosome	ATTTTGTACGGCATGATAGAAACGTCAC	107	STM14_0013	dnaK
GCGAAAAGAGATTACTACGAGATTTTAGGCGT	ATG	+	13598	Chromosome	GCGAAAAGAGATTACTACGAGATTTTAG	108	STM14_0014	dnaJ
GCCAGGCGCTTATACGCCTTTTTGATTTCACG	ATG	-	13680	Chromosome	GCCAGGCGCTTATACGCCTTTTTGATTT	109	STM14_0014	dnaJ
AAATATCATCCGGACCGCAATCAGGGTGATAA	ATG	+	13685	Chromosome	AAATATCATCCGGACCGCAATCAGGGTG	110	STM14_0014	dnaJ
ATATTTCATGGCCAGGCGCTTATACGCCTTTT	ATG	-	13690	Chromosome	ATATTTCATGGCCAGGCGCTTATACGCC	111	STM14_0014	dnaJ
CGCAAAAACGCGCAGCCTACGATCAGTATGGT	ATG	+	13773	Chromosome	CGCAAAAACGCGCAGCCTACGATCAGTA	112	STM14_0014	dnaJ
TTATAACGCAAATCAGCCCCACGCGCCGCACG	ATG	-	13962	Chromosome	TTATAACGCAAATCAGCCCCACGCGCCG	113	STM14_0014	dnaJ
GATCTCACCCTGGAAGAAGCGGTGCGTGGCGT	ATG	+	13967	Chromosome	GATCTCACCCTGGAAGAAGCGGTGCGTG	114	Promoter
CGCCAGGGATTCTTTGCTGTACAGCAGACCTG	ATG	+	14120	Chromosome	CGCCAGGGATTCTTTGCTGTACAGCAGA	115	Promoter
TTAATCAGCAGTTTTGTATACGCTTATTCTTT	ATG	+	14872	Chromosome	TTAATCAGCAGTTTTGTATACGCTTATT	116	STM14_0015
CGTATACAAAACTGCTGATTAACATCAATTTG	AAG	-	14893	Chromosome	CGTATACAAAACTGCTGATTAACATCAA	117	STM14_0015
AATAAGCGTATACAAAACTGCTGATTAACATC	AAG	-	14899	Chromosome	AATAAGCGTATACAAAACTGCTGATTAA	118	STM14_0015
TGATGACATTAATGATTGCTTTTTTAGATGCT	ATG	+	14918	Chromosome	TGATGACATTAATGATTGCTTTTTTAGA	119	STM14_0015
ACATTAATGATTGCTTTTTTAGATGCTGTGAA	ATG	+	14923	Chromosome	ACATTAATGATTGCTTTTTTAGATGCTG	120	STM14_0015
TCATCACATCACGTTTTTTTAAAGAATAAGCG	ATG	-	14923	Chromosome	TCATCACATCACGTTTTTTTAAAGAATA	121	STM14_0015
CAATATAGATAATACTCAAGATAAATCAATTC	AAG	-	14983	Chromosome	CAATATAGATAATACTCAAGATAAATCA	122	Promoter
GGATCGAAAGGTGCCAACAAGAGCTTTGATTA	ATG	+	15017	Chromosome	GGATCGAAAGGTGCCAACAAGAGCTTTG	123	STM14_0016
CGGCTATGGCGGCAAAAAAGTTAGGCATTACA	ATG	+	15093	Chromosome	CGGCTATGGCGGCAAAAAAGTTAGGCAT	124	STM14_0016
GCGGCAAAAAAGTTAGGCATTACACCGGCTGC	ATG	+	15101	Chromosome	GCGGCAAAAAAGTTAGGCATTACACCGG	125	STM14_0016
CCTAACTTTTTTGCCGCCATAGCCGCATTTCC	ATG	-	15117	Chromosome	CCTAACTTTTTTGCCGCCATAGCCGCAT	126	STM14_0016
AGCCCGCCTTTCCCTCTGCTAAACAGTTCCTC	ATG	-	15204	Chromosome	AGCCCGCCTTTCCCTCTGCTAAACAGTT	127	STM14_0016
TCGACAGCCTTAGCTGTGGGGATGAGCCCGCC	ATG	-	15228	Chromosome	TCGACAGCCTTAGCTGTGGGGATGAGCC	128	STM14_0016
TCTATTCCCAACCATGTGTCGACAACGGAAGT	ATG	+	16091	Chromosome	TCTATTCCCAACCATGTGTCGACAACGG	129	STM14_0017
TGTCGACAACGGAAGTTGTGCTATTGGAGCTA	ATG	+	16107	Chromosome	TGTCGACAACGGAAGTTGTGCTATTGGA	130	STM14_0017
ATCTCTAGCTCCAATAGCACAACTTCCGTTGT	AAG	-	16143	Chromosome	ATCTCTAGCTCCAATAGCACAACTTCCG	131	STM14_0017
AGAACTATTATATTCTGTCTTATCTTTGCGTA	ATG	-	16228	Chromosome	AGAACTATTATATTCTGTCTTATCTTTG	132	STM14_0017
AAAGTATTAAATATTGCTTAACGCAGATCGTG	ATG	+	16233	Chromosome	AAAGTATTAAATATTGCTTAACGCAGAT	133	STM14_0017
CAATATTTAATACTTTCATGAGAACTATTATA	AAG	-	16248	Chromosome	CAATATTTAATACTTTCATGAGAACTAT	134	Promoter
TTGAAACTGCATTCTTTTTCGATCGCAATCGC	ATG	-	16326	Chromosome	TTGAAACTGCATTCTTTTTCGATCGCAA	135	STM14_0017
GCTGGATCAAGAATAGAGTGACCTAGACCAGG	ATG	-	16518	Chromosome	GCTGGATCAAGAATAGAGTGACCTAGAC	136	Promoter
GCTATGCTGGCGATATGCGGGATCTGACCCAC	ATG	-	16911	Chromosome	GCTATGCTGGCGATATGCGGGATCTGAC	137	STM14_0018
CGCTCGCGCCGTGGCTTCGGTAATGCCCCAAT	ATG	+	16916	Chromosome	CGCTCGCGCCGTGGCTTCGGTAATGCCC	138	STM14_0018
CCCCAATGGGTGGCGCCGCCTTTATCTTTAGG	ATG	+	16941	Chromosome	CCCCAATGGGTGGCGCCGCCTTTATCTT	139	STM14_0018
GGTGGCGCCGCCTTTATCTTTAGGGTTAAATA	ATG	+	16949	Chromosome	GGTGGCGCCGCCTTTATCTTTAGGGTTA	140	STM14_0018
CGCAATAATTCCATCTATAATTGGATTCATCT	AAG	+	16997	Chromosome	CGCAATAATTCCATCTATAATTGGATTC	141	Promoter
GAATTATTGCGCTTGAAGGCGGTTACGTATTT	ATG	-	17007	Chromosome	GAATTATTGCGCTTGAAGGCGGTTACGT	142	STM14_0018
AATCCAATTATAGATGGAATTATTGCGCTTGA	ATG	-	17023	Chromosome	AATCCAATTATAGATGGAATTATTGCGC	143	STM14_0018
ATGAAACTGAGACATTTGGCTCTCATCGCAGT	ATG	+	17365	Chromosome	ATGAAACTGAGACATTTGGCTCTCATCG	144	STM14_0019
AAACTGAGACATTTGGCTCTCATCGCAGTCAT	ATG	+	17368	Chromosome	AAACTGAGACATTTGGCTCTCATCGCAG	145	STM14_0019
ACTGCGATGAGAGCCAAATGTCTCAGTTTCAT	ATG	-	17396	Chromosome	ACTGCGATGAGAGCCAAATGTCTCAGTT	146	STM14_0019
AAGGTAAATATAAACTGAGGACGGTCTCAAAT	ATG	-	17446	Chromosome	AAGGTAAATATAAACTGAGGACGGTCTC	147	STM14_0019
CAATTGCTATTAATGATATAAGTTTTCATAAC	ATG	+	17458	Chromosome	CAATTGCTATTAATGATATAAGTTTTCA	148	STM14_0019
AAAACTTATATCATTAATAGCAATTGCATTTA	ATG	-	17483	Chromosome	AAAACTTATATCATTAATAGCAATTGCA	149	STM14_0019
TAATTAAATATCATTTAATTACAATGAAATAA	ATG	-	17644	Chromosome	TAATTAAATATCATTTAATTACAATGAA	150	STM14_0020
ATAAATGATATTTACTATGTTCTCACCAGAAC	ATG	+	17649	Chromosome	ATAAATGATATTTACTATGTTCTCACCA	151	STM14_0020
ATATTTACTATGTTCTCACCAGAACGGAGTAA	ATG	+	17656	Chromosome	ATATTTACTATGTTCTCACCAGAACGGA	152	STM14_0021
TTCTCACCAGAACGGAGTAAGCGGGCGCTGAG	ATG	+	17668	Chromosome	TTCTCACCAGAACGGAGTAAGCGGGCGC	153	STM14_0021
AGAAAACAACACCTCTCAGCGCCCGCTTACTC	AAG	-	17713	Chromosome	AGAAAACAACACCTCTCAGCGCCCGCTT	154	STM14_0021
AGGTTAACAACACCGTCTAACGAAGAGAAAAC	ATG	-	17738	Chromosome	AGGTTAACAACACCGTCTAACGAAGAGA	155	STM14_0021
ATTTTTATATCATCTAAAAAGATGATGTTTTG	ATG	+	17749	Chromosome	ATTTTTATATCATCTAAAAAGATGATGT	156	STM14_0021
ATATAAAAATCATAAAAATGAGGTTAACAACA	ATG	-	17758	Chromosome	ATATAAAAATCATAAAAATGAGGTTAAC	157	STM14_0021
GCTACAAGCAAACTGATTCAAGGCGATACAAT	ATG	+	17870	Chromosome	GCTACAAGCAAACTGATTCAAGGCGATA	158	STM14_0022
AGTAGTTTCAGTAATTGTATCGCCTTGAATCA	ATG	-	17914	Chromosome	AGTAGTTTCAGTAATTGTATCGCCTTGA	159	STM14_0022
CAGCGAATGGTTTTGACCCTGCAACAAGCGAT	ATG	+	17919	Chromosome	CAGCGAATGGTTTTGACCCTGCAACAAG	160	STM14_0022
GTTTTGACCCTGCAACAAGCGATGATAAAATA	ATG	+	17928	Chromosome	GTTTTGACCCTGCAACAAGCGATGATAA	161	STM14_0022
ATAAAATAAGCTATACTTCCGCTCGTGTTGCG	ATG	+	17952	Chromosome	ATAAAATAAGCTATACTTCCGCTCGTGT	162	Promoter
CCAACAAAGCCAAAAATCAGTTTGTCATAAGC	ATG	-	18162	Chromosome	CCAACAAAGCCAAAAATCAGTTTGTCAT	163	STM14_0022
GGTCGAGGAAGGTCGGCTCATATTTCACTTTG	ATG	-	18263	Chromosome	GGTCGAGGAAGGTCGGCTCATATTTCAC	164	STM14_0022
ACCATTTCCATTCACGCCAGCGCATTTGACGT	ATG	+	20061	Chromosome	ACCATTTCCATTCACGCCAGCGCATTTG	165	STM14_0023
CGCTGGCGTGAATGGAAATGGTCATGGTCTAC	ATG	-	20082	Chromosome	CGCTGGCGTGAATGGAAATGGTCATGGT	166	STM14_0023
AAAGTTAAGGTAATTTTTTGATACCAGCTGTT	ATG	-	20125	Chromosome	AAAGTTAAGGTAATTTTTTGATACCAGC	167	STM14_0023
AGAGCGGTAATGCGGTCGATATGAACCATGCC	ATG	+	20134	Chromosome	AGAGCGGTAATGCGGTCGATATGAACCA	168	STM14_0023
CGGTCGATATGAACCATGCCGCAATATCATTC	ATG	+	20146	Chromosome	CGGTCGATATGAACCATGCCGCAATATC	169	STM14_0023
GTTCATATCGACCGCATTACCGCTCTCATTGA	ATG	-	20159	Chromosome	GTTCATATCGACCGCATTACCGCTCTCA	170	STM14_0023
ATGAGATGCAAATCGCGCCAGTCGAGTCCTCT	ATG	+	21073	Chromosome	ATGAGATGCAAATCGCGCCAGTCGAGTC	171	Promoter
CCACTATACTGGGCCTGCCCGATGGCGTCGCG	ATG	+	21484	Chromosome	CCACTATACTGGGCCTGCCCGATGGCGT	172	Promoter
GGGCGGTGGTTCTACTATCAGTATTACGACAA	ATG	+	22943	Chromosome	GGGCGGTGGTTCTACTATCAGTATTACG	173	Promoter
GCGCGTTCTTTCGAATCTCTTTTCCTGCGCCC	AAG	+	23104	Chromosome	GCGCGTTCTTTCGAATCTCTTTTCCTGC	174	STM14_0024
AACGCGCCTTCGAATCTCAAACTAATAGTCCA	AAG	-	23110	Chromosome	AACGCGCCTTCGAATCTCAAACTAATAG	175	STM14_0024
AGAGGTCAGGGGGCGCAGGAAAAGAGATTCGA	ATG	-	23145	Chromosome	AGAGGTCAGGGGGCGCAGGAAAAGAGAT	176	STM14_0024
CGTAATTTGTTATTAATTTTCTGTAATCATTT	ATG	+	23157	Chromosome	CGTAATTTGTTATTAATTTTCTGTAATC	177	STM14_0024
ATTACAGAAAATTAATAACAAATTACGCATAA	ATG	-	23183	Chromosome	ATTACAGAAAATTAATAACAAATTACGC	178	STM14_0024
AATTGTCTTAATCTTAAAAATATTGCGTATTA	AAG	+	23198	Chromosome	AATTGTCTTAATCTTAAAAATATTGCGT	179	STM14_0024
AAAAAAATGATGAACGACGCTTTTGCTAAAGA	ATG	+	23338	Chromosome	AAAAAAATGATGAACGACGCTTTTGCTA	180	STM14_0025
ATGAACGACGCTTTTGCTAAAGATAATAATGA	ATG	+	23347	Chromosome	ATGAACGACGCTTTTGCTAAAGATAATA	181	STM14_0025
AACGACGCTTTTGCTAAAGATAATAATGAGAA	ATG	+	23350	Chromosome	AACGACGCTTTTGCTAAAGATAATAATG	182	STM14_0025
AATTCTCATTATTATCTTTAGCAAAAGCGTCG	ATG	-	23383	Chromosome	AATTCTCATTATTATCTTTAGCAAAAGC	183	STM14_0025
GCAACAAGGCCGAAAATAAGGCATCAATTGCC	ATG	-	23458	Chromosome	GCAACAAGGCCGAAAATAAGGCATCAAT	184	STM14_0025
TAGTGTTCATCGTTTGCCTGTAAATAAAACTC	ATG	-	23525	Chromosome	TAGTGTTCATCGTTTGCCTGTAAATAAA	185	STM14_0025
TTTTACTGAAGGTTGTTATGAAAGCTATTTTT	ATG	+	24105	Chromosome	TTTTACTGAAGGTTGTTATGAAAGCTAT	186	STM14_0026
AAAGCTATTTTTAAAAAGTCAATATGGCTAAA	ATG	+	24125	Chromosome	AAAGCTATTTTTAAAAAGTCAATATGGC	187	STM14_0026
GCTAAAGGAGATAGGCCGAACGACTGGTGTAA	ATG	+	24151	Chromosome	GCTAAAGGAGATAGGCCGAACGACTGGT	188	STM14_0026
TCCTTTAGCCATATTGACTTTTTAAAAATAGC	ATC	-	24159	Chromosome	TCCTTTAGCCATATTGACTTTTTAAAAA	189	STM14_0026
TTATTAATTATTAGCAAGCCAACGGCAAGTTG	ATG	-	24271	Chromosome	TTATTAATTATTAGCAAGCCAACGGCAA	190	Promoter
TCAGAAGCAATAAAACAGCCACTCAACGTCGT	ATG	-	24337	Chromosome	TCAGAAGCAATAAAACAGCCACTCAACG	191	STM14_0027
AAGACACTTTTTTTCGCATAAGAAAAAGTCGT	AAG	+	24356	Chromosome	AAGACACTTTTTTTCGCATAAGAAAAAG	192	STM14_0027
ACACTTTTTTTCGCATAAGAAAAAGTCGTGAT	AAG	+	24359	Chromosome	ACACTTTTTTTCGCATAAGAAAAAGTCG	193	STM14_0027
TGTCTTCTTGTTCTGATATAAATGTCAGAAGC	AAG	-	24361	Chromosome	TGTCTTCTTGTTCTGATATAAATGTCAG	194	STM14_0027
CGAAAAAAAGTGTCTTCTTGTTCTGATATAAA	ATG	-	24371	Chromosome	CGAAAAAAAGTGTCTTCTTGTTCTGATA	195	STM14_0027
AAAAAGTCGTGATATTGCTGTGAAGAAATATC	AAG	+	24378	Chromosome	AAAAAGTCGTGATATTGCTGTGAAGAAA	196	STM14_0027
AAAAAGCCTGTACTAGCATTAATGGTCTCTGC	ATG	+	24472	Chromosome	AAAAAGCCTGTACTAGCATTAATGGTCT	197	STM14_0028	bcfA
CTAGTACAGGCTTTTTCATTCAAGCTCCTTTT	ATG	-	24487	Chromosome	CTAGTACAGGCTTTTTCATTCAAGCTCC	198	STM14_0028	bcfA
GTCTCTGCCATTGCCTTTGGCGGAATGTTGTC	ATG	+	24496	Chromosome	GTCTCTGCCATTGCCTTTGGCGGAATGT	199	STM14_0028	bcfA
GCAGAGACCATTAATGCTAGTACAGGCTTTTT	ATG	-	24503	Chromosome	GCAGAGACCATTAATGCTAGTACAGGCT	200	STM14_0028	bcfA
TTGTCCACCGCGCAAGCGGATACTACAACCGT	ATG	+	24523	Chromosome	TTGTCCACCGCGCAAGCGGATACTACAA	201	STM14_0028	bcfA
TCACGGTCTGATCGACAGAGTCAGCGGAAACA	ATG	-	24637	Chromosome	TCACGGTCTGATCGACAGAGTCAGCGGA	202	STM14_0028	bcfA
AAAAAAAACGTACCGATTTTCCTTCGATTATT	ATG	+	25115	Chromosome	AAAAAAAACGTACCGATTTTCCTTCGAT	203	STM14_0029	bcfB
CCTCCCGCCTGCGCGGCAAACGACAGGCCGGC	ATG	-	25194	Chromosome	CCTCCCGCCTGCGCGGCAAACGACAGGC	204	STM14_0029	bcfB
TTTTTTTAATTCAGTCATGGGTCGCCAATGCC	ATG	+	25281	Chromosome	TTTTTTTAATTCAGTCATGGGTCGCCAA	205	STM14_0029	bcfB
ACTGAATTAAAAAAACATTGCTGGCAGAAGAA	ATG	-	25295	Chromosome	ACTGAATTAAAAAAACATTGCTGGCAGA	206	STM14_0029	bcfB
GGTCGCCAATGCCGATGGTTCACGCTCGACGG	ATG	+	25300	Chromosome	GGTCGCCAATGCCGATGGTTCACGCTCG	207	STM14_0029	bcfB
ATAAAATCCGTCGAGCGTGAACCATCGGCATT	ATG	-	25338	Chromosome	ATAAAATCCGTCGAGCGTGAACCATCGG	208	STM14_0029	bcfB
CGTATTTTATTTAAACAGTAAAGCGATACCCT	AAG	+	25432	Chromosome	CGTATTTTATTTAAACAGTAAAGCGATA	209	Promoter
ATGTTATGCGTAATCAGCTTTTCATGACGCGA	ATG	+	25798	Chromosome	ATGTTATGCGTAATCAGCTTTTCATGAC	210	STM14_0030	bcfC
TTATGCGTAATCAGCTTTTCATGACGCGATAT	ATG	+	25801	Chromosome	TTATGCGTAATCAGCTTTTCATGACGCG	211	STM14_0030	bcfC
CGTAATCAGCTTTTCATGACGCGATATTACTC	ATG	+	25806	Chromosome	CGTAATCAGCTTTTCATGACGCGATATT	212	STM14_0030	bcfC
AAAAGCTGATTACGCATAACATCATGAAGCTG	ATG	-	25819	Chromosome	AAAAGCTGATTACGCATAACATCATGAA	213	STM14_0030	bcfC
ACGCGATATTACTCCAGCGTAACTAAACCCGT	ATG	+	25824	Chromosome	ACGCGATATTACTCCAGCGTAACTAAAC	214	Promoter
CCGGGTTGAAATAGTTTTCCGCCCACCCCGGC	ATG	-	25926	Chromosome	CCGGGTTGAAATAGTTTTCCGCCCACCC	215	STM14_0030	bcfC
TCTCTGGTTGCGAGAAACGTATTGTTCAGGTA	ATG	-	26047	Chromosome	TCTCTGGTTGCGAGAAACGTATTGTTCA	216	STM14_0030	bcfC
GGCGGCTGAAGTATGCGGCGACGGTGGCGGAG	AAG	+	26908	Chromosome	GGCGGCTGAAGTATGCGGCGACGGTGGC	217	Promoter
ATACCACGTGGAAACGGATGAGCGGCTATGAC	ATG	+	27265	Chromosome	ATACCACGTGGAAACGGATGAGCGGCTA	218	Promoter
GTTATCAGAATCACGGTATTGGCGAAAGCGGC	AAG	+	27757	Chromosome	GTTATCAGAATCACGGTATTGGCGAAAG	219	Promoter
GCCTGAGTGGCGGCCTGGTGGCGCACGCGCAT	ATG	+	27880	Chromosome	GCCTGAGTGGCGGCCTGGTGGCGCACGC	220	Promoter
AAAATACCTCTTTTATTTGCTCTGCTGGCGGG	ATG	+	28428	Chromosome	AAAATACCTCTTTTATTTGCTCTGCTGG	221	STM14_0031	bcfD
TACAGGCGGTGTGTCCCGCCGGCGCGTCGACC	ATG	+	28612	Chromosome	TACAGGCGGTGTGTCCCGCCGGCGCGTC	222	STM14_0031	bcfD
TGTCGCCATATCCGGTCGTAGAAACGAGCGGT	ATG	+	28669	Chromosome	TGTCGCCATATCCGGTCGTAGAAACGAG	223	STM14_0031	bcfD
GCGACACATAGGAGCGATAAGTCTGGCTATAG	ATG	-	28674	Chromosome	GCGACACATAGGAGCGATAAGTCTGGCT	224	STM14_0031	bcfD
AACAATGTCCTGATGGGATATGATGAAAATGT	ATG	+	28791	Chromosome	AACAATGTCCTGATGGGATATGATGAAA	225	Promoter
ACATAAACATTAAACATAGTCTTAGGACTAAT	ATG	-	28939	Chromosome	ACATAAACATTAAACATAGTCTTAGGAC	226	STM14_0031	bcfD
TCGTGTACAGCATTCTTTATAGTGGAACGGTG	ATG	+	28972	Chromosome	TCGTGTACAGCATTCTTTATAGTGGAAC	227	Promoter
CTGTACACGACATCTGTCAGCGGATCGCCTGC	ATG	-	28981	Chromosome	CTGTACACGACATCTGTCAGCGGATCGC	228	STM14_0031	bcfD
AACAGATCACACTGCGCTCTTTTTGCCATGGG	ATG	+	29436	Chromosome	AACAGATCACACTGCGCTCTTTTTGCCA	229	STM14_0032	bcfE
GCAAAAAGAGCGCAGTGTGATCTGTTCATTTA	ATG	-	29461	Chromosome	GCAAAAAGAGCGCAGTGTGATCTGTTCA	230	STM14_0032	bcfE
GGACTGATGCTGTGTCCACAAATCAATGCCAG	ATG	+	29466	Chromosome	GGACTGATGCTGTGTCCACAAATCAATG	231	STM14_0032	bcfE
CTGTGTCCACAAATCAATGCCAGCGCTGACGA	ATG	+	29475	Chromosome	CTGTGTCCACAAATCAATGCCAGCGCTG	232	STM14_0032	bcfE
TCGCAGGTTTGCGCCACAATAGTGCCGGTAAA	ATG	-	29557	Chromosome	TCGCAGGTTTGCGCCACAATAGTGCCGG	233	STM14_0032	bcfE
TTTCCGCTTCCCATCCCGGTGTCGGTTATCGC	ATG	-	29776	Chromosome	TTTCCGCTTCCCATCCCGGTGTCGGTTA	234	STM14_0032	bcfE
ATCAGGATACCATCAGTATCAATAATGCCGAC	ATG	+	29818	Chromosome	ATCAGGATACCATCAGTATCAATAATGC	235	Promoter
CGTAACGATATCCTGTACGGCATCGGGATGCT	ATG	+	29997	Chromosome	CGTAACGATATCCTGTACGGCATCGGGA	236	STM14_0033	bcfF
CCGTACAGGATATCGTTACGCATAATTACGAT	ATG	-	30016	Chromosome	CCGTACAGGATATCGTTACGCATAATTA	237	STM14_0033	bcfF
CTGCTGGCGGCATCCGGCGTCCAGGCGCACGA	ATG	+	30027	Chromosome	CTGCTGGCGGCATCCGGCGTCCAGGCGC	238	STM14_0033	bcfF
CCGCCAGCAGCATCCCGATGCCGTACAGGATA	ATG	-	30036	Chromosome	CCGCCAGCAGCATCCCGATGCCGTACAG	239	STM14_0033	bcfF
GCCGGGTCTATGTTTCCGGAACCATCACGGAC	ATG	+	30061	Chromosome	GCCGGGTCTATGTTTCCGGAACCATCAC	240	STM14_0033	bcfF
GTTCCGGAAACATAGACCCGGCCATCGTGCGC	ATG	-	30082	Chromosome	GTTCCGGAAACATAGACCCGGCCATCGT	241	STM14_0033	bcfF
TTTTATTTTGATCATAAAGCGCAATCCCAATG	AAG	-	30354	Chromosome	TTTTATTTTGATCATAAAGCGCAATCCC	242	Promoter
CCTCCGCAACCTTCATTCTTGCCTATGAATAA	ATG	+	30481	Chromosome	CCTCCGCAACCTTCATTCTTGCCTATGA	243	STM14_0034	bcfG
AAGGTTGCGGAGGCATTGGCGTCCCCGGGCGT	ATG	-	30493	Chromosome	AAGGTTGCGGAGGCATTGGCGTCCCCGG	244	STM14_0034	bcfG
AATAAGTTCTTTTTACGCTGCGCGATATATTG	ATG	+	30508	Chromosome	AATAAGTTCTTTTTACGCTGCGCGATAT	245	STM14_0034	bcfG
GGAAGCAAGCACCAATATATCGCGCAGCGTAA	ATG	-	30551	Chromosome	GGAAGCAAGCACCAATATATCGCGCAGC	246	STM14_0034	bcfG
ATATGGGAAGCAAGCACCAATATATCGCGCAG	ATG	-	30556	Chromosome	ATATGGGAAGCAAGCACCAATATATCGC	247	STM14_0034	bcfG
GGCGCAGGCTGGCGTGGTAATTGGCGGTACTC	ATG	+	30561	Chromosome	GGCGCAGGCTGGCGTGGTAATTGGCGGT	248	STM14_0034	bcfG
CGAACCGTGTACAAATGGCGTTTCGTTCGGCT	AAG	+	30875	Chromosome	CGAACCGTGTACAAATGGCGTTTCGTTC	249	Promoter
TATTATCACGCGTTAAAACTTTCCCGACTGGC	ATG	+	31277	Chromosome	TATTATCACGCGTTAAAACTTTCCCGAC	250	STM14_0035	bcfH
TTGACGTTGGCAGGCGTTGCCGTATCCGCCTC	ATG	+	31313	Chromosome	TTGACGTTGGCAGGCGTTGCCGTATCCG	251	STM14_0035	bcfH
TAGGCTTCCGCCGTCGGACCAATTTGCGACGT	ATG	-	31401	Chromosome	TAGGCTTCCGCCGTCGGACCAATTTGCG	252	STM14_0035	bcfH
ACTGACGATGTAGGCTTCCGCCGTCGGACCAA	ATG	-	31411	Chromosome	ACTGACGATGTAGGCTTCCGCCGTCGGA	253	STM14_0035	bcfH
TTCGGCCAAATACGTTGCCACGACCTCTCCCA	ATG	-	31456	Chromosome	TTCGGCCAAATACGTTGCCACGACCTCT	254	STM14_0035	bcfH
TTCAACTGGCATTACAGTATCGTGCTGAGTTG	ATG	+	31530	Chromosome	TTCAACTGGCATTACAGTATCGTGCTGA	255	STM14_0035	bcfH
AAGTCTATGCGTTGCGTCATACCGGTGATTTT	ATG	+	32161	Chromosome	AAGTCTATGCGTTGCGTCATACCGGTGA	256	STM14_0036
CGTTGCGTCATACCGGTGATTTTACTTTCCTT	ATG	+	32170	Chromosome	CGTTGCGTCATACCGGTGATTTTACTTT	257	STM14_0036
ACGCAACGCATAGACTTCATTTTACTTTCACT	ATG	-	32177	Chromosome	ACGCAACGCATAGACTTCATTTTACTTT	258	STM14_0036
AACGATAAAGGAAAGTAAAATCACCGGTATGA	ATG	-	32208	Chromosome	AACGATAAAGGAAAGTAAAATCACCGGT	259	STM14_0036
AAGGGACAGCGAAACCGACCGCTCAGATTCAT	ATG	+	32213	Chromosome	AAGGGACAGCGAAACCGACCGCTCAGAT	260	STM14_0036
AATCTGAGCGGTCGGTTTCGCTGTCCCTTCAT	ATG	-	32241	Chromosome	AATCTGAGCGGTCGGTTTCGCTGTCCCT	261	STM14_0036
CCATAATAAAGAGGGAGTTGAACGTTATATTA	ATG	+	32307	Chromosome	CCATAATAAAGAGGGAGTTGAACGTTAT	262	Promoter
ATAAATCTTTCATCGATTTTTATCCCCTGCCT	ATG	+	32675	Chromosome	ATAAATCTTTCATCGATTTTTATCCCCT	263	STM14_0037
ATAAAAAAGTGCTAAAGGTGACGCTAATGCGT	ATG	-	32924	Chromosome	ATAAAAAAGTGCTAAAGGTGACGCTAAT	264	STM14_0037
TAATGATATTATTTCTCTTAACGACTCATTAT	ATG	+	32929	Chromosome	TAATGATATTATTTCTCTTAACGACTCA	265	STM14_0037
ATATTATTTCTCTTAACGACTCATTATAAATA	ATG	+	32934	Chromosome	ATATTATTTCTCTTAACGACTCATTATA	266	STM14_0037
AGTCGTTAAGAGAAATAATATCATTACATGAT	ATG	-	32954	Chromosome	AGTCGTTAAGAGAAATAATATCATTACA	267	STM14_0037
AGACAATATACTATTAATAACGAATTTATTTA	ATG	-	32991	Chromosome	AGACAATATACTATTAATAACGAATTTA	268	STM14_0037
TGTTTTTATTTTACACAGGCTGAAATGATATC	ATG	+	33208	Chromosome	TGTTTTTATTTTACACAGGCTGAAATGA	269	Promoter
CGGCCAATAAAAAATGCTAAAAAAATTGACTA	ATG	+	33367	Chromosome	CGGCCAATAAAAAATGCTAAAAAAATTG	270	STM14_0038
CTAAAAAAATTGACTACAATCTGATCAAAGTG	ATG	+	33383	Chromosome	CTAAAAAAATTGACTACAATCTGATCAA	271	STM14_0038
CAACCAGGGCGGCGAGGAAACTGGATGTCACG	ATG	+	33443	Chromosome	CAACCAGGGCGGCGAGGAAACTGGATGT	272	STM14_0038
AGTTCATTACTCTCCTGAGCATCTGTTTTATC	ATG	-	33662	Chromosome	AGTTCATTACTCTCCTGAGCATCTGTTT	273	STM14_0038
CCGGAAAATAGTAATTTTCAGTGATATCACCT	ATG	-	33706	Chromosome	CCGGAAAATAGTAATTTTCAGTGATATC	274	STM14_0038
GAGGCTGGTGAGTATTCCCCTGTTTTTTTAAT	ATG	-	33788	Chromosome	GAGGCTGGTGAGTATTCCCCTGTTTTTT	275	STM14_0038
AGATGATCGAAAGTTATCTTATTGATAATTTA	ATG	+	33845	Chromosome	AGATGATCGAAAGTTATCTTATTGATAA	276	Promoter
ATTCAGCATATATTCCAGACACTTTATGCGCA	ATG	+	34688	Chromosome	ATTCAGCATATATTCCAGACACTTTATG	277	STM14_0039
CGCATTGCGGCAATTTTTATCATCTTTCCCGT	ATG	+	34716	Chromosome	CGCATTGCGGCAATTTTTATCATCTTTC	278	STM14_0039
TTTTTTAGCTCATTGGTCTTATCATTGTAAGT	ATG	+	34755	Chromosome	TTTTTTAGCTCATTGGTCTTATCATTGT	279	STM14_0039
AGCTAAAAAACATAAAAACGGGAAAGATGATA	ATG	-	34764	Chromosome	AGCTAAAAAACATAAAAACGGGAAAGAT	280	STM14_0039
ATAAGACCAATGAGCTAAAAAACATAAAAACG	ATG	-	34776	Chromosome	ATAAGACCAATGAGCTAAAAAACATAAA	281	STM14_0039
ACTATTTATTTAATTAACAGCACGCACACTTA	ATG	-	34813	Chromosome	ACTATTTATTTAATTAACAGCACGCACA	282	STM14_0039
ATGTTATTTAATGGGTTTAATTAGGGTGGCGA	ATG	+	34818	Chromosome	ATGTTATTTAATGGGTTTAATTAGGGTG	283	STM14_0040
TTATTTAATGGGTTTAATTAGGGTGGCGATAA	ATG	+	34821	Chromosome	TTATTTAATGGGTTTAATTAGGGTGGCG	284	STM14_0040
GGTTTAATTAGGGTGGCGATAATAATATGCAT	ATG	+	34831	Chromosome	GGTTTAATTAGGGTGGCGATAATAATAT	285	STM14_0040
GCCACCCTAATTAAACCCATTAAATAACATCA	ATC	-	34847	Chromosome	GCCACCCTAATTAAACCCATTAAATAAC	286	STM14_0040
CATATTATTATCGCCACCCTAATTAAACCCAT	ATG	-	34859	Chromosome	CATATTATTATCGCCACCCTAATTAAAC	287	STM14_0040
ACGCTATTACAATCACACCAGTTGATCCATAA	AAG	-	34901	Chromosome	ACGCTATTACAATCACACCAGTTGATCC	288	STM14_0040
AATAAGAAAAGTTCGTCAATGGTTAACATGCC	ATG	+	35342	Chromosome	AATAAGAAAAGTTCGTCAATGGTTAACA	289	STM14_0041
GTTAACATGCCCGCACCGCGTGAGCCGATTAA	ATG	+	35363	Chromosome	GTTAACATGCCCGCACCGCGTGAGCCGA	290	STM14_0041
TTAACCATTGACGAACTTTTCTTATTCATACG	ATG	-	35367	Chromosome	TTAACCATTGACGAACTTTTCTTATTCA	291	STM14_0041
CCCGCACCGCGTGAGCCGATTAACCAGAAAAT	ATG	+	35372	Chromosome	CCCGCACCGCGTGAGCCGATTAACCAGA	292	STM14_0041
GTTTAAAACCAGTGCGTTATTGGTATCGATTT	ATG	-	35431	Chromosome	GTTTAAAACCAGTGCGTTATTGGTATCG	293	STM14_0041
GCGTTATGGTTTAAAACCAGTGCGTTATTGGT	ATG	-	35439	Chromosome	GCGTTATGGTTTAAAACCAGTGCGTTAT	294	STM14_0041
TCGCCTATTACGATATGCTGTATGTGATGGAT	AAG	+	36189	Chromosome	TCGCCTATTACGATATGCTGTATGTGAT	295	Promoter
CTGCCCCCAGGTCCAGAAATTCTTATCTGCCG	ATG	-	36538	Chromosome	CTGCCCCCAGGTCCAGAAATTCTTATCT	296	Promoter
TCTGTTGCCGCTCGATAACTTCAGCCGGGTGG	AAG	+	36634	Chromosome	TCTGTTGCCGCTCGATAACTTCAGCCGG	297	Promoter
GTATTTAGGTTTATTTTAAACTGCACCACCCG	ATC	-	36690	Chromosome	GTATTTAGGTTTATTTTAAACTGCACCA	298	Promoter
GCGTATCTGTGCCGCTGTAAAAAACATTATCC	ATG	+	38224	Chromosome	GCGTATCTGTGCCGCTGTAAAAAACATT	299	Promoter
GGCATGTAAATCGTTTGTATAATAAATTGTGA	ATG	+	38549	Chromosome	GGCATGTAAATCGTTTGTATAATAAATT	300	Promoter
TCACGCGCATCGGCTGAAAAGGAAATGGCTGA	ATG	+	38583	Chromosome	TCACGCGCATCGGCTGAAAAGGAAATGG	301	STM14_0042
GCTGAAGACAAACCAATGCACAGCGACAGTAG	ATG	+	38610	Chromosome	GCTGAAGACAAACCAATGCACAGCGACA	302	STM14_0042
CACAGCGACAGTAGGGATATCGAAAACTTTTT	ATG	+	38628	Chromosome	CACAGCGACAGTAGGGATATCGAAAACT	303	STM14_0042
GTTTATATGAACAAAAAGTTTTCGATATCCCT	ATG	-	38671	Chromosome	GTTTATATGAACAAAAAGTTTTCGATAT	304	STM14_0042
GATGGTTTATATGAACAAAAAGTTTTCGATAT	ATG	-	38675	Chromosome	GATGGTTTATATGAACAAAAAGTTTTCG	305	STM14_0042
TAGCGTAAATGGATGGTTTATATGAACAAAAA	ATG	-	38686	Chromosome	TAGCGTAAATGGATGGTTTATATGAACA	306	STM14_0042
CCTGTCGCCTGTCCATACTTTTTAGAGGTATA	AAG	+	39050	Chromosome	CCTGTCGCCTGTCCATACTTTTTAGAGG	307	Promoter
ATGCAAATTCGCCCCTGTCAAACACGGCGCCG	ATG	+	39324	Chromosome	ATGCAAATTCGCCCCTGTCAAACACGGC	308	STM14_0043
CAAATTCGCCCCTGTCAAACACGGCGCCGAAA	ATG	+	39327	Chromosome	CAAATTCGCCCCTGTCAAACACGGCGCC	309	STM14_0043
TGTTCTTTTCTCTTGCTTTAATGGCCAGGCAG	ATG	-	39493	Chromosome	TGTTCTTTTCTCTTGCTTTAATGGCCAG	310	STM14_0043
CGGCGAGTAGACTATTAATATATTTCTTATTT	ATG	+	39498	Chromosome	CGGCGAGTAGACTATTAATATATTTCTT	311	STM14_0043
AAAAATAAGAAATATATTAATAGTCTACTCGC	ATG	-	39531	Chromosome	AAAAATAAGAAATATATTAATAGTCTAC	312	STM14_0043
GAGTTGAGCATGAAAAATAAGAAATATATTAA	ATG	-	39543	Chromosome	GAGTTGAGCATGAAAAATAAGAAATATA	313	STM14_0043
AAAAGAACAGTCGTTGCCAGTATGATAGGGTT	ATG	+	40134	Chromosome	AAAAGAACAGTCGTTGCCAGTATGATAG	314	STM14_0044
ATAGGGTTGGCGCTATGCGCTGGATGCGTATT	ATG	+	40158	Chromosome	ATAGGGTTGGCGCTATGCGCTGGATGCG	315	STM14_0044
CGCTGGATGCGTATTATCAACCGCGCAAGCGG	ATG	+	40175	Chromosome	CGCTGGATGCGTATTATCAACCGCGCAA	316	STM14_0044
ACTAAGTTAGGACGCTTTGCGGTTGCCGCTTG	ATG	-	40231	Chromosome	ACTAAGTTAGGACGCTTTGCGGTTGCCG	317	STM14_0044
CGGTGCCCGTAGGTGGCGAGATCGCCATACCC	ATG	-	40285	Chromosome	CGGTGCCCGTAGGTGGCGAGATCGCCAT	318	STM14_0044
TTAGGTGTTTTAACGATGCGGTGCCCGTAGGT	ATG	-	40303	Chromosome	TTAGGTGTTTTAACGATGCGGTGCCCGT	319	STM14_0044
GGGAAATTACACCTGAATGCGGGCGGCGATCG	ATG	+	40521	Chromosome	GGGAAATTACACCTGAATGCGGGCGGCG	320	Promoter
CCGACGCCTGTCACCTGGGGCTAATGGAATAA	AAG	+	41601	Chromosome	CCGACGCCTGTCACCTGGGGCTAATGGA	321	Promoter
ATGTTTGGGAAAAGTTGTCAGGTCATGGTTAA	ATG	+	41726	Chromosome	ATGTTTGGGAAAAGTTGTCAGGTCATGG	322	STM14_0045
TTTGGGAAAAGTTGTCAGGTCATGGTTAAACC	ATG	+	41729	Chromosome	TTTGGGAAAAGTTGTCAGGTCATGGTTA	323	STM14_0045
ACCTGACAACTTTTCCCAAACATCATTACCTT	ATG	-	41748	Chromosome	ACCTGACAACTTTTCCCAAACATCATTA	324	STM14_0045
GTTAAACCGACCGGATCGGTGTGTAACCTTGA	ATG	+	41753	Chromosome	GTTAAACCGACCGGATCGGTGTGTAACC	325	STM14_0045
GTTTTTTCGATCCGGATAGAGCTTTTCTTTCT	ATG	-	41839	Chromosome	GTTTTTTCGATCCGGATAGAGCTTTTCT	326	STM14_0045
AAGAGTTCGAGGGTCTCTTCCGACATTTTGTA	ATG	-	41874	Chromosome	AAGAGTTCGAGGGTCTCTTCCGACATTT	327	STM14_0045
CGAGAAAAAAGCCTGATAACCTGCACACAGAT	ATG	-	42829	Chromosome	CGAGAAAAAAGCCTGATAACCTGCACAC	328	Promoter
TTTTCTCACATTAATGTCGATGCTTGCAAAAC	ATG	+	42941	Chromosome	TTTTCTCACATTAATGTCGATGCTTGCA	329	STM14_0046
TGAGAAAACATATTCACTCCCTGCGAATACTA	ATG	-	42948	Chromosome	TGAGAAAACATATTCACTCCCTGCGAAT	330	STM14_0046
TCGATGCTTGCAAAACGCCAGGCTGCAAAAAT	ATG	+	42957	Chromosome	TCGATGCTTGCAAAACGCCAGGCTGCAA	331	STM14_0046
CTTGCAAAACGCCAGGCTGCAAAAATCTGGGG	ATG	+	42963	Chromosome	CTTGCAAAACGCCAGGCTGCAAAAATCT	332	STM14_0046
GGGAACAAAAAACCGCACGCTCGACAGAGAAC	ATG	-	43065	Chromosome	GGGAACAAAAAACCGCACGCTCGACAGA	333	STM14_0046
CGGACAGGACTTCACCAGACCTTTCCAGGGTT	ATG	-	43144	Chromosome	CGGACAGGACTTCACCAGACCTTTCCAG	334	STM14_0046
ACACTTTTTATTTTAGCAATTCAGTTACGTGA	ATC	-	44205	Chromosome	ACACTTTTTATTTTAGCAATTCAGTTAC	335	Promoter
AATACGTTAACTACAACGTCTGTTGTCCTTCC	ATG	+	44315	Chromosome	AATACGTTAACTACAACGTCTGTTGTCC	336	STM14_0047
AAATGGTGCTTAACCATACCGCTATTTATGAA	ATG	+	44391	Chromosome	AAATGGTGCTTAACCATACCGCTATTTA	337	STM14_0047
GTGCTTAACCATACCGCTATTTATGAAAATTG	ATG	+	44396	Chromosome	GTGCTTAACCATACCGCTATTTATGAAA	338	STM14_0047
GTTAAGCACCATTTCATTATTGATATCGATAC	ATG	-	44404	Chromosome	GTTAAGCACCATTTCATTATTGATATCG	339	STM14_0047
AGCGCATTTTCTACCGTATTCTCTTGCGTGAC	ATG	-	44469	Chromosome	AGCGCATTTTCTACCGTATTCTCTTGCG	340	STM14_0047
ATCTCAGCCGGTTCCAGACTCCAGACCCCGGC	ATG	-	44544	Chromosome	ATCTCAGCCGGTTCCAGACTCCAGACCC	341	STM14_0047
GGTGTAAAGATGTTCTACCGGCATCGCCGTTT	AAG	-	44602	Chromosome	GGTGTAAAGATGTTCTACCGGCATCGCC	342	Promoter
ACAATACGGTTTTCAGTATCCGCTACCAGCCC	AAG	-	44667	Chromosome	ACAATACGGTTTTCAGTATCCGCTACCA	343	Promoter
GGGCTGCTAATTTTACAGGAGATTGCGCCTAC	ATG	+	45869	Chromosome	GGGCTGCTAATTTTACAGGAGATTGCGC	344	Promoter
ATAGACCGCTACGCGTACAGATCCATTTTATA	ATG	-	46035	Chromosome	ATAGACCGCTACGCGTACAGATCCATTT	345	Promoter
TCGGACTTCATTTCGTAAAAAACGAGCTATTC	AAG	+	46074	Chromosome	TCGGACTTCATTTCGTAAAAAACGAGCT	346	Promoter
AGTCAGGCGAGGTAAGATAGTAGATCCGAAGA	ATG	+	46133	Chromosome	AGTCAGGCGAGGTAAGATAGTAGATCCG	347	Promoter
CCTCTGGGGGCATCATTCTCATCATCGCCGCT	ATG	+	46224	Chromosome	CCTCTGGGGGCATCATTCTCATCATCGC	348	STM14_0048	nhaA
CCCCCAGAGGCATCGCTGCTAAAAAATCGGTG	ATG	-	46233	Chromosome	CCCCCAGAGGCATCGCTGCTAAAAAATC	349	STM14_0048	nhaA
ATGCCCCCAGAGGCATCGCTGCTAAAAAATCG	ATG	-	46236	Chromosome	ATGCCCCCAGAGGCATCGCTGCTAAAAA	350	STM14_0048	nhaA
AGAATGATGCCCCCAGAGGCATCGCTGCTAAA	ATG	-	46242	Chromosome	AGAATGATGCCCCCAGAGGCATCGCTGC	351	STM14_0048	nhaA
CTGATGGCCAATATGGGCGCGACCAGTGGATG	ATG	+	46268	Chromosome	CTGATGGCCAATATGGGCGCGACCAGTG	352	STM14_0048	nhaA
GCCAATATGGGCGCGACCAGTGGATGGTATCA	ATG	+	46274	Chromosome	GCCAATATGGGCGCGACCAGTGGATGGT	353	STM14_0048	nhaA
GGCGCGACCAGTGGATGGTATCATGATTTTCT	ATG	+	46283	Chromosome	GGCGCGACCAGTGGATGGTATCATGATT	354	Promoter
AGCATGTCTCATATTAACTACAACCATCTTTA	ATG	+	47421	Chromosome	AGCATGTCTCATATTAACTACAACCATC	355	STM14_0049	nhaR
TCTCATATTAACTACAACCATCTTTATTATTT	ATG	+	47427	Chromosome	TCTCATATTAACTACAACCATCTTTATT	356	STM14_0049	nhaR
GTTGTAGTTAATATGAGACATGCTCATTTCTC	ATG	-	47444	Chromosome	GTTGTAGTTAATATGAGACATGCTCATT	357	STM14_0049	nhaR
CCAGAAATAATAAAGATGGTTGTAGTTAATAT	ATG	-	47462	Chromosome	CCAGAAATAATAAAGATGGTTGTAGTTA	358	STM14_0049	nhaR
TCTATAAAGAAGGTTCTGTCGTGGGTGCCGCA	ATG	+	47467	Chromosome	TCTATAAAGAAGGTTCTGTCGTGGGTGC	359	STM14_0049	nhaR
GTTTGCGGCGTCAGAAAAAGCGCCTCTGCGGC	ATG	-	47524	Chromosome	GTTTGCGGCGTCAGAAAAAGCGCCTCTG	360	STM14_0049	nhaR
ATATTCTTCCATGACATTCTCCACGCGCCCAA	ATG	-	48227	Chromosome	ATATTCTTCCATGACATTCTCCACGCGC	361	Promoter
CTATTCAGGAGGGCAGACGCTGCAGTACGCTA	AAG	-	48471	Chromosome	CTATTCAGGAGGGCAGACGCTGCAGTAC	362	Promoter
GATTTCCTCGGCAATACCACTTACTTTGATGC	ATG	-	49361	Chromosome	GATTTCCTCGGCAATACCACTTACTTTG	363	Promoter
TGGCACTGACTTTCTGCGACTGGCTCAGTCAA	ATG	+	50239	Chromosome	TGGCACTGACTTTCTGCGACTGGCTCAG	364	STM14_0050
CCCAGTCTTCATTTCTCATTACCGGCAGATGA	ATG	+	50273	Chromosome	CCCAGTCTTCATTTCTCATTACCGGCAG	365	STM14_0050
ACGGCCGCTGCGTACGCGCAGGCTGTTCTCGC	ATG	+	50304	Chromosome	ACGGCCGCTGCGTACGCGCAGGCTGTTC	366	STM14_0050
CAACAAGACCCGCGTCGTCTGGTCTGGCAGCA	ATG	-	50399	Chromosome	CAACAAGACCCGCGTCGTCTGGTCTGGC	367	STM14_0050
CCATTTATGCAACAAGACCCGCGTCGTCTGGT	ATG	-	50408	Chromosome	CCATTTATGCAACAAGACCCGCGTCGTC	368	STM14_0050
GGAGGCACCACCATGCCATTTATGCAACAAGA	ATG	-	50423	Chromosome	GGAGGCACCACCATGCCATTTATGCAAC	369	STM14_0050
GCATAGACGCCCCCATATGGGGGATCATCATC	ATG	-	51619	Chromosome	GCATAGACGCCCCCATATGGGGGATCAT	370	STM14_0051
TACGTTGAACTGAAGCAGTACAGCAGATTACC	ATG	+	51703	Chromosome	TACGTTGAACTGAAGCAGTACAGCAGAT	371	STM14_0051
TGGCGGGTAATCTGCTGTACTGCTTCAGTTCA	ATG	-	51739	Chromosome	TGGCGGGTAATCTGCTGTACTGCTTCAG	372	STM14_0051
ATGCTGACCCGGAAGGCTGGGTATCCTCAATG	ATG	+	51782	Chromosome	ATGCTGACCCGGAAGGCTGGGTATCCTC	373	STM14_0051
CTGACCCGGAAGGCTGGGTATCCTCAATGACA	ATG	+	51785	Chromosome	CTGACCCGGAAGGCTGGGTATCCTCAAT	374	STM14_0051
AGTTCTGTCATTGAGGATACCCAGCCTTCCGG	ATG	-	51821	Chromosome	AGTTCTGTCATTGAGGATACCCAGCCTT	375	STM14_0051
GGAGGGGTAGCTGAAAAAATAGGCTGGTCAGG	AAG	+	52132	Chromosome	GGAGGGGTAGCTGAAAAAATAGGCTGGT	376	Promoter
ACGTGCAGCTTTGTTTTTGTGGATCAGACCTT	ATG	+	52322	Chromosome	ACGTGCAGCTTTGTTTTTGTGGATCAGA	377	STM14_0052	rpsT
CAACCGATCGTGGACCGTCAGGCTGCTAAAGG	ATG	-	52381	Chromosome	CAACCGATCGTGGACCGTCAGGCTGCTA	378	STM14_0052	rpsT
CTTTCAGTGCAGCAGCTTTGTCGCCAGCTTCG	ATG	+	52396	Chromosome	CTTTCAGTGCAGCAGCTTTGTCGCCAGC	379	STM14_0052	rpsT
AAAGTACGCATCATAGAGCGACGGCTTGCGTT	ATG	+	52452	Chromosome	AAAGTACGCATCATAGAGCGACGGCTTG	380	STM14_0052	rpsT
CGTACTTTCATCAAGAAAGTATACGCAGCTAT	ATG	-	52459	Chromosome	CGTACTTTCATCAAGAAAGTATACGCAG	381	STM14_0052	rpsT
ATGCGTACTTTCATCAAGAAAGTATACGCAGC	ATG	-	52462	Chromosome	ATGCGTACTTTCATCAAGAAAGTATACG	382	STM14_0052	rpsT
AAGGCTAAAAGGGCATATTCCTCGGCCTTTGA	AAG	-	52609	Chromosome	AAGGCTAAAAGGGCATATTCCTCGGCCT	383	Promoter
GCGCAGGATTCTACCAGCTTGCGTGCTGTGAA	ATG	+	52674	Chromosome	GCGCAGGATTCTACCAGCTTGCGTGCTG	384	STM14_0053	yaaY
CTGGTAGAATCCTGCGCCATCACTACGCAACG	AAG	-	52690	Chromosome	CTGGTAGAATCCTGCGCCATCACTACGC	385	Promoter
GAAAGGCTGTATTCACAGCACGCAAGCTGGTA	ATG	-	52716	Chromosome	GAAAGGCTGTATTCACAGCACGCAAGCT	386	STM14_0053	yaaY
AGAAAAATTGCATTAAGCGGCGGGTTTTGGGG	ATG	+	52721	Chromosome	AGAAAAATTGCATTAAGCGGCGGGTTTT	387	STM14_0053	yaaY
CAATTTTTCTCATGGAAAGGCTGTATTCACAG	ATG	-	52730	Chromosome	CAATTTTTCTCATGGAAAGGCTGTATTC	388	STM14_0053	yaaY
CGGCAAACTCCGCCCCAAAACCCGCCGCTTAA	ATG	-	52764	Chromosome	CGGCAAACTCCGCCCCAAAACCCGCCGC	389	STM14_0053	yaaY
GCGATGAAAAGCATCTTCTTTATGTTTCATCA	ATG	+	52769	Chromosome	GCGATGAAAAGCATCTTCTTTATGTTTC	390	STM14_0053	yaaY
GTATACTCTTGCGATTTTCACTGTTTTGAGTC	AAG	+	52836	Chromosome	GTATACTCTTGCGATTTTCACTGTTTTG	391	Promoter
AAGCTGATACGCGGCATACATAATCTCAGTCA	ATG	+	52875	Chromosome	AAGCTGATACGCGGCATACATAATCTCA	392	STM14_0054	ribF
CCGCGTATCAGCTTCATGTCTGACTCAAAACA	ATG	-	52888	Chromosome	CCGCGTATCAGCTTCATGTCTGACTCAA	393	STM14_0054	ribF
TATGCCGCGTATCAGCTTCATGTCTGACTCAA	ATG	-	52892	Chromosome	TATGCCGCGTATCAGCTTCATGTCTGAC	394	STM14_0054	ribF
CGGGGCCTGACTGAGATTATGTATGCCGCGTA	ATG	-	52913	Chromosome	CGGGGCCTGACTGAGATTATGTATGCCG	395	STM14_0054	ribF
GGTGTGTGCTGACCATTGGTAATTTCGACGGC	ATG	+	52918	Chromosome	GGTGTGTGCTGACCATTGGTAATTTCGA	396	STM14_0054	ribF
ATTTTCGAACCGCAGCCGCTGGAGCTGTTCGC	ATG	+	53028	Chromosome	ATTTTCGAACCGCAGCCGCTGGAGCTGT	397	STM14_0054	ribF
AGTTAACGGCCCGCAAGTTTTTTGGGCTAGCC	ATG	+	53767	Chromosome	AGTTAACGGCCCGCAAGTTTTTTGGGCT	398	Promoter
AGTGACTATAAATCGACCCTGAATTTGCCGGA	ATG	+	53858	Chromosome	AGTGACTATAAATCGACCCTGAATTTGC	399	STM14_0055	ileS
CGCGGCGACCTCGCCAAGCGTGAACCGGGAAT	ATG	+	53906	Chromosome	CGCGGCGACCTCGCCAAGCGTGAACCGG	400	STM14_0055	ileS
CTGGCGCGTTGGACCGATGATGATCTGTACGG	ATG	+	53939	Chromosome	CTGGCGCGTTGGACCGATGATGATCTGT	401	STM14_0055	ileS
CCGTACAGATCATCATCGGTCCAACGCGCCAG	ATG	-	53970	Chromosome	CCGTACAGATCATCATCGGTCCAACGCG	402	STM14_0055	ileS
ATGCCGTACAGATCATCATCGGTCCAACGCGC	ATG	-	53973	Chromosome	ATGCCGTACAGATCATCATCGGTCCAAC	403	STM14_0055	ileS
AAGGTTTTTTTGCCTTTTTTGGCCGCACGAAT	ATG	-	54006	Chromosome	AAGGTTTTTTTGCCTTTTTTGGCCGCAC	404	STM14_0055	ileS
CCGGGCGAGAAATTCACTGCCGCTGAATTCCG	AAG	+	54191	Chromosome	CCGGGCGAGAAATTCACTGCCGCTGAAT	405	Promoter
GACTTCAAAACCGAAGCCAACATCATCCGCGC	ATG	+	54326	Chromosome	GACTTCAAAACCGAAGCCAACATCATCC	406	Promoter
TTCCGGATACGTTGGACGTTTGGTTTGATTCC	AAG	+	55440	Chromosome	TTCCGGATACGTTGGACGTTTGGTTTGA	407	Promoter
CTGCCGATATGTATCTGGAAGGGTCTGACCAG	ATG	+	55524	Chromosome	CTGCCGATATGTATCTGGAAGGGTCTGA	408	Promoter
CAAAAGTGACGCTGAAATATGCTGACGATGCT	AAG	+	56370	Chromosome	CAAAAGTGACGCTGAAATATGCTGACGA	409	Promoter
AGGTCAGATTTATCTTCATTACTTCCCAGTTC	AAG	+	56439	Chromosome	AGGTCAGATTTATCTTCATTACTTCCCA	410	Promoter
ATGAAAATATTCAGTACAATGCTGGTAATACG	ATG	+	56502	Chromosome	ATGAAAATATTCAGTACAATGCTGGTAA	411	Promoter
AGTAAACCACTCTGTTCAACAGGACTACGCTG	ATG	+	56692	Chromosome	AGTAAACCACTCTGTTCAACAGGACTAC	412	STM14_0056	lspA
GCTGGTAGTAGTCGTGCTGATTATCGATTTGG	ATG	+	56730	Chromosome	GCTGGTAGTAGTCGTGCTGATTATCGAT	413	STM14_0056	lspA
CAGATTAAGCGACGGGAACAGCCCTACCGTAT	ATG	-	56832	Chromosome	CAGATTAAGCGACGGGAACAGCCCTACC	414	STM14_0056	lspA
CGCGTAACTACGGCGCGGCTTTTAGCTTCCTG	ATG	+	56840	Chromosome	CGCGTAACTACGGCGCGGCTTTTAGCTT	415	STM14_0056	lspA
TTATTCAGCTTCTGCGTCGCTTTCGAGCGATA	ATG	-	56981	Chromosome	TTATTCAGCTTCTGCGTCGCTTTCGAGC	416	STM14_0056	lspA
ATTAACGCATAAGCGATGTTATTCAGCTTCTG	ATG	-	56999	Chromosome	ATTAACGCATAAGCGATGTTATTCAGCT	417	STM14_0056	lspA
CGTAAATACCGGGTGGCGCTTATCCGGTTTTG	AAG	+	57191	Chromosome	CGTAAATACCGGGTGGCGCTTATCCGGT	418	STM14_0057
CGCAGCGCCATCAGGCAAACGTGGTGCCGGAT	AAG	+	57236	Chromosome	CGCAGCGCCATCAGGCAAACGTGGTGCC	419	STM14_0057
GCGCTGCGCTTATCAGACCTACAAAACCGGAT	ATG	-	57243	Chromosome	GCGCTGCGCTTATCAGACCTACAAAACC	420	STM14_0057
GCGGTGAAAACGCCTTATCCGGCCTACGGTTT	ATG	+	57269	Chromosome	GCGGTGAAAACGCCTTATCCGGCCTACG	421	STM14_0057
GCGTTTTCACCGCCATCCGGCACCACGTTTGC	AAG	-	57281	Chromosome	GCGTTTTCACCGCCATCCGGCACCACGT	422	STM14_0057
GACGATAAAACCGTAGGCCGGATAAGGCGTTT	AAG	-	57307	Chromosome	GACGATAAAACCGTAGGCCGGATAAGGC	423	STM14_0057
TCTAAATCCGTACAGAGCAACAGCGCGATCCT	ATG	+	57347	Chromosome	TCTAAATCCGTACAGAGCAACAGCGCGA	424	STM14_0058	slpA
ATGGCTCAACGGCGGAATCTACCCGCAATAAC	ATG	+	57405	Chromosome	ATGGCTCAACGGCGGAATCTACCCGCAA	425	STM14_0058	slpA
GCTCAACGGCGGAATCTACCCGCAATAACGGC	ATG	+	57408	Chromosome	GCTCAACGGCGGAATCTACCCGCAATAA	426	STM14_0058	slpA
GTTAAAATCAACGGTAATCGAGTCGCCGTTGA	ATG	-	57721	Chromosome	GTTAAAATCAACGGTAATCGAGTCGCCG	427	STM14_0058	slpA
CCCGGCCAGCGGATGGTTAAAATCAACGGTAA	ATG	-	57736	Chromosome	CCCGGCCAGCGGATGGTTAAAATCAACG	428	STM14_0058	slpA
CCTCCAGCGCCGGATCGATTTCCAGCACTTCA	ATG	-	57788	Chromosome	CCTCCAGCGCCGGATCGATTTCCAGCAC	429	STM14_0058	slpA
CAGATCCTGTTGGCCAACCCACGCGGTTTTTG	ATG	+	57799	Chromosome	CAGATCCTGTTGGCCAACCCACGCGGTT	430	STM14_0059	ispH
CTGATAGCGCGGTCTACCCCGGCGCAAAAACC	ATG	-	57854	Chromosome	CTGATAGCGCGGTCTACCCCGGCGCAAA	431	STM14_0059	ispH
CGCTCGCTATTTACGGCGCGCCAATTTACGTT	ATG	+	57869	Chromosome	CGCTCGCTATTTACGGCGCGCCAATTTA	432	STM14_0059	ispH
CACGACTTCGTGCCGAACGTAAATTGGCGCGC	ATG	-	57915	Chromosome	CACGACTTCGTGCCGAACGTAAATTGGC	433	STM14_0059	ispH
TAGTGGACAGCCTGCGCAAGCGCGGGGCGATC	ATG	+	57929	Chromosome	TAGTGGACAGCCTGCGCAAGCGCGGGGC	434	STM14_0059	ispH
GCGCCATCCGGCACTTCGCTAATTTGCTCTAT	ATG	-	57995	Chromosome	GCGCCATCCGGCACTTCGCTAATTTGCT	435	STM14_0059	ispH
GGCAAAATAAAATATGGATTGCCAACGTTACT	ATG	+	58949	Chromosome	GGCAAAATAAAATATGGATTGCCAACGT	436	STM14_0060
GATTGCCAACGTTACTCGCCATCGGCTTTTGG	ATG	+	58965	Chromosome	GATTGCCAACGTTACTCGCCATCGGCTT	437	STM14_0060
GCGAGTAACGTTGGCAATCCATATTTTATTTT	ATG	-	58983	Chromosome	GCGAGTAACGTTGGCAATCCATATTTTA	438	STM14_0060
GACGCAACAAGCGCCACGGTGCTGGAGCTACC	ATG	+	59000	Chromosome	GACGCAACAAGCGCCACGGTGCTGGAGC	439	STM14_0060
CACCTCTTTATCCTGGAGTGAGCCGCGTAGAA	ATG	-	59191	Chromosome	CACCTCTTTATCCTGGAGTGAGCCGCGT	440	STM14_0060
TCGTTTTTTATCTGCGGACGTCCATTCGCCTT	ATG	-	59290	Chromosome	TCGTTTTTTATCTGCGGACGTCCATTCG	441	STM14_0060
GTAAACTCATACAGACCTTAGATACCGCCTCG	ATG	+	59445	Chromosome	GTAAACTCATACAGACCTTAGATACCGC	442	Promoter
TAACTCTGTTACAATCGACAGATCCGGGTAGC	AAG	-	59560	Chromosome	TAACTCTGTTACAATCGACAGATCCGGG	443	Promoter
GTGATAAGCTAAGTCCGCGTCTGGTGACGGAT	AAG	+	60060	Chromosome	GTGATAAGCTAAGTCCGCGTCTGGTGAC	444	Promoter
ACAGCATCCCTACACATTATTCTTGATACCGA	ATG	+	60167	Chromosome	ACAGCATCCCTACACATTATTCTTGATA	445	STM14_0061	rihC
TGTAGGGATGCTGTCATTAATGCTCTCCTGAC	ATG	-	60180	Chromosome	TGTAGGGATGCTGTCATTAATGCTCTCC	446	STM14_0061	rihC
CCCGGATCGGTATCAAGAATAATGTGTAGGGA	ATG	-	60204	Chromosome	CCCGGATCGGTATCAAGAATAATGTGTA	447	STM14_0061	rihC
ACGCGGCTGCGATTGCCGCTGCGCTGTTCGCC	ATG	+	60213	Chromosome	ACGCGGCTGCGATTGCCGCTGCGCTGTT	448	STM14_0061	rihC
TTTCCGTTGAAAAAACGACCCGTAATGCGTTG	ATG	+	60288	Chromosome	TTTCCGTTGAAAAAACGACCCGTAATGC	449	STM14_0061	rihC
CAGAAGCTGCAACGCATTACGGGTCGTTTTTT	ATG	-	60328	Chromosome	CAGAAGCTGCAACGCATTACGGGTCGTT	450	STM14_0061	rihC
CACTATCCGGAGTGTGCGTGTAACATTCGCCG	ATG	+	60572	Chromosome	CACTATCCGGAGTGTGCGTGTAACATTC	451	Promoter
GGCGTCTGGGGCAGCCCGCCAACGCGCAGGTG	AAG	+	60987	Chromosome	GGCGTCTGGGGCAGCCCGCCAACGCGCA	452	Promoter
GCAAAGGGATCGATTTAATTCGTCATACCATC	ATG	-	61608	Chromosome	GCAAAGGGATCGATTTAATTCGTCATAC	453	STM14_0062
CCGACGATTGAAAACTGGGGAAAAATCTTGAT	ATG	+	61695	Chromosome	CCGACGATTGAAAACTGGGGAAAAATCT	454	STM14_0062
GTGTCCACCAGGATTTCCGCTAGCATCGGTTC	ATG	+	61728	Chromosome	GTGTCCACCAGGATTTCCGCTAGCATCG	455	STM14_0062
CTAGCGGAAATCCTGGTGGACACCATCAAGAT	ATG	-	61750	Chromosome	CTAGCGGAAATCCTGGTGGACACCATCA	456	STM14_0062
AGTGTCGTAATGCTATCCATGTTATTCTTCTC	ATG	+	61773	Chromosome	AGTGTCGTAATGCTATCCATGTTATTCT	457	STM14_0062
GATAGCATTACGACACTCATCGTTGAAGACGA	ATG	-	61789	Chromosome	GATAGCATTACGACACTCATCGTTGAAG	458	STM14_0062
CAGCGAGAAGCGGCGGGCACAGTACAACAGTA	ATG	+	62811	Chromosome	CAGCGAGAAGCGGCGGGCACAGTACAAC	459	Promoter
CCAGCTCTCCAACTGTTCCAGAGTATAGCCGA	AAG	+	62895	Chromosome	CCAGCTCTCCAACTGTTCCAGAGTATAG	460	Promoter
CGACTTACATTACCGTTGGCAACGAAAAAGGT	ATG	-	63139	Chromosome	CGACTTACATTACCGTTGGCAACGAAAA	461	Promoter
CAAATATCCGCTATGCCAGAATTAGTTGAAGC	ATG	-	63236	Chromosome	CAAATATCCGCTATGCCAGAATTAGTTG	462	STM14_0063
CAGGCGTTCTTTCGTGATATCGGTCAGATACC	ATG	+	63276	Chromosome	CAGGCGTTCTTTCGTGATATCGGTCAGA	463	STM14_0063
CTGGCAATCACCTGGTATCTGACCGATATCAC	ATG	-	63320	Chromosome	CTGGCAATCACCTGGTATCTGACCGATA	464	STM14_0063
GTGGATGTAAACAGGATCAGTAGAAATATCCG	ATG	+	63331	Chromosome	GTGGATGTAAACAGGATCAGTAGAAATA	465	STM14_0063
TAAACAGGATCAGTAGAAATATCCGGTTTTGA	ATG	+	63338	Chromosome	TAAACAGGATCAGTAGAAATATCCGGTT	466	STM14_0063
TTTATACGGGAAATTACACGCTGGTTTGCCAG	ATG	-	63410	Chromosome	TTTATACGGGAAATTACACGCTGGTTTG	467	STM14_0063
CCGAATGCAAGAAAATACCGTAATTAAATATT	ATG	-	63456	Chromosome	CCGAATGCAAGAAAATACCGTAATTAAA	468	Promoter
ATGGCCTGGCCTGCGCCAAGGTGCATCAGCCC	ATG	+	64785	Chromosome	ATGGCCTGGCCTGCGCCAAGGTGCATCA	469	STM14_0064
GCCTGGCCTGCGCCAAGGTGCATCAGCCCCAT	ATG	+	64788	Chromosome	GCCTGGCCTGCGCCAAGGTGCATCAGCC	470	STM14_0064
CCCTGAAGCAGGGCGTTCAGACTTTCCATTTC	ATG	+	64821	Chromosome	CCCTGAAGCAGGGCGTTCAGACTTTCCA	471	STM14_0064
CCGTTTTTCACTGCCCGTTCGACGAAGCGCTC	ATG	+	66315	Chromosome	CCGTTTTTCACTGCCCGTTCGACGAAGC	472	STM14_0065
GCTTTTTTGAGTTCGCGCAGGCGCAGCCACGG	ATG	+	66426	Chromosome	GCTTTTTTGAGTTCGCGCAGGCGCAGCC	473	STM14_0065
CTGCCGATTGCCGCCGCGCTCGATGACGTGGG	ATG	-	66556	Chromosome	CTGCCGATTGCCGCCGCGCTCGATGACG	474	STM14_0065
ACATGCTGCCGATTGCCGCCGCGCTCGATGAC	ATG	-	66561	Chromosome	ACATGCTGCCGATTGCCGCCGCGCTCGA	475	STM14_0065
TCATCAAGGCGCAGGCGGGTGGCGAACAGAGA	ATG	+	66561	Chromosome	TCATCAAGGCGCAGGCGGGTGGCGAACA	476	STM14_0065
ACCATTGCCATTACCGACGTCGTCCTGCGTGA	ATG	-	66634	Chromosome	ACCATTGCCATTACCGACGTCGTCCTGC	477	STM14_0065
CCGCGAATGGCAAAGATGAGCAGGAACAGAAA	ATG	+	66793	Chromosome	CCGCGAATGGCAAAGATGAGCAGGAACA	478	STM14_0066
GCAAAGATGAGCAGGAACAGAAAGCTCAGTAC	ATG	+	66802	Chromosome	GCAAAGATGAGCAGGAACAGAAAGCTCA	479	STM14_0066
AGCAGGAACAGAAAGCTCAGTACGAACCCCAT	ATG	+	66811	Chromosome	AGCAGGAACAGAAAGCTCAGTACGAACC	480	STM14_0066
AACGAAGCTGTACTACTGGGTGAAGGTTTCAC	ATG	-	66890	Chromosome	AACGAAGCTGTACTACTGGGTGAAGGTT	481	STM14_0066
AATCATTTTCCATAATGAGAGGCACGACGGTG	ATG	+	66895	Chromosome	AATCATTTTCCATAATGAGAGGCACGAC	482	Promoter
ATTCATGAACGAAGCTGTACTACTGGGTGAAG	ATG	-	66897	Chromosome	ATTCATGAACGAAGCTGTACTACTGGGT	483	STM14_0066
GAAAATGATTCATGAACGAAGCTGTACTACTG	ATG	-	66904	Chromosome	GAAAATGATTCATGAACGAAGCTGTACT	484	STM14_0066
CTGCAACCAGAAATATCATAACCGGTGCGCCG	AAG	+	68122	Chromosome	CTGCAACCAGAAATATCATAACCGGTGC	485	Promoter
GCCCCCATCACAAACATAAGGGCAAAACCACC	ATG	+	68205	Chromosome	GCCCCCATCACAAACATAAGGGCAAAAC	486	STM14_0067
AGAAAGTAATAAAGTAATTAATGCAAAGGCAT	ATG	+	68270	Chromosome	AGAAAGTAATAAAGTAATTAATGCAAAG	487	STM14_0067
CAAAGGCATAAAGCGGTAGCGGCATACCAAAG	ATG	+	68293	Chromosome	CAAAGGCATAAAGCGGTAGCGGCATACC	488	STM14_0067
ACCCAGGCTTCGGCGACGGAGAAAAAGGGGGC	ATG	-	68380	Chromosome	ACCCAGGCTTCGGCGACGGAGAAAAAGG	489	STM14_0067
ACCAACATGACCCAGGCTTCGGCGACGGAGAA	ATG	-	68389	Chromosome	ACCAACATGACCCAGGCTTCGGCGACGG	490	STM14_0067
TTTATGACCAACATGACCCAGGCTTCGGCGAC	ATG	-	68395	Chromosome	TTTATGACCAACATGACCCAGGCTTCGG	491	STM14_0067
CTTTATGGTTTTTATTTCCTTAATTAACCAGA	AAG	-	68549	Chromosome	CTTTATGGTTTTTATTTCCTTAATTAAC	492	STM14_0068
TCTATTCCAGACGAGTAATACAAACGCTGGCG	ATG	+	68579	Chromosome	TCTATTCCAGACGAGTAATACAAACGCT	493	STM14_0068
CGACGTTATTTGCTGACGGATGCAGAATAGAG	ATG	+	68618	Chromosome	CGACGTTATTTGCTGACGGATGCAGAAT	494	STM14_0068
CAGAATAGAGTGAATCTAATATTTAAACGCAT	ATG	+	68640	Chromosome	CAGAATAGAGTGAATCTAATATTTAAAC	495	STM14_0069	citC2
CGTTTAAATATTAGATTCACTCTATTCTGCAT	ATG	-	68668	Chromosome	CGTTTAAATATTAGATTCACTCTATTCT	496	STM14_0069	citC2
CTTTTGCAAATAAATGCGTTTAAATATTAGAT	ATC	-	68684	Chromosome	CTTTTGCAAATAAATGCGTTTAAATATT	497	STM14_0068
TATTGCGTCGCGAGTCGGTCGCCATGTTTCTG	ATG	+	68689	Chromosome	TATTGCGTCGCGAGTCGGTCGCCATGTT	498	STM14_0069	citC2
GCGACCGACTCGCGACGCAATACATCCTTTTG	ATG	-	68710	Chromosome	GCGACCGACTCGCGACGCAATACATCCT	499	STM14_0069	citC2
TTTCTGGAGGGCGTGGGACTCGCCCTGGAAGA	ATG	+	68715	Chromosome	TTTCTGGAGGGCGTGGGACTCGCCCTGG	500	STM14_0069	citC2
CGCATACCGCGATTTCACAATCGTCTTCCAGG	ATG	-	68769	Chromosome	CGCATACCGCGATTTCACAATCGTCTTC	501	STM14_0069	citC2
CATTTCAGTACGCTCCCGGCCAGAGAACCGCA	ATG	-	68827	Chromosome	CATTTCAGTACGCTCCCGGCCAGAGAAC	502	Promoter
GGTAATCCCCAGCGCTGGAGCCAGATGTTCAC	ATG	-	69410	Chromosome	GGTAATCCCCAGCGCTGGAGCCAGATGT	503	Promoter
AAAATCATTAAAGATGCCCTGGCAGGCACGCT	ATG	+	69713	Chromosome	AAAATCATTAAAGATGCCCTGGCAGGCA	504	STM14_0070	citD2
CCCTGGCAGGCACGCTGGAATCCAGCGATGTG	ATG	+	69729	Chromosome	CCCTGGCAGGCACGCTGGAATCCAGCGA	505	STM14_0070	citD2
GCTGGATTCCAGCGTGCCTGCCAGGGCATCTT	ATC	-	69754	Chromosome	GCTGGATTCCAGCGTGCCTGCCAGGGCA	506	STM14_0070	citD2
TGATGATCAGGATTGGTCCATCCAGCGAGCCA	ATG	+	69759	Chromosome	TGATGATCAGGATTGGTCCATCCAGCGA	507	STM14_0070	citD2
GACCAATCCTGATCATCACATCGCTGGATTCC	ATG	-	69776	Chromosome	GACCAATCCTGATCATCACATCGCTGGA	508	STM14_0070	citD2
CACTCCAGCGCGCCTTTGTCATCGACGCTAAC	ATG	-	69927	Chromosome	CACTCCAGCGCGCCTTTGTCATCGACGC	509	STM14_0070	citD2
GAGTGCGTTATGAGACCACGTCGCAGTATGTT	ATG	+	69991	Chromosome	GAGTGCGTTATGAGACCACGTCGCAGTA	510	STM14_0071	citE2
AGACCACGTCGCAGTATGTTGTTTATCCCCGG	ATG	+	70003	Chromosome	AGACCACGTCGCAGTATGTTGTTTATCC	511	STM14_0071	citE2
TTGTTTATCCCCGGCGCAAATGCGGCCATGTT	ATG	+	70021	Chromosome	TTGTTTATCCCCGGCGCAAATGCGGCCA	512	STM14_0071	citE2
GCCGCATTTGCGCCGGGGATAAACAACATACT	ATG	-	70046	Chromosome	GCCGCATTTGCGCCGGGGATAAACAACA	513	STM14_0071	citE2
TTGAGCACCTCGTTTGTCTACGGTGCGGACGC	ATG	+	70051	Chromosome	TTGAGCACCTCGTTTGTCTACGGTGCGG	514	Promoter
GACTAAAAGACGGGCGGTATCTTTCTCACGTA	ATG	-	70146	Chromosome	GACTAAAAGACGGGCGGTATCTTTCTCA	515	STM14_0071	citE2
TTGAAGCGCGTGATGGACTAAAAGACGGGCGG	ATG	-	70161	Chromosome	TTGAAGCGCGTGATGGACTAAAAGACGG	516	STM14_0071	citE2
CGGCGCGCGTTGCGGGTATTGCCGCCTATGAT	ATG	+	70541	Chromosome	CGGCGCGCGTTGCGGGTATTGCCGCCTA	517	Promoter
AAAGAGACTGTAACCATGCTCAACCAGCAATA	ATG	+	70883	Chromosome	AAAGAGACTGTAACCATGCTCAACCAGC	518	STM14_0072	citF2
GTTACAGTCTCTTTCATGGTTCCTTCCTTAAT	ATG	-	70896	Chromosome	GTTACAGTCTCTTTCATGGTTCCTTCCT	519	STM14_0072	citF2
CTCAACCAGCAATATGTCGTACCGGAAGGATT	ATG	+	70901	Chromosome	CTCAACCAGCAATATGTCGTACCGGAAG	520	STM14_0072	citF2
TCGTACCGGAAGGATTACAGCCCTACCAGGGG	ATG	+	70917	Chromosome	TCGTACCGGAAGGATTACAGCCCTACCA	521	STM14_0072	citF2
CCATTTTTAAGCCCGGAACGACGGATAGCCTC	ATG	-	71052	Chromosome	CCATTTTTAAGCCCGGAACGACGGATAG	522	STM14_0072	citF2
GTGGAAGGATATCGTCATGCCATTTTTAAGCC	ATG	-	71071	Chromosome	GTGGAAGGATATCGTCATGCCATTTTTA	523	STM14_0072	citF2
CTGAGCGCGCTGGAAATTGACGTGAATTTTAA	ATG	+	71972	Chromosome	CTGAGCGCGCTGGAAATTGACGTGAATT	524	Promoter
AAGGGCACAGACCTGTTGTACCTGGGCCAGGC	ATG	+	72403	Chromosome	AAGGGCACAGACCTGTTGTACCTGGGCC	525	STM14_0073	citX2
CTACAAGCGCGCGATAAACGTGCCGCCAGGCA	ATG	+	72454	Chromosome	CTACAAGCGCGCGATAAACGTGCCGCCA	526	STM14_0073	citX2
GAGTGGGTCAACGTCTGGGAAATGCAGGTAAA	ATG	+	72625	Chromosome	GAGTGGGTCAACGTCTGGGAAATGCAGG	527	STM14_0073	citX2
TGCTGTTTCAACGCCATTGCCGGCGCACAGAC	ATG	-	72719	Chromosome	TGCTGTTTCAACGCCATTGCCGGCGCAC	528	STM14_0073	citX2
GCTCATCTCCAGTGTCGACATGTGCTGTTTCA	ATG	-	72741	Chromosome	GCTCATCTCCAGTGTCGACATGTGCTGT	529	STM14_0073	citX2
TCCCAAAGCCGCCCTAACGGATGGCTCATCTC	ATG	-	72764	Chromosome	TCCCAAAGCCGCCCTAACGGATGGCTCA	530	STM14_0073	citX2
CTATGAACGTGAGCGTTGTGACTGAACGGCGT	ATG	+	72927	Chromosome	CTATGAACGTGAGCGTTGTGACTGAACG	531	STM14_0074	citG2
AACGTGAGCGTTGTGACTGAACGGCGTACGCC	ATG	+	72932	Chromosome	AACGTGAGCGTTGTGACTGAACGGCGTA	532	STM14_0074	citG2
AGTACGCTGGCGTACGCCGTTCAGTCACAACG	ATG	-	72971	Chromosome	AGTACGCTGGCGTACGCCGTTCAGTCAC	533	STM14_0074	citG2
GGTTGGTTGCAAGAGCGCTGCTGACGGAAGCC	ATG	+	72999	Chromosome	GGTTGGTTGCAAGAGCGCTGCTGACGGA	534	STM14_0074	citG2
CGCTCCCGAATTACGAATATCGACCAGACCGG	ATG	-	73078	Chromosome	CGCTCCCGAATTACGAATATCGACCAGA	535	STM14_0074	citG2
CCGCCAGATCCATATCCCTATGCGCTCCCGAA	ATG	-	73100	Chromosome	CCGCCAGATCCATATCCCTATGCGCTCC	536	STM14_0074	citG2
ACTTAAAAACCAGGTCACTGCCAGTAAATCCG	ATG	-	73804	Chromosome	ACTTAAAAACCAGGTCACTGCCAGTAAA	537	Promoter
AATCATGTCTTTTACTGATATCGCTCCCTGTT	ATG	+	73885	Chromosome	AATCATGTCTTTTACTGATATCGCTCCC	538	Promoter
ATAAACAGGGAGCGATATCAGTAAAAGACATG	ATG	-	73919	Chromosome	ATAAACAGGGAGCGATATCAGTAAAAGA	539	Promoter
GCGGCCTCCGGGCGCGCTGGTTACTCTGAAAA	ATG	+	73952	Chromosome	GCGGCCTCCGGGCGCGCTGGTTACTCTG	540	Promoter
CATGAAGCACAAATCCGCGTCGCCATTGCCGG	ATG	+	74020	Chromosome	CATGAAGCACAAATCCGCGTCGCCATTG	541	STM14_0075	dapB
AAGCACAAATCCGCGTCGCCATTGCCGGCGCC	ATG	+	74024	Chromosome	AAGCACAAATCCGCGTCGCCATTGCCGG	542	STM14_0075	dapB
GCGACGCGGATTTGTGCTTCATGCATAGCTAT	ATG	-	74042	Chromosome	GCGACGCGGATTTGTGCTTCATGCATAG	543	STM14_0075	dapB
CGGCCACCGGCGCCGGCAATGGCGACGCGGAT	ATG	-	74063	Chromosome	CGGCCACCGGCGCCGGCAATGGCGACGC	544	STM14_0075	dapB
GGACGGCAGTTAATCCAGGCCGCCATGGCGAT	ATG	+	74068	Chromosome	GGACGGCAGTTAATCCAGGCCGCCATGG	545	STM14_0075	dapB
GCGGCCTGGATTAACTGCCGTCCCATGCGGCC	ATG	-	74090	Chromosome	GCGGCCTGGATTAACTGCCGTCCCATGC	546	STM14_0075	dapB
AGATTGCGATCGTTTTCGCCGCAAACTTTAGC	AAG	+	74375	Chromosome	AGATTGCGATCGTTTTCGCCGCAAACTT	547	Promoter
CGGGATGTGCTGGGGCTGGATGTATTATAGCG	ATG	+	74809	Chromosome	CGGGATGTGCTGGGGCTGGATGTATTAT	548	Promoter
CCGTGGGCGAAGAAACTGTCGAAACATGAATG	ATG	-	74992	Chromosome	CCGTGGGCGAAGAAACTGTCGAAACATG	549	Promoter
TTCTGCCGTTGTTTTCGCGTTAAGAATAGTCC	ATG	+	74997	Chromosome	TTCTGCCGTTGTTTTCGCGTTAAGAATA	550	STM14_0076
TCTTTAAACGGACTATTCTTAACGCGAAAACA	ATG	-	75037	Chromosome	TCTTTAAACGGACTATTCTTAACGCGAA	551	Promoter
CGGTTAATTGGCCCTTCAGACGCATCGGTACG	ATG	+	75091	Chromosome	CGGTTAATTGGCCCTTCAGACGCATCGG	552	STM14_0076
ACCCGTACCGATGCGTCTGAAGGGCCAATTAA	ATG	-	75125	Chromosome	ACCCGTACCGATGCGTCTGAAGGGCCAA	553	STM14_0076
ACTAACGTCAGTTCAGGCAGTAATTTTTTCCC	ATG	-	75170	Chromosome	ACTAACGTCAGTTCAGGCAGTAATTTTT	554	STM14_0076
CAAAAGGCACCTCGACCAGACTGATAAGACTG	ATG	+	75200	Chromosome	CAAAAGGCACCTCGACCAGACTGATAAG	555	STM14_0076
GATATCAGTCTTATCAGTCTGGTCGAGGTGCC	ATG	-	75236	Chromosome	GATATCAGTCTTATCAGTCTGGTCGAGG	556	STM14_0076
CCAACCTATTGAAGCAAAAGAGATAAAACGCC	AAG	-	75299	Chromosome	CCAACCTATTGAAGCAAAAGAGATAAAA	557	Promoter
AAGCTGGATCTTTATATCGCGATTGTAATTCT	AAG	+	75363	Chromosome	AAGCTGGATCTTTATATCGCGATTGTAA	558	Promoter
TTGACTTTTATCCGGCTTAACTTCAGAATGCC	AAG	+	75746	Chromosome	TTGACTTTTATCCGGCTTAACTTCAGAA	559	Promoter
GCCCGACCGTGAAACTGGGTTCCGTCTTCCAG	ATG	-	75936	Chromosome	GCCCGACCGTGAAACTGGGTTCCGTCTT	560	STM14_0077	carA
TATTGAAAACGACTTCCCCAACCGCCGAACCC	AAG	-	75980	Chromosome	TATTGAAAACGACTTCCCCAACCGCCGA	561	Promoter
ACCGGTTATCAAGAAATCCTCACTGATCCTTC	ATG	+	75989	Chromosome	ACCGGTTATCAAGAAATCCTCACTGATC	562	STM14_0077	carA
GGGATAAGTAAGAGTGACGATTTGGCGGGAAT	ATG	-	76054	Chromosome	GGGATAAGTAAGAGTGACGATTTGGCGG	563	STM14_0077	carA
TCGGCACCAATAAAGCCGATGAAGAATCCTCT	ATG	+	76068	Chromosome	TCGGCACCAATAAAGCCGATGAAGAATC	564	STM14_0077	carA
AAGAATCCTCTCAGGTTCATGCGCAAGGTTTA	ATG	+	76089	Chromosome	AAGAATCCTCTCAGGTTCATGCGCAAGG	565	STM14_0077	carA
AACCTGAGAGGATTCTTCATCGGCTTTATTGG	ATG	-	76105	Chromosome	AACCTGAGAGGATTCTTCATCGGCTTTA	566	STM14_0077	carA
ACCGAGGCAGATGCCAAATAGCGGAATGTCGG	ATG	-	76693	Chromosome	ACCGAGGCAGATGCCAAATAGCGGAATG	567	Promoter
CCAAAACGTACAGATATAAAAAGCATCCTGAT	ATG	+	77051	Chromosome	CCAAAACGTACAGATATAAAAAGCATCC	568	STM14_0078	carB
CTTTTTATATCTGTACGTTTTGGCATGGCTCT	ATG	-	77073	Chromosome	CTTTTTATATCTGTACGTTTTGGCATGG	569	STM14_0078	carB
ACGCGATAGCCCTCTTCGCGCAGGGCTTTACA	ATG	-	77178	Chromosome	ACGCGATAGCCCTCTTCGCGCAGGGCTT	570	STM14_0078	carB
GTGGCCGGGTTGGAGTTCACCAGAATGACGCG	ATG	-	77205	Chromosome	GTGGCCGGGTTGGAGTTCACCAGAATGA	571	STM14_0078	carB
ACCGACCCGGAAATGGCCGATGCCACCTACAT	ATG	+	77213	Chromosome	ACCGACCCGGAAATGGCCGATGCCACCT	572	STM14_0078	carB
GCCGATGCCACCTACATCGAGCCGATTCACTG	ATG	+	77228	Chromosome	GCCGATGCCACCTACATCGAGCCGATTC	573	STM14_0078	carB
ACCGCGAGCGCTTCCAGCACGCGGTTGACCGT	AAG	+	79068	Chromosome	ACCGCGAGCGCTTCCAGCACGCGGTTGA	574	Promoter
AAACCCTTTTTTTGTCTATGGAAAACCCCCAG	AAG	+	80343	Chromosome	AAACCCTTTTTTTGTCTATGGAAAACCC	575	STM14_0079
GAAAACCCCCAGCTAGGCTGGGGGTTCCGGAA	ATG	+	80363	Chromosome	GAAAACCCCCAGCTAGGCTGGGGGTTCC	576	STM14_0079
CTTTCAGCTTTAAGCCAGTTATTAAAACCCCT	AAG	+	80397	Chromosome	CTTTCAGCTTTAAGCCAGTTATTAAAAC	577	STM14_936
GGGGACGAAAAGAGCTTAGCGCACACCCGATG	ATG	+	80502	Chromosome	GGGGACGAAAAGAGCTTAGCGCACACCC	578	STM14_0079
GAACTGTAAATATCACATAGTTTTCGCGCCCA	ATG	+	80534	Chromosome	GAACTGTAAATATCACATAGTTTTCGCG	579	STM14_0080	tnpA_1
GAGAGAAGCGTAGGGCAGTAGGCAGCATATTA	ATG	+	80590	Chromosome	GAGAGAAGCGTAGGGCAGTAGGCAGCAT	580	STM14_0080	tnpA_1
CTTTACGAGCAGTTTGGGGATCTAAAATTCAA	ATG	+	80763	Chromosome	CTTTACGAGCAGTTTGGGGATCTAAAAT	581	Promoter
TCGCATACTATCTTGCATATCCACAATTTTAA	AAG	+	81161	Chromosome	TCGCATACTATCTTGCATATCCACAATT	582	Promoter
GTGTGCTTATGTGTGAAAAATATGTTGAAAGA	ATG	+	81252	Chromosome	GTGTGCTTATGTGTGAAAAATATGTTGA	583	STM14_0081	caiF
TGTGAAAAATATGTTGAAAGACCGCTTTATTT	ATG	+	81263	Chromosome	TGTGAAAAATATGTTGAAAGACCGCTTT	584	STM14_0081	caiF
TTGAAAGACCGCTTTATTTGTTAATTGCTGAC	ATG	+	81276	Chromosome	TTGAAAGACCGCTTTATTTGTTAATTGC	585	STM14_0081	caiF
CGGTCTTTCAACATATTTTTCACACATAAGCA	AAG	-	81286	Chromosome	CGGTCTTTCAACATATTTTTCACACATA	586	STM14_0081	caiF
TTCAATATCAAATTGACGGGAAATCTCCCTGG	ATG	-	81370	Chromosome	TTCAATATCAAATTGACGGGAAATCTCC	587	STM14_0081	caiF
ATTCAATCGGCGATAGAGTTGAGAGTCGATAC	ATG	-	81532	Chromosome	ATTCAATCGGCGATAGAGTTGAGAGTCG	588	STM14_0081	caiF
GTCGCCTGATCCTGGAGGCAGGCTCTAATCTG	ATG	-	82186	Chromosome	GTCGCCTGATCCTGGAGGCAGGCTCTAA	589	STM14_0082	caiE
ACGCGAGTGGGCCAATATAAACACCGGCGCCC	ATG	+	82205	Chromosome	ACGCGAGTGGGCCAATATAAACACCGGC	590	STM14_0082	caiE
ACATCGCCAATCAGCACGGCGCTGGGGTGGAC	ATG	+	82243	Chromosome	ACATCGCCAATCAGCACGGCGCTGGGGT	591	STM14_0082	caiE
TCATCGTGGGCGCCGGTGTTTATATTGGCCCA	ATG	-	82243	Chromosome	TCATCGTGGGCGCCGGTGTTTATATTGG	592	STM14_0082	caiE
CACCACCGGGATCAGTCCTTCAAAGGCGTAAT	ATG	+	82290	Chromosome	CACCACCGGGATCAGTCCTTCAAAGGCG	593	STM14_0082	caiE
AGCTATTACGCCTTTGAAGGACTGATCCCGGT	ATG	-	82325	Chromosome	AGCTATTACGCCTTTGAAGGACTGATCC	594	STM14_0082	caiE
CCGAGCTTGGCTTCCGGCAGCGCGAAGCTGGC	ATG	+	82819	Chromosome	CCGAGCTTGGCTTCCGGCAGCGCGAAGC	595	STM14_0083	caiD
ATTGCTACGCGTAATTCCGGATCGTCACGGAA	ATG	+	83071	Chromosome	ATTGCTACGCGTAATTCCGGATCGTCAC	596	STM14_0083	caiD
CCATTGACGCCAAAACCAGCTTTGCAATGGGT	ATG	-	83149	Chromosome	CCATTGACGCCAAAACCAGCTTTGCAAT	597	STM14_0083	caiD
GCATTCGCTTTAGGTCGGTCGAGGGTAATTTC	ATG	+	83149	Chromosome	GCATTCGCTTTAGGTCGGTCGAGGGTAA	598	STM14_0083	caiD
AGTGAGTCATTACATCTGACCCGTAACGGCCC	ATG	-	83219	Chromosome	AGTGAGTCATTACATCTGACCCGTAACG	599	STM14_0083	caiD
AACTATGAGTGAGTCATTACATCTGACCCGTA	ATG	-	83226	Chromosome	AACTATGAGTGAGTCATTACATCTGACC	600	STM14_0083	caiD
CACTCGGTCACCGTTGCCTGATATTTACGTAC	ATG	+	84027	Chromosome	CACTCGGTCACCGTTGCCTGATATTTAC	601	Promoter
GCGCCGATTTTTGCCAGTCCAAACCAGCAAAA	ATG	+	84570	Chromosome	GCGCCGATTTTTGCCAGTCCAAACCAGC	602	STM14_0084	caiC
AATTCCGGACAGTTATCCAGATGCAGCGCGAC	ATG	+	84606	Chromosome	AATTCCGGACAGTTATCCAGATGCAGCG	603	STM14_0084	caiC
CAGCGCGACCCTATCACCCTTGCGGATCCCTA	ATG	+	84629	Chromosome	CAGCGCGACCCTATCACCCTTGCGGATC	604	STM14_0084	caiC
CTTCGCTCAATGAAGAGATTAACCGCACGGCG	ATG	-	84708	Chromosome	CTTCGCTCAATGAAGAGATTAACCGCAC	605	STM14_0084	caiC
CATAGCTAAACTGCCGAACGATTCCCTCACAG	AAG	+	84709	Chromosome	CATAGCTAAACTGCCGAACGATTCCCTC	606	Promoter
TGGGACGACCTGGCCGGGGTGTACGGAGATAA	ATG	-	84793	Chromosome	TGGGACGACCTGGCCGGGGTGTACGGAG	607	STM14_0084	caiC
GATATCGTTGGCGGACAAAACTTACGTCAGAT	ATG	-	84826	Chromosome	GATATCGTTGGCGGACAAAACTTACGTC	608	STM14_0084	caiC
GTGCTCACCATTCCGGAACTGGAAGGTAACCC	AAG	-	85146	Chromosome	GTGCTCACCATTCCGGAACTGGAAGGTA	609	Promoter
GGCATTCCACGCGATGGATGAGTTGTGTGCCT	AAG	+	85251	Chromosome	GGCATTCCACGCGATGGATGAGTTGTGT	610	Promoter
CCGACCAACTCCATGACGATGTAACCATCGGC	ATG	+	85355	Chromosome	CCGACCAACTCCATGACGATGTAACCAT	611	Promoter
GTATCGGCCCATGCGACGTTTTCAATCCAGAT	ATG	+	85958	Chromosome	GTATCGGCCCATGCGACGTTTTCAATCC	612	STM14_0085	caiB
CGACGTTTTCAATCCAGATAACCTCTGCGCCC	ATG	+	85971	Chromosome	CGACGTTTTCAATCCAGATAACCTCTGC	613	STM14_0085	caiB
GACCGGCGATTTCGATTCCTGAAAAAACAACG	ATG	+	86031	Chromosome	GACCGGCGATTTCGATTCCTGAAAAAAC	614	STM14_0085	caiB
CCAACCTTTGGCCCGCTTGCTGGGGTACGCGT	ATG	-	86091	Chromosome	CCAACCTTTGGCCCGCTTGCTGGGGTAC	615	STM14_0085	caiB
AATCATTTACCAATGCCAACCTTTGGCCCGCT	ATG	-	86106	Chromosome	AATCATTTACCAATGCCAACCTTTGGCC	616	STM14_0085	caiB
ATGAATCATTTACCAATGCCAACCTTTGGCCC	ATG	-	86109	Chromosome	ATGAATCATTTACCAATGCCAACCTTTG	617	STM14_0085	caiB
TAGGCCGGATAAGCACAGCGCCATCCGGCATG	ATG	+	86140	Chromosome	TAGGCCGGATAAGCACAGCGCCATCCGG	618	STM14_0086
GCGCTGTGCTTATCCGGCCTACATACCGCAAA	ATG	-	86160	Chromosome	GCGCTGTGCTTATCCGGCCTACATACCG	619	STM14_0086
CCGGATGGCGCTGTGCTTATCCGGCCTACATA	ATG	-	86167	Chromosome	CCGGATGGCGCTGTGCTTATCCGGCCTA	620	STM14_0086
ATTGCCTGATGGCGACGCCCCGCGTCTTATCA	ATG	+	86172	Chromosome	ATTGCCTGATGGCGACGCCCCGCGTCTT	621	STM14_0086
GCGACGCCCCGCGTCTTATCAGGCCTACAAGG	ATG	+	86183	Chromosome	GCGACGCCCCGCGTCTTATCAGGCCTAC	622	STM14_0086
CAATACCGCTAATCGATCCCTTGTAGGCCTGA	AAG	-	86232	Chromosome	CAATACCGCTAATCGATCCCTTGTAGGC	623	STM14_0086
ACCACGATGTACGGGGTATAGGCGCTACTGGT	ATG	+	86864	Chromosome	ACCACGATGTACGGGGTATAGGCGCTAC	624	STM14_0087	caiA
TACGGGGTATAGGCGCTACTGGTGATAAAGCA	ATG	+	86873	Chromosome	TACGGGGTATAGGCGCTACTGGTGATAA	625	STM14_0087	caiA
ATTTTATCAATTTGCTCCTGAGTCCCTTCACG	ATG	+	87038	Chromosome	ATTTTATCAATTTGCTCCTGAGTCCCTT	626	STM14_0087	caiA
GCCAGTGAGAACTGGGAAGCTTATTTTGCCGA	ATG	-	87303	Chromosome	GCCAGTGAGAACTGGGAAGCTTATTTTG	627	STM14_0087	caiA
ACGAACAGGAGCTGTTTGTCGCCGGTATTCGC	ATG	-	87344	Chromosome	ACGAACAGGAGCTGTTTGTCGCCGGTAT	628	STM14_0087	caiA
GATTTCAACTTAAATGACGAACAGGAGCTGTT	ATG	-	87360	Chromosome	GATTTCAACTTAAATGACGAACAGGAGC	629	STM14_0087	caiA
TTGAGGATGCTTTTATCCATCAGCAGCAGCGT	ATG	+	87777	Chromosome	TTGAGGATGCTTTTATCCATCAGCAGCA	630	Promoter
ACGACCATATACCATTCAAATGCCCAACCCCA	ATG	+	88734	Chromosome	ACGACCATATACCATTCAAATGCCCAAC	631	STM14_0088	caiT
CCCAACCCCAGACGTTGGTGACATAACTGAAT	ATG	+	88756	Chromosome	CCCAACCCCAGACGTTGGTGACATAACT	632	STM14_0088	caiT
CCGCTAACGTCGTTATTAATGCGGTATTCAGT	ATG	-	88812	Chromosome	CCGCTAACGTCGTTATTAATGCGGTATT	633	STM14_0088	caiT
GCGGAAAAAAAACCTTCGGTTCAATTCCCGAT	ATG	+	88864	Chromosome	GCGGAAAAAAAACCTTCGGTTCAATTCC	634	STM14_0088	caiT
AAAAGAAAAAATCGGGAATTGAACCGAAGGTT	ATG	-	88905	Chromosome	AAAAGAAAAAATCGGGAATTGAACCGAA	635	STM14_0088	caiT
AAAAATGAAAAGAAAAAATCGGGAATTGAACC	ATG	-	88912	Chromosome	AAAAATGAAAAGAAAAAATCGGGAATTG	636	STM14_0088	caiT
TATCTGGCGTTCAATATTGTTGAGCCAGCAAA	AAG	+	89167	Chromosome	TATCTGGCGTTCAATATTGTTGAGCCAG	637	STM14_0089
AAAATTTTCAATATTGTTTGCTGGCTCAACAA	ATG	-	89214	Chromosome	AAAATTTTCAATATTGTTTGCTGGCTCA	638	STM14_0089
CCAAATATGAAAATTTTCAATATTGTTTGCTG	ATG	-	89223	Chromosome	CCAAATATGAAAATTTTCAATATTGTTT	639	STM14_0089
TTACGAATATCAATGTGTGACATTTTCAATAT	AAG	+	89268	Chromosome	TTACGAATATCAATGTGTGACATTTTCA	640	STM14_0089
TGTGACATTTTCAATATTGGTGATTAAGGTTT	ATG	+	89283	Chromosome	TGTGACATTTTCAATATTGGTGATTAAG	641	STM14_0089
TCACACATTGATATTCGTAACTTTCAATAGTG	ATG	-	89287	Chromosome	TCACACATTGATATTCGTAACTTTCAAT	642	STM14_0089
CAATGAAGATAATTACTTGCTACAAATGCGTA	ATG	+	89394	Chromosome	CAATGAAGATAATTACTTGCTACAAATG	643	STM14_0090	fixA
AAGATAATTACTTGCTACAAATGCGTACCTGA	ATG	+	89399	Chromosome	AAGATAATTACTTGCTACAAATGCGTAC	644	STM14_0090	fixA
CGTACCTGATGAGCAGGATATTGCGATTAATA	ATG	+	89422	Chromosome	CGTACCTGATGAGCAGGATATTGCGATT	645	STM14_0090	fixA
GCGACAACCTGAGCGTCTCCCAACTGCTGTTT	ATG	-	89571	Chromosome	GCGACAACCTGAGCGTCTCCCAACTGCT	646	STM14_0090	fixA
ACCACAATCAGTTCATCAGGGCCACGAGAGAG	ATG	-	89655	Chromosome	ACCACAATCAGTTCATCAGGGCCACGAG	647	STM14_0090	fixA
TTCAGCGCTTCGCCCACCAGCAAACCAACCTG	ATG	-	89811	Chromosome	TTCAGCGCTTCGCCCACCAGCAAACCAA	648	STM14_0090	fixA
TTATGAACAAATTTTCCAGTGTCTGGGTATTC	ATG	+	90180	Chromosome	TTATGAACAAATTTTCCAGTGTCTGGGT	649	STM14_0091	fixB
AACAAATTTTCCAGTGTCTGGGTATTCAGCGA	ATG	+	90185	Chromosome	AACAAATTTTCCAGTGTCTGGGTATTCA	650	STM14_0091	fixB
AGTGGCGCGCAGGCTGTAGGTGAAAAAGTTAA	ATG	+	90245	Chromosome	AGTGGCGCGCAGGCTGTAGGTGAAAAAG	651	STM14_0091	fixB
CTGTCGCGCTGTCTGCTTCGTTCAGTACGAAC	ATG	-	90311	Chromosome	CTGTCGCGCTGTCTGCTTCGTTCAGTAC	652	STM14_0091	fixB
ACATGCTGTCGCGCTGTCTGCTTCGTTCAGTA	ATG	-	90316	Chromosome	ACATGCTGTCGCGCTGTCTGCTTCGTTC	653	STM14_0091	fixB
ATCCGCGCCCAAATGACATGCTGTCGCGCTGT	ATG	-	90331	Chromosome	ATCCGCGCCCAAATGACATGCTGTCGCG	654	STM14_0091	fixB
TCCGAAGATATCTTTGATGCCATCATCGTGGG	ATG	+	91176	Chromosome	TCCGAAGATATCTTTGATGCCATCATCG	655	STM14_0092	fixC
CCATCATCGTGGGTGCAGGTCTGGCCGGTTCG	ATG	+	91195	Chromosome	CCATCATCGTGGGTGCAGGTCTGGCCGG	656	STM14_0092	fixC
GCATCAAAGATATCTTCGGACATACGTACTCC	ATG	-	91195	Chromosome	GCATCAAAGATATCTTCGGACATACGTA	657	STM14_0092	fixC
ATGGCATCAAAGATATCTTCGGACATACGTAC	ATG	-	91198	Chromosome	ATGGCATCAAAGATATCTTCGGACATAC	658	STM14_0092	fixC
TCACCGGTGGGCGCTTGTATGCACATAGCCTG	ATG	+	91306	Chromosome	TCACCGGTGGGCGCTTGTATGCACATAG	659	STM14_0092	fixC
TGCATACAAGCGCCCACCGGTGACATTCTTCG	ATG	-	91328	Chromosome	TGCATACAAGCGCCCACCGGTGACATTC	660	STM14_0092	fixC
ACATCTCCCGTTAATGTGGACGTCAAACTGGG	ATG	+	92459	Chromosome	ACATCTCCCGTTAATGTGGACGTCAAAC	661	STM14_0093	fixX
TGGACGTCAAACTGGGCGTCAATAAGTTCAAT	ATG	+	92475	Chromosome	TGGACGTCAAACTGGGCGTCAATAAGTT	662	STM14_0093	fixX
TGGATGAAGACAGCCCGCACATCATTCTCAAA	ATG	+	92508	Chromosome	TGGATGAAGACAGCCCGCACATCATTCT	663	STM14_0093	fixX
TGCGGGCTGTCTTCATCCACATTGAACTTATT	ATG	-	92526	Chromosome	TGCGGGCTGTCTTCATCCACATTGAACT	664	STM14_0093	fixX
ATGTGCGGGCTGTCTTCATCCACATTGAACTT	ATG	-	92529	Chromosome	ATGTGCGGGCTGTCTTCATCCACATTGA	665	STM14_0093	fixX
GCCGAGGATCCGGCACGTTCCGCACTCCAGGC	AAG	-	92674	Chromosome	GCCGAGGATCCGGCACGTTCCGCACTCC	666	STM14_0093	fixX
CAGCAGCCCAGGAACTTTGATGACCTTAAATT	ATG	+	92893	Chromosome	CAGCAGCCCAGGAACTTTGATGACCTTA	667	STM14_0094	yaaU
ACCTTAAATTCTCCTCCATTCATCGCAGAATT	ATG	+	92915	Chromosome	ACCTTAAATTCTCCTCCATTCATCGCAG	668	STM14_0094	yaaU
GTCATCAAAGTTCCTGGGCTGCTGCATGGTGA	AAG	-	92916	Chromosome	GTCATCAAAGTTCCTGGGCTGCTGCATG	669	Promoter
GAGGAGAATTTAAGGTCATCAAAGTTCCTGGG	ATG	-	92930	Chromosome	GAGGAGAATTTAAGGTCATCAAAGTTCC	670	STM14_0094	yaaU
AATGGAGGAGAATTTAAGGTCATCAAAGTTCC	ATG	-	92934	Chromosome	AATGGAGGAGAATTTAAGGTCATCAAAG	671	STM14_0094	yaaU
CTGTGGGGAAGCGGCGGCCCGTTCCTTGATGG	ATG	+	92950	Chromosome	CTGTGGGGAAGCGGCGGCCCGTTCCTTG	672	STM14_0094	yaaU
ATCACCAGCACGTAGCCATCAAGGAACGGGCC	ATG	-	92996	Chromosome	ATCACCAGCACGTAGCCATCAAGGAACG	673	STM14_0094	yaaU
CCAATTAAAACGCGCATCACCAGTAATTCAAG	ATG	-	93239	Chromosome	CCAATTAAAACGCGCATCACCAGTAATT	674	Promoter
GAAGTAGCGATAGGGTAATCCGCGCCGATAAC	ATG	-	93275	Chromosome	GAAGTAGCGATAGGGTAATCCGCGCCGA	675	Promoter
CCCGGTCCGCCGGAAAAGAAGGCGTATACCGC	ATG	-	93944	Chromosome	CCCGGTCCGCCGGAAAAGAAGGCGTATA	676	Promoter
TGACTGTTAACTGTAGCGTTATTGGCGAAAAG	ATG	-	94284	Chromosome	TGACTGTTAACTGTAGCGTTATTGGCGA	677	Promoter
CAAAAACGTCTTATGACCGCACTGTTTACCGC	ATG	+	94322	Chromosome	CAAAAACGTCTTATGACCGCACTGTTTA	678	STM14_0095
ACCGCACTGTTTACCGCAGCAACACTATTCAC	ATG	+	94337	Chromosome	ACCGCACTGTTTACCGCAGCAACACTAT	679	STM14_0095
CTGCGACGGTGAATAGTGTTGCTGCGGTAAAC	ATC	-	94376	Chromosome	CTGCGACGGTGAATAGTGTTGCTGCGGT	680	STM14_0095
CTCTTCTAACCAGGCGGTTGAAACCACGGATG	ATG	+	94381	Chromosome	CTCTTCTAACCAGGCGGTTGAAACCACG	681	STM14_0095
AGCATCCTGCGACGGTGAATAGTGTTGCTGCG	AAG	-	94382	Chromosome	AGCATCCTGCGACGGTGAATAGTGTTGC	682	STM14_0095
ACACCATACCGGTATCGTTATCGACCTCGGGT	AAG	-	94469	Chromosome	ACACCATACCGGTATCGTTATCGACCTC	683	STM14_0095
CGCATAAAGAGAAAATATTATTGCGCGGCTAA	ATG	-	94596	Chromosome	CGCATAAAGAGAAAATATTATTGCGCGG	684	Promoter
TCGATGAGTGTAACCTCATGTAAGCGGACAGC	ATG	-	94735	Chromosome	TCGATGAGTGTAACCTCATGTAAGCGGA	685	Promoter
CCCTGCGATATGTTTTTTTCCGGGAAATGTTG	ATG	-	94787	Chromosome	CCCTGCGATATGTTTTTTTCCGGGAAAT	686	Promoter
ATTAGGTATAAATGATGAGGTATAAGGAACAG	ATG	+	94802	Chromosome	ATTAGGTATAAATGATGAGGTATAAGGA	687	Promoter
AAACCAATACCTTTTTATTTGCTCGCGCTATT	ATG	+	94846	Chromosome	AAACCAATACCTTTTTATTTGCTCGCGC	688	STM14_0096
TTCCGATCAGGTCTTTGCAGACGTTTATCTCC	ATG	-	94930	Chromosome	TTCCGATCAGGTCTTTGCAGACGTTTAT	689	STM14_0096
GAAAACCACGGCAGATAACCCGCCTTATACCA	ATG	+	94935	Chromosome	GAAAACCACGGCAGATAACCCGCCTTAT	690	STM14_0096
GTATAAGGCGGGTTATCTGCCGTGGTTTTCCA	ATG	-	94964	Chromosome	GTATAAGGCGGGTTATCTGCCGTGGTTT	691	STM14_0096
ACAATATCGCCGCCAGTAGAAAGCTGCGGGGA	ATG	+	94969	Chromosome	ACAATATCGCCGCCAGTAGAAAGCTGCG	692	STM14_0096
GCAATAAAGCGCGTTGCGGTGAGTCACGTCAA	ATG	-	95064	Chromosome	GCAATAAAGCGCGTTGCGGTGAGTCACG	693	STM14_0096
AAGGACAAGAGGGGGTAAAAGGGCAGGGACCC	ATG	+	95069	Chromosome	AAGGACAAGAGGGGGTAAAAGGGCAGGG	694	Promoter
TTAAAACAGCCCGCAAAACCGTCTTATTCACG	ATC	+	95268	Chromosome	TTAAAACAGCCCGCAAAACCGTCTTATT	695	STM14_0097
GGCTTACTGCCTGCGCGCGCACATTCCAACGG	AAG	+	95303	Chromosome	GGCTTACTGCCTGCGCGCGCACATTCCA	696	STM14_0097
TGCGCGCGCAGGCAGTAAGCCCTTCGTGAATA	ATG	-	95323	Chromosome	TGCGCGCGCAGGCAGTAAGCCCTTCGTG	697	STM14_0097
CCGTTGGAATGTGCGCGCGCAGGCAGTAAGCC	AAG	-	95334	Chromosome	CCGTTGGAATGTGCGCGCGCAGGCAGTA	698	STM14_0097
AACTGTTGATAAAAAAGAGGGCCAGCATCCGT	ATG	+	95352	Chromosome	AACTGTTGATAAAAAAGAGGGCCAGCAT	699	STM14_0097
CTGGCCCTCTTTTTTATCAACAGTTCATCCGG	ATG	-	95376	Chromosome	CTGGCCCTCTTTTTTATCAACAGTTCAT	700	STM14_0097
CGAAAGGCGGAAAATATTACCATATTATCGCT	ATG	-	95577	Chromosome	CGAAAGGCGGAAAATATTACCATATTAT	701	STM14_0098
TGTCCCAGAGTGGCGGACAGATTTCCTCACCC	ATG	-	95646	Chromosome	TGTCCCAGAGTGGCGGACAGATTTCCTC	702	STM14_0098
GTGCCGACCTTAACCAGTTTGAAGTGGCTGAT	ATG	+	95655	Chromosome	GTGCCGACCTTAACCAGTTTGAAGTGGC	703	STM14_0098
AAGCAACCGTTGCCAGTAATGCGGCGGCAATA	ATG	+	95728	Chromosome	AAGCAACCGTTGCCAGTAATGCGGCGGC	704	STM14_0098
CGGCGGCAATAATGCGTTTTTTCATAGTTCTG	ATG	+	95749	Chromosome	CGGCGGCAATAATGCGTTTTTTCATAGT	705	STM14_0098
AAAAAACGCATTATTGCCGCCGCATTACTGGC	ATG	-	95770	Chromosome	AAAAAACGCATTATTGCCGCCGCATTAC	706	STM14_0098
ATAAGGTTTGCGCAATATCAGTAATCCGTAAC	ATG	+	95798	Chromosome	ATAAGGTTTGCGCAATATCAGTAATCCG	707	Promoter
GGCCTCGCCCTGACGGGCCGTCGCACGCGACG	ATG	+	95899	Chromosome	GGCCTCGCCCTGACGGGCCGTCGCACGC	708	STM14_1528
TGACTGAGGTGAGCGACAAATTTGCCGGGAGC	ATG	-	95971	Chromosome	TGACTGAGGTGAGCGACAAATTTGCCGG	709	Promoter
CTCCCGGGGACTCACTCCCTTGCCGCCTTTAA	ATG	+	95986	Chromosome	CTCCCGGGGACTCACTCCCTTGCCGCCT	710	STM14_0099
GGAGTGAGTCCCCGGGAGCATAGATAATTATG	AAG	-	96003	Chromosome	GGAGTGAGTCCCCGGGAGCATAGATAAT	711	STM14_0099
GCTATTTTCAGATAATCAACCGAGGTTATTAC	AAG	-	96068	Chromosome	GCTATTTTCAGATAATCAACCGAGGTTA	712	STM14_0099
AGGTGACTATAACAAGATAAAAGACGGTCACA	AAG	-	96109	Chromosome	AGGTGACTATAACAAGATAAAAGACGGT	713	Promoter
TTGTTGTCAATGTAAAATAATGCACTGCCAGC	ATG	+	96117	Chromosome	TTGTTGTCAATGTAAAATAATGCACTGC	714	STM14_0099
TAAAATAATGCACTGCCAGCTAAAAAGAAACT	ATG	+	96129	Chromosome	TAAAATAATGCACTGCCAGCTAAAAAGA	715	STM14_0099
AATATGTGATAAAGTTACTGACTACAGGTATA	ATG	+	96634	Chromosome	AATATGTGATAAAGTTACTGACTACAGG	716	Promoter
TGATAAAGTTACTGACTACAGGTATAATAATA	ATG	+	96640	Chromosome	TGATAAAGTTACTGACTACAGGTATAAT	717	Promoter
AGTAATAAAAAAAATCTGTCCGCAGAAGAGAC	ATG	+	96674	Chromosome	AGTAATAAAAAAAATCTGTCCGCAGAAG	718	STM14_0100
TTATCCGGCGCGGTAAAGGCTGATGAAAAATG	ATG	+	96764	Chromosome	TTATCCGGCGCGGTAAAGGCTGATGAAA	719	STM14_0100
AAAAATGCGCCGTCAAGGCGAAACCGGCGTGG	ATG	+	96789	Chromosome	AAAAATGCGCCGTCAAGGCGAAACCGGC	720	STM14_0100
AGCCGCTCTCTGCCGGGTACCGGGAAAGGAAA	ATG	-	96945	Chromosome	AGCCGCTCTCTGCCGGGTACCGGGAAAG	721	STM14_0100
TCACCCCCGTTTTCATGAGCCGCTCTCTGCCG	ATG	-	96962	Chromosome	TCACCCCCGTTTTCATGAGCCGCTCTCT	722	STM14_0100
ATTACAGAATGTCACCCCCGTTTTCATGAGCC	ATG	-	96973	Chromosome	ATTACAGAATGTCACCCCCGTTTTCATG	723	STM14_0100
ATACAGACCCAATAAGCGCAGCGCCAACAGCA	ATG	-	98658	Chromosome	ATACAGACCCAATAAGCGCAGCGCCAAC	724	Promoter
TAATGGATTGATATTACAGTCATTACAGGCAA	ATG	+	98666	Chromosome	TAATGGATTGATATTACAGTCATTACAG	725	STM14_0101
GATTGATATTACAGTCATTACAGGCAAATTTA	ATG	+	98671	Chromosome	GATTGATATTACAGTCATTACAGGCAAA	726	STM14_0101
ACTGTAATATCAATCCATTACATGATGATACA	ATG	-	98685	Chromosome	ACTGTAATATCAATCCATTACATGATGA	727	STM14_0101
GCCTTAAACCGATTGGTCAGCGATTTAAGGCT	AAG	+	98726	Chromosome	GCCTTAAACCGATTGGTCAGCGATTTAA	728	STM14_0102
GCTACTATCATCACCGACCTTTCCACACCGGA	AAG	+	98755	Chromosome	GCTACTATCATCACCGACCTTTCCACAC	729	STM14_0101
ATAGTAGCCTTAAATCGCTGACCAATCGGTTT	ATG	-	98762	Chromosome	ATAGTAGCCTTAAATCGCTGACCAATCG	730	STM14_0102
GGCCGCAGGCGTTTGCGGAAAAGCGCGATCCG	AAG	-	98814	Chromosome	GGCCGCAGGCGTTTGCGGAAAAGCGCGA	731	STM14_0101
ATCTGTTTTTTATTACAAAGTGTAGTGACAAA	ATG	-	98951	Chromosome	ATCTGTTTTTTATTACAAAGTGTAGTGA	732	STM14_0102
ATTAGCCTGTGATGATCTGTTTTTTATTACAA	ATG	-	98965	Chromosome	ATTAGCCTGTGATGATCTGTTTTTTATT	733	STM14_0102
ATCCTCATTATTTATGCGCATCCGTATCCGCA	ATG	+	98970	Chromosome	ATCCTCATTATTTATGCGCATCCGTATC	734	STM14_0102
CGCATCCGTATCCGCATCATTCTCATGCGAAT	ATG	+	98986	Chromosome	CGCATCCGTATCCGCATCATTCTCATGC	735	STM14_0102
CGCATAAATAATGAGGATCATGATTAGCCTGT	ATG	-	98987	Chromosome	CGCATAAATAATGAGGATCATGATTAGC	736	STM14_0103	yabF
CGGATACGGATGCGCATAAATAATGAGGATCA	ATG	-	98999	Chromosome	CGGATACGGATGCGCATAAATAATGAGG	737	STM14_0103	yabF
ATGCGGATACGGATGCGCATAAATAATGAGGA	ATG	-	99002	Chromosome	ATGCGGATACGGATGCGCATAAATAATG	738	STM14_0103	yabF
CGAATAAGCGGATGCTTGAACAGGCAGGGACG	ATG	+	99013	Chromosome	CGAATAAGCGGATGCTTGAACAGGCAGG	739	STM14_0103	yabF
GATAGCCATACTCTACTGCAGGCGCTGATCTA	ATG	+	99493	Chromosome	GATAGCCATACTCTACTGCAGGCGCTGA	740	STM14_0104	kefC
CAACCCGCAATCAGATACCCCAGCACCGATCC	ATG	-	99605	Chromosome	CAACCCGCAATCAGATACCCCAGCACCG	741	STM14_0104	kefC
CAGAATAGATTCGGCGTCCGTCACCAGCCGTA	ATG	-	99657	Chromosome	CAGAATAGATTCGGCGTCCGTCACCAGC	742	STM14_0104	kefC
TTGTTTGTTATTGGACTTGAGCTGGACCCGCA	ATG	+	99688	Chromosome	TTGTTTGTTATTGGACTTGAGCTGGACC	743	STM14_0104	kefC
GAAGCTGCGCGCCTCGGTATTTGGCGGCGGCG	ATG	+	99729	Chromosome	GAAGCTGCGCGCCTCGGTATTTGGCGGC	744	STM14_0104	kefC
CCAATCAGTTCCGCCACCTGCCAACGCAGGCC	ATG	-	99845	Chromosome	CCAATCAGTTCCGCCACCTGCCAACGCA	745	STM14_0104	kefC
TTCTGCAAACTTTACTGCTAATTGGCTGTTTT	ATG	+	101369	Chromosome	TTCTGCAAACTTTACTGCTAATTGGCTG	746	STM14_0105
CTGGCGCTCCACATCAAATGAGTGGCGTCGCC	ATG	+	101416	Chromosome	CTGGCGCTCCACATCAAATGAGTGGCGT	747	STM14_0105
TGGAGCGCCAGCATTACAGTAGTTCAAAAACA	ATG	-	101426	Chromosome	TGGAGCGCCAGCATTACAGTAGTTCAAA	748	STM14_0105
AGTGGCGTCGCCAGCAGAACGAAAAATTTTCG	ATG	+	101436	Chromosome	AGTGGCGTCGCCAGCAGAACGAAAAATT	749	STM14_0105
AGCACGAAAATTTTTCGTTCTGCTGGCGACGC	ATG	-	101471	Chromosome	AGCACGAAAATTTTTCGTTCTGCTGGCG	750	STM14_0105
AGGATGAGCACGAAAATTTTTCGTTCTGCTGG	AAG	-	101477	Chromosome	AGGATGAGCACGAAAATTTTTCGTTCTG	751	STM14_0105
ATTGCGCTTTACGTATAGTGGCGGCAATTTTT	AAG	+	101499	Chromosome	ATTGCGCTTTACGTATAGTGGCGGCAAT	752	Promoter
ATCAGTCTGATTGCGGCGTTAGCGGTGGATCG	ATG	+	101554	Chromosome	ATCAGTCTGATTGCGGCGTTAGCGGTGG	753	STM14_0106	folA
ACGCGATCCACCGCTAACGCCGCAATCAGACT	ATG	-	101588	Chromosome	ACGCGATCCACCGCTAACGCCGCAATCA	754	STM14_0106	folA
GAAAACGCCATGCCGTGGAACCTGCCTGCCGA	ATG	+	101599	Chromosome	GAAAACGCCATGCCGTGGAACCTGCCTG	755	STM14_0106	folA
GCGTTTTCCATACCGATGACGCGATCCACCGC	ATG	-	101606	Chromosome	GCGTTTTCCATACCGATGACGCGATCCA	756	STM14_0106	folA
CCGTGGAACCTGCCTGCCGATCTCGCCTGGTT	ATG	+	101611	Chromosome	CCGTGGAACCTGCCTGCCGATCTCGCCT	757	STM14_0106	folA
ACGACAGGTTTATTTAACGTGTTACGTTTAAA	ATG	-	101672	Chromosome	ACGACAGGTTTATTTAACGTGTTACGTT	758	STM14_0106	folA
ATAAACAGTATTTTGTGCAGCCGTCAAACCGC	AAG	-	102206	Chromosome	ATAAACAGTATTTTGTGCAGCCGTCAAA	759	Promoter
GCGAACCACGGCTTCAGCGGCGCAGGGGCATT	ATG	+	102350	Chromosome	GCGAACCACGGCTTCAGCGGCGCAGGGG	760	STM14_0107	apaH
CGCCATGACCAGCTTTTTCTCTTCATCTACCT	ATG	+	102628	Chromosome	CGCCATGACCAGCTTTTTCTCTTCATCT	761	STM14_0107	apaH
ACCAGCTTTTTCTCTTCATCTACCTGCAACAG	ATG	+	102635	Chromosome	ACCAGCTTTTTCTCTTCATCTACCTGCA	762	STM14_0107	apaH
AAGAGAAAAAGCTGGTCATGGCGCATGCGGGT	ATG	-	102650	Chromosome	AAGAGAAAAAGCTGGTCATGGCGCATGC	763	STM14_0107	apaH
AGCTGTTGAATTGGTTACGCCGTCAGCCGCTG	ATG	-	102695	Chromosome	AGCTGTTGAATTGGTTACGCCGTCAGCC	764	STM14_0107	apaH
AGATAAGTTGCCATTGTTATAATTTTAGTGAA	ATG	+	102971	Chromosome	AGATAAGTTGCCATTGTTATAATTTTAG	765	Promoter
GCAACTTATCTCATCGGCGACGTTCACGGTTG	ATG	-	102981	Chromosome	GCAACTTATCTCATCGGCGACGTTCACG	766	STM14_0107	apaH
ACCATTGGTAATCAGCCAGTAGCGGCCCAATA	ATG	+	103208	Chromosome	ACCATTGGTAATCAGCCAGTAGCGGCCC	767	STM14_0108	apaG
GTCATGGCCGTGAAACCGAAGTCCAGGGCGAA	ATG	-	103209	Chromosome	GTCATGGCCGTGAAACCGAAGTCCAGGG	768	STM14_0108	apaG
GTTACGGTATAGGCAAAAACGTAACGTTCATC	ATG	+	103272	Chromosome	GTTACGGTATAGGCAAAAACGTAACGTT	769	STM14_0108	apaG
AACGTTACGTTTTTGCCTATACCGTAACCATC	ATG	-	103299	Chromosome	AACGTTACGTTTTTGCCTATACCGTAAC	770	STM14_0108	apaG
TAGACGCTTTGCACCTGAATACACACTCTGGG	ATG	+	103329	Chromosome	TAGACGCTTTGCACCTGAATACACACTC	771	STM14_0108	apaG
ATCAATTCGCCCAGAGTGTGTATTCAGGTGCA	ATG	-	103369	Chromosome	ATCAATTCGCCCAGAGTGTGTATTCAGG	772	STM14_0108	apaG
ATATTCGCGTGTTGAGCCGTATTACCACCGAG	AAG	-	103580	Chromosome	ATATTCGCGTGTTGAGCCGTATTACCAC	773	Promoter
GAACATCAGCGGGGTGGAGATATTATAGGGCA	ATG	+	103825	Chromosome	GAACATCAGCGGGGTGGAGATATTATAG	774	Promoter
TTCCATCTCTTTAGCTATACTGATGCCATTGC	ATG	-	103827	Chromosome	TTCCATCTCTTTAGCTATACTGATGCCA	775	Promoter
ACCATGAACTTTGGCGAACTGTCTGCGCAGTT	ATG	-	103917	Chromosome	ACCATGAACTTTGGCGAACTGTCTGCGC	776	STM14_0109	ksgA
GGTTTGCAAACGCGCCGCCAGATCGCGGTCAA	ATG	+	103966	Chromosome	GGTTTGCAAACGCGCCGCCAGATCGCGG	777	STM14_0109	ksgA
ACCGTGAGCTTATCCAGTCGTTCGCCGACCGG	ATG	+	104006	Chromosome	ACCGTGAGCTTATCCAGTCGTTCGCCGA	778	STM14_0109	ksgA
GTTGAAATCGGCCCCGGTCTGGCGGCGCTGAC	ATG	-	104073	Chromosome	GTTGAAATCGGCCCCGGTCTGGCGGCGC	779	STM14_0109	ksgA
GCCCTGATGGACTCGATTATTCATTGGGTATT	ATG	+	104173	Chromosome	GCCCTGATGGACTCGATTATTCATTGGG	780	STM14_0109	ksgA
AATAATCGAGTCCATCAGGGCCATTTAGCCCG	ATG	-	104193	Chromosome	AATAATCGAGTCCATCAGGGCCATTTAG	781	STM14_0109	ksgA
TACCACGATCAGGGCCTGCCCGTGCTAAAATA	ATG	-	104390	Chromosome	TACCACGATCAGGGCCTGCCCGTGCTAA	782	Promoter
CCGACGCGGTGCTGGCAATGTACCACGATCAG	ATG	-	104410	Chromosome	CCGACGCGGTGCTGGCAATGTACCACGA	783	Promoter
CCTGCGTCGTTAATAACGCCTTTGTGCACGGG	ATG	+	104794	Chromosome	CCTGCGTCGTTAATAACGCCTTTGTGCA	784	STM14_0110	pdxA_1
GCAGGCGCGCGCAGCGAGACCGGCAATAGGGT	ATG	+	104932	Chromosome	GCAGGCGCGCGCAGCGAGACCGGCAATA	785	STM14_0110	pdxA_1
TCCCCGCTGCGCCGCAGCCCGCGGGAACGCTG	ATG	-	104995	Chromosome	TCCCCGCTGCGCCGCAGCCCGCGGGAAC	786	STM14_0110	pdxA_1
CTCGGCCTGCCTCTCTCGCTTCTCCCTTACTC	ATG	-	105035	Chromosome	CTCGGCCTGCCTCTCTCGCTTCTCCCTT	787	STM14_0110	pdxA_1
GCGGCCCGCTCCGTCAGGAGCGCGCCGTCCGC	ATG	+	105040	Chromosome	GCGGCCCGCTCCGTCAGGAGCGCGCCGT	788	STM14_0110	pdxA_1
AGCAGTGCGCAACGCGTTGTTATCACTCCCGG	ATG	-	105179	Chromosome	AGCAGTGCGCAACGCGTTGTTATCACTC	789	STM14_0110	pdxA_1
TTGGCGATGGCCTGATCCAACTGCTCATCCGT	ATG	+	106164	Chromosome	TTGGCGATGGCCTGATCCAACTGCTCAT	790	STM14_0111	surA
GCCTGATCCAACTGCTCATCCGTGATCTTCAC	ATG	+	106173	Chromosome	GCCTGATCCAACTGCTCATCCGTGATCT	791	STM14_0111	surA
ATCGCGAATACCAGTTTCGCTGCCCCCCAGGT	ATG	-	106429	Chromosome	ATCGCGAATACCAGTTTCGCTGCCCCCC	792	STM14_0111	surA
GCGATACCGAGAAGCAGCGTTTTCCAGTTCTT	ATG	+	106434	Chromosome	GCGATACCGAGAAGCAGCGTTTTCCAGT	793	STM14_0111	surA
AAGAACTGGAAAACGCTGCTTCTCGGTATCGC	ATG	-	106465	Chromosome	AAGAACTGGAAAACGCTGCTTCTCGGTA	794	STM14_0111	surA
GAAAAAGTATGAAGAACTGGAAAACGCTGCTT	ATG	-	106476	Chromosome	GAAAAAGTATGAAGAACTGGAAAACGCT	795	STM14_0111	surA
CTCGGCTTGCAGTACAACTCTTGCTGCTATGC	ATG	-	106728	Chromosome	CTCGGCTTGCAGTACAACTCTTGCTGCT	796	Promoter
ACCTGATTGTCATCATAATGCACATTACCCAG	ATG	+	108533	Chromosome	ACCTGATTGTCATCATAATGCACATTAC	797	Promoter
TCCACGTTGCCGGTAAAAACGGCATCGTCCGG	ATG	+	108662	Chromosome	TCCACGTTGCCGGTAAAAACGGCATCGT	798	STM14_0112	imp
TTGGGCGTGCCGAGCTACGATCGTCCTCTGGT	ATG	-	108786	Chromosome	TTGGGCGTGCCGAGCTACGATCGTCCTC	799	STM14_0112	imp
ACTATAAAGGGCGCTGGCGATCATGGTGGCCA	ATG	+	108826	Chromosome	ACTATAAAGGGCGCTGGCGATCATGGTG	800	STM14_0112	imp
ATCGCCAGCGCCCTTTATAGTCATCAGGGGCT	ATG	-	108846	Chromosome	ATCGCCAGCGCCCTTTATAGTCATCAGG	801	STM14_0112	imp
GTGGCCAGAAGAGTGGGAATACGTTTTTTCAT	ATG	+	108851	Chromosome	GTGGCCAGAAGAGTGGGAATACGTTTTT	802	STM14_0112	imp
AAAAAACGTATTCCCACTCTTCTGGCCACCAT	ATG	-	108879	Chromosome	AAAAAACGTATTCCCACTCTTCTGGCCA	803	STM14_0112	imp
AGTAAGTTAGGCTGTGACCGTTTGTCACGCGC	ATG	-	108948	Chromosome	AGTAAGTTAGGCTGTGACCGTTTGTCAC	804	STM14_0113
CCGTGCCTAACACCACAGACGCTAAACGGCAG	ATG	-	109005	Chromosome	CCGTGCCTAACACCACAGACGCTAAACG	805	STM14_0113
ACAGGTATGATAATGCAAATTATAGGCGATGT	ATG	+	109015	Chromosome	ACAGGTATGATAATGCAAATTATAGGCG	806	STM14_0113
ATAATGCAAATTATAGGCGATGTCCCACAATT	ATG	+	109024	Chromosome	ATAATGCAAATTATAGGCGATGTCCCAC	807	STM14_0113
CAAATTATAGGCGATGTCCCACAATTGACCGT	ATG	+	109030	Chromosome	CAAATTATAGGCGATGTCCCACAATTGA	808	STM14_0113
GCTACGGTCAATTGTGGGACATCGCCTATAAT	AAG	-	109064	Chromosome	GCTACGGTCAATTGTGGGACATCGCCTA	809	STM14_0113
CAGTACTGGGGAAAGATAATTGGCGTCGCCGT	ATG	+	109139	Chromosome	CAGTACTGGGGAAAGATAATTGGCGTCG	810	STM14_0114	djlA
ATGGGCGGCGGCTTTTGGGGCGTGGTCCTGGG	ATG	+	109181	Chromosome	ATGGGCGGCGGCTTTTGGGGCGTGGTCC	811	STM14_0114	djlA
GGCGGCGGCTTTTGGGGCGTGGTCCTGGGTCT	ATG	+	109184	Chromosome	GGCGGCGGCTTTTGGGGCGTGGTCCTGG	812	STM14_0114	djlA
GCCCACCAGCAGACCCAGGACCACGCCCCAAA	ATG	-	109225	Chromosome	GCCCACCAGCAGACCCAGGACCACGCCC	813	STM14_0114	djlA
AATATCCGCTTCCGTCACCCGTCCTTTTGATT	ATG	-	109366	Chromosome	AATATCCGCTTCCGTCACCCGTCCTTTT	814	STM14_0114	djlA
GGTAATTATCCGCTTTTCCGACCCGAAAGGCG	ATG	-	109463	Chromosome	GGTAATTATCCGCTTTTCCGACCCGAAA	815	STM14_0114	djlA
CACCGATTCTGCCTGCGGGTAGTCGCGCTGGA	ATG	+	110523	Chromosome	CACCGATTCTGCCTGCGGGTAGTCGCGC	816	STM14_0115	rluA
CTGTCTTTGTGCGCTTCCAGACGCCCCGGCAC	ATG	+	110569	Chromosome	CTGTCTTTGTGCGCTTCCAGACGCCCCG	817	STM14_0115	rluA
TGCTCATCCTGATACAGGATAACCAGCCAGGG	ATG	+	110638	Chromosome	TGCTCATCCTGATACAGGATAACCAGCC	818	STM14_0115	rluA
AGCACATTATGGTGGTCAATAAGCCCAGCGGC	ATG	-	110641	Chromosome	AGCACATTATGGTGGTCAATAAGCCCAG	819	STM14_0115	rluA
GAAAACTACAATCCGCCGCAGGAACCCTGGCT	ATG	-	110693	Chromosome	GAAAACTACAATCCGCCGCAGGAACCCT	820	STM14_0115	rluA
GGGATGGAAAACTACAATCCGCCGCAGGAACC	ATG	-	110699	Chromosome	GGGATGGAAAACTACAATCCGCCGCAGG	821	STM14_0115	rluA
TAGCTGCCAGCCTTCATGGCTTGTAATCGTAT	ATG	+	113414	Chromosome	TAGCTGCCAGCCTTCATGGCTTGTAATC	822	STM14_0116	hepA
GCTTGTAATCGTATCGCCAGGGTTGAACATGA	ATG	+	113432	Chromosome	GCTTGTAATCGTATCGCCAGGGTTGAAC	823	STM14_0116	hepA
ACGCGGGTCACGGGAGAATCACTGCGCGCATA	ATG	+	113463	Chromosome	ACGCGGGTCACGGGAGAATCACTGCGCG	824	STM14_0116	hepA
CGCGAACCGTCACCTTACTTTTCCCGTCCACG	ATG	-	113541	Chromosome	CGCGAACCGTCACCTTACTTTTCCCGTC	825	STM14_0116	hepA
GATGCGCGAACCGTCACCTTACTTTTCCCGTC	ATG	-	113545	Chromosome	GATGCGCGAACCGTCACCTTACTTTTCC	826	STM14_0116	hepA
CCTTTTACACTTGGTCAACGCTGGATCAGCGA	ATG	-	113617	Chromosome	CCTTTTACACTTGGTCAACGCTGGATCA	827	STM14_0116	hepA
CGCCGCCTTCCAGTACCATAGCGCCCTTTCCA	AAG	-	113780	Chromosome	CGCCGCCTTCCAGTACCATAGCGCCCTT	828	Promoter
ATAATTTTGCTACACTACTGACCGGGCAACTG	AAG	-	113837	Chromosome	ATAATTTTGCTACACTACTGACCGGGCA	829	Promoter
CAATACAGTTCGCCGTGTCGCGTGGTTTCGAT	ATG	+	115646	Chromosome	CAATACAGTTCGCCGTGTCGCGTGGTTT	830	STM14_0117	polB
AAGCGGATGTACGCCCGCCGGAACGTTACCTG	ATG	-	115832	Chromosome	AAGCGGATGTACGCCCGCCGGAACGTTA	831	STM14_0117	polB
GAGAAACTGCTGCGCGAAAACGGCGTCACCGT	ATG	-	115869	Chromosome	GAGAAACTGCTGCGCGAAAACGGCGTCA	832	STM14_0117	polB
CGGATGGAGAAACTGCTGCGCGAAAACGGCGT	ATG	-	115875	Chromosome	CGGATGGAGAAACTGCTGCGCGAAAACG	833	STM14_0117	polB
AAAGTCTCGCAGCTGGAGCGGCGTCAGGCGAT	ATG	+	115927	Chromosome	AAAGTCTCGCAGCTGGAGCGGCGTCAGG	834	STM14_0117	polB
AAACCTGCCTGCGCCACGATGATTACCTGTCT	ATG	+	116129	Chromosome	AAACCTGCCTGCGCCACGATGATTACCT	835	STM14_0117	polB
CCTGTACAAAATAACAGTATTACCCCCTAAAA	ATG	-	116218	Chromosome	CCTGTACAAAATAACAGTATTACCCCCT	836	Promoter
CCATCGCTATTTATCAGTTCAGTCAGCAAAAC	ATG	-	116736	Chromosome	CCATCGCTATTTATCAGTTCAGTCAGCA	837	STM14_0118
GCTACGGTGTTTATCCATAATGCCATCGCTAT	ATG	-	116758	Chromosome	GCTACGGTGTTTATCCATAATGCCATCG	838	STM14_0118
AGAATTATGCCTGCCGCGATTCTGATGATGTA	ATG	+	116766	Chromosome	AGAATTATGCCTGCCGCGATTCTGATGA	839	STM14_0118
CCTGCCGCGATTCTGATGATGTAGCGATATTT	ATG	+	116775	Chromosome	CCTGCCGCGATTCTGATGATGTAGCGAT	840	STM14_0118
ATGTAGCGATATTTCATGAATGAGTTCGTTCC	ATG	+	116793	Chromosome	ATGTAGCGATATTTCATGAATGAGTTCG	841	STM14_0118
AAATATCGCTACATCATCAGAATCGCGGCAGG	ATG	-	116806	Chromosome	AAATATCGCTACATCATCAGAATCGCGG	842	STM14_0118
CCATTTTATCGTTAAAATATCCATTACACCCG	AAG	-	116862	Chromosome	CCATTTTATCGTTAAAATATCCATTACA	843	Promoter
GCTTTTAGCGTCAGATATTTTTGCTGACGTAT	ATG	+	116862	Chromosome	GCTTTTAGCGTCAGATATTTTTGCTGAC	844	Promoter
CAACTCGAATTATTTTGGGTATATATTGATAA	AAG	-	116927	Chromosome	CAACTCGAATTATTTTGGGTATATATTG	845	Promoter
TGACTGGGGTGAGCGACAAATCTGCCGGGAGC	ATG	+	116975	Chromosome	TGACTGGGGTGAGCGACAAATCTGCCGG	846	STM14_2074
GATGGGCCGAGTAATCCGTAGCCAACACATAA	ATG	+	117052	Chromosome	GATGGGCCGAGTAATCCGTAGCCAACAC	847	STM14_2074
AAAAGTGTAACAATTTCATTTGGAACATCCGC	ATG	+	117316	Chromosome	AAAAGTGTAACAATTTCATTTGGAACAT	848	Promoter
ATCTTTTATGAATGTGAGTATGCAGGCGCGTC	ATG	+	117521	Chromosome	ATCTTTTATGAATGTGAGTATGCAGGCG	849	STM14_0119
AATGTGAGTATGCAGGCGCGTCTGGTAGGGAA	ATG	+	117531	Chromosome	AATGTGAGTATGCAGGCGCGTCTGGTAG	850	STM14_0119
TGAGTATGCAGGCGCGTCTGGTAGGGAACGAC	ATG	+	117535	Chromosome	TGAGTATGCAGGCGCGTCTGGTAGGGAA	851	STM14_0119
GAAGGGTTAGCGCGTTGAGTATTGACGAAAAG	ATG	-	117604	Chromosome	GAAGGGTTAGCGCGTTGAGTATTGACGA	852	STM14_0119
TTTTATACTCAAAAAATCGACTCACGGTTTTT	ATG	-	117639	Chromosome	TTTTATACTCAAAAAATCGACTCACGGT	853	STM14_0119
TCCGTTTTTTCTGTCGTGTCCTTGCCAGTGAA	ATG	-	117725	Chromosome	TCCGTTTTTTCTGTCGTGTCCTTGCCAG	854	STM14_0119
CCTGGTACAACAGACGGTGGGTTGGCGTATCG	ATG	+	118393	Chromosome	CCTGGTACAACAGACGGTGGGTTGGCGT	855	STM14_0120	araD
ACCTTCAACGACTTCACCGCTCTCCAGGCTGA	ATG	+	118442	Chromosome	ACCTTCAACGACTTCACCGCTCTCCAGG	856	STM14_0120	araD
GTGGTGGTCAGCCTGGAGAGCGGTGAAGTCGT	ATG	-	118480	Chromosome	GTGGTGGTCAGCCTGGAGAGCGGTGAAG	857	STM14_0120	araD
ACCGCTGACGATATGGTGGTGGTCAGCCTGGA	ATG	-	118495	Chromosome	ACCGCTGACGATATGGTGGTGGTCAGCC	858	STM14_0120	araD
ACGCTATAATCGACGCCGGACGGCTTAATCAC	ATG	+	118500	Chromosome	ACGCTATAATCGACGCCGGACGGCTTAA	859	STM14_0120	araD
CCGTCCGGCGTCGATTATAGCGTCATGACCGC	AAG	-	118522	Chromosome	CCGTCCGGCGTCGATTATAGCGTCATGA	860	Promoter
TTAGAAGATCTCAAACGCCAGGTACTGGAAGC	ATG	-	118645	Chromosome	TTAGAAGATCTCAAACGCCAGGTACTGG	861	STM14_0120	araD
AAAGCAGCTATACCCTGACGCCCGCCACCCAA	ATG	-	119591	Chromosome	AAAGCAGCTATACCCTGACGCCCGCCAC	862	Promoter
CTCGGCATGTTGGGTGACCTGACGCAGGGTTT	ATG	+	120196	Chromosome	CTCGGCATGTTGGGTGACCTGACGCAGG	863	STM14_0121	araA
TTGGGTGACCTGACGCAGGGTTTCTGCGCCAT	ATG	+	120205	Chromosome	TTGGGTGACCTGACGCAGGGTTTCTGCG	864	STM14_0121	araA
CTGGCTGCCAATCACAAACCATACTTCATAAT	ATG	+	120244	Chromosome	CTGGCTGCCAATCACAAACCATACTTCA	865	STM14_0121	araA
GTTTGTGATTGGCAGCCAGCATTTGTATGGCG	ATG	-	120262	Chromosome	GTTTGTGATTGGCAGCCAGCATTTGTAT	866	STM14_0121	araA
AAGTATGGTTTGTGATTGGCAGCCAGCATTTG	ATG	-	120269	Chromosome	AAGTATGGTTTGTGATTGGCAGCCAGCA	867	STM14_0121	araA
ACGATTTTTGATAATTATGAAGTATGGTTTGT	ATG	-	120288	Chromosome	ACGATTTTTGATAATTATGAAGTATGGT	868	STM14_0121	araA
GAGTCAATGGAGGCCGCGCTGAAAGCCGTTCT	ATG	-	121837	Chromosome	GAGTCAATGGAGGCCGCGCTGAAAGCCG	869	STM14_0122	araB
TAGTCGCGCGGATGATGACGGAACTGGTTGTT	ATG	+	121842	Chromosome	TAGTCGCGCGGATGATGACGGAACTGGT	870	STM14_0122	araB
ATGACGGAACTGGTTGTTCGGGCCGTCGCAAT	ATG	+	121856	Chromosome	ATGACGGAACTGGTTGTTCGGGCCGTCG	871	STM14_0122	araB
ACGGAACTGGTTGTTCGGGCCGTCGCAATAAC	ATG	+	121859	Chromosome	ACGGAACTGGTTGTTCGGGCCGTCGCAA	872	STM14_0122	araB
GCAATTGCAATTGGCCTCGATTTTGGCAGTGA	ATG	-	122008	Chromosome	GCAATTGCAATTGGCCTCGATTTTGGCA	873	STM14_0122	araB
GAGTAAGACGATGGCAATTGCAATTGGCCTCG	ATG	-	122021	Chromosome	GAGTAAGACGATGGCAATTGCAATTGGC	874	STM14_0122	araB
TGGACATTCCAGCCATAGTTATAGACACTTCT	ATG	+	122149	Chromosome	TGGACATTCCAGCCATAGTTATAGACAC	875	Promoter
GCTGAAACGCAAAATGATCCGCTATTGCCGGG	ATG	+	122355	Chromosome	GCTGAAACGCAAAATGATCCGCTATTGC	876	STM14_0123	araC
ATCCGCTATTGCCGGGATATTCATTTAATGCC	ATG	+	122371	Chromosome	ATCCGCTATTGCCGGGATATTCATTTAA	877	STM14_0123	araC
AATATCCCGGCAATAGCGGATCATTTTGCGTT	ATG	-	122391	Chromosome	AATATCCCGGCAATAGCGGATCATTTTG	878	STM14_0123	araC
CCCATCTGGTCGCCGGGCTGACGCCAATTGAA	ATG	+	122401	Chromosome	CCCATCTGGTCGCCGGGCTGACGCCAAT	879	STM14_0123	araC
GGCATTAAATGAATATCCCGGCAATAGCGGAT	ATG	-	122402	Chromosome	GGCATTAAATGAATATCCCGGCAATAGC	880	STM14_0123	araC
CCCAACGGACGATCGATAAAAAAATCCAGATA	ATG	-	122473	Chromosome	CCCAACGGACGATCGATAAAAAAATCCA	881	STM14_0123	araC
AAGGGATATATTCTTAACCTGACCATCCGCGG	ATG	+	122478	Chromosome	AAGGGATATATTCTTAACCTGACCATCC	882	Promoter
ATGTGTCCACAAAGATGTCATAAGCCGTAACT	ATG	+	123208	Chromosome	ATGTGTCCACAAAGATGTCATAAGCCGT	883	Promoter
GGGGACGGGGTAAGCAGAATCCCTGCTTCATC	AAG	+	123267	Chromosome	GGGGACGGGGTAAGCAGAATCCCTGCTT	884	Promoter
CAAGCACTGCTGGAACACTTTATCACCCAATC	ATG	+	123319	Chromosome	CAAGCACTGCTGGAACACTTTATCACCC	885	STM14_0124	yabI
AGCGAATACAGAGTGGATTGGGTGATAAAGTG	ATG	-	123365	Chromosome	AGCGAATACAGAGTGGATTGGGTGATAA	886	STM14_0124	yabI
GCGGGGCTGGGCGCGCTTATCGGCAGCGGCGA	ATG	+	123442	Chromosome	GCGGGGCTGGGCGCGCTTATCGGCAGCG	887	STM14_0124	yabI
CCAAAAATTGAGCTCGCCGCTGCCGATAAGCG	ATG	-	123486	Chromosome	CCAAAAATTGAGCTCGCCGCTGCCGATA	888	STM14_0124	yabI
CCTGGCTGGTGGGTATTATCGGCTGTCTGATG	ATG	+	123491	Chromosome	CCTGGCTGGTGGGTATTATCGGCTGTCT	889	STM14_0124	yabI
CAGCGCGTGTTCGGTTTTATCCAGCAGCGACT	ATG	-	123630	Chromosome	CAGCGCGTGTTCGGTTTTATCCAGCAGC	890	STM14_0124	yabI
CTGTTTCAGGAGAATAATTTATTCAGCCACCT	ATG	-	124604	Chromosome	CTGTTTCAGGAGAATAATTTATTCAGCC	891	STM14_0125	thiQ
ATCGTCGCCGGCAATCAGTAGCGTACCGCTGG	ATG	+	124644	Chromosome	ATCGTCGCCGGCAATCAGTAGCGTACCG	892	STM14_0125	thiQ
CGTTTTACGCTGGCGGTAGAACGCGGCGAGCA	ATG	-	124781	Chromosome	CGTTTTACGCTGGCGGTAGAACGCGGCG	893	STM14_0125	thiQ
ATGGTAAAGCCAGGTGATATCAATCAGTTTTA	ATG	+	124794	Chromosome	ATGGTAAAGCCAGGTGATATCAATCAGT	894	STM14_0125	thiQ
GTAAAGCCAGGTGATATCAATCAGTTTTAGCA	ATG	+	124797	Chromosome	GTAAAGCCAGGTGATATCAATCAGTTTT	895	STM14_0125	thiQ
CTAAAACTGATTGATATCACCTGGCTTTACCA	ATG	-	124826	Chromosome	CTAAAACTGATTGATATCACCTGGCTTT	896	STM14_0125	thiQ
ACGTGCGCCAGTAAAATGCCCTGCAAGCCGTA	AAG	+	125984	Chromosome	ACGTGCGCCAGTAAAATGCCCTGCAAGC	897	Promoter
GCGCACAGACGCAGCAGCGCCAGACGTCCAGG	ATG	+	126134	Chromosome	GCGCACAGACGCAGCAGCGCCAGACGTC	898	STM14_0126	thiP
AGAAGCGCACCACATGCCACAGGTAGCTATCC	ATG	+	126249	Chromosome	AGAAGCGCACCACATGCCACAGGTAGCT	899	STM14_0126	thiP
CCACAGGTAGCTATCCCGCCAGATTGTCGACC	ATG	+	126265	Chromosome	CCACAGGTAGCTATCCCGCCAGATTGTC	900	STM14_0126	thiP
ATAACCGTCTCGCTGGCGGCCTTTCTGGCGCT	ATG	-	126354	Chromosome	ATAACCGTCTCGCTGGCGGCCTTTCTGG	901	STM14_0126	thiP
GCAACGCGCCGTCAGCCGTTAATTCCCGGCTG	ATG	-	126420	Chromosome	GCAACGCGCCGTCAGCCGTTAATTCCCG	902	STM14_0126	thiP
GATTAGCGAATGGCAACGCGCCGTCAGCCGTT	ATG	-	126432	Chromosome	GATTAGCGAATGGCAACGCGCCGTCAGC	903	STM14_0126	thiP
TGATACGCCGGAGAGGTGGTGTAACTGAGCAC	ATG	+	126718	Chromosome	TGATACGCCGGAGAGGTGGTGTAACTGA	904	STM14_0127	tbpA
GCACAAATGTGTCGTTTTTCCAGCCGCCGGGC	ATG	+	127028	Chromosome	GCACAAATGTGTCGTTTTTCCAGCCGCC	905	STM14_0127	tbpA
TGTCGTTTTTCCAGCCGCCGGGCACCTTGACC	ATG	+	127037	Chromosome	TGTCGTTTTTCCAGCCGCCGGGCACCTT	906	STM14_0127	tbpA
TGGTGTTGGGGCTGGACAACAATCTGCTGGAA	ATG	-	127150	Chromosome	TGGTGTTGGGGCTGGACAACAATCTGCT	907	STM14_0127	tbpA
GAGGGGAAGAACAGCAAAGCCGATGTGGTGTT	ATG	-	127175	Chromosome	GAGGGGAAGAACAGCAAAGCCGATGTGG	908	STM14_0127	tbpA
GCGTTTCGCTGCTCAACCGCCTGCGGATGGAG	ATG	-	127204	Chromosome	GCGTTTCGCTGCTCAACCGCCTGCGGAT	909	STM14_0127	tbpA
CGGATCAGGTTCGACGGGTATTTTCTCAGCGC	ATC	+	127451	Chromosome	CGGATCAGGTTCGACGGGTATTTTCTCA	910	STM14_0128
AGGTTCGACGGGTATTTTCTCAGCGCGCGCAT	ATC	+	127457	Chromosome	AGGTTCGACGGGTATTTTCTCAGCGCGC	911	STM14_0128
CGCGCGCTGAGAAAATACCCGTCGAACCTGAT	ATG	-	127485	Chromosome	CGCGCGCTGAGAAAATACCCGTCGAACC	912	STM14_0128
AGCGCGGCACCCCGTTGAGTTCGGCGTTAGTG	ATG	+	127490	Chromosome	AGCGCGGCACCCCGTTGAGTTCGGCGTT	913	STM14_0128
ACTACACTAACGCCGAACTCAACGGGGTGCCG	ATC	-	127525	Chromosome	ACTACACTAACGCCGAACTCAACGGGGT	914	STM14_0128
AATACCCTCGGCTGGTTTGATTTTAAATCGGC	ATG	-	127616	Chromosome	AATACCCTCGGCTGGTTTGATTTTAAAT	915	Promoter
GGAAATCAGCATTTGCCTGACAGCGCTTTTAT	ATG	+	128892	Chromosome	GGAAATCAGCATTTGCCTGACAGCGCTT	916	STM14_0129	yabN
TTAGCCAACCGCGCGCCTGCATCGTATTTAGC	ATG	+	129059	Chromosome	TTAGCCAACCGCGCGCCTGCATCGTATT	917	STM14_0129	yabN
GCGACGCGAACAGTTCAGCAGATCCGCCAGCT	ATG	+	129105	Chromosome	GCGACGCGAACAGTTCAGCAGATCCGCC	918	STM14_0129	yabN
AGCTGGCGGATCTGCTGAACTGTTCGCGTCGC	ATG	-	129136	Chromosome	AGCTGGCGGATCTGCTGAACTGTTCGCG	919	STM14_0129	yabN
TTGTGACGGTAAAACGCAAGACACCACGCTTA	ATG	-	129171	Chromosome	TTGTGACGGTAAAACGCAAGACACCACG	920	STM14_0129	yabN
CCCTCAGGTCGCCTGCAACAACAATTTATCCG	ATG	-	129215	Chromosome	CCCTCAGGTCGCCTGCAACAACAATTTA	921	STM14_0129	yabN
ATATTATTGGCCTAATATAGGGATAATAAAAT	AAG	-	129280	Chromosome	ATATTATTGGCCTAATATAGGGATAATA	922	Promoter
CTCGCGGAACTGATGCAGTGGGAGGCGACCGA	ATG	+	129398	Chromosome	CTCGCGGAACTGATGCAGTGGGAGGCGA	923	STM14_0130
CAGTGGGAGGCGACCGATTGAAGCCAATTGCA	ATG	+	129413	Chromosome	CAGTGGGAGGCGACCGATTGAAGCCAAT	924	STM14_0130
TCTGCAATTGGCTTCAATCGGTCGCCTCCCAC	ATG	-	129446	Chromosome	TCTGCAATTGGCTTCAATCGGTCGCCTC	925	STM14_0130
ATGTCTGCAATTGGCTTCAATCGGTCGCCTCC	ATG	-	129449	Chromosome	ATGTCTGCAATTGGCTTCAATCGGTCGC	926	STM14_0130
TGTGACTGAGTATTGGTGTAGGCGATAGCCTA	ATG	+	129454	Chromosome	TGTGACTGAGTATTGGTGTAGGCGATAG	927	STM14_0130
CAATATCACCCGGTTGCCATTATATTCTGTAG	ATG	-	129736	Chromosome	CAATATCACCCGGTTGCCATTATATTCT	928	Promoter
TCGGCGAAGCTTGGCGCGATCACCACTTTAAA	ATG	+	130052	Chromosome	TCGGCGAAGCTTGGCGCGATCACCACTT	929	STM14_0131	leuD
GGCGCCAAAACCGGTGCGCGTAACCTTCTGCA	ATG	+	130252	Chromosome	GGCGCCAAAACCGGTGCGCGTAACCTTC	930	STM14_0131	leuD
CAATTATCCCTAAACAGTTTTTGCAGAAGGTT	ATG	-	130304	Chromosome	CAATTATCCCTAAACAGTTTTTGCAGAA	931	STM14_0131	leuD
CCGCCAACGTCGATACCGATGCAATTATCCCT	ATG	-	130325	Chromosome	CCGCCAACGTCGATACCGATGCAATTAT	932	STM14_0131	leuD
CTGGGTAAATTTCTCTGCCATGGTAGTTTCCT	ATG	+	130354	Chromosome	CTGGGTAAATTTCTCTGCCATGGTAGTT	933	STM14_0131	leuD
GCAGAGAAATTTACCCAGCATACCGGCCTGGT	ATG	-	130371	Chromosome	GCAGAGAAATTTACCCAGCATACCGGCC	934	STM14_0131	leuD
GTGCGCGCGCAGACCGTCAAACGCCTGCGGAG	ATG	+	131645	Chromosome	GTGCGCGCGCAGACCGTCAAACGCCTGC	935	STM14_0132	leuC
AAGTCACCTCTCCGCAGGCGTTTGACGGTCTG	ATG	-	131685	Chromosome	AAGTCACCTCTCCGCAGGCGTTTGACGG	936	STM14_0132	leuC
CACCAGGTGGCGGTCGATGTACAGCAGCGGCG	ATG	+	131690	Chromosome	CACCAGGTGGCGGTCGATGTACAGCAGC	937	STM14_0132	leuC
TACAGCAGCGGCGTTTCGTTTGGCGCCTCAAA	ATG	+	131709	Chromosome	TACAGCAGCGGCGTTTCGTTTGGCGCCT	938	STM14_0132	leuC
CCCACGTGGTCTTTGAGGCGCCAAACGAAACG	ATG	-	131751	Chromosome	CCCACGTGGTCTTTGAGGCGCCAAACGA	939	STM14_0132	leuC
GCCAAAACGTTATACGAAAAATTATTTGATGC	ATG	-	131782	Chromosome	GCCAAAACGTTATACGAAAAATTATTTG	940	STM14_0132	leuC
ACCATGATTGTCGATAGCAATACCGCCGACGT	ATG	+	132718	Chromosome	ACCATGATTGTCGATAGCAATACCGCCG	941	STM14_0133	leuB
ATTGTCGATAGCAATACCGCCGACGTCATAGT	ATG	+	132724	Chromosome	ATTGTCGATAGCAATACCGCCGACGTCA	942	STM14_0133	leuB
GATGCGGTACGCAGCCGTTTTGATATGCGTAT	ATG	-	132798	Chromosome	GATGCGGTACGCAGCCGTTTTGATATGC	943	STM14_0133	leuB
GCGCAAGCCCTGAAAGTTATGGATGCGGTACG	ATG	-	132819	Chromosome	GCGCAAGCCCTGAAAGTTATGGATGCGG	944	STM14_0133	leuB
ACTTCCGGGCCGATACCGTCGCCCGGCAGTAC	ATG	+	132824	Chromosome	ACTTCCGGGCCGATACCGTCGCCCGGCA	945	STM14_0133	leuB
TCGAAGAACTATCATATTGCCGTACTGCCGGG	ATG	-	132876	Chromosome	TCGAAGAACTATCATATTGCCGTACTGC	946	STM14_0133	leuB
GTTTGGACGGATTCAAAATCACCCGGAGAAGA	ATG	+	134272	Chromosome	GTTTGGACGGATTCAAAATCACCCGGAG	947	STM14_0134	leuA
ACATCAACACCCATGCGCTCAAGGGCCAGGGC	ATG	+	134326	Chromosome	ACATCAACACCCATGCGCTCAAGGGCCA	948	STM14_0134	leuA
TCATGGAAGTAGGCTTCCCGGTCTCTTCTCCG	ATG	-	134326	Chromosome	TCATGGAAGTAGGCTTCCCGGTCTCTTC	949	STM14_0134	leuA
GGTGTTGATGTCATGGAAGTAGGCTTCCCGGT	ATG	-	134336	Chromosome	GGTGTTGATGTCATGGAAGTAGGCTTCC	950	STM14_0134	leuA
CGCTCAAGGGCCAGGGCAATCTGCAGCTTCTC	ATG	+	134341	Chromosome	CGCTCAAGGGCCAGGGCAATCTGCAGCT	951	STM14_0134	leuA
AGCCAGCAAGTCATTATTTTTGATACGACCTT	ATG	-	134447	Chromosome	AGCCAGCAAGTCATTATTTTTGATACGA	952	STM14_0134	leuA
TTGAATGCCGCCCACCGGTCTACCGCGCACAA	ATG	+	134544	Chromosome	TTGAATGCCGCCCACCGGTCTACCGCGC	953	STM14_0135	leuL
CCGCCCACCGGTCTACCGCGCACAATAAATGC	ATG	+	134551	Chromosome	CCGCCCACCGGTCTACCGCGCACAATAA	954	STM14_0135	leuL
CGTTGAGTAGTAGTAGCCCAGTGAAACGAACG	ATG	+	134582	Chromosome	CGTTGAGTAGTAGTAGCCCAGTGAAACG	955	STM14_0135	leuL
GTTCGTTTCACTGGGCTACTACTACTCAACGC	ATC	-	134612	Chromosome	GTTCGTTTCACTGGGCTACTACTACTCA	956	STM14_0135	leuL
TCACATATCGTTCGTTTCACTGGGCTACTACT	ATG	-	134621	Chromosome	TCACATATCGTTCGTTTCACTGGGCTAC	957	STM14_0135	leuL
CTTTTAGTGGTACTGGATATGCCGTTTAATGT	ATG	+	134652	Chromosome	CTTTTAGTGGTACTGGATATGCCGTTTA	958	Promoter
CGGATACGTACTTTAGCTAATTGTGCTGGGCT	ATC	+	134726	Chromosome	CGGATACGTACTTTAGCTAATTGTGCTG	959	STM14_0136
GATAAAAGAACGAGTGGACATTCATACTTTTC	AAG	+	134773	Chromosome	GATAAAAGAACGAGTGGACATTCATACT	960	STM14_0136
TCCACTCGTTCTTTTATCCTTTATTGGACGCG	ATG	-	134790	Chromosome	TCCACTCGTTCTTTTATCCTTTATTGGA	961	STM14_0136
AATGTCCACTCGTTCTTTTATCCTTTATTGGA	ATG	-	134794	Chromosome	AATGTCCACTCGTTCTTTTATCCTTTAT	962	STM14_0136
AAAAGTATGAATGTCCACTCGTTCTTTTATCC	ATG	-	134803	Chromosome	AAAAGTATGAATGTCCACTCGTTCTTTT	963	STM14_0136
GTTATATTGCTTGCGTAATTTAAACATTATGA	ATG	+	135057	Chromosome	GTTATATTGCTTGCGTAATTTAAACATT	964	STM14_0137
AATCGCAATGGTGTGACTCAGGACACATTACG	ATG	+	135088	Chromosome	AATCGCAATGGTGTGACTCAGGACACAT	965	STM14_0137
GTGTGACTCAGGACACATTACGCTTGCGCTGG	ATG	+	135098	Chromosome	GTGTGACTCAGGACACATTACGCTTGCG	966	STM14_0137
TGTCCTGAGTCACACCATTGCGATTCATAATG	ATG	-	135112	Chromosome	TGTCCTGAGTCACACCATTGCGATTCAT	967	STM14_0137
CCAGCGCAAGCGTAATGTGTCCTGAGTCACAC	ATG	-	135129	Chromosome	CCAGCGCAAGCGTAATGTGTCCTGAGTC	968	STM14_0137
CATATAAAATAAGAAAAAGGGAAAGCGTTAAA	ATG	-	135202	Chromosome	CATATAAAATAAGAAAAAGGGAAAGCGT	969	STM14_0137
CCAGAGGTCAAAACCGAAAAGCCGCATCTTTT	ATG	+	135284	Chromosome	CCAGAGGTCAAAACCGAAAAGCCGCATC	970	STM14_0138	leuO
CGGCTTTTCGGTTTTGACCTCTGGCATATTTA	ATG	-	135307	Chromosome	CGGCTTTTCGGTTTTGACCTCTGGCATA	971	STM14_0138	leuO
GGCAAACCACAGCTTCGCATGGTTGATTTGAA	ATG	+	135323	Chromosome	GGCAAACCACAGCTTCGCATGGTTGATT	972	STM14_0138	leuO
CGAAGCTGTGGTTTGCCCATATCTAAAAGATG	ATG	-	135339	Chromosome	CGAAGCTGTGGTTTGCCCATATCTAAAA	973	STM14_0138	leuO
GTTGATTTGAACCTATTGACCGTGTTCGATGC	ATG	+	135344	Chromosome	GTTGATTTGAACCTATTGACCGTGTTCG	974	STM14_0138	leuO
CACGGGCAGTCGGCTGAATTCCTCGTCCATAT	ATG	-	135524	Chromosome	CACGGGCAGTCGGCTGAATTCCTCGTCC	975	STM14_0138	leuO
ACGGTTTGACGGACACCTTAACCGCTCGCTAT	ATC	-	136518	Chromosome	ACGGTTTGACGGACACCTTAACCGCTCG	976	Promoter
ATGCGCTACATACCGTTGGAGGGATCGATCAT	ATG	+	136650	Chromosome	ATGCGCTACATACCGTTGGAGGGATCGA	977	STM14_0139	ilvI
CGCTACATACCGTTGGAGGGATCGATCATGTG	ATG	+	136653	Chromosome	CGCTACATACCGTTGGAGGGATCGATCA	978	STM14_0139	ilvI
TAGCGCATCATAAATATCAAGCACTGCGCCTC	ATG	-	136657	Chromosome	TAGCGCATCATAAATATCAAGCACTGCG	979	STM14_0139	ilvI
ATCGATCCCTCCAACGGTATGTAGCGCATCAT	ATG	-	136678	Chromosome	ATCGATCCCTCCAACGGTATGTAGCGCA	980	STM14_0139	ilvI
TGCTGGTGCGTCATGAGCAGGCCGCGGTGCAT	ATG	+	136683	Chromosome	TGCTGGTGCGTCATGAGCAGGCCGCGGT	981	STM14_0139	ilvI
ACGCACCAGCACATGATCGATCCCTCCAACGG	ATG	-	136693	Chromosome	ACGCACCAGCACATGATCGATCCCTCCA	982	STM14_0139	ilvI
ATGCGCCGGATTTTATCGGTATTACTGGAAAA	ATG	+	138274	Chromosome	ATGCGCCGGATTTTATCGGTATTACTGG	983	STM14_0140	ilvH
CGCCGGATTTTATCGGTATTACTGGAAAACGA	ATG	+	138277	Chromosome	CGCCGGATTTTATCGGTATTACTGGAAA	984	STM14_0140	ilvH
GCGGGTTATCGGCCTCTTTTCGCAACGCGGAT	ATC	+	138324	Chromosome	GCGGGTTATCGGCCTCTTTTCGCAACGC	985	Promoter
GGCCTCTTTTCGCAACGCGGATATAATATTGA	ATC	+	138334	Chromosome	GGCCTCTTTTCGCAACGCGGATATAATA	986	Promoter
AGGCCGATAACCCGCGATAACGCCCCAGATTC	AAG	-	138338	Chromosome	AGGCCGATAACCCGCGATAACGCCCCAG	987	STM14_0140	ilvH
CGCGACAACGTCGGATCGTCTGTCGGCGCGAC	ATG	-	138407	Chromosome	CGCGACAACGTCGGATCGTCTGTCGGCG	988	STM14_0140	ilvH
ACTATCCAGACGGTAGGCGATGAAAAAGTGCT	ATG	+	138412	Chromosome	ACTATCCAGACGGTAGGCGATGAAAAAG	989	STM14_0140	ilvH
ATTTCCCGCTCAACGTGCGCTCCCTGTCCCAG	ATG	-	138530	Chromosome	ATTTCCCGCTCAACGTGCGCTCCCTGTC	990	STM14_0140	ilvH
CGCTGAGCAGATTCGCCGGATGACGACGCGCG	ATG	+	138760	Chromosome	CGCTGAGCAGATTCGCCGGATGACGACG	991	STM14_0141
ACGACGCGCGTGCGTTTTATCCGGTCTACTGG	ATG	+	138782	Chromosome	ACGACGCGCGTGCGTTTTATCCGGTCTA	992	STM14_0141
GGACCTGGGCCAGATATCAGCCAGTAGACCGG	ATC	-	138833	Chromosome	GGACCTGGGCCAGATATCAGCCAGTAGA	993	STM14_0141
CGTAGCGCCATCAGGCAGGTTTGCCGGATATC	AAG	+	138840	Chromosome	CGTAGCGCCATCAGGCAGGTTTGCCGGA	994	STM14_0141
GCGCTACGCTTATCGGACCTGGGCCAGATATC	ATG	-	138847	Chromosome	GCGCTACGCTTATCGGACCTGGGCCAGA	995	STM14_0141
CGGCAAACCTGCCTGATGGCGCTACGCTTATC	ATC	-	138865	Chromosome	CGGCAAACCTGCCTGATGGCGCTACGCT	996	STM14_0141
GGTTAAAATCGTTAACATCTAAGCGCAGTTTG	ATG	-	138999	Chromosome	GGTTAAAATCGTTAACATCTAAGCGCAG	997	Promoter
TCGGCATGGGTTAAAATCGTTAACATCTAAGC	ATG	-	139007	Chromosome	TCGGCATGGGTTAAAATCGTTAACATCT	998	Promoter
AAATCGCTCGGCTGGCCGGTGTCTCGCGCACA	ATG	+	139062	Chromosome	AAATCGCTCGGCTGGCCGGTGTCTCGCG	999	STM14_0142	fruR
ACTTTTTCTACGGTTTTGTCGCTCACGCGGTA	ATG	-	139161	Chromosome	ACTTTTTCTACGGTTTTGTCGCTCACGC	1000	STM14_0142	fruR
GCGGTAGTGCGTGAGCACAATTACCATCCTAA	ATG	+	139166	Chromosome	GCGGTAGTGCGTGAGCACAATTACCATC	1001	STM14_0142	fruR
GTAATTGTGCTCACGCACTACCGCCATGACTT	ATG	-	139189	Chromosome	GTAATTGTGCTCACGCACTACCGCCATG	1002	STM14_0142	fruR
GAACGTGTGCGTCCAGCACGCAGCCCGGCAGC	ATG	-	139236	Chromosome	GAACGTGTGCGTCCAGCACGCAGCCCGG	1003	STM14_0142	fruR
CGCTGCATTGAGCACCTTTTGCAACGCCAGGT	ATG	+	139370	Chromosome	CGCTGCATTGAGCACCTTTTGCAACGCC	1004	STM14_0142	fruR
ACGTAACGAGTCTTTTCCTTTGTATTGTTTTG	AAG	+	140213	Chromosome	ACGTAACGAGTCTTTTCCTTTGTATTGT	1005	STM14_0143
CAGGCAAGAAATCGTCGAATTAACAGCCACTT	AAG	+	140252	Chromosome	CAGGCAAGAAATCGTCGAATTAACAGCC	1006	STM14_0143
AAATCGTCGAATTAACAGCCACTTTTTGTCTT	AAG	+	140260	Chromosome	AAATCGTCGAATTAACAGCCACTTTTTG	1007	STM14_0143
TGGCTGTTAATTCGACGATTTCTTGCCTGCTT	AAG	-	140280	Chromosome	TGGCTGTTAATTCGACGATTTCTTGCCT	1008	STM14_0143
ACAAAAAGTGGCTGTTAATTCGACGATTTCTT	AAG	-	140288	Chromosome	ACAAAAAGTGGCTGTTAATTCGACGATT	1009	STM14_0143
TCCTAAAATGCCGCTCGCGTCGCAAACTGACA	ATG	+	140372	Chromosome	TCCTAAAATGCCGCTCGCGTCGCAAACT	1010	Promoter
AACGCAGATATTCGCCGTAAACATTGGCTTTT	ATC	+	140520	Chromosome	AACGCAGATATTCGCCGTAAACATTGGC	1011	STM14_0144
TTTACGGCGAATATCTGCGTTGATTAATTTCC	ATG	-	140540	Chromosome	TTTACGGCGAATATCTGCGTTGATTAAT	1012	STM14_0144
CCAATGTTTACGGCGAATATCTGCGTTGATTA	AAG	-	140546	Chromosome	CCAATGTTTACGGCGAATATCTGCGTTG	1013	STM14_0144
TAAAAAAGCCAATGTTTACGGCGAATATCTGC	AAG	-	140554	Chromosome	TAAAAAAGCCAATGTTTACGGCGAATAT	1014	STM14_0144
CGTTGTGACTTGCTTGACAAGCTTTTCCTCCG	AAG	+	140565	Chromosome	CGTTGTGACTTGCTTGACAAGCTTTTCC	1015	STM14_0144
CTTTTCCTCCGCTCCGTAAACTCCTTCGAGTG	AAG	+	140586	Chromosome	CTTTTCCTCCGCTCCGTAAACTCCTTCG	1016	STM14_0144
TTCCGGGGGGCAACGTTAGTCAATCTCGACAG	ATG	+	140662	Chromosome	TTCCGGGGGGCAACGTTAGTCAATCTCG	1017	STM14_0145	yabB
GTATGTACCATTGACATCCATCACCCATGCCT	ATG	+	140761	Chromosome	GTATGTACCATTGACATCCATCACCCAT	1018	STM14_0145	yabB
TACCATTGACATCCATCACCCATGCCTGCTGC	ATG	+	140766	Chromosome	TACCATTGACATCCATCACCCATGCCTG	1019	STM14_0145	yabB
GTACATACCATTTGACCGGTAGCGCTCTCGAT	ATG	-	140768	Chromosome	GTACATACCATTTGACCGGTAGCGCTCT	1020	STM14_0145	yabB
TCAATGGTACATACCATTTGACCGGTAGCGCT	ATG	-	140774	Chromosome	TCAATGGTACATACCATTTGACCGGTAG	1021	STM14_0145	yabB
GATGTCAATGGTACATACCATTTGACCGGTAG	ATG	-	140778	Chromosome	GATGTCAATGGTACATACCATTTGACCG	1022	STM14_0145	yabB
ATGGAAAATTTTAAACACACTACGGTACTGTT	ATG	+	141122	Chromosome	ATGGAAAATTTTAAACACACTACGGTAC	1023	STM14_0146	mraW
GAAAATTTTAAACACACTACGGTACTGTTGGA	ATG	+	141125	Chromosome	GAAAATTTTAAACACACTACGGTACTGT	1024	STM14_0146	mraW
AAGCCGTTAATGGGCTGAATATTCGTCCGGAT	ATG	+	141159	Chromosome	AAGCCGTTAATGGGCTGAATATTCGTCC	1025	STM14_0146	mraW
TGCCATCAATATAGATACCATCCGGACGAATA	ATG	-	141209	Chromosome	TGCCATCAATATAGATACCATCCGGACG	1026	STM14_0146	mraW
GTCTGCGCAACGGCGATCGCCTGCGGATCGCG	ATG	-	141315	Chromosome	GTCTGCGCAACGGCGATCGCCTGCGGAT	1027	STM14_0146	mraW
GAGAAGCGAGGATCATTAATGGTCTGCGCAAC	ATG	-	141336	Chromosome	GAGAAGCGAGGATCATTAATGGTCTGCG	1028	STM14_0146	mraW
ATCAGCAGAGTGACAGAAGCCCTAAGCAAAGT	ATG	+	142060	Chromosome	ATCAGCAGAGTGACAGAAGCCCTAAGCA	1029	STM14_0147	ftsL
GCGCTCGTTGCTTCCTATCGATCCCTTCACTT	ATG	-	142119	Chromosome	GCGCTCGTTGCTTCCTATCGATCCCTTC	1030	STM14_0147	ftsL
CCTTGCCTGGCGTGATCGGTGACGATCTTTTG	ATG	+	142124	Chromosome	CCTTGCCTGGCGTGATCGGTGACGATCT	1031	STM14_0147	ftsL
AACAAGCAGAGTGGCAGCTTCCCGAACCGCAA	ATG	-	142184	Chromosome	AACAAGCAGAGTGGCAGCTTCCCGAACC	1032	STM14_0147	ftsL
CAAATGAACAAGCAGAGTGGCAGCTTCCCGAA	ATG	-	142190	Chromosome	CAAATGAACAAGCAGAGTGGCAGCTTCC	1033	STM14_0147	ftsL
CATTGGACATTGAATGGCGCAACCTGATCCTT	ATG	+	142283	Chromosome	CATTGGACATTGAATGGCGCAACCTGAT	1034	STM14_0147	ftsL
TTGATCCGTCCCAAGAAAATATTGTAGTGCAA	ATG	+	142385	Chromosome	TTGATCCGTCCCAAGAAAATATTGTAGT	1035	Promoter
AAAGCAGCGGCAAAAACGCAAAAATCGAAACG	ATG	+	142441	Chromosome	AAAGCAGCGGCAAAAACGCAAAAATCGA	1036	STM14_0148	ftsI
AAGTTGGTCTGTTCTTCCTGGCGTTTCGATTT	ATG	-	142493	Chromosome	AAGTTGGTCTGTTCTTCCTGGCGTTTCG	1037	STM14_0148	ftsI
CTGGTGCGTCAGGGCGATATGCGTTCGCTGCG	ATG	+	142594	Chromosome	CTGGTGCGTCAGGGCGATATGCGTTCGC	1038	STM14_0148	ftsI
CGTTCGCTGCGTGTTCAGGAAGTCTCCACCTC	ATG	+	142615	Chromosome	CGTTCGCTGCGTGTTCAGGAAGTCTCCA	1039	STM14_0148	ftsI
AACTTCTTTCGGGTCGGCCCAGATCGCCTTAA	ATG	-	142731	Chromosome	AACTTCTTTCGGGTCGGCCCAGATCGCC	1040	STM14_0148	ftsI
CCGCCGGCGTCATGAACTTCTTTCGGGTCGGC	ATG	-	142745	Chromosome	CCGCCGGCGTCATGAACTTCTTTCGGGT	1041	STM14_0148	ftsI
ACGCTCGACAGCCGTGTGGCTGCGGCGGGCGA	ATG	+	144266	Chromosome	ACGCTCGACAGCCGTGTGGCTGCGGCGG	1042	STM14_0149	murE
ACCCACCACTGCCACAAAGAGATCGCCCGCCG	ATG	-	144319	Chromosome	ACCCACCACTGCCACAAAGAGATCGCCC	1043	STM14_0149	murE
GCAGCTACGCCTTGCGCTATCGCCTGCGGGAT	ATG	-	144375	Chromosome	GCAGCTACGCCTTGCGCTATCGCCTGCG	1044	STM14_0149	murE
CACGGCGTACCAGTCGTCTATCTCAGCCAGCT	ATG	+	144428	Chromosome	CACGGCGTACCAGTCGTCTATCTCAGCC	1045	STM14_0149	murE
AGCGTTTATCTGCGCTGGCGGGCCGCTTTTAC	ATG	+	144465	Chromosome	AGCGTTTATCTGCGCTGGCGGGCCGCTT	1046	STM14_0149	murE
GTAAAAGCGGCCCGCCAGCGCAGATAAACGCT	ATG	-	144496	Chromosome	GTAAAAGCGGCCCGCCAGCGCAGATAAA	1047	STM14_0149	murE
ATTAGCGTAACGCTCAGCAAAATTGCCGATGT	ATG	+	145678	Chromosome	ATTAGCGTAACGCTCAGCAAAATTGCCG	1048	STM14_0150	murF
TCCTTGGCGCCGAACACCGCGGGGCGGATCTC	ATG	+	145709	Chromosome	TCCTTGGCGCCGAACACCGCGGGGCGGA	1049	STM14_0150	murF
ACCGTATCGAGCGTGAGATCCGCCCCGCGGTG	ATG	-	145754	Chromosome	ACCGTATCGAGCGTGAGATCCGCCCCGC	1050	STM14_0150	murF
CCTGTTCGTGGCGCTGAAAGGGGAACGCTTTG	ATG	+	145788	Chromosome	CCTGTTCGTGGCGCTGAAAGGGGAACGC	1051	STM14_0150	murF
CGCATCAAAGCGTTCCCCTTTCAGCGCCACGA	ATG	-	145824	Chromosome	CGCATCAAAGCGTTCCCCTTTCAGCGCC	1052	STM14_0150	murF
CCTGACGCGTGTCTTTTACAATCACCTGCGGG	ATG	-	145930	Chromosome	CCTGACGCGTGTCTTTTACAATCACCTG	1053	STM14_0150	murF
TTAGTTTGGCTGGCCGAGCATTTGGTCAAATA	ATG	+	147030	Chromosome	TTAGTTTGGCTGGCCGAGCATTTGGTCA	1054	STM14_0151	mraY
CTCGGCCAGCCAAACTAACATGAACCTTTCTC	ATG	-	147047	Chromosome	CTCGGCCAGCCAAACTAACATGAACCTT	1055	STM14_0151	mraY
GCGCGAAACGTCAGATAAGAAAAGACGTTAAA	ATG	-	147103	Chromosome	GCGCGAAACGTCAGATAAGAAAAGACGT	1056	STM14_0151	mraY
AACAGCGCGGTCAACAGGCTGACGATGGCGCG	ATG	-	147130	Chromosome	AACAGCGCGGTCAACAGGCTGACGATGG	1057	STM14_0151	mraY
GATGGGCCCGCGTATGATCGCTCGTCTGCAAA	ATG	+	147143	Chromosome	GATGGGCCCGCGTATGATCGCTCGTCTG	1058	STM14_0151	mraY
GGCCCGCGTATGATCGCTCGTCTGCAAAAACT	ATG	+	147147	Chromosome	GGCCCGCGTATGATCGCTCGTCTGCAAA	1059	STM14_0151	mraY
GCTGATTACCAGGACAAAAACGTCGTCATTAT	ATG	+	148115	Chromosome	GCTGATTACCAGGACAAAAACGTCGTCA	1060	STM14_0152	murD
ACGACGTTTTTGTCCTGGTAATCAGCCATGAT	ATG	-	148140	Chromosome	ACGACGTTTTTGTCCTGGTAATCAGCCA	1061	STM14_0152	murD
GATACTCGCGTGACGCCGCCGGGTCTGGATAA	ATG	+	148217	Chromosome	GATACTCGCGTGACGCCGCCGGGTCTGG	1062	STM14_0152	murD
CGCCAGAGCAATACCAGGGCTGGCGACGATTA	ATG	-	148345	Chromosome	CGCCAGAGCAATACCAGGGCTGGCGACG	1063	STM14_0152	murD
GCCACAATCGGCGCTTGCGCTTCGCGGCAAAA	ATG	-	148437	Chromosome	GCCACAATCGGCGCTTGCGCTTCGCGGC	1064	STM14_0152	murD
GCGAAAGCGGCGGGCGTCAATGTCGGCGTTGG	ATG	+	148490	Chromosome	GCGAAAGCGGCGGGCGTCAATGTCGGCG	1065	STM14_0152	murD
CGTTTATCTCTCCCCCGTCTGAGAATGCCGCG	ATG	+	149431	Chromosome	CGTTTATCTCTCCCCCGTCTGAGAATGC	1066	STM14_0153	ftsW
CCGCGCGTACCAGGCTTTGGCCTCCTGGCCTG	ATG	+	149458	Chromosome	CCGCGCGTACCAGGCTTTGGCCTCCTGG	1067	STM14_0153	ftsW
GCTTCGCGCGATAAAGACGCCGACAGTCTGAT	ATG	+	149521	Chromosome	GCTTCGCGCGATAAAGACGCCGACAGTC	1068	STM14_0153	ftsW
ATCAGACTGTCGGCGTCTTTATCGCGCGAAGC	ATG	-	149552	Chromosome	ATCAGACTGTCGGCGTCTTTATCGCGCG	1069	STM14_0153	ftsW
ACAAAACCAATCGCCGCCAGCCCGAAGGTCAG	ATG	-	149609	Chromosome	ACAAAACCAATCGCCGCCAGCCCGAAGG	1070	STM14_0153	ftsW
GAGGCCGACGTCACCATGACAAAACCAATCGC	ATG	-	149627	Chromosome	GAGGCCGACGTCACCATGACAAAACCAA	1071	STM14_0153	ftsW
GTATTCTTCGTCGCTTTTCGCGCGATGTCGAT	ATG	+	150382	Chromosome	GTATTCTTCGTCGCTTTTCGCGCGATGT	1072	Promoter
AGTGGTCAACCGAAGCGGTTAATGGTGATGGC	ATG	+	150672	Chromosome	AGTGGTCAACCGAAGCGGTTAATGGTGA	1073	STM14_0154	murG
GTGATGGCGGGCGGTACCGGCGGGCACGTGTT	ATG	+	150696	Chromosome	GTGATGGCGGGCGGTACCGGCGGGCACG	1074	STM14_0154	murG
GCGGGCGGTACCGGCGGGCACGTGTTCCCGGG	ATG	+	150702	Chromosome	GCGGGCGGTACCGGCGGGCACGTGTTCC	1075	STM14_0154	murG
CGCAACGGCCAGTCCCGGGAACACGTGCCCGC	ATG	-	150746	Chromosome	CGCAACGGCCAGTCCCGGGAACACGTGC	1076	STM14_0154	murG
ATGCGCAACGGCCAGTCCCGGGAACACGTGCC	ATG	-	150749	Chromosome	ATGCGCAACGGCCAGTCCCGGGAACACG	1077	STM14_0154	murG
CTTCGGCACTAAATCCGCTTCCATACGATCGG	ATG	-	150824	Chromosome	CTTCGGCACTAAATCCGCTTCCATACGA	1078	STM14_0154	murG
CCAGATTGTAACCGTATCGCCCAGTCTGGCGG	ATG	-	151313	Chromosome	CCAGATTGTAACCGTATCGCCCAGTCTG	1079	Promoter
GCGTAAAGAATGAATACACAACAACTGGCAAA	ATG	+	151846	Chromosome	GCGTAAAGAATGAATACACAACAACTGG	1080	STM14_0155	murC
AATACACAACAACTGGCAAAACTGCGTTCCAT	ATG	+	151858	Chromosome	AATACACAACAACTGGCAAAACTGCGTT	1081	STM14_0155	murC
GAACGCAGTTTTGCCAGTTGTTGTGTATTCAT	ATG	-	151886	Chromosome	GAACGCAGTTTTGCCAGTTGTTGTGTAT	1082	STM14_0155	murC
CGTCGCGTTCGGCACATTCACTTTGTCGGCAT	ATG	+	151903	Chromosome	CGTCGCGTTCGGCACATTCACTTTGTCG	1083	STM14_0155	murC
TGCCGAACGCGACGCATTTCGGGCACGATGGA	ATG	-	151916	Chromosome	TGCCGAACGCGACGCATTTCGGGCACGA	1084	STM14_0155	murC
CCGACAAAGTGAATGTGCCGAACGCGACGCAT	ATG	-	151931	Chromosome	CCGACAAAGTGAATGTGCCGAACGCGAC	1085	STM14_0155	murC
CGGCTCAGGTTGCGACAATGTTAGCGCCGGTG	ATC	+	153182	Chromosome	CGGCTCAGGTTGCGACAATGTTAGCGCC	1086	Promoter
TTGGCAAAATTGCGCGTTACTTATCTGAAATC	ATG	+	153257	Chromosome	TTGGCAAAATTGCGCGTTACTTATCTGA	1087	Promoter
GCTGATAAAATCGCGGTCCTGTTGGGCGGAAC	ATG	+	153326	Chromosome	GCTGATAAAATCGCGGTCCTGTTGGGCG	1088	STM14_0156	ddl_2
CCGCCTTCACGTAGCCCGGCCAACACTGCCGC	ATG	-	153423	Chromosome	CCGCCTTCACGTAGCCCGGCCAACACTG	1089	STM14_0156	ddl_2
CGCATCCCGTCGATCCGCAAGAGGTCGATGTC	ATG	+	153432	Chromosome	CGCATCCCGTCGATCCGCAAGAGGTCGA	1090	STM14_0156	ddl_2
CGCATTAATGCCGCCTTCACGTAGCCCGGCCA	ATG	-	153433	Chromosome	CGCATTAATGCCGCCTTCACGTAGCCCG	1091	STM14_0156	ddl_2
TCGCGCAGCTTAAAGCAATGGGCTTTCAGAAG	ATG	+	153462	Chromosome	TCGCGCAGCTTAAAGCAATGGGCTTTCA	1092	STM14_0156	ddl_2
CAACGCAATAAAGACCTTCTGAAAGCCCATTG	ATG	-	153508	Chromosome	CAACGCAATAAAGACCTTCTGAAAGCCC	1093	STM14_0156	ddl_2
CTTTACAGGGTGCGTTATCATTGGCTTTTCAG	ATG	+	153807	Chromosome	CTTTACAGGGTGCGTTATCATTGGCTTT	1094	Promoter
GTTCCTGCCGGTTGGATACGAATTGACGGTAA	AAG	-	153945	Chromosome	GTTCCTGCCGGTTGGATACGAATTGACG	1095	Promoter
TCGCAGGCTGCGCTGAACACGCGAAACAGTGA	ATG	+	154248	Chromosome	TCGCAGGCTGCGCTGAACACGCGAAACA	1096	STM14_0157	ftsQ
AAGAGACGCCTTCTTCACGCCGCAATAATGGA	ATG	+	154282	Chromosome	AAGAGACGCCTTCTTCACGCCGCAATAA	1097	STM14_0157	ftsQ
GAACGCGTCTTGCAGGAATTTTATTCCTGCTG	ATG	+	154312	Chromosome	GAACGCGTCTTGCAGGAATTTTATTCCT	1098	STM14_0157	ftsQ
AAGGTTCCCGGCGCGCCCAGAGCCAGTATCGC	ATG	-	154507	Chromosome	AAGGTTCCCGGCGCGCCCAGAGCCAGTA	1099	STM14_0157	ftsQ
TTCACATCCTGCGTCATGAAGGTTCCCGGCGC	ATG	-	154525	Chromosome	TTCACATCCTGCGTCATGAAGGTTCCCG	1100	STM14_0157	ftsQ
AATCTTCAATTCATCAGGCCACTGTTTTCTGA	ATG	-	154607	Chromosome	AATCTTCAATTCATCAGGCCACTGTTTT	1101	STM14_0157	ftsQ
ATCAAGGCGACGGACAGAAAACTGGTAGTAGG	ATG	+	155075	Chromosome	ATCAAGGCGACGGACAGAAAACTGGTAG	1102	STM14_0158	ftsA
GTCAATATCATTGGCGTGGGCAGTTGCCCATC	ATG	+	155168	Chromosome	GTCAATATCATTGGCGTGGGCAGTTGCC	1103	STM14_0158	ftsA
ATATTGACCATACCGTCGGGCAGAACTTCCCC	ATG	-	155175	Chromosome	ATATTGACCATACCGTCGGGCAGAACTT	1104	STM14_0158	ftsA
GGCAACTGCCCACGCCAATGATATTGACCATA	ATG	-	155195	Chromosome	GGCAACTGCCCACGCCAATGATATTGAC	1105	STM14_0158	ftsA
GATAAAGGCGGGGTGAATGACCTTGAGTCAGT	ATG	+	155210	Chromosome	GATAAAGGCGGGGTGAATGACCTTGAGT	1106	STM14_0158	ftsA
GCGCGCTGAACGCATTTCACCACTGACTCAAG	ATG	-	155262	Chromosome	GCGCGCTGAACGCATTTCACCACTGACT	1107	STM14_0158	ftsA
GGCACCATACCAATTTCATTCTGACAGCTAAT	ATG	-	155364	Chromosome	GGCACCATACCAATTTCATTCTGACAGC	1108	Promoter
ACGGAGAGAGATTATGTTTGAACCTATGGAAC	ATG	+	156382	Chromosome	ACGGAGAGAGATTATGTTTGAACCTATG	1109	STM14_0159	ftsZ
TTTGAACCTATGGAACTAACCAACGACGCGGT	ATG	+	156398	Chromosome	TTTGAACCTATGGAACTAACCAACGACG	1110	STM14_0159	ftsZ
GAACTAACCAACGACGCGGTGATTAAAGTCAT	ATG	+	156410	Chromosome	GAACTAACCAACGACGCGGTGATTAAAG	1111	STM14_0159	ftsZ
ACTTTAATCACCGCGTCGTTGGTTAGTTCCAT	ATG	-	156438	Chromosome	ACTTTAATCACCGCGTCGTTGGTTAGTT	1112	STM14_0159	ftsZ
TGTTCAACAGCGTTACCGCCGCCACCACCGAC	ATG	-	156477	Chromosome	TGTTCAACAGCGTTACCGCCGCCACCAC	1113	STM14_0159	ftsZ
CGCTCGCGCACCATGTGTTCAACAGCGTTACC	ATG	-	156492	Chromosome	CGCTCGCGCACCATGTGTTCAACAGCGT	1114	STM14_0159	ftsZ
TATAGTACACTTCGGTTGGATAGGTAATTTGG	ATG	+	157603	Chromosome	TATAGTACACTTCGGTTGGATAGGTAAT	1115	Promoter
TGTACTATACATTCGGCGGGCCAGTTTAGCAC	AAG	-	157611	Chromosome	TGTACTATACATTCGGCGGGCCAGTTTA	1116	Promoter
ATCAAACAAAGGACACTTAAACGTATCGTTCA	ATG	+	157650	Chromosome	ATCAAACAAAGGACACTTAAACGTATCG	1117	STM14_0160	lpxC
TCAGGGTGACTTTTTTGCCGGTGTGTAAACCG	ATG	-	157725	Chromosome	TCAGGGTGACTTTTTTGCCGGTGTGTAA	1118	STM14_0160	lpxC
ACCCCGGTATTGGCCGGCGCAGGGCGTAATGT	ATG	-	157756	Chromosome	ACCCCGGTATTGGCCGGCGCAGGGCGTA	1119	STM14_0160	lpxC
CCAAATCTGTGCGTGATACCATGCTCTGTACG	ATG	+	157807	Chromosome	CCAAATCTGTGCGTGATACCATGCTCTG	1120	STM14_0160	lpxC
GTATCACGCACAGATTTGGCATCGGCCGGGAA	ATG	-	157825	Chromosome	GTATCACGCACAGATTTGGCATCGGCCG	1121	STM14_0160	lpxC
CTCTGTACGTGTCTGGTGAATGAGCATGATGT	ATG	+	157830	Chromosome	CTCTGTACGTGTCTGGTGAATGAGCATG	1122	STM14_0160	lpxC
ATAAGATTTGTGCGCAAATTGTTTTGATTCCG	ATG	+	158777	Chromosome	ATAAGATTTGTGCGCAAATTGTTTTGAT	1123	Promoter
ACGTGAGTGGAATACTGACGCGCTGGCGACAG	ATG	+	158841	Chromosome	ACGTGAGTGGAATACTGACGCGCTGGCG	1124	STM14_0161	yacA
CGGCCAGAAGTATCGTCTGCCTAACTGTCGCC	ATG	-	158896	Chromosome	CGGCCAGAAGTATCGTCTGCCTAACTGT	1125	STM14_0161	yacA
GTCGCGGCGAGTTTTGGTTTGCCCGCGCTCAG	ATG	+	158915	Chromosome	GTCGCGGCGAGTTTTGGTTTGCCCGCGC	1126	STM14_0161	yacA
GCTAAAGTTAACTTTAGACGCGGTGCTGGCGG	ATG	-	159013	Chromosome	GCTAAAGTTAACTTTAGACGCGGTGCTG	1127	STM14_0161	yacA
CCAGTAATCTACGGTGAAATTGGGACGACGGT	ATG	-	159070	Chromosome	CCAGTAATCTACGGTGAAATTGGGACGA	1128	STM14_0161	yacA
GCGCCGCAAACGCTGCCCGTTGCCGACGCGCC	ATG	+	159119	Chromosome	GCGCCGCAAACGCTGCCCGTTGCCGACG	1129	STM14_0161	yacA
CTAATCAAATTATTAACCAAAGTATTCGGTAG	ATG	+	159405	Chromosome	CTAATCAAATTATTAACCAAAGTATTCG	1130	STM14_0162	secA
CGTAAGGCCGTCAGCCTTATTAATGCGATGGA	ATG	+	159465	Chromosome	CGTAAGGCCGTCAGCCTTATTAATGCGA	1131	STM14_0162	secA
CGATGGAACCGGAGATGGAAAAACTCTCCGAT	ATG	+	159490	Chromosome	CGATGGAACCGGAGATGGAAAAACTCTC	1132	STM14_0162	secA
AACGCCTTTGCCGGACAGCGCGTTCAGGTAGG	ATG	-	159779	Chromosome	AACGCCTTTGCCGGACAGCGCGTTCAGG	1133	STM14_0162	secA
TCGGCAGCGTAAGCTTCACGTTTGGCTGGCGC	ATG	-	159919	Chromosome	TCGGCAGCGTAAGCTTCACGTTTGGCTG	1134	STM14_0162	secA
TTGTCGCGCAGGTAGTCAAAACCGTATTCGTT	ATG	-	159970	Chromosome	TTGTCGCGCAGGTAGTCAAAACCGTATT	1135	STM14_0162	secA
CGCTGATGCGTATTTTCGCCTCCGATCGTGTC	ATG	+	161179	Chromosome	CGCTGATGCGTATTTTCGCCTCCGATCG	1136	Promoter
CGATAAACTTACCGGCCTGATAAGACATAATG	ATG	+	162110	Chromosome	CGATAAACTTACCGGCCTGATAAGACAT	1137	Promoter
GATGCAACAAGATGAAAAAACTGCAAATCGCG	ATG	+	162248	Chromosome	GATGCAACAAGATGAAAAAACTGCAAAT	1138	STM14_0163	mutT
CAACAAGATGAAAAAACTGCAAATCGCGGTTG	ATG	+	162252	Chromosome	CAACAAGATGAAAAAACTGCAAATCGCG	1139	STM14_0163	mutT
AAAAAACTGCAAATCGCGGTTGGGATTATCCG	ATG	+	162262	Chromosome	AAAAAACTGCAAATCGCGGTTGGGATTA	1140	STM14_0163	mutT
CGCATCAGCGGCGCGTTGGGTAATAAAAATTT	ATG	-	162339	Chromosome	CGCATCAGCGGCGCGTTGGGTAATAAAA	1141	STM14_0163	mutT
TGTCTATCCGGGAATTGATATTCCAGAGTGTC	ATG	-	162494	Chromosome	TGTCTATCCGGGAATTGATATTCCAGAG	1142	STM14_0163	mutT
CGCAAATTGGCGTAATTTACGAATAATCGGTT	AAG	-	162648	Chromosome	CGCAAATTGGCGTAATTTACGAATAATC	1143	STM14_0163	mutT
TCGCCGGTTTATTTGTATTATCCCGGCCGCGC	ATC	+	162863	Chromosome	TCGCCGGTTTATTTGTATTATCCCGGCC	1144	STM14_0165
CGCGCGGCCGGGATAATACAAATAAACCGGCG	ATG	-	162895	Chromosome	CGCGCGGCCGGGATAATACAAATAAACC	1145	STM14_0165
GCACCAAAACTACGCGTATTTATTGATTATTT	ATG	+	162902	Chromosome	GCACCAAAACTACGCGTATTTATTGATT	1146	STM14_0165
ACAAAAATAATCAATAAATACGCGTAGTTTTG	ATG	-	162937	Chromosome	ACAAAAATAATCAATAAATACGCGTAGT	1147	STM14_0165
GCGATATTGCCGTCTCAACAGAGCCATCACCG	AAG	+	162944	Chromosome	GCGATATTGCCGTCTCAACAGAGCCATC	1148	STM14_0165
GCTCTGTTGAGACGGCAATATCGCCTTATGAC	ATG	-	162967	Chromosome	GCTCTGTTGAGACGGCAATATCGCCTTA	1149	STM14_0165
GGCCGCCGAAGAGAAACGAATCGCCAGCAGCG	ATG	-	163048	Chromosome	GGCCGCCGAAGAGAAACGAATCGCCAGC	1150	STM14_0166	yacG
AATTAACTGACAGCGTTTAGAACAAAATGGGC	ATC	+	163063	Chromosome	AATTAACTGACAGCGTTTAGAACAAAAT	1151	STM14_0166	yacG
GGCGGAAGGGGCTAATTTCCCCCCAGACGACC	ATG	+	163092	Chromosome	GGCGGAAGGGGCTAATTTCCCCCCAGAC	1152	STM14_0166	yacG
GGGCTAATTTCCCCCCAGACGACCGGTTTACC	AAG	+	163100	Chromosome	GGGCTAATTTCCCCCCAGACGACCGGTT	1153	STM14_0166	yacG
TCTGACGTGACCGTCGTAAACTGTCCGACCTG	ATG	-	163164	Chromosome	TCTGACGTGACCGTCGTAAACTGTCCGA	1154	STM14_0166	yacG
GAGTAAAAATGTCTGACGTGACCGTCGTAAAC	AAG	-	163175	Chromosome	GAGTAAAAATGTCTGACGTGACCGTCGT	1155	STM14_0166	yacG
CCGCTGGATAGTGAAAATGGTCTGGTGCCGGA	ATG	-	163239	Chromosome	CCGCTGGATAGTGAAAATGGTCTGGTGC	1156	Promoter
GTCTGCAATTGGCAGGTTGATGGAGAGCTGTT	ATG	+	163813	Chromosome	GTCTGCAATTGGCAGGTTGATGGAGAGC	1157	STM14_0167	yacF
GAGAGCTGTTGGATCAAAAACTCTATGCGCAG	ATG	+	163835	Chromosome	GAGAGCTGTTGGATCAAAAACTCTATGC	1158	STM14_0167	yacF
CGCAGCCACGTACGCATCTTCTCATTGAGAGG	ATG	+	163862	Chromosome	CGCAGCCACGTACGCATCTTCTCATTGA	1159	STM14_0167	yacF
CGTACGTGGCTGCGCATAGAGTTTTTGATCCA	ATG	-	163875	Chromosome	CGTACGTGGCTGCGCATAGAGTTTTTGA	1160	STM14_0167	yacF
AGAAGATGCGTACGTGGCTGCGCATAGAGTTT	ATG	-	163883	Chromosome	AGAAGATGCGTACGTGGCTGCGCATAGA	1161	STM14_0167	yacF
CACACCCAGGTCCTATTTGAACACCCTCTCAA	ATG	-	163917	Chromosome	CACACCCAGGTCCTATTTGAACACCCTC	1162	STM14_0167	yacF
TTATTGATAATAACGGCGCACCGGATGCTATC	ATG	-	164026	Chromosome	TTATTGATAATAACGGCGCACCGGATGC	1163	Promoter
CGAAAAAATACGCTCACGCAGCGCCCGGCGAC	ATG	+	164313	Chromosome	CGAAAAAATACGCTCACGCAGCGCCCGG	1164	STM14_0168	coaE
TTCCGCTATTGCGTTCAGGGCGGGCTGCCCTG	ATG	+	164385	Chromosome	TTCCGCTATTGCGTTCAGGGCGGGCTGC	1165	STM14_0168	coaE
GTTGAGCCAGGGCAGCCCGCCCTGAACGCAAT	ATG	-	164423	Chromosome	GTTGAGCCAGGGCAGCCCGCCCTGAACG	1166	STM14_0168	coaE
ACGGTTATTCCGAGGTCAGCGAAGGCATCAGC	ATG	+	164455	Chromosome	ACGGTTATTCCGAGGTCAGCGAAGGCAT	1167	STM14_0168	coaE
CCTTCGCTGACCTCGGAATAACCGTCATCGAC	ATG	-	164479	Chromosome	CCTTCGCTGACCTCGGAATAACCGTCAT	1168	STM14_0168	coaE
AGGTATACCGTAGCCTTAACCGGCGGTATTGG	ATG	-	164537	Chromosome	AGGTATACCGTAGCCTTAACCGGCGGTA	1169	STM14_0168	coaE
GGATTGTAACGTAAAAAAAGAGAATTTCGCAG	ATG	+	164648	Chromosome	GGATTGTAACGTAAAAAAAGAGAATTTC	1170	Promoter
ATTAGTGCGTATGATAGCGTCACTGGAGTTGT	ATG	+	164695	Chromosome	ATTAGTGCGTATGATAGCGTCACTGGAG	1171	Promoter
CGTATTGAAGAAGATCTGAAGTTAGGTTTCAA	ATG	+	164769	Chromosome	CGTATTGAAGAAGATCTGAAGTTAGGTT	1172	STM14_0169	guaC
TCGAACTGGAACGTCAATTCACCTTTAAACAC	ATG	+	164851	Chromosome	TCGAACTGGAACGTCAATTCACCTTTAA	1173	STM14_0169	guaC
GATACCGTCGGGACGTTTGAAATGGCGCAAGC	ATG	+	164928	Chromosome	GATACCGTCGGGACGTTTGAAATGGCGC	1174	STM14_0169	guaC
CTTGCGCCATTTCAAACGTCCCGACGGTATCC	ATG	-	164958	Chromosome	CTTGCGCCATTTCAAACGTCCCGACGGT	1175	STM14_0169	guaC
TACAGCAGTCAGAATATCAAACCCGGCCAATG	ATG	-	164990	Chromosome	TACAGCAGTCAGAATATCAAACCCGGCC	1176	STM14_0169	guaC
TTTATGTACAGCAGTCAGAATATCAAACCCGG	ATG	-	164996	Chromosome	TTTATGTACAGCAGTCAGAATATCAAAC	1177	STM14_0169	guaC
CGCTGATGTTGCAGGGTGATGATCAGCGCCAG	ATG	+	166927	Chromosome	CGCTGATGTTGCAGGGTGATGATCAGCG	1178	STM14_0170	hofC
TTGCAGGGTGATGATCAGCGCCAGACGATTGT	ATG	+	166935	Chromosome	TTGCAGGGTGATGATCAGCGCCAGACGA	1179	STM14_0170	hofC
ATCAGCGCCAGACGATTGTCCGCCCATACAAC	ATG	+	166948	Chromosome	ATCAGCGCCAGACGATTGTCCGCCCATA	1180	STM14_0170	hofC
GGCGGACAATCGTCTGGCGCTGATCATCACCC	ATG	-	166971	Chromosome	GGCGGACAATCGTCTGGCGCTGATCATC	1181	STM14_0170	hofC
AGCGTTAAACAGCTCTGGCGCTGGCAAGGCGT	ATG	-	167039	Chromosome	AGCGTTAAACAGCTCTGGCGCTGGCAAG	1182	STM14_0170	hofC
CCCCATGAGCGTTAAACAGCTCTGGCGCTGGC	ATG	-	167046	Chromosome	CCCCATGAGCGTTAAACAGCTCTGGCGC	1183	STM14_0170	hofC
GAAAATCATCGGCATAAGCCGGATCAGGCACC	ATG	-	168240	Chromosome	GAAAATCATCGGCATAAGCCGGATCAGG	1184	STM14_0171	hofB
CAGAGCGTCCAGTAACGCATGAGAGGGCGCGT	ATG	+	168295	Chromosome	CAGAGCGTCCAGTAACGCATGAGAGGGC	1185	STM14_0171	hofB
CGTTACTGGACGCTCTGCATTTCGCCACGCAA	ATG	-	168311	Chromosome	CGTTACTGGACGCTCTGCATTTCGCCAC	1186	STM14_0171	hofB
AGAGGGCGCGTCGACCACCGCAACAGTGATAC	ATG	+	168316	Chromosome	AGAGGGCGCGTCGACCACCGCAACAGTG	1187	STM14_0171	hofB
ACGTTGACACAAGGTGTTGAGCTGAGCGTCTT	ATG	+	168382	Chromosome	ACGTTGACACAAGGTGTTGAGCTGAGCG	1188	STM14_0171	hofB
AAAGACGCTCAGCTCAACACCTTGTGTCAACG	ATG	-	168414	Chromosome	AAAGACGCTCAGCTCAACACCTTGTGTC	1189	STM14_0171	hofB
TTGCAAACGTTTGTCCCCTACCGTACTGCCGT	ATG	-	168738	Chromosome	TTGCAAACGTTTGTCCCCTACCGTACTG	1190	STM14_0172	ppdD
GCGATGATGCCAATAACGACCATCAGTTCGAT	ATG	+	168806	Chromosome	GCGATGATGCCAATAACGACCATCAGTT	1191	STM14_0172	ppdD
ATGCCAATAACGACCATCAGTTCGATAAGCGT	ATG	+	168812	Chromosome	ATGCCAATAACGACCATCAGTTCGATAA	1192	STM14_0172	ppdD
CCAATAACGACCATCAGTTCGATAAGCGTGAA	ATG	+	168815	Chromosome	CCAATAACGACCATCAGTTCGATAAGCG	1193	STM14_0172	ppdD
GTCGTTATTGGCATCATCGCCATTTTAAGCGC	ATG	-	168825	Chromosome	GTCGTTATTGGCATCATCGCCATTTTAA	1194	STM14_0172	ppdD
GAAAAACAACGCGGTTTCACGCTTATCGAACT	ATG	-	168861	Chromosome	GAAAAACAACGCGGTTTCACGCTTATCG	1195	STM14_0172	ppdD
ATTTTCGCTGCGTTACATGACACGGCAACGTT	AAG	+	168957	Chromosome	ATTTTCGCTGCGTTACATGACACGGCAA	1196	STM14_0173
TAACGCAGCGAAAATCTTCAGAATCCGCCTTC	ATG	-	168971	Chromosome	TAACGCAGCGAAAATCTTCAGAATCCGC	1197	STM14_0173
ACACGGCAACGTTATTGCGAGGCGCTACGAAT	ATG	+	168976	Chromosome	ACACGGCAACGTTATTGCGAGGCGCTAC	1198	STM14_0173
ACGCGGATCTACGGACAGGTGATTTATAGACC	ATG	+	169024	Chromosome	ACGCGGATCTACGGACAGGTGATTTATA	1199	STM14_0173
GCGCTGCGCCGTCGGGTCTATAAATCACCTGT	ATG	-	169069	Chromosome	GCGCTGCGCCGTCGGGTCTATAAATCAC	1200	STM14_0173
CTCTCCACCCGATGGCGCTGCGCCGTCGGGTC	ATC	-	169083	Chromosome	CTCTCCACCCGATGGCGCTGCGCCGTCG	1201	STM14_0173
AAAACCATATTATCGCCTCCGGTTCGGTTCGT	AAG	-	169420	Chromosome	AAAACCATATTATCGCCTCCGGTTCGGT	1202	Promoter
AAGACCTCTTCAACCCAGCGCTTGCCGCAGAA	ATG	+	169747	Chromosome	AAGACCTCTTCAACCCAGCGCTTGCCGC	1203	STM14_0174	nadC
CCACGGTGATCACTCGTGAAGACGGCGTTTTC	ATG	-	169807	Chromosome	CCACGGTGATCACTCGTGAAGACGGCGT	1204	STM14_0174	nadC
GGCTTGCGTATCTGCCGGCAAAAGTTGCGCGG	ATG	+	169812	Chromosome	GGCTTGCGTATCTGCCGGCAAAAGTTGC	1205	STM14_0174	nadC
CTGGCAACGATATCACCGCGCAACTTTTGCCG	ATG	-	169858	Chromosome	CTGGCAACGATATCACCGCGCAACTTTT	1206	STM14_0174	nadC
CGTTCCAGTAGCGCGTCACGTCGGTCGTCTGG	ATG	+	169927	Chromosome	CGTTCCAGTAGCGCGTCACGTCGGTCGT	1207	STM14_0174	nadC
CCGCCTCGCCGTTATAACCCAGACGACCGACG	ATG	-	169976	Chromosome	CCGCCTCGCCGTTATAACCCAGACGACC	1208	STM14_0174	nadC
CTACTCTGAAGCAGCTATAAGCACCACTCAAA	ATG	+	170023	Chromosome	CTACTCTGAAGCAGCTATAAGCACCACT	1209	Promoter
TTGCCAGATAAGGGTTGGTTGGTAGAGGCGCG	ATG	+	170070	Chromosome	TTGCCAGATAAGGGTTGGTTGGTAGAGG	1210	STM14_0175	ampD
CGGAGAAGGGACGCGTCGCGCCTCTACCAACC	ATG	-	170117	Chromosome	CGGAGAAGGGACGCGTCGCGCCTCTACC	1211	STM14_0175	ampD
ATTGCCGTCCGGATGACGAAAAACCGTCCTTG	ATG	+	170125	Chromosome	ATTGCCGTCCGGATGACGAAAAACCGTC	1212	STM14_0175	ampD
ACGAAAAACCGTCCTTGCTGGTGGTGCATAAT	ATG	+	170140	Chromosome	ACGAAAAACCGTCCTTGCTGGTGGTGCA	1213	STM14_0175	ampD
CACCACCAGCAAGGACGGTTTTTCGTCATCCG	ATG	-	170165	Chromosome	CACCACCAGCAAGGACGGTTTTTCGTCA	1214	STM14_0175	ampD
CATCGATCCACGGACCGCCAAACTCGCCGGGG	ATG	-	170214	Chromosome	CATCGATCCACGGACCGCCAAACTCGCC	1215	STM14_0175	ampD
ACATGACGCTGTTTACGACATTACTGGTGCTG	ATG	+	170625	Chromosome	ACATGACGCTGTTTACGACATTACTGGT	1216	STM14_0176	ampE
ACGCTGTTTACGACATTACTGGTGCTGATTGT	ATG	+	170630	Chromosome	ACGCTGTTTACGACATTACTGGTGCTGA	1217	STM14_0176	ampE
TCGTAAACAGCGTCATGTCATCTCCTTGTGCG	ATG	-	170642	Chromosome	TCGTAAACAGCGTCATGTCATCTCCTTG	1218	STM14_0176	ampE
ATCGAGCTGCCAGTGCTCGCCCAGCTTAAACA	ATG	-	170701	Chromosome	ATCGAGCTGCCAGTGCTCGCCCAGCTTA	1219	STM14_0176	ampE
CGTAATCCGACGGAATAGCGCCTCCAGCCGAT	ATG	-	170734	Chromosome	CGTAATCCGACGGAATAGCGCCTCCAGC	1220	STM14_0176	ampE
TTGCGCACGATGGGAATGACGGCGATCGCGAT	ATG	+	170747	Chromosome	TTGCGCACGATGGGAATGACGGCGATCG	1221	STM14_0176	ampE
GCGATCCGTTGTACGATCCCAACCGCCATACG	AAG	-	171676	Chromosome	GCGATCCGTTGTACGATCCCAACCGCCA	1222	Promoter
GCGAGCCGGTAAGACTCAGTAAGCCAGAGTAC	AAG	-	172006	Chromosome	GCGAGCCGGTAAGACTCAGTAAGCCAGA	1223	Promoter
TACCACTTGCCGTTGATGCGGTGCATTTCCGG	ATG	+	172282	Chromosome	TACCACTTGCCGTTGATGCGGTGCATTT	1224	STM14_0177
CGGTGCATTTCCGGTGCCCAGATGAGCTGGCT	ATG	+	172300	Chromosome	CGGTGCATTTCCGGTGCCCAGATGAGCT	1225	STM14_0177
AGCTGGCTCATCGGGCCGCTTTCCGGTTTACG	ATG	+	172324	Chromosome	AGCTGGCTCATCGGGCCGCTTTCCGGTT	1226	STM14_0177
AGCCAGCTCATCTGGGCACCGGAAATGCACCG	ATG	-	172331	Chromosome	AGCCAGCTCATCTGGGCACCGGAAATGC	1227	STM14_0177
ACAGGCTGGAAATCCGCCGGGCTAATTCGCTG	ATG	-	172423	Chromosome	ACAGGCTGGAAATCCGCCGGGCTAATTC	1228	STM14_0177
GCAAACTGGCCAAACCCGTTTATTGAACAACG	ATG	-	172520	Chromosome	GCAAACTGGCCAAACCCGTTTATTGAAC	1229	STM14_0177
ATAGCGCCAAAAATAATGTTACATCCGGCGTC	ATG	+	173847	Chromosome	ATAGCGCCAAAAATAATGTTACATCCGG	1230	STM14_0178
TTACATCCGGCGTCACCCATGCCATACCCGAT	ATG	+	173865	Chromosome	TTACATCCGGCGTCACCCATGCCATACC	1231	STM14_0178
CCATACCCGATTTTCTCTCTTACCGAAAGTCT	ATG	+	173886	Chromosome	CCATACCCGATTTTCTCTCTTACCGAAA	1232	STM14_0178
GCATGGGTGACGCCGGATGTAACATTATTTTT	ATG	-	173886	Chromosome	GCATGGGTGACGCCGGATGTAACATTAT	1233	STM14_0178
GATAAGGGCAGACTTTCGGTAAGAGAGAAAAT	ATG	-	173926	Chromosome	GATAAGGGCAGACTTTCGGTAAGAGAGA	1234	STM14_0178
GGGAGAAGTCTCAATGGATAAGGGCAGACTTT	ATG	-	173942	Chromosome	GGGAGAAGTCTCAATGGATAAGGGCAGA	1235	STM14_0178
ACGCCGCTGATATGGATAAAATGGTTATACGT	ATC	+	173999	Chromosome	ACGCCGCTGATATGGATAAAATGGTTAT	1236	STM14_0179
GATAAAATGGTTATACGTGGGAAACTGTGAGG	ATG	+	174013	Chromosome	GATAAAATGGTTATACGTGGGAAACTGT	1237	STM14_0179
GTTATACGTGGGAAACTGTGAGGCAGATAACA	ATG	+	174022	Chromosome	GTTATACGTGGGAAACTGTGAGGCAGAT	1238	STM14_0179
TGCCTCACAGTTTCCCACGTATAACCATTTTA	ATC	-	174046	Chromosome	TGCCTCACAGTTTCCCACGTATAACCAT	1239	STM14_0179
GTGGCGTTACTTTTCCGCCCTCCCCGTCCGGG	ATC	-	174090	Chromosome	GTGGCGTTACTTTTCCGCCCTCCCCGTC	1240	STM14_0179
CCCACTGATCGTGGCGTTACTTTTCCGCCCTC	AAG	-	174100	Chromosome	CCCACTGATCGTGGCGTTACTTTTCCGC	1241	STM14_0179
GCGGCGGTATTGATCATTATGCTGATGACGCC	ATG	-	174227	Chromosome	GCGGCGGTATTGATCATTATGCTGATGA	1242	Promoter
GCAACTAATACGTACAGCACCCAGTAGTTCCA	ATG	+	175147	Chromosome	GCAACTAATACGTACAGCACCCAGTAGT	1243	STM14_0180	aroP
CGATTGCAGGCTTTATTGCCTTTCTGATTATG	ATG	-	175309	Chromosome	CGATTGCAGGCTTTATTGCCTTTCTGAT	1244	STM14_0180	aroP
CGATAAGCTGAATATGGCGGTTTTTCAGGCCG	ATG	+	175397	Chromosome	CGATAAGCTGAATATGGCGGTTTTTCAG	1245	STM14_0180	aroP
GCGGTTTTTCAGGCCGCGCTTGAGCTGCTCGC	ATG	+	175413	Chromosome	GCGGTTTTTCAGGCCGCGCTTGAGCTGC	1246	STM14_0180	aroP
GACAGTCAGCAGCACGGCGAGCAGCTCAAGCG	ATG	-	175460	Chromosome	GACAGTCAGCAGCACGGCGAGCAGCTCA	1247	STM14_0180	aroP
ATGGACAGTCAGCAGCACGGCGAGCAGCTCAA	ATG	-	175463	Chromosome	ATGGACAGTCAGCAGCACGGCGAGCAGC	1248	STM14_0180	aroP
CAGGTGCATTCGCGGCCACATACCATTATTCT	AAG	-	175648	Chromosome	CAGGTGCATTCGCGGCCACATACCATTA	1249	Promoter
ACGAGTTGCGTAAAAAGAAAGCACTTGTAAAT	ATG	+	175667	Chromosome	ACGAGTTGCGTAAAAAGAAAGCACTTGT	1250	STM14_0181
TTAATTTGTTTTTATTCATTATTTATGCATAA	ATG	+	175726	Chromosome	TTAATTTGTTTTTATTCATTATTTATGC	1251	STM14_0181
AATAAAAACAAATTAACATCTGTAAGGGAAAA	ATG	-	175741	Chromosome	AATAAAAACAAATTAACATCTGTAAGGG	1252	STM14_0181
CATAAATAATGAATAAAAACAAATTAACATCT	ATG	-	175752	Chromosome	CATAAATAATGAATAAAAACAAATTAAC	1253	STM14_0181
CATAAAAATGCATTTAATCTACTGTTGAATCG	ATG	+	175753	Chromosome	CATAAAAATGCATTTAATCTACTGTTGA	1254	STM14_0181
CATTTTTATGCATAAATAATGAATAAAAACAA	ATG	-	175762	Chromosome	CATTTTTATGCATAAATAATGAATAAAA	1255	STM14_0181
ATTTCTGTAAAATTGTTAAAATGTGCCTCCTT	ATG	+	175879	Chromosome	ATTTCTGTAAAATTGTTAAAATGTGCCT	1256	Promoter
GACAGAAGGTGAATACTTTGTTACTTTAGCGT	ATG	+	175937	Chromosome	GACAGAAGGTGAATACTTTGTTACTTTA	1257	Promoter
GCCTACAGCAAAATCCGCCAACCAAAACTCTC	ATG	+	176032	Chromosome	GCCTACAGCAAAATCCGCCAACCAAAAC	1258	STM14_0182	pdhR
TGATCGAGCAGCAGCTGGAGTTTTTAATCCTT	ATG	+	176069	Chromosome	TGATCGAGCAGCAGCTGGAGTTTTTAAT	1259	STM14_0182	pdhR
TTCCCTCAAGGATTAAAAACTCCAGCTGCTGC	ATG	-	176107	Chromosome	TTCCCTCAAGGATTAAAAACTCCAGCTG	1260	STM14_0182	pdhR
GCGCGTTTCGAGCAGGTCAAACTGGGATTCAG	ATG	-	176340	Chromosome	GCGCGTTTCGAGCAGGTCAAACTGGGAT	1261	STM14_0182	pdhR
CGCTGGAAGGCATTGCGGCTTATTACGCGGCG	ATG	+	176345	Chromosome	CGCTGGAAGGCATTGCGGCTTATTACGC	1262	STM14_0182	pdhR
CCTTCCAGCGCATGGCGCGTTTCGAGCAGGTC	ATG	-	176354	Chromosome	CCTTCCAGCGCATGGCGCGTTTCGAGCA	1263	STM14_0182	pdhR
TCAGAACGTTTCCAAAATGACGTGGATCCGAT	ATG	+	176956	Chromosome	TCAGAACGTTTCCAAAATGACGTGGATC	1264	STM14_0183	aceE
ACGTGGATCCGATCGAAACTCGCGACTGGCTA	ATG	+	176975	Chromosome	ACGTGGATCCGATCGAAACTCGCGACTG	1265	STM14_0183	aceE
ACCGATTCGATCGCCTGTAGCCAGTCGCGAGT	ATG	-	177023	Chromosome	ACCGATTCGATCGCCTGTAGCCAGTCGC	1266	STM14_0183	aceE
TAATTACTGGCCCCTGCGCCTGCCGCGACTTT	ATG	-	177131	Chromosome	TAATTACTGGCCCCTGCGCCTGCCGCGA	1267	STM14_0183	aceE
CGACGTTCCAGCTCCAGATTACCCGGGTATTC	ATG	-	177194	Chromosome	CGACGTTCCAGCTCCAGATTACCCGGGT	1268	STM14_0183	aceE
ACCGTGCTGCGCGCGTCTAAAAAAGACCTTGA	ATG	+	177229	Chromosome	ACCGTGCTGCGCGCGTCTAAAAAAGACC	1269	STM14_0183	aceE
GCTATCGAAATCAAAGTACCGGACATCGGGAC	ATG	+	179634	Chromosome	GCTATCGAAATCAAAGTACCGGACATCG	1270	STM14_0184	aceF
TCCGGTACTTTGATTTCGATAGCCATTATTCT	ATG	-	179656	Chromosome	TCCGGTACTTTGATTTCGATAGCCATTA	1271	STM14_0184	aceF
AAGTTGAAATCACCGAGATTCTGGTCAAAGTG	ATG	+	179671	Chromosome	AAGTTGAAATCACCGAGATTCTGGTCAA	1272	STM14_0184	aceF
GAAGTCCCGTCTCCGCAGGCTGGCGTCGTGAA	ATG	+	179763	Chromosome	GAAGTCCCGTCTCCGCAGGCTGGCGTCG	1273	STM14_0184	aceF
ATAAGTGCACCGGTCTCGGTTTTGTCGCCGAC	ATG	-	179842	Chromosome	ATAAGTGCACCGGTCTCGGTTTTGTCGC	1274	STM14_0184	aceF
TCCGGTACGTTAACGTCTTTCACGCCCGTCGC	ATG	-	180268	Chromosome	TCCGGTACGTTAACGTCTTTCACGCCCG	1275	STM14_0184	aceF
TTGTCTGACATTCGCCGTCTGGTGATGTAAGC	ATG	+	181491	Chromosome	TTGTCTGACATTCGCCGTCTGGTGATGT	1276	Promoter
GAGTTTGTGAGGTTATTAGCGAAAGCGATAAT	ATG	+	181565	Chromosome	GAGTTTGTGAGGTTATTAGCGAAAGCGA	1277	Promoter
TTACAAAATTGTTAACAATTTTGAAACAACAA	ATC	-	181639	Chromosome	TTACAAAATTGTTAACAATTTTGAAACA	1278	Promoter
CGCCCGTATCTTACAAAATTGTTAACAATTTT	ATC	-	181649	Chromosome	CGCCCGTATCTTACAAAATTGTTAACAA	1279	Promoter
ATGAGTACTGAAATCAAAACTCAGGTCGTGGT	ATG	+	181720	Chromosome	ATGAGTACTGAAATCAAAACTCAGGTCG	1280	STM14_0185	lpdA
AGTACTGAAATCAAAACTCAGGTCGTGGTACT	ATG	+	181723	Chromosome	AGTACTGAAATCAAAACTCAGGTCGTGG	1281	STM14_0185	lpdA
GCCAAAGGCCGTAAAGTGAAAGTGGTCAACGG	ATG	+	182032	Chromosome	GCCAAAGGCCGTAAAGTGAAAGTGGTCA	1282	STM14_0185	lpdA
ATCGCGTTGTCGAAGTTGATCACGGTTTTGCC	ATG	-	182144	Chromosome	ATCGCGTTGTCGAAGTTGATCACGGTTT	1283	STM14_0185	lpdA
CGGAATAAACGGTAATTGGATCGGACGAGAAC	ATG	-	182187	Chromosome	CGGAATAAACGGTAATTGGATCGGACGA	1284	STM14_0185	lpdA
ACCAGCATACGCTTCGGCACTTCTTTCAGTTC	ATG	-	182258	Chromosome	ACCAGCATACGCTTCGGCACTTCTTTCA	1285	STM14_0185	lpdA
CATGGCAAATCAGATGTGTCAAATGATGGCGA	ATG	+	183209	Chromosome	CATGGCAAATCAGATGTGTCAAATGATG	1286	STM14_0186
GCAAATCAGATGTGTCAAATGATGGCGAAGGA	ATG	+	183213	Chromosome	GCAAATCAGATGTGTCAAATGATGGCGA	1287	STM14_0186
TGTCAAATGATGGCGAAGGATAACGAAACCGC	ATG	+	183225	Chromosome	TGTCAAATGATGGCGAAGGATAACGAAA	1288	STM14_0186
CTTTGAAAAACGTACTGCTGCGGAAACGATAA	AAG	-	183293	Chromosome	CTTTGAAAAACGTACTGCTGCGGAAACG	1289	STM14_0186
ACAGACAAAGGCACTACCGACGGCATAAGCTT	ATG	-	183322	Chromosome	ACAGACAAAGGCACTACCGACGGCATAA	1290	STM14_0186
AAACAATTAGTTGGTCGAAAATGACAGACAAA	ATG	-	183345	Chromosome	AAACAATTAGTTGGTCGAAAATGACAGA	1291	STM14_0186
AGGTTTGATATATGAAACTTTTTCTGACAACA	ATG	+	183422	Chromosome	AGGTTTGATATATGAAACTTTTTCTGAC	1292	STM14_0187
AAACTTTTTCTGACAACAGCAGCGCTAACTGC	ATG	+	183436	Chromosome	AAACTTTTTCTGACAACAGCAGCGCTAA	1293	STM14_0187
CCGGAAATCAAGGTCGCAGTTAGCGCTGCTGT	ATG	-	183482	Chromosome	CCGGAAATCAAGGTCGCAGTTAGCGCTG	1294	STM14_0187
CCATGCCGGAAATCAAGGTCGCAGTTAGCGCT	ATG	-	183487	Chromosome	CCATGCCGGAAATCAAGGTCGCAGTTAG	1295	STM14_0187
GCATTTGCCAGCGATCCCGTCATCCCCTGGGC	ATG	+	183487	Chromosome	GCATTTGCCAGCGATCCCGTCATCCCCT	1296	STM14_0187
ACGGGATCGCTGGCAAATGCCATGCCGGAAAT	ATG	-	183506	Chromosome	ACGGGATCGCTGGCAAATGCCATGCCGG	1297	STM14_0187
GGCACCGGGAGCTGCCAGTCTTCTCGTCCGAC	ATG	+	184245	Chromosome	GGCACCGGGAGCTGCCAGTCTTCTCGTC	1298	STM14_0188
CGATGGCCTTCGCGCCAGTCACGATTGAAGCG	ATG	+	184311	Chromosome	CGATGGCCTTCGCGCCAGTCACGATTGA	1299	STM14_0188
GCCTTCGCGCCAGTCACGATTGAAGCGGGCCA	ATG	+	184316	Chromosome	GCCTTCGCGCCAGTCACGATTGAAGCGG	1300	STM14_0188
ACTGGCGGCAATTTCTGCCGCCGGAAGGTGCC	ATG	-	184392	Chromosome	ACTGGCGGCAATTTCTGCCGCCGGAAGG	1301	STM14_0188
TTAAGCGCTCTGTTACTGTCGTTACCCTTGCT	ATG	-	184531	Chromosome	TTAAGCGCTCTGTTACTGTCGTTACCCT	1302	STM14_0188
AAAAAGGTTATGTTAAGCGCTCTGTTACTGTC	ATG	-	184543	Chromosome	AAAAAGGTTATGTTAAGCGCTCTGTTAC	1303	STM14_0188
TTAGCGGCGGGTTAAGCGCAACGCAGCAAGCG	ATG	-	185106	Chromosome	TTAGCGGCGGGTTAAGCGCAACGCAGCA	1304	Promoter
GGACGATAGTTTAATTTTTAGCTAATGTTGGG	AAG	+	186254	Chromosome	GGACGATAGTTTAATTTTTAGCTAATGT	1305	Promoter
AAAATCCTGTTATTGTGCCTTATGCGGTACCG	AAG	+	186431	Chromosome	AAAATCCTGTTATTGTGCCTTATGCGGT	1306	Promoter
GCTGCGCTTGTCGAGCTGCTGAAGACCCCGCC	ATG	+	186643	Chromosome	GCTGCGCTTGTCGAGCTGCTGAAGACCC	1307	STM14_0190	acnB
AAGCCGCTTATGTTAAAGCCGGTTTTCTCGCT	ATG	+	186737	Chromosome	AAGCCGCTTATGTTAAAGCCGGTTTTCT	1308	STM14_0190	acnB
TTAAAGCCGGTTTTCTCGCTGCTGTCGCGAAA	ATG	+	186749	Chromosome	TTAAAGCCGGTTTTCTCGCTGCTGTCGC	1309	STM14_0190	acnB
GCTTTTTCTGGGGAGACCAGCGGGGAGGTGGT	ATG	-	186818	Chromosome	GCTTTTTCTGGGGAGACCAGCGGGGAGG	1310	STM14_0190	acnB
GTGCCCAGCAGTTCAATGGCTTTTTCTGGGGA	ATG	-	186836	Chromosome	GTGCCCAGCAGTTCAATGGCTTTTTCTG	1311	STM14_0190	acnB
TTGTAACCACCCTGCATGGTGCCCAGCAGTTC	ATG	-	186854	Chromosome	TTGTAACCACCCTGCATGGTGCCCAGCA	1312	STM14_0190	acnB
GTTCTTACGCTGATGATGGCTGGAAAAATAAT	ATG	-	189836	Chromosome	GTTCTTACGCTGATGATGGCTGGAAAAA	1313	STM14_0191
ACAGTGAAAATTGGGAAGGCAAGGATTGGATA	ATG	-	189950	Chromosome	ACAGTGAAAATTGGGAAGGCAAGGATTG	1314	STM14_0191
AGCTGGGATAAATTTTGTTTGTTAATTATATC	ATG	+	189974	Chromosome	AGCTGGGATAAATTTTGTTTGTTAATTA	1315	STM14_0191
AAAGAAGTTGAGATGGATATTGAATAAGCTTT	ATG	+	190020	Chromosome	AAAGAAGTTGAGATGGATATTGAATAAG	1316	STM14_0191
GATATTGAATAAGCTTTAAGGTTCCCATTATA	ATG	+	190035	Chromosome	GATATTGAATAAGCTTTAAGGTTCCCAT	1317	STM14_0191
GGAACCTTAAAGCTTATTCAATATCCATCTCA	ATG	-	190059	Chromosome	GGAACCTTAAAGCTTATTCAATATCCAT	1318	STM14_0191
TGTATAATAATTATCATTATACATGCTAGCAG	AAG	+	190083	Chromosome	TGTATAATAATTATCATTATACATGCTA	1319	Promoter
TATAATGATAATTATTATACACTTTATAGTAT	ATG	-	190103	Chromosome	TATAATGATAATTATTATACACTTTATA	1320	Promoter
TAGTAAATTTACACTGCTAGCATGTATAATGA	ATG	-	190127	Chromosome	TAGTAAATTTACACTGCTAGCATGTATA	1321	Promoter
CTATCATTATGAATGTAGTAAATTTACACTGC	ATG	-	190142	Chromosome	CTATCATTATGAATGTAGTAAATTTACA	1322	Promoter
GGTAATTATCGCAGCTATGTAGAGGAAAAAAA	ATG	-	190258	Chromosome	GGTAATTATCGCAGCTATGTAGAGGAAA	1323	Promoter
CGTCACCGCTGCATTGTACCTATGGGTAATTA	ATG	-	190282	Chromosome	CGTCACCGCTGCATTGTACCTATGGGTA	1324	Promoter
GATTACGAATTTCTGCGCGACGTTACCGGAGG	ATG	+	190311	Chromosome	GATTACGAATTTCTGCGCGACGTTACCG	1325	STM14_0192	yacL
TCGATGGGCCACGAGGTGGTCGGTCACTGGTT	ATG	+	190359	Chromosome	TCGATGGGCCACGAGGTGGTCGGTCACT	1326	STM14_0192	yacL
GACATTCGTACTTTTACCCCTCCGGTAACGTC	ATC	-	190360	Chromosome	GACATTCGTACTTTTACCCCTCCGGTAA	1327	STM14_0192	yacL
GGCCACGAGGTGGTCGGTCACTGGTTTAATGA	ATG	+	190365	Chromosome	GGCCACGAGGTGGTCGGTCACTGGTTTA	1328	STM14_0192	yacL
CCCTGCTCGTTGCCAGGAGCGTTCGCTGCCTT	ATG	-	190487	Chromosome	CCCTGCTCGTTGCCAGGAGCGTTCGCTG	1329	STM14_0192	yacL
CCGCACAGGGATAAACTCTCTTCATCGTAATA	ATG	-	190612	Chromosome	CCGCACAGGGATAAACTCTCTTCATCGT	1330	STM14_0192	yacL
TTAATTTGATTGAATATAATCGTTATGATTTT	ATC	+	190840	Chromosome	TTAATTTGATTGAATATAATCGTTATGA	1331	Promoter
AACATCAAAAAAGCAATAGAGCGCGTACCCGG	ATG	+	190908	Chromosome	AACATCAAAAAAGCAATAGAGCGCGTAC	1332	STM14_0193	kdgT
CCGCCGGGTACGCGCTCTATTGCTTTTTTGAT	ATG	-	190942	Chromosome	CCGCCGGGTACGCGCTCTATTGCTTTTT	1333	STM14_0193	kdgT
ATGGTCGTACCGCTCGTTATTGGCGCAGTCAT	ATG	+	190947	Chromosome	ATGGTCGTACCGCTCGTTATTGGCGCAG	1334	STM14_0193	kdgT
GTCGTACCGCTCGTTATTGGCGCAGTCATTAA	ATG	+	190950	Chromosome	GTCGTACCGCTCGTTATTGGCGCAGTCA	1335	STM14_0193	kdgT
ACTGCGCCAATAACGAGCGGTACGACCATCAT	ATG	-	190975	Chromosome	ACTGCGCCAATAACGAGCGGTACGACCA	1336	STM14_0193	kdgT
GCGACAAGCAACTTAGTGAGCGTAATCGTCCC	ATG	-	191158	Chromosome	GCGACAAGCAACTTAGTGAGCGTAATCG	1337	STM14_0193	kdgT
AAAATGATAGTTATCGCCGATGATTTTACCGG	ATG	+	191858	Chromosome	AAAATGATAGTTATCGCCGATGATTTTA	1338	STM14_0194
ATAGTTATCGCCGATGATTTTACCGGATCGAA	ATG	+	191864	Chromosome	ATAGTTATCGCCGATGATTTTACCGGAT	1339	STM14_0194
ATTTTACCGGATCGAATGATACCGGCGTCCAG	ATG	+	191880	Chromosome	ATTTTACCGGATCGAATGATACCGGCGT	1340	STM14_0194
ACTTCCGTTCTCGCCCCCTTCTTCGCCAACTG	ATG	-	191940	Chromosome	ACTTCCGTTCTCGCCCCCTTCTTCGCCA	1341	STM14_0194
ACTAACACATCGGCGCGGCGGGACGGTTTTTG	ATG	-	191988	Chromosome	ACTAACACATCGGCGCGGCGGGACGGTT	1342	STM14_0194
CCGCCTGATCTGCGGGCATCGCCCGGCTTTCG	ATG	-	192029	Chromosome	CCGCCTGATCTGCGGGCATCGCCCGGCT	1343	STM14_0194
TATTGTGGAGACTAAAACCGTTGCCATTACCA	ATG	+	193112	Chromosome	TATTGTGGAGACTAAAACCGTTGCCATT	1344	STM14_0195	pdxA_2
GCAACGGTTTTAGTCTCCACAATACATCTCCT	ATG	-	193135	Chromosome	GCAACGGTTTTAGTCTCCACAATACATC	1345	STM14_0195	pdxA_2
GTAATGGCAACGGTTTTAGTCTCCACAATACA	ATG	-	193141	Chromosome	GTAATGGCAACGGTTTTAGTCTCCACAA	1346	STM14_0195	pdxA_2
GGCGATCCAGCGGGCATTGGGCCGGAAATTAT	ATG	+	193146	Chromosome	GGCGATCCAGCGGGCATTGGGCCGGAAA	1347	STM14_0195	pdxA_2
CCCGCTGGATCGCCCATGGTAATGGCAACGGT	ATG	-	193159	Chromosome	CCCGCTGGATCGCCCATGGTAATGGCAA	1348	STM14_0195	pdxA_2
CCTCGCAACGTTGAAACGTTTACAGGCGAAGG	ATG	+	193235	Chromosome	CCTCGCAACGTTGAAACGTTTACAGGCG	1349	STM14_0195	pdxA_2
GTACTTTACACCGATAAACTAAAAGTGATTCA	ATG	+	193578	Chromosome	GTACTTTACACCGATAAACTAAAAGTGA	1350	Promoter
AGGGGCAGTATGATATGGTGGTGGCGATGTAT	ATG	+	193885	Chromosome	AGGGGCAGTATGATATGGTGGTGGCGAT	1351	Promoter
CAAAATCTGAGAGCATGGCCGTATCGATCAAA	AAG	+	194047	Chromosome	CAAAATCTGAGAGCATGGCCGTATCGAT	1352	Promoter
AAAGGACAACACCGTCTGGATCTCATTGTGGC	ATG	+	194112	Chromosome	AAAGGACAACACCGTCTGGATCTCATTG	1353	STM14_0196
AGATCCAGACGGTGTTGTCCTTTCATAACAGG	ATG	-	194134	Chromosome	AGATCCAGACGGTGTTGTCCTTTCATAA	1354	STM14_0196
GTTTTTCAGATACGCCACAATGAGATCCAGAC	ATG	-	194156	Chromosome	GTTTTTCAGATACGCCACAATGAGATCC	1355	STM14_0196
CGTCAACCGCCTCAACCAGCTGTTCTACCGTA	ATG	-	194199	Chromosome	CGTCAACCGCCTCAACCAGCTGTTCTAC	1356	STM14_0196
AGCAGGGCGTGATCAGCCGTAGTCATGGCGGT	ATG	+	194242	Chromosome	AGCAGGGCGTGATCAGCCGTAGTCATGG	1357	STM14_0196
GCGGTGTGGCGCTGCGACGTTTTGAACCCGCC	ATG	+	194269	Chromosome	GCGGTGTGGCGCTGCGACGTTTTGAACC	1358	STM14_0196
TTTGCGCCGATAATGGAGCAGGTCTCCGACAG	ATG	+	195516	Chromosome	TTTGCGCCGATAATGGAGCAGGTCTCCG	1359	STM14_0197	speD
GAGCAGGTCTCCGACAGGATCTCGGTCAGTCG	ATG	+	195531	Chromosome	GAGCAGGTCTCCGACAGGATCTCGGTCA	1360	STM14_0197	speD
AACTCTATAACGCCAACCGACTGACCGAGATC	ATG	-	195579	Chromosome	AACTCTATAACGCCAACCGACTGACCGA	1361	STM14_0197	speD
GCTATATCGCCTATATCGATGAACTCTATAAC	ATG	-	195600	Chromosome	GCTATATCGCCTATATCGATGAACTCTA	1362	STM14_0197	speD
GCTTTAACAATCTGACGAAAAGCCTGAGTTTT	ATG	-	195678	Chromosome	GCTTTAACAATCTGACGAAAAGCCTGAG	1363	STM14_0197	speD
CAGTTTCAGCTTTTTCAATTTTTATCACCTCC	ATG	+	195683	Chromosome	CAGTTTCAGCTTTTTCAATTTTTATCAC	1364	STM14_0197	speD
GTCATAATGCCGCCGTAATAGGTCGGAATCGC	AAG	+	195887	Chromosome	GTCATAATGCCGCCGTAATAGGTCGGAA	1365	Promoter
ATTAAATCCTGGTGATCGGTTTTTTCATGATA	ATG	+	196475	Chromosome	ATTAAATCCTGGTGATCGGTTTTTTCAT	1366	STM14_0198	speE
ATACAGAACGTTGTCTACGGCAAAGTACTGAC	ATG	+	196504	Chromosome	ATACAGAACGTTGTCTACGGCAAAGTAC	1367	STM14_0198	speE
CCACATCGTATTTTCGGCCATTGGCTGATACC	ATG	+	196561	Chromosome	CCACATCGTATTTTCGGCCATTGGCTGA	1368	STM14_0198	speE
TGGCATGAAACGCTACACGACCAGTTTGGTCA	ATG	-	196563	Chromosome	TGGCATGAAACGCTACACGACCAGTTTG	1369	STM14_0198	speE
GCCGAAAATACGATGTGGCATGAAACGCTACA	ATG	-	196578	Chromosome	GCCGAAAATACGATGTGGCATGAAACGC	1370	STM14_0198	speE
GAGGTATCAGCCAATGGCCGAAAATACGATGT	ATG	-	196594	Chromosome	GAGGTATCAGCCAATGGCCGAAAATACG	1371	STM14_0198	speE
GGCGCAACATCATAGCTAACAATGACCGTGGA	AAG	+	196619	Chromosome	GGCGCAACATCATAGCTAACAATGACCG	1372	Promoter
CCGCTAAGATCGCGGTAGCTGTCTTCGCCCAA	ATG	+	196764	Chromosome	CCGCTAAGATCGCGGTAGCTGTCTTCGC	1373	STM14_0199	yacC
CGCATAGCTATTTGCGCATAAGGCCATCAGGC	AAG	+	196970	Chromosome	CGCATAGCTATTTGCGCATAAGGCCATC	1374	STM14_0199	yacC
CGCAAATAGCTATGCGCTTACTGAATCCGAAG	ATG	-	196985	Chromosome	CGCAAATAGCTATGCGCTTACTGAATCC	1375	STM14_0199	yacC
GCCATCAGGCTGCCAAACAACACGGGTCTGAA	AAG	+	196992	Chromosome	GCCATCAGGCTGCCAAACAACACGGGTC	1376	STM14_0199	yacC
GCCTTATGCGCAAATAGCTATGCGCTTACTGA	ATG	-	196993	Chromosome	GCCTTATGCGCAAATAGCTATGCGCTTA	1377	STM14_0199	yacC
AAGACGTTTTTCAGACCCGTGTTGTTTGGCAG	ATG	-	197032	Chromosome	AAGACGTTTTTCAGACCCGTGTTGTTTG	1378	STM14_0199	yacC
CTAACGTTGACTTTCCCTGATGCCGTGGTAGA	ATG	-	197071	Chromosome	CTAACGTTGACTTTCCCTGATGCCGTGG	1379	Promoter
CTTAGACACCCGCCTGTTCATTATAAGGAAAT	AAG	+	197201	Chromosome	CTTAGACACCCGCCTGTTCATTATAAGG	1380	Promoter
AACAGGCGGGTGTCTAAGCTTAGACCCTGCCC	ATG	-	197218	Chromosome	AACAGGCGGGTGTCTAAGCTTAGACCCT	1381	Promoter
ATTATGTTACGCCGTGATTTCTTAAAATATTC	ATG	+	197234	Chromosome	ATTATGTTACGCCGTGATTTCTTAAAAT	1382	STM14_0200	cueO
TTACGCCGTGATTTCTTAAAATATTCAGTGGC	ATG	+	197240	Chromosome	TTACGCCGTGATTTCTTAAAATATTCAG	1383	STM14_0200	cueO
CAACCCCCAGCGCCACTGAATATTTTAAGAAA	ATG	-	197282	Chromosome	CAACCCCCAGCGCCACTGAATATTTTAA	1384	STM14_0200	cueO
CGAGCAACCGTATGCAGTTAATTGTTAAAGCC	ATG	+	197367	Chromosome	CGAGCAACCGTATGCAGTTAATTGTTAA	1385	STM14_0200	cueO
TCGACTGTCCGGCTTTAACAATTAACTGCATA	ATG	-	197408	Chromosome	TCGACTGTCCGGCTTTAACAATTAACTG	1386	STM14_0200	cueO
GATATCAACGGTCACGCTTTTTCCTTTGTGAA	ATG	-	197506	Chromosome	GATATCAACGGTCACGCTTTTTCCTTTG	1387	STM14_0200	cueO
GCGAGATGGATCATGGCAACATGGATCACAGC	ATG	+	198423	Chromosome	GCGAGATGGATCATGGCAACATGGATCA	1388	Promoter
CGCCAGCGAAAACCGGTAATATCTTTGTGCTG	ATG	-	199847	Chromosome	CGCCAGCGAAAACCGGTAATATCTTTGT	1389	Promoter
CCAGACAAACGGTAATATTAGCCAGATGCCGA	ATG	+	200986	Chromosome	CCAGACAAACGGTAATATTAGCCAGATG	1390	STM14_0201	gcd
CCGAAAAACACCAGGATATCGCTACGCGGCGT	ATG	+	201014	Chromosome	CCGAAAAACACCAGGATATCGCTACGCG	1391	STM14_0201	gcd
CTGGTTGTGGCCGGATTGCTATGGCGCAGTAA	ATG	-	201165	Chromosome	CTGGTTGTGGCCGGATTGCTATGGCGCA	1392	STM14_0201	gcd
GGGTAGTACCAGGAACCGCCAATAGCAACCAG	ATG	+	201185	Chromosome	GGGTAGTACCAGGAACCGCCAATAGCAA	1393	STM14_0201	gcd
GCAGAAAATAACGCACGATCGCCACGATTACT	ATG	-	201312	Chromosome	GCAGAAAATAACGCACGATCGCCACGAT	1394	STM14_0201	gcd
GTGTCTTTTTATGGCAGAAAATAACGCACGAT	ATG	-	201325	Chromosome	GTGTCTTTTTATGGCAGAAAATAACGCA	1395	STM14_0201	gcd
ACGATCACACATGTTAATTCCTATACTTAATT	ATG	-	201385	Chromosome	ACGATCACACATGTTAATTCCTATACTT	1396	Promoter
CCGCGAATGAATACGTTTGCTGTTATACTGCG	ATG	+	201415	Chromosome	CCGCGAATGAATACGTTTGCTGTTATAC	1397	Promoter
AATACGTTTGCTGTTATACTGCGTGCCTTGCG	ATG	+	201424	Chromosome	AATACGTTTGCTGTTATACTGCGTGCCT	1398	Promoter
GTTATAAATATGAAACATACTGTTGAAGTCAT	ATG	+	201512	Chromosome	GTTATAAATATGAAACATACTGTTGAAG	1399	STM14_0202	hpt
AAACATACTGTTGAAGTCATGATCCCCGAAGC	ATG	+	201524	Chromosome	AAACATACTGTTGAAGTCATGATCCCCG	1400	STM14_0202	hpt
ACTTCAACAGTATGTTTCATATTTATAACCAT	ATG	-	201540	Chromosome	ACTTCAACAGTATGTTTCATATTTATAA	1401	STM14_0202	hpt
ATCCCCGAAGCGGAGATCAAAGCACGTATTGC	ATG	+	201545	Chromosome	ATCCCCGAAGCGGAGATCAAAGCACGTA	1402	STM14_0202	hpt
AGCCACGCAACAGACCTACCAGCACCATTTCA	ATG	-	201653	Chromosome	AGCCACGCAACAGACCTACCAGCACCAT	1403	STM14_0202	hpt
AGGAACCTGGACTTCACGGCACAGGTCCGCCA	ATG	-	201697	Chromosome	AGGAACCTGGACTTCACGGCACAGGTCC	1404	STM14_0202	hpt
ACCGCCTCCAGTTATGGTAGCGGCATGTCCAC	ATG	+	201716	Chromosome	ACCGCCTCCAGTTATGGTAGCGGCATGT	1405	Promoter
GCGATAACGCTGAGCGTAGTCGATACCGTAAC	ATG	-	202015	Chromosome	GCGATAACGCTGAGCGTAGTCGATACCG	1406	Promoter
TATTTCAGACTTAGGGCGGAAATACCCTTATG	ATG	+	202131	Chromosome	TATTTCAGACTTAGGGCGGAAATACCCT	1407	Promoter
ATAATATGCTCAACTTCCAGAACATCTACCGC	ATG	+	202497	Chromosome	ATAATATGCTCAACTTCCAGAACATCTA	1408	STM14_0203	yadF
CTCAACTTCCAGAACATCTACCGCATACTGAA	ATG	+	202505	Chromosome	CTCAACTTCCAGAACATCTACCGCATAC	1409	STM14_0203	yadF
GTCAAAAATGCTGGTGGAAGAGGACCCCGGAT	ATG	-	202736	Chromosome	GTCAAAAATGCTGGTGGAAGAGGACCCC	1410	STM14_0203	yadF
CACTATGGTCAAAAATGCTGGTGGAAGAGGAC	ATG	-	202743	Chromosome	CACTATGGTCAAAAATGCTGGTGGAAGA	1411	STM14_0203	yadF
AGTGTATCTATGTCTTTCATGGAAGTTAACGA	ATG	+	202758	Chromosome	AGTGTATCTATGTCTTTCATGGAAGTTA	1412	STM14_0203	yadF
AAAGACATAGATACACTCATCAGCAACAATGC	ATG	-	202774	Chromosome	AAAGACATAGATACACTCATCAGCAACA	1413	STM14_0203	yadF
TGCGTTGGGCTAATATAGGGCAACTCCGTAAT	AAG	+	202806	Chromosome	TGCGTTGGGCTAATATAGGGCAACTCCG	1414	Promoter
GTTTAAATAATTACGGAGTTGCCCTATATTAG	ATG	-	202846	Chromosome	GTTTAAATAATTACGGAGTTGCCCTATA	1415	Promoter
ACCATTGCGCTGGAACTTCAACAACTTAAAAA	ATG	+	202889	Chromosome	ACCATTGCGCTGGAACTTCAACAACTTA	1416	STM14_0204	yadG
CCGCGCAACGCCTGAACGCCGCCGGGATAGGT	ATG	-	202953	Chromosome	CCGCGCAACGCCTGAACGCCGCCGGGAT	1417	STM14_0204	yadG
GAGCAGGGAAATCGACCACCATCGGTATTATC	ATG	+	203007	Chromosome	GAGCAGGGAAATCGACCACCATCGGTAT	1418	STM14_0204	yadG
GTGGTCGATTTCCCTGCTCCATTTGGCCCCAG	ATG	-	203025	Chromosome	GTGGTCGATTTCCCTGCTCCATTTGGCC	1419	STM14_0204	yadG
AGCTGATAATACCGATGGTGGTCGATTTCCCT	ATG	-	203042	Chromosome	AGCTGATAATACCGATGGTGGTCGATTT	1420	STM14_0204	yadG
AACGCGCGCGGATGCTCTCCGGTGGGATGAAG	ATG	+	203280	Chromosome	AACGCGCGCGGATGCTCTCCGGTGGGAT	1421	STM14_0204	yadG
CTGTGCCGCAATATCGGTATTATTCAGCACGG	ATG	+	203489	Chromosome	CTGTGCCGCAATATCGGTATTATTCAGC	1422	Promoter
ATGCAGCTTTACTGGGTTGCCCTTAAAAGCAT	ATG	+	203812	Chromosome	ATGCAGCTTTACTGGGTTGCCCTTAAAA	1423	STM14_0205	yadH
CAGCTTTACTGGGTTGCCCTTAAAAGCATCTG	ATG	+	203815	Chromosome	CAGCTTTACTGGGTTGCCCTTAAAAGCA	1424	STM14_0205	yadH
CTTTTAAGGGCAACCCAGTAAAGCTGCATCAT	ATG	-	203840	Chromosome	CTTTTAAGGGCAACCCAGTAAAGCTGCA	1425	STM14_0205	yadH
CGGATCTGGGGGCAAACGCTGGTGCCGCCCGT	ATG	+	203872	Chromosome	CGGATCTGGGGGCAAACGCTGGTGCCGC	1426	STM14_0205	yadH
ACGGGCGGCACCAGCGTTTGCCCCCAGATCCG	ATG	-	203903	Chromosome	ACGGGCGGCACCAGCGTTTGCCCCCAGA	1427	STM14_0205	yadH
GTGATGACGGGCGGCACCAGCGTTTGCCCCCA	ATG	-	203909	Chromosome	GTGATGACGGGCGGCACCAGCGTTTGCC	1428	STM14_0205	yadH
GTCTGGTCAAGGGGAAAAAAGAAATTATGCGT	ATG	+	205639	Chromosome	GTCTGGTCAAGGGGAAAAAAGAAATTAT	1429	STM14_0206	stiH
CGTGCCGCTGGTGGGTTGACACCAGCCGCTTC	ATG	+	205668	Chromosome	CGTGCCGCTGGTGGGTTGACACCAGCCG	1430	STM14_0206	stiH
GCCTGAAAATAGCGATAGCGCCAGCAGCATCC	ATG	+	205731	Chromosome	GCCTGAAAATAGCGATAGCGCCAGCAGC	1431	STM14_0206	stiH
CTGCTGGCGCTATCGCTATTTTCAGGCCATGC	ATG	-	205757	Chromosome	CTGCTGGCGCTATCGCTATTTTCAGGCC	1432	STM14_0206	stiH
GATGCTGCTGGCGCTATCGCTATTTTCAGGCC	ATG	-	205761	Chromosome	GATGCTGCTGGCGCTATCGCTATTTTCA	1433	STM14_0206	stiH
AAGAATTTATGGATGCTGCTGGCGCTATCGCT	ATG	-	205772	Chromosome	AAGAATTTATGGATGCTGCTGGCGCTAT	1434	STM14_0206	stiH
GTTTTCAATAAATGCCGGATTGAAATAGTCGC	ATG	+	208208	Chromosome	GTTTTCAATAAATGCCGGATTGAAATAG	1435	STM14_0207	stiC
CCGGATTGAAATAGTCGCGCGCCCATGCAACG	ATG	+	208222	Chromosome	CCGGATTGAAATAGTCGCGCGCCCATGC	1436	STM14_0207	stiC
GGCGCGCGACTATTTCAATCCGGCATTTATTG	ATG	-	208244	Chromosome	GGCGCGCGACTATTTCAATCCGGCATTT	1437	STM14_0207	stiC
CAACGTGTGTGAACGTGCTGCCCAGCGCGATA	ATG	+	208249	Chromosome	CAACGTGTGTGAACGTGCTGCCCAGCGC	1438	STM14_0207	stiC
CGCAAAAGGCAACACCGGGTATTTTATTTATC	ATG	-	208327	Chromosome	CGCAAAAGGCAACACCGGGTATTTTATT	1439	STM14_0207	stiC
AGAGTGCCGATGCGCAAAAGGCAACACCGGGT	ATG	-	208339	Chromosome	AGAGTGCCGATGCGCAAAAGGCAACACC	1440	STM14_0207	stiC
GACGCATCTTTGGCATCGCCGTGAAAAATAAC	ATG	+	208919	Chromosome	GACGCATCTTTGGCATCGCCGTGAAAAA	1441	STM14_0208	stiB
CCAAAGATGCGTCCATATCGATAAGCAATAGC	ATG	-	208931	Chromosome	CCAAAGATGCGTCCATATCGATAAGCAA	1442	STM14_0208	stiB
TTTATCCCTGCGGCATGCGCCAGCGAACCGCA	ATG	+	208967	Chromosome	TTTATCCCTGCGGCATGCGCCAGCGAAC	1443	STM14_0208	stiB
CCGCAGGGATAAACATCGGCACAACGCGGGTT	ATG	-	208979	Chromosome	CCGCAGGGATAAACATCGGCACAACGCG	1444	STM14_0208	stiB
CGCCAGCGAACCGCACAACAGGCAACAAAGCA	ATG	+	208984	Chromosome	CGCCAGCGAACCGCACAACAGGCAACAA	1445	STM14_0208	stiB
AATTCATTGGCTAAAGCAGGGTTGCTTTGTTG	ATG	-	209037	Chromosome	AATTCATTGGCTAAAGCAGGGTTGCTTT	1446	STM14_0208	stiB
CAACCGCAACATTCTATCTGCAATATAACTGA	ATG	-	209119	Chromosome	CAACCGCAACATTCTATCTGCAATATAA	1447	Promoter
AGGATGATGCTGAGAATATTGGCGTGCAAATT	ATG	-	209308	Chromosome	AGGATGATGCTGAGAATATTGGCGTGCA	1448	STM14_0209	stiA
CGACCATCCTGAAAAATGAGGATGATGCTGAG	ATG	-	209326	Chromosome	CGACCATCCTGAAAAATGAGGATGATGC	1449	STM14_0209	stiA
AGGCCGGTGATATGTACGGTGCCGTCTTTGGC	ATG	+	209521	Chromosome	AGGCCGGTGATATGTACGGTGCCGTCTT	1450	STM14_0209	stiA
TACGGTGCCGTCTTTGGCGGTGTCTGCCAGCG	ATG	+	209535	Chromosome	TACGGTGCCGTCTTTGGCGGTGTCTGCC	1451	STM14_0209	stiA
GCGGCCAGTGCCACAGTGAGTGTTTTTAAGGA	ATG	+	209587	Chromosome	GCGGCCAGTGCCACAGTGAGTGTTTTTA	1452	STM14_0209	stiA
AAACTCTCCTTAAAAACACTCACTGTGGCACT	ATG	-	209624	Chromosome	AAACTCTCCTTAAAAACACTCACTGTGG	1453	STM14_0209	stiA
AAGGCTGCTAACAATTTTAAAAATAATGCAAA	ATG	+	209869	Chromosome	AAGGCTGCTAACAATTTTAAAAATAATG	1454	STM14_0210
CAAATTTTTTTGAATAAAAAATGATCGTGGTC	ATG	+	209897	Chromosome	CAAATTTTTTTGAATAAAAAATGATCGT	1455	STM14_0210
ATCGTGGTCATAGTGTGTTGTCGGCCAAAAAA	ATG	+	209920	Chromosome	ATCGTGGTCATAGTGTGTTGTCGGCCAA	1456	STM14_0210
TTTTTTTGGCCGACAACACACTATGACCACGA	ATG	-	209952	Chromosome	TTTTTTTGGCCGACAACACACTATGACC	1457	STM14_0210
TCAGCATGTTTTTTTGGCCGACAACACACTAT	ATG	-	209960	Chromosome	TCAGCATGTTTTTTTGGCCGACAACACA	1458	STM14_0210
ATGTCAGCATGTTTTTTTGGCCGACAACACAC	ATG	-	209963	Chromosome	ATGTCAGCATGTTTTTTTGGCCGACAAC	1459	STM14_0210
GAGGAGAAGTTATGCTGGGATGGGTCATTTCC	ATG	+	209986	Chromosome	GAGGAGAAGTTATGCTGGGATGGGTCAT	1460	STM14_0211	yadI
CTGGGATGGGTCATTTCCTGTCATGACGATCG	ATG	+	210000	Chromosome	CTGGGATGGGTCATTTCCTGTCATGACG	1461	STM14_0211	yadI
GGTCATTTCCTGTCATGACGATCGGGCGCAGG	ATG	+	210008	Chromosome	GGTCATTTCCTGTCATGACGATCGGGCG	1462	STM14_0211	yadI
ACAGGAAATGACCCATCCCAGCATAACTTCTC	ATG	-	210020	Chromosome	ACAGGAAATGACCCATCCCAGCATAACT	1463	STM14_0211	yadI
CGGCTGAGCATATTTACGCTTAACCCACGCCA	ATG	-	210133	Chromosome	CGGCTGAGCATATTTACGCTTAACCCAC	1464	STM14_0211	yadI
GAGGGCGTCACACATCATGCGGCTGAGCATAT	ATG	-	210152	Chromosome	GAGGGCGTCACACATCATGCGGCTGAGC	1465	STM14_0211	yadI
AGTTTTGATCAATACCATTGACGACGCTTTTG	ATG	+	210430	Chromosome	AGTTTTGATCAATACCATTGACGACGCT	1466	Promoter
ATATATGGTTATGCGCGTTGTTCTTATCTTGC	ATG	+	210495	Chromosome	ATATATGGTTATGCGCGTTGTTCTTATC	1467	STM14_0212	yadE
GTTATGCGCGTTGTTCTTATCTTGCTGTTCTT	ATG	+	210502	Chromosome	GTTATGCGCGTTGTTCTTATCTTGCTGT	1468	STM14_0212	yadE
CGCGTTGTTCTTATCTTGCTGTTCTTTTTCGC	ATG	+	210508	Chromosome	CGCGTTGTTCTTATCTTGCTGTTCTTTT	1469	STM14_0212	yadE
GCGGCATCTTTCGTCGTTTGCATATAACGAGC	ATG	-	210596	Chromosome	GCGGCATCTTTCGTCGTTTGCATATAAC	1470	STM14_0212	yadE
CCGAATTTAAAGGCATAATAATCAGCCGCAAC	AAG	-	210704	Chromosome	CCGAATTTAAAGGCATAATAATCAGCCG	1471	Promoter
GCCTTTATCGATAAAGCCCACACCGAAGCCGA	ATG	-	210732	Chromosome	GCCTTTATCGATAAAGCCCACACCGAAG	1472	STM14_0212	yadE
TCCGGCGCGTTATACACCGGCGTGTCCTTCCA	ATG	-	210851	Chromosome	TCCGGCGCGTTATACACCGGCGTGTCCT	1473	STM14_0212	yadE
TCGCCAACTTCAGCGCAGTGCGCCGCCGCACC	ATG	+	211868	Chromosome	TCGCCAACTTCAGCGCAGTGCGCCGCCG	1474	STM14_0213	panD
ATTCTGGAGCCGCGTTCAGCCGCAATCGCATA	ATG	+	211913	Chromosome	ATTCTGGAGCCGCGTTCAGCCGCAATCG	1475	STM14_0213	panD
CCTCCGGTATTCTGGAAAACGAAGCGATTGAT	ATG	-	212012	Chromosome	CCTCCGGTATTCTGGAAAACGAAGCGAT	1476	STM14_0213	panD
GCACAGGAACCTTCGTAGTGCAGGTCCGCCTG	ATG	+	212036	Chromosome	GCACAGGAACCTTCGTAGTGCAGGTCCG	1477	STM14_0213	panD
CTGCAAGGCAAGCTCCACCGCGTAAAAGTCAC	ATG	-	212100	Chromosome	CTGCAAGGCAAGCTCCACCGCGTAAAAG	1478	STM14_0213	panD
ATTCGCACCATGCTGCAAGGCAAGCTCCACCG	ATG	-	212112	Chromosome	ATTCGCACCATGCTGCAAGGCAAGCTCC	1479	STM14_0213	panD
TAACGCTTTGATTATCGATCAGACGCGCCTGA	ATG	+	212224	Chromosome	TAACGCTTTGATTATCGATCAGACGCGC	1480	Promoter
CGTTACATTAGCCCAGTAGACAGGGGTTAAAA	AAG	-	212228	Chromosome	CGTTACATTAGCCCAGTAGACAGGGGTT	1481	Promoter
AGGCAAAAGCCCGGGCTGATGTGGTGATCGTC	ATG	-	212937	Chromosome	AGGCAAAAGCCCGGGCTGATGTGGTGAT	1482	STM14_0214	panC
AAGCTGGTCGATGAGGCAAAAGCCCGGGCTGA	ATG	-	212950	Chromosome	AAGCTGGTCGATGAGGCAAAAGCCCGGG	1483	STM14_0214	panC
GCCGTCGTGCAGGTTGCCCATGGTGGGAACCA	ATG	+	212957	Chromosome	GCCGTCGTGCAGGTTGCCCATGGTGGGA	1484	STM14_0214	panC
GGCAACCTGCACGACGGCCATATGAAGCTGGT	ATG	-	212974	Chromosome	GGCAACCTGCACGACGGCCATATGAAGC	1485	STM14_0214	panC
GTGGGAACCAGTGCGACGCGTTTACCTTCCTG	ATG	+	212979	Chromosome	GTGGGAACCAGTGCGACGCGTTTACCTT	1486	STM14_0214	panC
CTGGCGCAGCAGCGGCAGGGTTTCAATGATTA	ATG	+	213029	Chromosome	CTGGCGCAGCAGCGGCAGGGTTTCAATG	1487	STM14_0214	panC
ATCCTGCCCGATGGCGCTGCGCTTATCAGGCC	ATG	+	213091	Chromosome	ATCCTGCCCGATGGCGCTGCGCTTATCA	1488	STM14_0215
GCGCTGCGCTTATCAGGCCTACATCCGTTGAG	ATG	+	213104	Chromosome	GCGCTGCGCTTATCAGGCCTACATCCGT	1489	STM14_0215
CGCAGCGCCATCGGGCAGGATCATCAAGCAAC	AAG	-	213111	Chromosome	CGCAGCGCCATCGGGCAGGATCATCAAG	1490	STM14_0215
TAGGCCTGATAAGCGCAGCGCCATCGGGCAGG	ATG	-	213124	Chromosome	TAGGCCTGATAAGCGCAGCGCCATCGGG	1491	STM14_0215
ACGCGTCGCGTCGCCATCCGGCACGGTCAGAA	AAG	+	213155	Chromosome	ACGCGTCGCGTCGCCATCCGGCACGGTC	1492	STM14_0215
GCGACGCGACGCGTCTTATCCGGCCTACAGAT	ATG	-	213168	Chromosome	GCGACGCGACGCGTCTTATCCGGCCTAC	1493	STM14_0215
AACACAGCTTTCACTAATTTTTCTGACCGTGC	AAG	-	213206	Chromosome	AACACAGCTTTCACTAATTTTTCTGACC	1494	Promoter
ACCACAAACCGGCACGGCGCGTTCGGTGAGCA	ATG	+	213577	Chromosome	ACCACAAACCGGCACGGCGCGTTCGGTG	1495	STM14_0216	panB
CCTGTTCCGGGGTGGCGTAAGCCATAAACGGC	ATG	+	213696	Chromosome	CCTGTTCCGGGGTGGCGTAAGCCATAAA	1496	STM14_0216	panB
CCCAGAGAGTCGCCAACCAGCATCACATTGAT	ATG	+	213839	Chromosome	CCCAGAGAGTCGCCAACCAGCATCACAT	1497	STM14_0216	panB
TGATGCTGGTTGGCGACTCTCTGGGCATGACA	ATG	-	213863	Chromosome	TGATGCTGGTTGGCGACTCTCTGGGCAT	1498	STM14_0216	panB
CAAGCAAGAGAAAAAACGCTTCGCGACAATTA	ATG	-	213946	Chromosome	CAAGCAAGAGAAAAAACGCTTCGCGACA	1499	STM14_0216	panB
AAACCCACCACCATTTCACTGCTGCAGAAATG	ATG	-	213978	Chromosome	AAACCCACCACCATTTCACTGCTGCAGA	1500	STM14_0216	panB
ACTGTTAGAATGCCGGGAAATATAACTTTTAC	ATG	-	214027	Chromosome	ACTGTTAGAATGCCGGGAAATATAACTT	1501	Promoter
CTGTTTGGCGATGAAGTCATTAACACCGACCG	ATG	-	214281	Chromosome	CTGTTTGGCGATGAAGTCATTAACACCG	1502	STM14_0217	folK
CGCTGGGTATGGTTAAGCAATTCTTCGGGGGC	ATG	+	214355	Chromosome	CGCTGGGTATGGTTAAGCAATTCTTCGG	1503	STM14_0217	folK
GTTAAGCAATTCTTCGGGGGCGAGAGCGGTAT	ATG	+	214366	Chromosome	GTTAAGCAATTCTTCGGGGGCGAGAGCG	1504	STM14_0217	folK
TCGGCGATAGCCTTCAGGGCGGCATTGACCTG	ATG	+	214499	Chromosome	TCGGCGATAGCCTTCAGGGCGGCATTGA	1505	STM14_0217	folK
CCGCCCTGAAGGCTATCGCCGACATTCCCGAT	ATG	-	214520	Chromosome	CCGCCCTGAAGGCTATCGCCGACATTCC	1506	STM14_0217	folK
ACGATCGCGTATATCGCGCTTGGCAGTAATCT	ATG	-	214578	Chromosome	ACGATCGCGTATATCGCGCTTGGCAGTA	1507	STM14_0217	folK
ATGACCACGAAACGTTGCCACTTCGATAATTT	ATG	+	215598	Chromosome	ATGACCACGAAACGTTGCCACTTCGATA	1508	STM14_0218	pcnB
ACCACGAAACGTTGCCACTTCGATAATTTCCG	ATG	+	215601	Chromosome	ACCACGAAACGTTGCCACTTCGATAATT	1509	STM14_0218	pcnB
ACGATTATCCCGCGTGAACAGCACGCTATCTC	ATG	-	215888	Chromosome	ACGATTATCCCGCGTGAACAGCACGCTA	1510	STM14_0218	pcnB
TGGACGGGCGACGGCTTGTTCTGCCTCGCTCT	ATG	+	215895	Chromosome	TGGACGGGCGACGGCTTGTTCTGCCTCG	1511	STM14_0218	pcnB
ACACTACCGAGGTGCGCTATTTTTACCCGAGT	ATG	-	215993	Chromosome	ACACTACCGAGGTGCGCTATTTTTACCC	1512	STM14_0218	pcnB
TATGACACTACCGAGGTGCGCTATTTTTACCC	ATG	-	215997	Chromosome	TATGACACTACCGAGGTGCGCTATTTTT	1513	STM14_0218	pcnB
CGTCTCGCTGAGCTATGATTAGCCGCTATTTT	ATG	-	216147	Chromosome	CGTCTCGCTGAGCTATGATTAGCCGCTA	1514	Promoter
GCAATCACAGCGTCATGAGGCTTATCGCGAGG	ATG	-	216803	Chromosome	GCAATCACAGCGTCATGAGGCTTATCGC	1515	STM14_0219	yadB
GCGAGGTCTTATGGCAATCACAGCGTCATGAG	ATG	-	216816	Chromosome	GCGAGGTCTTATGGCAATCACAGCGTCA	1516	STM14_0219	yadB
CGAACGCGCCAAATTCCGCGTTGCGCACGGGC	ATG	+	216906	Chromosome	CGAACGCGCCAAATTCCGCGTTGCGCAC	1517	STM14_0219	yadB
CAGTTCGCCGGATGGCGACGGCGCGAAACGGC	ATG	+	216980	Chromosome	CAGTTCGCCGGATGGCGACGGCGCGAAA	1518	STM14_0219	yadB
GCGACGGCGCGAAACGGCCAATATAGTGTGAG	ATG	+	216994	Chromosome	GCGACGGCGCGAAACGGCCAATATAGTG	1519	STM14_0219	yadB
ACTGACTCACACTATATTGGCCGTTTCGCGCC	ATG	-	217030	Chromosome	ACTGACTCACACTATATTGGCCGTTTCG	1520	STM14_0219	yadB
GCGTAATCAACTCCGGGATGAAGTCGATCGCA	ATG	-	217417	Chromosome	GCGTAATCAACTCCGGGATGAAGTCGAT	1521	STM14_0220	dksA
CTTCAAGAATACGCTTGAAGTGCGATAGCTGG	ATG	+	217422	Chromosome	CTTCAAGAATACGCTTGAAGTGCGATAG	1522	STM14_0220	dksA
AACGAAGCCCAGCTATCGCACTTCAAGCGTAT	ATG	-	217461	Chromosome	AACGAAGCCCAGCTATCGCACTTCAAGC	1523	STM14_0220	dksA
GCGAGAATACTCAGGGACGATGTTTTACGGTT	ATG	+	217511	Chromosome	GCGAGAATACTCAGGGACGATGTTTTAC	1524	STM14_0220	dksA
TTTTACGGTTTTGCCCTTCTTGCATGTTGCTT	ATG	+	217533	Chromosome	TTTTACGGTTTTGCCCTTCTTGCATGTT	1525	STM14_0220	dksA
CAAGAAGGGCAAAACCGTAAAACATCGTCCCT	ATG	-	217554	Chromosome	CAAGAAGGGCAAAACCGTAAAACATCGT	1526	STM14_0220	dksA
CATCTGCTATTTATAGCGACCTGATTTTCCCC	AAG	-	217629	Chromosome	CATCTGCTATTTATAGCGACCTGATTTT	1527	Promoter
ACGTGCGGGGGAAAAACGTGTAATGGCGGAGT	ATG	+	217863	Chromosome	ACGTGCGGGGGAAAAACGTGTAATGGCG	1528	Promoter
TTACAGGCAGATTTCCGCCCGGACTGCTATAT	ATG	-	218069	Chromosome	TTACAGGCAGATTTCCGCCCGGACTGCT	1529	Promoter
CGCCGGATTGCGTTTCAGTCAATTCCCAGGTA	ATG	+	218213	Chromosome	CGCCGGATTGCGTTTCAGTCAATTCCCA	1530	STM14_0221	sfsA
CGGATATTTGCGTTTAGTATTTTCTGATGTCG	ATG	+	218247	Chromosome	CGGATATTTGCGTTTAGTATTTTCTGAT	1531	STM14_0221	sfsA
TCGAATACCAGACGGTATCGCCAGGCGTGGCG	ATG	+	218276	Chromosome	TCGAATACCAGACGGTATCGCCAGGCGT	1532	STM14_0221	sfsA
GGGGTGAAAATAGCATCGACATTCCTTCATTA	AAG	+	218423	Chromosome	GGGGTGAAAATAGCATCGACATTCCTTC	1533	Promoter
CTATTTTCACCCCCTTTACAACGCGCTACGCT	ATG	-	218435	Chromosome	CTATTTTCACCCCCTTTACAACGCGCTA	1534	STM14_0221	sfsA
TCGATGCTATTTTCACCCCCTTTACAACGCGC	ATG	-	218441	Chromosome	TCGATGCTATTTTCACCCCCTTTACAAC	1535	STM14_0221	sfsA
AAGGAATGTCGATGCTATTTTCACCCCCTTTA	ATG	-	218449	Chromosome	AAGGAATGTCGATGCTATTTTCACCCCC	1536	STM14_0221	sfsA
CGGGTGAAAAGGCTGCGGGCTTTGGTAACAAC	ATG	+	218614	Chromosome	CGGGTGAAAAGGCTGCGGGCTTTGGTAA	1537	STM14_0222	ligT
CGCCAGCCGCCGCGCGGGTTGTTGCAGTTGGC	ATG	-	218709	Chromosome	CGCCAGCCGCCGCGCGGGTTGTTGCAGT	1538	STM14_0222	ligT
ACGCCGGTCAGTGGCTGCGTTCGCGCGTGGTG	ATG	-	218753	Chromosome	ACGCCGGTCAGTGGCTGCGTTCGCGCGT	1539	STM14_0222	ligT
TAGCGTAAAGCCCGGCTGTCGAATTCGTCCGG	ATG	+	218764	Chromosome	TAGCGTAAAGCCCGGCTGTCGAATTCGT	1540	STM14_0222	ligT
GGCGGCGCGCCAGGCGATAATTTGCGCGCGCG	ATG	+	218905	Chromosome	GGCGGCGCGCCAGGCGATAATTTGCGCG	1541	STM14_0222	ligT
TCTGAGCCAAAACGGCTGTTTTTTGCGATTGA	ATG	-	218982	Chromosome	TCTGAGCCAAAACGGCTGTTTTTTGCGA	1542	STM14_0222	ligT
GATTAACACGATGCTACAATGCGGCGCAAAGA	ATG	+	219003	Chromosome	GATTAACACGATGCTACAATGCGGCGCA	1543	STM14_0223	hrpB
CTACAATGCGGCGCAAAGAAAGTTAACCCCGT	ATG	+	219016	Chromosome	CTACAATGCGGCGCAAAGAAAGTTAACC	1544	STM14_0223	hrpB
CGGCGCAAAGAAAGTTAACCCCGTGGAGCCGT	ATG	+	219024	Chromosome	CGGCGCAAAGAAAGTTAACCCCGTGGAG	1545	STM14_0223	hrpB
ACGTCACAAACGGCTCCACGGGGTTAACTTTC	ATG	-	219064	Chromosome	ACGTCACAAACGGCTCCACGGGGTTAAC	1546	STM14_0223	hrpB
AAATTCATCCAGTATCACCAGCCCCACGCCGC	ATG	-	219432	Chromosome	AAATTCATCCAGTATCACCAGCCCCACG	1547	STM14_0223	hrpB
ATTAACAGCCTGAGATCGTCACGGAGCCCTTG	ATG	-	219518	Chromosome	ATTAACAGCCTGAGATCGTCACGGAGCC	1548	STM14_0223	hrpB
ACAGGCGTACAGTCGTTACGAGGGCTAAAATC	ATG	+	221065	Chromosome	ACAGGCGTACAGTCGTTACGAGGGCTAA	1549	Promoter
CCATGCTGCAACGTCTGGATAGTGAACTGCCT	ATG	+	221138	Chromosome	CCATGCTGCAACGTCTGGATAGTGAACT	1550	Promoter
TCTGGCCGGACGATCCGGCGAATACGGCCCCA	ATG	+	221429	Chromosome	TCTGGCCGGACGATCCGGCGAATACGGC	1551	STM14_0224
AAGTATTCGTGACGTGTTATACGTTGCCTCCA	AAG	+	221476	Chromosome	AAGTATTCGTGACGTGTTATACGTTGCC	1552	STM14_0224
TATTCGTGACGTGTTATACGTTGCCTCCAGGC	AAG	+	221479	Chromosome	TATTCGTGACGTGTTATACGTTGCCTCC	1553	STM14_0224
GCGATTAACGCCTTATCTGGCCTGGAGGCAAC	ATG	-	221529	Chromosome	GCGATTAACGCCTTATCTGGCCTGGAGG	1554	STM14_0224
AGTAAATTGAGAGATTTCTTCTTCTGTCGTCT	AAG	+	221543	Chromosome	AGTAAATTGAGAGATTTCTTCTTCTGTC	1555	STM14_0225
AAATCTCTCAATTTACTCTTTTGCCGGATGGC	AAG	-	221559	Chromosome	AAATCTCTCAATTTACTCTTTTGCCGGA	1556	STM14_0224
AAGAAATCTCTCAATTTACTCTTTTGCCGGAT	AAG	-	221562	Chromosome	AAGAAATCTCTCAATTTACTCTTTTGCC	1557	STM14_0224
AATAGAGAATCGGGCCTTTGCGCCTGTATGTT	AAG	+	221583	Chromosome	AATAGAGAATCGGGCCTTTGCGCCTGTA	1558	STM14_0225
GCCCGATTCTCTATTCTTCCGCCAGACGACAG	AAG	-	221597	Chromosome	GCCCGATTCTCTATTCTTCCGCCAGACG	1559	STM14_0225
TTGCGGAGAAAAAGCATGGCGGGGAATGACCG	ATG	+	221613	Chromosome	TTGCGGAGAAAAAGCATGGCGGGGAATG	1560	STM14_0225
CTTTTTCTCCGCAACATACAGGCGCAAAGGCC	ATG	-	221626	Chromosome	CTTTTTCTCCGCAACATACAGGCGCAAA	1561	STM14_0225
GCGGGGAATGACCGCGAGCCGATTGGACGTAA	ATG	+	221631	Chromosome	GCGGGGAATGACCGCGAGCCGATTGGAC	1562	STM14_0226	mrcB
ACCGCGAGCCGATTGGACGTAAGGGGAAACCG	ATG	+	221641	Chromosome	ACCGCGAGCCGATTGGACGTAAGGGGAA	1563	STM14_0226	mrcB
CTGCCGACGACGGCTCACCTTTTGTTTCACAG	ATG	-	221711	Chromosome	CTGCCGACGACGGCTCACCTTTTGTTTC	1564	STM14_0226	mrcB
ACGACGATTATGATGATGACTATGAGGATGAA	ATG	+	221716	Chromosome	ACGACGATTATGATGATGACTATGAGGA	1565	STM14_0226	mrcB
GCGAACAGCACCACAAAAACGATAAACAGTTT	ATG	-	221854	Chromosome	GCGAACAGCACCACAAAAACGATAAACA	1566	STM14_0226	mrcB
TCTGGCTCAAGGTTCACCATCCGGCCATATAC	ATG	-	221959	Chromosome	TCTGGCTCAAGGTTCACCATCCGGCCAT	1567	STM14_0226	mrcB
GCGCTGATCATGGATGCCCGTTACAGTAAAGA	ATG	+	222492	Chromosome	GCGCTGATCATGGATGCCCGTTACAGTA	1568	Promoter
ATAGGCGAAATATCGTCGCAATGGCAAGCGAT	ATG	-	224378	Chromosome	ATAGGCGAAATATCGTCGCAATGGCAAG	1569	STM14_0227
ATGCTGCGGTTATAATAATAATTATCGTTTAC	ATC	+	224380	Chromosome	ATGCTGCGGTTATAATAATAATTATCGT	1570	STM14_0227
CTGCGGTTATAATAATAATTATCGTTTACGTT	ATG	+	224383	Chromosome	CTGCGGTTATAATAATAATTATCGTTTA	1571	STM14_0227
GTTTACGTTATCATTCACTTTCATCAGAGATA	ATC	+	224406	Chromosome	GTTTACGTTATCATTCACTTTCATCAGA	1572	STM14_0227
ATAACGTAAACGATAATTATTATTATAACCGC	ATG	-	224416	Chromosome	ATAACGTAAACGATAATTATTATTATAA	1573	STM14_0227
AAAGTGAATGATAACGTAAACGATAATTATTA	ATG	-	224426	Chromosome	AAAGTGAATGATAACGTAAACGATAATT	1574	STM14_0227
GCGCGTCTTAAAACTGCTCAGCCAAACTCCTC	ATG	+	224446	Chromosome	GCGCGTCTTAAAACTGCTCAGCCAAACT	1575	STM14_0228	fhuA
CCGCTAACCGCTGTGGCTACTACAACTGCGAT	ATG	-	224519	Chromosome	CCGCTAACCGCTGTGGCTACTACAACTG	1576	STM14_0228	fhuA
TCTGTCTATGCACAGGCGGCGGTTCAACCGAA	ATG	+	224524	Chromosome	TCTGTCTATGCACAGGCGGCGGTTCAAC	1577	STM14_0228	fhuA
CACAGGCGGCGGTTCAACCGAAAGAAGAAACC	ATG	+	224534	Chromosome	CACAGGCGGCGGTTCAACCGAAAGAAGA	1578	STM14_0228	fhuA
GTTTCTTCTTTCGGTTGAACCGCCGCCTGTGC	ATG	-	224564	Chromosome	GTTTCTTCTTTCGGTTGAACCGCCGCCT	1579	STM14_0228	fhuA
GTCGGAGCCGGTCCCCAGGCACTTTCCTGCGC	ATG	-	224621	Chromosome	GTCGGAGCCGGTCCCCAGGCACTTTCCT	1580	STM14_0228	fhuA
ACGGCGTCTTACACTTATACTGATGCTGAATA	ATG	+	226240	Chromosome	ACGGCGTCTTACACTTATACTGATGCTG	1581	Promoter
CAGGAAAACCACATTCATTCCGATACCACCTT	ATG	+	226684	Chromosome	CAGGAAAACCACATTCATTCCGATACCA	1582	STM14_0229	fhuC
AATGTGGTTTTCCTGCATCGCAGCCAACTTGT	ATG	-	226698	Chromosome	AATGTGGTTTTCCTGCATCGCAGCCAAC	1583	STM14_0229	fhuC
ACCAATAAGTCCGGTGACGCGACCTGCGGGAA	ATG	-	226812	Chromosome	ACCAATAAGTCCGGTGACGCGACCTGCG	1584	STM14_0229	fhuC
GTTCCGGTAAATCCACGCTGTTAAAAATGCTG	ATG	+	226820	Chromosome	GTTCCGGTAAATCCACGCTGTTAAAAAT	1585	STM14_0229	fhuC
CTGGGCCGCCATCAGCCGCCTTCCGAAGGGGA	ATG	+	226849	Chromosome	CTGGGCCGCCATCAGCCGCCTTCCGAAG	1586	STM14_0229	fhuC
GCGGCCCAGCATTTTTAACAGCGTGGATTTAC	ATG	-	226857	Chromosome	GCGGCCCAGCATTTTTAACAGCGTGGAT	1587	STM14_0229	fhuC
GAATGACGGTGCGCGAACTGGTGGCGATTGGC	AAG	+	226976	Chromosome	GAATGACGGTGCGCGAACTGGTGGCGAT	1588	Promoter
CGTGATTTATATCCTCTTACTCGCCGCCGTTT	ATG	+	227481	Chromosome	CGTGATTTATATCCTCTTACTCGCCGCC	1589	STM14_0230	fhuD
GCGCTCTCGCCGCTGCTGTGGCAAATGAATAC	ATG	+	227526	Chromosome	GCGCTCTCGCCGCTGCTGTGGCAAATGA	1590	STM14_0230	fhuD
AATACGGCGCAGGCTGCCGCTATCGATCCCCG	ATG	+	227553	Chromosome	AATACGGCGCAGGCTGCCGCTATCGATC	1591	STM14_0230	fhuD
GCGTGGCGGACGTGCCAAATTATAAGCTGTGG	ATG	+	227650	Chromosome	GCGTGGCGGACGTGCCAAATTATAAGCT	1592	Promoter
TGGGTCTTCGCACTGAACCCAATCTCGAACTG	ATG	+	227719	Chromosome	TGGGTCTTCGCACTGAACCCAATCTCGA	1593	Promoter
TTTTTCTGCCGCAGCTTCCAGATTCAGCGTCT	ATG	-	227936	Chromosome	TTTTTCTGCCGCAGCTTCCAGATTCAGC	1594	STM14_0230	fhuD
AAGCGATCGTATTGCGCCAGATGTTTTTCTGC	ATG	-	227959	Chromosome	AAGCGATCGTATTGCGCCAGATGTTTTT	1595	STM14_0230	fhuD
CGGCTTCTGGCTGGCGATGAAGCGATCGTATT	ATG	-	227978	Chromosome	CGGCTTCTGGCTGGCGATGAAGCGATCG	1596	STM14_0230	fhuD
CCGGATGGCGGCGCGAAAAGCGTCTTATCCGA	ATG	+	228386	Chromosome	CCGGATGGCGGCGCGAAAAGCGTCTTAT	1597	STM14_0231	fhuB
GCGGCGCGAAAAGCGTCTTATCCGACCTACGG	ATG	+	228393	Chromosome	GCGGCGCGAAAAGCGTCTTATCCGACCT	1598	STM14_0231	fhuB
GCGGCTTCGCCTTATCCGGCCTACAAAGCGCC	ATG	-	228460	Chromosome	GCGGCTTCGCCTTATCCGGCCTACAAAG	1599	STM14_0231	fhuB
TCAGCCAGCAGGCGGCAACAAACAGCGCCAAT	ATG	-	228509	Chromosome	TCAGCCAGCAGGCGGCAACAAACAGCGC	1600	STM14_0231	fhuB
GGTTAACTTCTCCGTTGCGCTACCGCGCAGCC	ATG	+	228514	Chromosome	GGTTAACTTCTCCGTTGCGCTACCGCGC	1601	STM14_0231	fhuB
TCGATATCCGGTGACCAGATAGCCTGTTGCCA	ATG	-	228579	Chromosome	TCGATATCCGGTGACCAGATAGCCTGTT	1602	STM14_0231	fhuB
TCGGGTGGCAGCCATGCTCAACCCGACCTACA	ATG	+	230446	Chromosome	TCGGGTGGCAGCCATGCTCAACCCGACC	1603	STM14_0232
CTCAACCCGACCTACAAATTACACAATATCAA	ATG	+	230462	Chromosome	CTCAACCCGACCTACAAATTACACAATA	1604	STM14_0232
TTGTGGCAATATTTTGTAGGCCTAAAAATAGC	ATG	+	230498	Chromosome	TTGTGGCAATATTTTGTAGGCCTAAAAA	1605	STM14_0232
CAGAGTTCCCTCGATAAAACGTGACAGGACAG	AAG	-	230583	Chromosome	CAGAGTTCCCTCGATAAAACGTGACAGG	1606	STM14_0232
GATACAAAAATAACACCTGCTTCTTGCTGAAA	ATC	-	230622	Chromosome	GATACAAAAATAACACCTGCTTCTTGCT	1607	STM14_0232
ACTTATCGATACAAAAATAACACCTGCTTCTT	ATG	-	230629	Chromosome	ACTTATCGATACAAAAATAACACCTGCT	1608	STM14_0232
TAATAAAAAACAACTCTATTAAAATAAATTAA	AAG	+	230883	Chromosome	TAATAAAAAACAACTCTATTAAAATAAA	1609	Promoter
TTACGCGTCATTGCTATATATTCAGTACTGTA	ATG	+	230991	Chromosome	TTACGCGTCATTGCTATATATTCAGTAC	1610	STM14_0233
ATCAGAATTACAGTACTGAATATATAGCAATG	AAG	-	231030	Chromosome	ATCAGAATTACAGTACTGAATATATAGC	1611	STM14_0233
TTTTTTTATTCATTTTGACATGTTTATTGTTT	ATC	+	231032	Chromosome	TTTTTTTATTCATTTTGACATGTTTATT	1612	STM14_0233
AATAAAAAAAGATCAGAATTACAGTACTGAAT	ATG	-	231041	Chromosome	AATAAAAAAAGATCAGAATTACAGTACT	1613	STM14_0233
TCAAAATGAATAAAAAAAGATCAGAATTACAG	ATG	-	231049	Chromosome	TCAAAATGAATAAAAAAAGATCAGAATT	1614	STM14_0233
TTTATTGTTTTTTTGGCTCTCCCGTCTTGCTT	ATG	+	231054	Chromosome	TTTATTGTTTTTTTGGCTCTCCCGTCTT	1615	STM14_0233
AAAAATGAATACAGCAGTAAAAGCTGCGGTTG	ATG	+	231357	Chromosome	AAAAATGAATACAGCAGTAAAAGCTGCG	1616	STM14_0234	stfA
AATACAGCAGTAAAAGCTGCGGTTGCTGCCGC	ATG	+	231364	Chromosome	AATACAGCAGTAAAAGCTGCGGTTGCTG	1617	STM14_0234	stfA
GGTGTTTCCAGCTTTGCCAATGCTGCGGGCAG	ATG	+	231406	Chromosome	GGTGTTTCCAGCTTTGCCAATGCTGCGG	1618	STM14_0234	stfA
GCCCAGGTTAACGGTCTGGTGTTCGTCGCCAA	ATG	-	231528	Chromosome	GCCCAGGTTAACGGTCTGGTGTTCGTCG	1619	STM14_0234	stfA
GAAATCGACTTTTGAAGATTCTTTACCGCCCA	ATG	-	231582	Chromosome	GAAATCGACTTTTGAAGATTCTTTACCG	1620	STM14_0234	stfA
CGCAGTTTTCCAGACCGATATGGAAATCGACT	ATG	-	231604	Chromosome	CGCAGTTTTCCAGACCGATATGGAAATC	1621	STM14_0234	stfA
CTCAAAGTAAAAAAATAGATTATATATTTCAG	ATG	+	231961	Chromosome	CTCAAAGTAAAAAAATAGATTATATATT	1622	Promoter
GCTCACTATAAAAAATTTCGTCTGAGCACGCT	ATG	+	232010	Chromosome	GCTCACTATAAAAAATTTCGTCTGAGCA	1623	STM14_0235	stfC
GGCGCTTCCGCGTAGCTATTTTCCGGACCGAC	ATG	-	232101	Chromosome	GGCGCTTCCGCGTAGCTATTTTCCGGAC	1624	STM14_0235	stfC
TTAAAGATGATGCCAGCCTGGATCTCTCCCGT	ATG	+	232131	Chromosome	TTAAAGATGATGCCAGCCTGGATCTCTC	1625	STM14_0235	stfC
ATGCCAGCCTGGATCTCTCCCGTTTTTCCCGT	ATG	+	232140	Chromosome	ATGCCAGCCTGGATCTCTCCCGTTTTTC	1626	STM14_0235	stfC
TAGCCTTTACGGGAAAAACGGGAGAGATCCAG	ATG	-	232179	Chromosome	TAGCCTTTACGGGAAAAACGGGAGAGAT	1627	STM14_0235	stfC
ATAGCTCCCCGGCATAATGTAGCCTTTACGGG	ATG	-	232198	Chromosome	ATAGCTCCCCGGCATAATGTAGCCTTTA	1628	STM14_0235	stfC
ATTTTATCTGCTATTTCAGGTTTTAACCCCAG	ATC	-	232350	Chromosome	ATTTTATCTGCTATTTCAGGTTTTAACC	1629	Promoter
ATCAAAATCTTTAGCGTAGCTGGCACGGAACG	ATC	-	233407	Chromosome	ATCAAAATCTTTAGCGTAGCTGGCACGG	1630	Promoter
ATGTCATTAAAACGTTATAACCTGGCCGCTGT	ATG	+	234685	Chromosome	ATGTCATTAAAACGTTATAACCTGGCCG	1631	STM14_0236	stfD
TCATTAAAACGTTATAACCTGGCCGCTGTTTT	ATG	+	234688	Chromosome	TCATTAAAACGTTATAACCTGGCCGCTG	1632	STM14_0236	stfD
GCGGCCTGGGCGCTACCGTAGCCGCCCAGCAA	ATG	-	234758	Chromosome	GCGGCCTGGGCGCTACCGTAGCCGCCCA	1633	STM14_0236	stfD
AGAAGGGCGTCAAAATCACCTCGCCTTTAATC	ATG	+	234875	Chromosome	AGAAGGGCGTCAAAATCACCTCGCCTTT	1634	STM14_0236	stfD
CGCTGGACCGGTGGGACGACGATTAAAGGCGA	ATG	-	234926	Chromosome	CGCTGGACCGGTGGGACGACGATTAAAG	1635	STM14_0236	stfD
CGCGTTTGCAGGGCGATTTGCAGCGTATTGGG	ATG	-	235082	Chromosome	CGCGTTTGCAGGGCGATTTGCAGCGTAT	1636	STM14_0236	stfD
AGGCAATGGCGGTTACGGCTGGGCACGGTAAC	ATG	+	235456	Chromosome	AGGCAATGGCGGTTACGGCTGGGCACGG	1637	STM14_0237	stfE
GCGGTTACGGCTGGGCACGGTAACGTGTGCGG	ATG	+	235464	Chromosome	GCGGTTACGGCTGGGCACGGTAACGTGT	1638	STM14_0237	stfE
GCCGCACACGTTACCGTGCCCAGCCGTAACCG	ATG	-	235496	Chromosome	GCCGCACACGTTACCGTGCCCAGCCGTA	1639	STM14_0237	stfE
CTGAGTGCGGTCAGTATGCCGCTGGCAGCGGG	ATG	+	235501	Chromosome	CTGAGTGCGGTCAGTATGCCGCTGGCAG	1640	STM14_0237	stfE
TTGACCGTCTTACTTCCCGCTGCCAGCGGCAT	ATG	-	235547	Chromosome	TTGACCGTCTTACTTCCCGCTGCCAGCG	1641	STM14_0237	stfE
ACAACCATTGCGTATTGCCGGGTGAAATCAGC	ATG	-	235843	Chromosome	ACAACCATTGCGTATTGCCGGGTGAAAT	1642	STM14_0237	stfE
AAAAAAATAGTTTTGACGATGTTAATGGGGGG	ATG	+	235965	Chromosome	AAAAAAATAGTTTTGACGATGTTAATGG	1643	STM14_0238	stfF
TTAATGGGGGGCAGCCTTGCCGCACAGGCAGC	ATG	+	235986	Chromosome	TTAATGGGGGGCAGCCTTGCCGCACAGG	1644	STM14_0238	stfF
GGGGGCAGCCTTGCCGCACAGGCAGCCGATAA	ATG	+	235992	Chromosome	GGGGGCAGCCTTGCCGCACAGGCAGCCG	1645	STM14_0238	stfF
TGCCGTGAAACTTAAGATTATCGGCTGCCTGT	ATG	-	236040	Chromosome	TGCCGTGAAACTTAAGATTATCGGCTGC	1646	STM14_0238	stfF
GTGGACCCCAACGTAAAGGGTTGGTCGTTCTG	ATG	-	236317	Chromosome	GTGGACCCCAACGTAAAGGGTTGGTCGT	1647	STM14_0238	stfF
GCTTTCAGAACAGGTATCGATTGTTCATTCAC	ATG	-	236356	Chromosome	GCTTTCAGAACAGGTATCGATTGTTCAT	1648	STM14_0238	stfF
GCTAAAAGACAGGCGTTATTACACGGCGCGGC	ATG	+	236441	Chromosome	GCTAAAAGACAGGCGTTATTACACGGCG	1649	STM14_0239	stfG
CAGGCCGCGCCGTGTAATAACGCCTGTCTTTT	ATG	-	236475	Chromosome	CAGGCCGCGCCGTGTAATAACGCCTGTC	1650	STM14_0239	stfG
CAGGTTATCTGCCGCTGAGACCGGCAATATCA	ATG	-	236524	Chromosome	CAGGTTATCTGCCGCTGAGACCGGCAAT	1651	STM14_0239	stfG
CAGGGGACGGGGATTGCCGAAGTCGATTTTTC	ATG	+	236570	Chromosome	CAGGGGACGGGGATTGCCGAAGTCGATT	1652	STM14_0239	stfG
CGCGGTATCCTGGCCATCGATAGCTATTCAGG	ATG	+	236738	Chromosome	CGCGGTATCCTGGCCATCGATAGCTATT	1653	STM14_0239	stfG
GCCAGGATACCGCGCATTCCGGTCGCTTCGGT	ATG	-	236751	Chromosome	GCCAGGATACCGCGCATTCCGGTCGCTT	1654	STM14_0239	stfG
TGCGCTAGCCACATTTGAGTATTTATAATGAA	AAG	+	236941	Chromosome	TGCGCTAGCCACATTTGAGTATTTATAA	1655	Promoter
AAAATAATACGGACTTTATTTTTGCTGCTGAT	ATG	+	236971	Chromosome	AAAATAATACGGACTTTATTTTTGCTGC	1656	STM14_0240
GCAGTTCGGTAGTGGCCAAACCCATGCTGAAA	ATG	+	237014	Chromosome	GCAGTTCGGTAGTGGCCAAACCCATGCT	1657	STM14_0240
GGTTTGGCCACTACCGAACTGCCATAAACGGC	ATG	-	237035	Chromosome	GGTTTGGCCACTACCGAACTGCCATAAA	1658	STM14_0240
CTGAAAGCGACGTTTTCAAGCACCACGATGTA	ATG	+	237040	Chromosome	CTGAAAGCGACGTTTTCAAGCACCACGA	1659	STM14_0240
TCCCGAAAGGTTCCAGGAGCCATAGTACACTC	ATG	-	237168	Chromosome	TCCCGAAAGGTTCCAGGAGCCATAGTAC	1660	STM14_0240
GCTCGACGCCAGCCAGGGGCAACCATAATCAT	ATG	-	237369	Chromosome	GCTCGACGCCAGCCAGGGGCAACCATAA	1661	STM14_0240
CTCATCAATAATATACTGGAAGCTACAGGTCG	AAG	-	237801	Chromosome	CTCATCAATAATATACTGGAAGCTACAG	1662	Promoter
GTCGGCACCAGGTTGGTGACCAGTTCCGCCAT	ATG	+	238882	Chromosome	GTCGGCACCAGGTTGGTGACCAGTTCCG	1663	STM14_0241	hemL
GTTATGCCCCAGTACCATTGGTCCCCAGGAAC	ATG	+	238995	Chromosome	GTTATGCCCCAGTACCATTGGTCCCCAG	1664	STM14_0241	hemL
CCCCAGTACCATTGGTCCCCAGGAACCGACAT	ATG	+	239001	Chromosome	CCCCAGTACCATTGGTCCCCAGGAACCG	1665	STM14_0241	hemL
TCGATGGCAAAGCGTATATCGACTATGTCGGT	ATG	-	239056	Chromosome	TCGATGGCAAAGCGTATATCGACTATGT	1666	STM14_0241	hemL
ATGTCGATGGCAAAGCGTATATCGACTATGTC	ATG	-	239059	Chromosome	ATGTCGATGGCAAAGCGTATATCGACTA	1667	STM14_0241	hemL
AGTAAGTCTGAAAATCTCTATAGCGCGGCCCG	ATG	-	239192	Chromosome	AGTAAGTCTGAAAATCTCTATAGCGCGG	1668	STM14_0241	hemL
TGAATACCCGCTATTCTAAGTTATTCAGAGAA	AAG	+	239223	Chromosome	TGAATACCCGCTATTCTAAGTTATTCAG	1669	STM14_0242
AAAGTTTTACGCATTTGAAACAATACGATTTG	ATG	+	239262	Chromosome	AAAGTTTTACGCATTTGAAACAATACGA	1670	STM14_0242
CGTAAAACTTTCATAACCTTCTCTGAATAACT	ATG	-	239272	Chromosome	CGTAAAACTTTCATAACCTTCTCTGAAT	1671	STM14_0242
CCGACTTTAGATTTGTATTACCAATTAATGAT	ATG	+	239327	Chromosome	CCGACTTTAGATTTGTATTACCAATTAA	1672	STM14_0242
TCGGCATTCTACTCGCCAACGCCGCGAAAATC	AAG	-	239330	Chromosome	TCGGCATTCTACTCGCCAACGCCGCGAA	1673	STM14_0242
ATCTTCTGATGAAAACAGACACTTCCACCTTT	ATG	+	239357	Chromosome	ATCTTCTGATGAAAACAGACACTTCCAC	1674	STM14_0243	yadQ
ATCATTAATTGGTAATACAAATCTAAAGTCGG	AAG	-	239358	Chromosome	ATCATTAATTGGTAATACAAATCTAAAG	1675	STM14_0242
AAAACAGACACTTCCACCTTTTTAGCTCAGCA	ATG	+	239368	Chromosome	AAAACAGACACTTCCACCTTTTTAGCTC	1676	STM14_0243	yadQ
CAGCGGGATAAAACGCCGCTGGCCATCCTGTT	ATG	+	239443	Chromosome	CAGCGGGATAAAACGCCGCTGGCCATCC	1677	STM14_0243	yadQ
GCCAGCGGCGTTTTATCCCGCTGCATTAACCG	ATG	-	239465	Chromosome	GCCAGCGGCGTTTTATCCCGCTGCATTA	1678	STM14_0243	yadQ
AACAGGATGGCCAGCGGCGTTTTATCCCGCTG	ATG	-	239474	Chromosome	AACAGGATGGCCAGCGGCGTTTTATCCC	1679	STM14_0243	yadQ
TTTTGTACCCAGGAAACCGCCTTTTCAAAGGC	ATG	-	239549	Chromosome	TTTTGTACCCAGGAAACCGCCTTTTCAA	1680	STM14_0243	yadQ
GGTGCTTATGGGCGGCGCGATCGGCGGCCTGT	ATG	+	240237	Chromosome	GGTGCTTATGGGCGGCGCGATCGGCGGC	1681	Promoter
TAATACCCTGGTAATTCGTTCAAGTATTCTCG	ATC	-	240805	Chromosome	TAATACCCTGGTAATTCGTTCAAGTATT	1682	Promoter
AGTGATGACGTAGCGCTGCCGCTGCAGTTTAC	ATG	+	240871	Chromosome	AGTGATGACGTAGCGCTGCCGCTGCAGT	1683	STM14_0244	yadR
ACGTAGCGCTGCCGCTGCAGTTTACCGACGCA	ATG	+	240878	Chromosome	ACGTAGCGCTGCCGCTGCAGTTTACCGA	1684	STM14_0244	yadR
GTTTTACCTTTGACGATCAGGTGAACGAAGGG	ATG	+	241010	Chromosome	GTTTTACCTTTGACGATCAGGTGAACGA	1685	STM14_0244	yadR
GTCATATCCCCTTCGTTCACCTGATCGTCAAA	ATG	-	241049	Chromosome	GTCATATCCCCTTCGTTCACCTGATCGT	1686	STM14_0244	yadR
AAGCGGGAACCTTCCAGACCTTCGGTATAATC	ATG	-	241151	Chromosome	AAGCGGGAACCTTCCAGACCTTCGGTAT	1687	STM14_0244	yadR
CTGAAGGAAGAGCCACACCCGCAGGTACTTTT	ATG	-	241205	Chromosome	CTGAAGGAAGAGCCACACCCGCAGGTAC	1688	STM14_0244	yadR
CCGACAAACACCGCCAGCCCGACCGCATCCAG	ATG	+	241629	Chromosome	CCGACAAACACCGCCAGCCCGACCGCAT	1689	STM14_0245	yadS
GTCAGCATACTGGTGACCATGGCGACGACCAG	ATG	+	241713	Chromosome	GTCAGCATACTGGTGACCATGGCGACGA	1690	STM14_0245	yadS
CTGACCATCCTACTGGTTCGCCAGCCAAGACG	ATG	-	241717	Chromosome	CTGACCATCCTACTGGTTCGCCAGCCAA	1691	Promoter
GCGACGACCAGGTCGGTAGGATCTTTAACCCA	ATG	+	241734	Chromosome	GCGACGACCAGGTCGGTAGGATCTTTAA	1692	STM14_0245	yadS
GCGCTGGATAACGGCCCGGTATTCTGGGTTAA	ATG	-	241789	Chromosome	GCGCTGGATAACGGCCCGGTATTCTGGG	1693	STM14_0245	yadS
GACCCGTTCGGCGTCCTGGTGCTCGGCGTCGT	ATG	-	241855	Chromosome	GACCCGTTCGGCGTCCTGGTGCTCGGCG	1694	STM14_0245	yadS
CTCGTCTATTGGCTGGATATTGTAGGCACGGC	ATG	-	241933	Chromosome	CTCGTCTATTGGCTGGATATTGTAGGCA	1695	STM14_0245	yadS
CCCGCGTATTATCCTCGCCGCAAAACAACTCT	AAG	-	242030	Chromosome	CCCGCGTATTATCCTCGCCGCAAAACAA	1696	Promoter
CGGGCGAAATTCTCAAAATTGAACAATACTGG	AAG	-	242121	Chromosome	CGGGCGAAATTCTCAAAATTGAACAATA	1697	Promoter
ACGTCAGTTGGTTTACCTGGCGTTCCGCATTA	ATG	+	242479	Chromosome	ACGTCAGTTGGTTTACCTGGCGTTCCGC	1698	STM14_0246	btuF
CGTTCCAGATTCATTCCCTGCCAGGTAGAGAC	ATG	+	242556	Chromosome	CGTTCCAGATTCATTCCCTGCCAGGTAG	1699	STM14_0246	btuF
AATCTGGAACGCATTGTGGCGCTGAAGCCGGA	ATG	-	242566	Chromosome	AATCTGGAACGCATTGTGGCGCTGAAGC	1700	STM14_0246	btuF
ACGCGCGGCGCAGCGTAAAGCCACACCGGGAG	ATG	+	242697	Chromosome	ACGCGCGGCGCAGCGTAAAGCCACACCG	1701	STM14_0246	btuF
TTCAGGGCGCTGGTCGCCCTGCTGCTTACGCT	ATG	-	242758	Chromosome	TTCAGGGCGCTGGTCGCCCTGCTGCTTA	1702	STM14_0246	btuF
GCTAAGCAAATGTTCAGGGCGCTGGTCGCCCT	ATG	-	242770	Chromosome	GCTAAGCAAATGTTCAGGGCGCTGGTCG	1703	STM14_0246	btuF
CCGGATTTTCGCCAGCCCGACGGAACCGTTAA	ATG	+	242979	Chromosome	CCGGATTTTCGCCAGCCCGACGGAACCG	1704	STM14_0247	pfs
CAGGATTCCGCGGCGGCGATCAGTTTGTCATC	ATG	+	243070	Chromosome	CAGGATTCCGCGGCGGCGATCAGTTTGT	1705	STM14_0247	pfs
TGACCGCTTTCGGCTATGAATACGGGCAATTA	ATG	-	243160	Chromosome	TGACCGCTTTCGGCTATGAATACGGGCA	1706	STM14_0247	pfs
ATCACGTCCGGCTTGCAGTGCTCCAGAAGCAA	ATG	+	243253	Chromosome	ATCACGTCCGGCTTGCAGTGCTCCAGAA	1707	STM14_0247	pfs
GAAGAAGAAGTTACGCTGCTGCGTGACAAAAT	ATG	-	243437	Chromosome	GAAGAAGAAGTTACGCTGCTGCGTGACA	1708	STM14_0247	pfs
AAAATCGGCATCATTGGCGCAATGGAAGAAGA	ATG	-	243461	Chromosome	AAAATCGGCATCATTGGCGCAATGGAAG	1709	STM14_0247	pfs
CGCTTCCCCATAAGCGCATGATAAACTATGCC	ATG	-	243525	Chromosome	CGCTTCCCCATAAGCGCATGATAAACTA	1710	Promoter
GCATCGATCGATTTCCGAAATAAAATTAACTG	ATG	+	243552	Chromosome	GCATCGATCGATTTCCGAAATAAAATTA	1711	STM14_0248	dgt
CCAGTTAATTTTATTTCGGAAATCGATCGATG	ATG	-	243584	Chromosome	CCAGTTAATTTTATTTCGGAAATCGATC	1712	STM14_0248	dgt
CTCCGTCTTTACACCCTGCGGTGAACGATAAC	ATG	-	243623	Chromosome	CTCCGTCTTTACACCCTGCGGTGAACGA	1713	STM14_0248	dgt
AGATCCTGCGGATTTTTGAAAGCGATCGCGGG	ATG	+	243628	Chromosome	AGATCCTGCGGATTTTTGAAAGCGATCG	1714	STM14_0248	dgt
CCGCGGTGCGTACTCGCCTGACGCATTCGATG	ATG	+	243730	Chromosome	CCGCGGTGCGTACTCGCCTGACGCATTC	1715	STM14_0248	dgt
CGTCAGGCGAGTACGCACCGCGGCATTGCGCT	ATG	-	243752	Chromosome	CGTCAGGCGAGTACGCACCGCGGCATTG	1716	STM14_0248	dgt
GAAGCCGCAGATGATATTTCTTATTGTGTCGC	ATG	+	244341	Chromosome	GAAGCCGCAGATGATATTTCTTATTGTG	1717	Promoter
GTGGCACCACGCGTGATATAAATGGTGATAAA	ATG	-	244451	Chromosome	GTGGCACCACGCGTGATATAAATGGTGA	1718	Promoter
TGTTTAGCCATCCGGATGTAGAACAGCTTGAA	ATG	+	244717	Chromosome	TGTTTAGCCATCCGGATGTAGAACAGCT	1719	Promoter
GACTTTTGTAAAGATGGACAATAAATTTTTAC	ATG	+	245070	Chromosome	GACTTTTGTAAAGATGGACAATAAATTT	1720	Promoter
TTCCGGAATAAAGTTTCTGGAAAAAGTAAAAA	AAG	-	245126	Chromosome	TTCCGGAATAAAGTTTCTGGAAAAAGTA	1721	Promoter
AATCTGACGTACACAGCAATTTTGCGTTACCT	ATG	+	245144	Chromosome	AATCTGACGTACACAGCAATTTTGCGTT	1722	Promoter
AAAAAAACCACATTAGCAATGAGTGCACTGGC	ATG	+	245199	Chromosome	AAAAAAACCACATTAGCAATGAGTGCAC	1723	STM14_0249	htrA
AGTGCACTGGCTCTGAGTTTAGGTTTGGCATT	ATG	+	245220	Chromosome	AGTGCACTGGCTCTGAGTTTAGGTTTGG	1724	STM14_0249	htrA
CCAAACCTAAACTCAGAGCCAGTGCACTCATT	ATG	-	245247	Chromosome	CCAAACCTAAACTCAGAGCCAGTGCACT	1725	STM14_0249	htrA
ACTGCCCAGCAGATGCCAAGCCTGGCACCGAT	ATG	+	245298	Chromosome	ACTGCCCAGCAGATGCCAAGCCTGGCAC	1726	STM14_0249	htrA
GCATCACTTTTTCGAGCATCGGTGCCAGGCTT	ATG	-	245346	Chromosome	GCATCACTTTTTCGAGCATCGGTGCCAG	1727	STM14_0249	htrA
AATTTCTGTTGTTGACCGCCGTTGCCGCCGTT	ATG	-	245527	Chromosome	AATTTCTGTTGTTGACCGCCGTTGCCGC	1728	STM14_0249	htrA
TCGAGACCTGTCATCTTCCTTATGCTTGTGCT	ATG	+	246725	Chromosome	TCGAGACCTGTCATCTTCCTTATGCTTG	1729	Promoter
GCTGGCTGGCATCTTGATACCAAAATGGCGCA	ATG	+	246779	Chromosome	GCTGGCTGGCATCTTGATACCAAAATGG	1730	STM14_0250	cdaR
GCGCAGGATATCGTGGCGCGCACTATGCGCAT	ATG	+	246806	Chromosome	GCGCAGGATATCGTGGCGCGCACTATGC	1731	STM14_0250	cdaR
CGCATCATCGATACCAATATCAACGTAATGGA	ATG	+	246833	Chromosome	CGCATCATCGATACCAATATCAACGTAA	1732	STM14_0250	cdaR
CGCATAGTGCGCGCCACGATATCCTGCGCCAT	ATG	-	246834	Chromosome	CGCATAGTGCGCGCCACGATATCCTGCG	1733	STM14_0250	cdaR
ATGCGCATAGTGCGCGCCACGATATCCTGCGC	ATG	-	246837	Chromosome	ATGCGCATAGTGCGCGCCACGATATCCT	1734	STM14_0250	cdaR
CGCCCGCGGGCATCCATTACGTTGATATTGGT	ATG	-	246876	Chromosome	CGCCCGCGGGCATCCATTACGTTGATAT	1735	STM14_0250	cdaR
CCATCGGCCACCACCGTTTTACGCTGGCGTGG	ATG	+	248227	Chromosome	CCATCGGCCACCACCGTTTTACGCTGGC	1736	STM14_0251	yaeH
AATTCACCTCTATCCTTTTGAAAATAGATTTT	AAG	+	248287	Chromosome	AATTCACCTCTATCCTTTTGAAAATAGA	1737	STM14_0251	yaeH
CCCAGACTTTTTAGATTGTCATACATAGCGGT	ATG	+	248383	Chromosome	CCCAGACTTTTTAGATTGTCATACATAG	1738	STM14_0251	yaeH
ACAATCTAAAAAGTCTGGGCATTACCAATCCT	ATG	-	248401	Chromosome	ACAATCTAAAAAGTCTGGGCATTACCAA	1739	STM14_0251	yaeH
TATGACAATCTAAAAAGTCTGGGCATTACCAA	ATG	-	248405	Chromosome	TATGACAATCTAAAAAGTCTGGGCATTA	1740	STM14_0251	yaeH
AAGGATACCGCTATGTATGACAATCTAAAAAG	ATG	-	248420	Chromosome	AAGGATACCGCTATGTATGACAATCTAA	1741	STM14_0251	yaeH
ACACTATAACTTTTGAATAATTAACGAAAAAT	ATC	+	248425	Chromosome	ACACTATAACTTTTGAATAATTAACGAA	1742	Promoter
CGTTTGAAGTCAGTGTGGGAAATTGACCGGAG	AAG	+	248591	Chromosome	CGTTTGAAGTCAGTGTGGGAAATTGACC	1743	Promoter
TCCGGAACGTATAATGCTACTATTCGCCGGGT	ATG	+	248658	Chromosome	TCCGGAACGTATAATGCTACTATTCGCC	1744	Promoter
ATTTTCTATTATACGGCCTGGCAAGCGCGCTG	ATG	+	248731	Chromosome	ATTTTCTATTATACGGCCTGGCAAGCGC	1745	Promoter
CCGTTCGCTCATACTGATGACAATGGGCTACG	AAG	+	249648	Chromosome	CCGTTCGCTCATACTGATGACAATGGGC	1746	Promoter
CGTTAAGCGCAGTCTATGATAACAGTTGGGCG	AAG	+	249836	Chromosome	CGTTAAGCGCAGTCTATGATAACAGTTG	1747	Promoter
TTAACGTAAGACGGCATCAGCACGGTGTTGCG	ATG	+	250433	Chromosome	TTAACGTAAGACGGCATCAGCACGGTGT	1748	STM14_0253	dapD
CGCCCTGACGAACGGCCGCAGGCGGAACGACG	ATG	+	250476	Chromosome	CGCCCTGACGAACGGCCGCAGGCGGAAC	1749	STM14_0253	dapD
ACCTGGTTTACTGCCTCTCGGGTCACGGTATC	ATG	+	250718	Chromosome	ACCTGGTTTACTGCCTCTCGGGTCACGG	1750	STM14_0253	dapD
TAGATACCGTGACCCGAGAGGCAGTAAACCAG	ATG	-	250751	Chromosome	TAGATACCGTGACCCGAGAGGCAGTAAA	1751	STM14_0253	dapD
CAGCAGTTACAGAACGTTATTGAGACCGCTTT	ATG	-	250815	Chromosome	CAGCAGTTACAGAACGTTATTGAGACCG	1752	STM14_0253	dapD
AAAGAGTTTAACAATGCAGCAGTTACAGAACG	ATG	-	250831	Chromosome	AAAGAGTTTAACAATGCAGCAGTTACAG	1753	STM14_0253	dapD
CAAACGATAAAGGGTAGTGTGTTTATTTATAT	ATC	-	250864	Chromosome	CAAACGATAAAGGGTAGTGTGTTTATTT	1754	Promoter
CCGCAAAAAGCTGCCCGATGAACAGGCGCAAA	AAG	-	253185	Chromosome	CCGCAAAAAGCTGCCCGATGAACAGGCG	1755	Promoter
GACGCGGCGAACTGCATCCGCTTTCCGATATT	ATG	-	253234	Chromosome	GACGCGGCGAACTGCATCCGCTTTCCGA	1756	STM14_0254	glnD
CCTCTCCCAGCCAGTGTTGAAAGATGTCGATG	ATG	+	253373	Chromosome	CCTCTCCCAGCCAGTGTTGAAAGATGTC	1757	STM14_0254	glnD
TCGATGCGGGCTTTGATACCGGCGACGGTCAG	ATG	+	253399	Chromosome	TCGATGCGGGCTTTGATACCGGCGACGG	1758	STM14_0254	glnD
CGGGCTTTGATACCGGCGACGGTCAGTTCAGC	ATG	+	253405	Chromosome	CGGGCTTTGATACCGGCGACGGTCAGTT	1759	STM14_0254	glnD
AATACTCTTCCTGAACAGCACGCGAATACCGC	ATG	-	253517	Chromosome	AATACTCTTCCTGAACAGCACGCGAATA	1760	STM14_0254	glnD
GGTGGCGCATATGAATACTCTTCCTGAACAGC	ATG	-	253530	Chromosome	GGTGGCGCATATGAATACTCTTCCTGAA	1761	STM14_0254	glnD
ATCGCAGCTTGTCTGCTCAGTACGAGCATACT	AAG	-	253872	Chromosome	ATCGCAGCTTGTCTGCTCAGTACGAGCA	1762	Promoter
TAATCGTTACAGATACGGTCCAGTTCGCCGGT	ATG	+	254409	Chromosome	TAATCGTTACAGATACGGTCCAGTTCGC	1763	STM14_0255	map
CGCGTCGCGGGCCGTCTGGCAGCCGAAGTGCT	ATG	-	254509	Chromosome	CGCGTCGCGGGCCGTCTGGCAGCCGAAG	1764	STM14_0255	map
TCTTCAGATGTCTTGATAGAGATAGCCATGAA	ATG	+	254523	Chromosome	TCTTCAGATGTCTTGATAGAGATAGCCA	1765	STM14_0255	map
TCTTGATAGAGATAGCCATGAATTCTGTCCAT	ATG	+	254533	Chromosome	TCTTGATAGAGATAGCCATGAATTCTGT	1766	STM14_0255	map
GCTATCTCTATCAAGACATCTGAAGACATCGA	ATG	-	254548	Chromosome	GCTATCTCTATCAAGACATCTGAAGACA	1767	STM14_0255	map
GACAGAATTCATGGCTATCTCTATCAAGACAT	ATG	-	254561	Chromosome	GACAGAATTCATGGCTATCTCTATCAAG	1768	STM14_0255	map
ATTTCGGCAATAATTGTGTAAGTGCTGACAAT	ATG	+	254576	Chromosome	ATTTCGGCAATAATTGTGTAAGTGCTGA	1769	Promoter
TGCTGACAATGGTATCAGTCAGGGGTGTACCC	AAG	+	254598	Chromosome	TGCTGACAATGGTATCAGTCAGGGGTGT	1770	Promoter
GATCGGAAGTCCGGCGCGCTTTATACCACAAA	ATG	-	254847	Chromosome	GATCGGAAGTCCGGCGCGCTTTATACCA	1771	STM14_0256
GACGGGAGCGACAAATCTCACTTTGTGTAACA	ATG	+	254870	Chromosome	GACGGGAGCGACAAATCTCACTTTGTGT	1772	STM14_0256
TGCCGATACGTGTGTGTTGTTACACAAAGTGA	ATG	-	254918	Chromosome	TGCCGATACGTGTGTGTTGTTACACAAA	1773	STM14_0256
GGATACGTGGAGGCATAACCCCAACTTAATCT	ATG	+	254954	Chromosome	GGATACGTGGAGGCATAACCCCAACTTA	1774	STM14_0256
CCTCCACGTATCCCATATTACCGACCCCAAAG	ATG	-	254966	Chromosome	CCTCCACGTATCCCATATTACCGACCCC	1775	STM14_0256
GCAACTGTTTCCATGCGCGACATGCTCAAGGC	ATG	+	255005	Chromosome	GCAACTGTTTCCATGCGCGACATGCTCA	1776	STM14_0256
CGCGACATGCTCAAGGCTGGTGTTCACTTTGG	ATG	+	255020	Chromosome	CGCGACATGCTCAAGGCTGGTGTTCACT	1777	STM14_0257	rpsB
TCGCGCATGGAAACAGTTGCCATGATTTAAAA	ATG	-	255024	Chromosome	TCGCGCATGGAAACAGTTGCCATGATTT	1778	STM14_0257	rpsB
CTCAAGGCTGGTGTTCACTTTGGTCACCAGAC	ATG	+	255029	Chromosome	CTCAAGGCTGGTGTTCACTTTGGTCACC	1779	STM14_0257	rpsB
AAAGGCTTCATTTTCGGGTTCCAGTAACGGGT	ATG	-	255090	Chromosome	AAAGGCTTCATTTTCGGGTTCCAGTAAC	1780	STM14_0257	rpsB
TGAACTTTGTTACGCGCGCCGAAGATGAAAGG	ATG	-	255117	Chromosome	TGAACTTTGTTACGCGCGCCGAAGATGA	1781	STM14_0257	rpsB
CCGAGTAATAAGGCTTGATAACTCCCTAAAAT	AAG	+	255720	Chromosome	CCGAGTAATAAGGCTTGATAACTCCCTA	1782	Promoter
GCTGAAATAACCGCATCCCTGGTAAAAGAGCT	ATG	+	255988	Chromosome	GCTGAAATAACCGCATCCCTGGTAAAAG	1783	STM14_0258	tsf
CGGTTATTTCAGCCATTCTAAAATCCTCGAAA	ATG	-	256000	Chromosome	CGGTTATTTCAGCCATTCTAAAATCCTC	1784	STM14_0258	tsf
CCTGCGCCGGTACGCTCACGCAGCTCTTTTAC	ATG	-	256040	Chromosome	CCTGCGCCGGTACGCTCACGCAGCTCTT	1785	STM14_0258	tsf
ATGGATTGCAAAAAAGCGCTGACTGAAGCGAA	ATG	+	256045	Chromosome	ATGGATTGCAAAAAAGCGCTGACTGAAG	1786	STM14_0258	tsf
GATTGCAAAAAAGCGCTGACTGAAGCGAATGG	ATG	+	256048	Chromosome	GATTGCAAAAAAGCGCTGACTGAAGCGA	1787	STM14_0258	tsf
TCGCCATTCGCTTCAGTCAGCGCTTTTTTGCA	ATG	-	256082	Chromosome	TCGCCATTCGCTTCAGTCAGCGCTTTTT	1788	STM14_0258	tsf
CGACGTACAATGTCGCCGGAATTAACTCATAT	ATG	+	256921	Chromosome	CGACGTACAATGTCGCCGGAATTAACTC	1789	Promoter
GCTACCAATGCAAAACCCGTCTATAAACGCAT	ATG	+	256984	Chromosome	GCTACCAATGCAAAACCCGTCTATAAAC	1790	STM14_0259	pyrH
CAAAACCCGTCTATAAACGCATTCTGCTTAAA	ATG	+	256994	Chromosome	CAAAACCCGTCTATAAACGCATTCTGCT	1791	STM14_0259	pyrH
CGTTTATAGACGGGTTTTGCATTGGTAGCCAT	ATG	-	257012	Chromosome	CGTTTATAGACGGGTTTTGCATTGGTAG	1792	STM14_0259	pyrH
CGGCGAAGCTCTGCAGGGTACGGAAGGCTTCG	AAG	+	257031	Chromosome	CGGCGAAGCTCTGCAGGGTACGGAAGGC	1793	Promoter
CAAGCATACTGGATCGTATGGCTCAGGAGATC	ATG	+	257072	Chromosome	CAAGCATACTGGATCGTATGGCTCAGGA	1794	STM14_0259	pyrH
CTTGCATCAATACCGAAGCCTTCCGTACCCTG	ATG	-	257075	Chromosome	CTTGCATCAATACCGAAGCCTTCCGTAC	1795	STM14_0259	pyrH
TGGTCGCCCACAACGCGGTTCATCCCCGCTTT	ATG	-	257213	Chromosome	TGGTCGCCCACAACGCGGTTCATCCCCG	1796	STM14_0259	pyrH
ACCCGTCAATAGAACAGAATCTTACCCGTATT	AAG	-	257753	Chromosome	ACCCGTCAATAGAACAGAATCTTACCCG	1797	Promoter
TGCTAAGTATAGTCTCGTTTAATTTCTGCCAG	ATG	-	257793	Chromosome	TGCTAAGTATAGTCTCGTTTAATTTCTG	1798	Promoter
CTGAAGTACGCATGGAAAAATGCGTTGAAGCG	ATG	+	257878	Chromosome	CTGAAGTACGCATGGAAAAATGCGTTGA	1799	STM14_0260	frr
CGTACTTCAGCATCTTTTCTGATATCGCTAAT	ATG	-	257887	Chromosome	CGTACTTCAGCATCTTTTCTGATATCGC	1800	STM14_0260	frr
GAAAAATGCGTTGAAGCGTTCAAAACCCAAAT	ATG	+	257892	Chromosome	GAAAAATGCGTTGAAGCGTTCAAAACCC	1801	STM14_0260	frr
CGTTGAAGCGTTCAAAACCCAAATCAGCAAAG	ATG	+	257900	Chromosome	CGTTGAAGCGTTCAAAACCCAAATCAGC	1802	STM14_0260	frr
ATCGCTTTTTCAACGGCTGGCCCCATAGAACG	ATG	-	258097	Chromosome	ATCGCTTTTTCAACGGCTGGCCCCATAG	1803	STM14_0260	frr
TCGGTGCCCGCAGAGCTTGGATTCAAACCGAG	ATG	-	258142	Chromosome	TCGGTGCCCGCAGAGCTTGGATTCAAAC	1804	STM14_0260	frr
AAGCAATTAACCATTCTGGGCTCGACCGGCTC	ATG	+	258554	Chromosome	AAGCAATTAACCATTCTGGGCTCGACCG	1805	STM14_0261	dxr
GCGCACCACGTCCAGTGTGCTGCAACCAATAG	ATG	-	258616	Chromosome	GCGCACCACGTCCAGTGTGCTGCAACCA	1806	STM14_0261	dxr
TCGCCCGCATGGCGGAGCAGTGCCTGGAGTTC	ATG	+	258666	Chromosome	TCGCCCGCATGGCGGAGCAGTGCCTGGA	1807	STM14_0261	dxr
CGGGCGACATTTTTACCCGCCACCAGCGCGAT	ATG	-	258672	Chromosome	CGGGCGACATTTTTACCCGCCACCAGCG	1808	STM14_0261	dxr
GCGGAGCAGTGCCTGGAGTTCTCGCCGCGTTA	ATG	+	258677	Chromosome	GCGGAGCAGTGCCTGGAGTTCTCGCCGC	1809	STM14_0261	dxr
CTGCTGAAGCATTATTTTGAGCTGTTCTGCGC	ATG	-	258763	Chromosome	CTGCTGAAGCATTATTTTGAGCTGTTCT	1810	STM14_0261	dxr
ATTTTGTGTATCCACAAAAAAGCCGTGTAAAA	ATG	-	259890	Chromosome	ATTTTGTGTATCCACAAAAAAGCCGTGT	1811	STM14_0262
CGTCCTGAATGATTTTGTGTATCCACAAAAAA	ATG	-	259901	Chromosome	CGTCCTGAATGATTTTGTGTATCCACAA	1812	STM14_0262
ACGCGCGGTCATCCGCGAAGCGAACCGAAGAG	ATG	+	259963	Chromosome	ACGCGCGGTCATCCGCGAAGCGAACCGA	1813	STM14_0262
ACCGCGCGTCATCGCCCCTGTCGTGCGCTGTC	ATG	-	259971	Chromosome	ACCGCGCGTCATCGCCCCTGTCGTGCGC	1814	STM14_0262
CGAACCGAAGAGAATGTGTATAAAGGCTTCAG	AAG	+	259983	Chromosome	CGAACCGAAGAGAATGTGTATAAAGGCT	1815	STM14_0262
TGTATAAAGGCTTCAGTATTCCTGAGTACCGC	ATG	+	259999	Chromosome	TGTATAAAGGCTTCAGTATTCCTGAGTA	1816	STM14_0262
TTGTCTGCAACTCAACCAGTAAGCGAAAATTT	ATG	+	260063	Chromosome	TTGTCTGCAACTCAACCAGTAAGCGAAA	1817	STM14_0263	uppS
CGCTGGCAAATTTTCGCTTACTGGTTGAGTTG	ATG	-	260101	Chromosome	CGCTGGCAAATTTTCGCTTACTGGTTGA	1818	STM14_0263	uppS
GCTGCCGTCATGTTGCAATAATTATGGATGGC	ATG	+	260106	Chromosome	GCTGCCGTCATGTTGCAATAATTATGGA	1819	STM14_0263	uppS
ACGGCAGCCATGCGCTGGCAAATTTTCGCTTA	ATG	-	260113	Chromosome	ACGGCAGCCATGCGCTGGCAAATTTTCG	1820	STM14_0263	uppS
TTGCAATAATTATGGATGGCAATGGTCGCTGG	ATG	+	260118	Chromosome	TTGCAATAATTATGGATGGCAATGGTCG	1821	STM14_0263	uppS
CCCAAAGGCCCGGATCTTCCCTTGCTTTTTCG	ATG	-	260182	Chromosome	CCCAAAGGCCCGGATCTTCCCTTGCTTT	1822	STM14_0263	uppS
GGGGTTGCTTTTGCTGAAGTATCGCCTGATTT	ATG	+	260821	Chromosome	GGGGTTGCTTTTGCTGAAGTATCGCCTG	1823	STM14_0264	cdsA
ACCGCGGGTATTAACACAAAAGCAGAAATCAG	ATG	-	260877	Chromosome	ACCGCGGGTATTAACACAAAAGCAGAAA	1824	STM14_0264	cdsA
GCGAACCCCACCGGCGGCAATAAAAAAAGCGC	ATG	-	260916	Chromosome	GCGAACCCCACCGGCGGCAATAAAAAAA	1825	STM14_0264	cdsA
CTGGCCGCGTGGGAATGGGGACAGTTAAGCGG	ATG	+	260942	Chromosome	CTGGCCGCGTGGGAATGGGGACAGTTAA	1826	STM14_0264	cdsA
GGGACAGTTAAGCGGTTTCGCCGCGCGTTCAC	ATG	+	260959	Chromosome	GGGACAGTTAAGCGGTTTCGCCGCGCGT	1827	STM14_0264	cdsA
ATACTCAGGCAACAAAAATAGCATCAGCGCCA	ATG	-	261058	Chromosome	ATACTCAGGCAACAAAAATAGCATCAGC	1828	STM14_0264	cdsA
GCTACTCTATGTCATGATCCTGGTCTGGGGAG	ATG	+	261289	Chromosome	GCTACTCTATGTCATGATCCTGGTCTGG	1829	Promoter
CTGAGTATTCTCTGGAATCTGGCTGCATTCAT	ATG	+	261703	Chromosome	CTGAGTATTCTCTGGAATCTGGCTGCAT	1830	STM14_0265	yaeL
CAGCCAGATTCCAGAGAATACTCAGCATAAAA	ATG	-	261727	Chromosome	CAGCCAGATTCCAGAGAATACTCAGCAT	1831	STM14_0265	yaeL
AATGCAGCCAGATTCCAGAGAATACTCAGCAT	ATG	-	261731	Chromosome	AATGCAGCCAGATTCCAGAGAATACTCA	1832	STM14_0265	yaeL
ATGAATGCAGCCAGATTCCAGAGAATACTCAG	ATG	-	261734	Chromosome	ATGAATGCAGCCAGATTCCAGAGAATAC	1833	STM14_0265	yaeL
AATTTGGTCATTTCTGGGTTGCCCGGCGCTGC	ATG	+	261767	Chromosome	AATTTGGTCATTTCTGGGTTGCCCGGCG	1834	STM14_0265	yaeL
TCATCGCCCTGATCCCGCTGGGCGGCTACGTC	ATG	+	261878	Chromosome	TCATCGCCCTGATCCCGCTGGGCGGCTA	1835	STM14_0265	yaeL
CAAGATCCTGTATCTTCTTTAGGGATTCGGCC	AAG	+	262318	Chromosome	CAAGATCCTGTATCTTCTTTAGGGATTC	1836	Promoter
GTCAGCCGTTAACGCAGTGGATGAAATTCGTG	ATG	+	262451	Chromosome	GTCAGCCGTTAACGCAGTGGATGAAATT	1837	Promoter
AAATTCGTGACGTTTGTACGCGATAATCCCGG	ATG	+	262474	Chromosome	AAATTCGTGACGTTTGTACGCGATAATC	1838	Promoter
GCGATGAAAAAGTTGCTCATAGCGTCGCTGCT	ATG	+	263087	Chromosome	GCGATGAAAAAGTTGCTCATAGCGTCGC	1839	STM14_0266	yaeT
AAAAAGTTGCTCATAGCGTCGCTGCTGTTCAG	ATG	+	263093	Chromosome	AAAAAGTTGCTCATAGCGTCGCTGCTGT	1840	STM14_0266	yaeT
AGCAACTTTTTCATCGCCATCGTTATTATGCG	ATG	-	263103	Chromosome	AGCAACTTTTTCATCGCCATCGTTATTA	1841	STM14_0266	yaeT
TCCTTCACTACGAACCCTTCAGCACCGTATAC	ATG	-	263166	Chromosome	TCCTTCACTACGAACCCTTCAGCACCGT	1842	STM14_0266	yaeT
AATGTCCTTCACTACGAACCCTTCAGCACCGT	ATG	-	263170	Chromosome	AATGTCCTTCACTACGAACCCTTCAGCA	1843	STM14_0266	yaeT
CCGGTGCGCACAGGCGACACGGTTAATGATGA	ATG	+	263222	Chromosome	CCGGTGCGCACAGGCGACACGGTTAATG	1844	STM14_0266	yaeT
GCGCCCATACTAGTTGGGACGATAATGATGAT	ATG	+	265101	Chromosome	GCGCCCATACTAGTTGGGACGATAATGA	1845	Promoter
CATTGGTAGTGTAGCGATGACTTTTGGCGATG	ATG	+	265519	Chromosome	CATTGGTAGTGTAGCGATGACTTTTGGC	1846	Promoter
GTAACGTCCGCACAGGCTGCTGACAAAATTGC	ATG	+	265663	Chromosome	GTAACGTCCGCACAGGCTGCTGACAAAA	1847	STM14_0267	hlpA
TTGACGATTGCAATTTTGTCAGCAGCCTGTGC	ATG	-	265703	Chromosome	TTGACGATTGCAATTTTGTCAGCAGCCT	1848	STM14_0267	hlpA
GGTAATCTGTTCCAACAGGTTGCGCAGAAGAC	ATG	+	265708	Chromosome	GGTAATCTGTTCCAACAGGTTGCGCAGA	1849	STM14_0267	hlpA
GAAACCGATCTGCAATCTAAAATGCAGCGTCT	ATG	+	265801	Chromosome	GAAACCGATCTGCAATCTAAAATGCAGC	1850	STM14_0267	hlpA
GATTGCAGACGCTGCATTTTAGATTGCAGATC	ATG	-	265838	Chromosome	GATTGCAGACGCTGCATTTTAGATTGCA	1851	STM14_0267	hlpA
TCTTTCACATCGCTGCTGTTGTAAGCAACGGT	ATG	-	266072	Chromosome	TCTTTCACATCGCTGCTGTTGTAAGCAA	1852	STM14_0267	hlpA
CCTTCAATTCGACTGGCTGACTTAGCAGAACA	ATG	+	266113	Chromosome	CCTTCAATTCGACTGGCTGACTTAGCAG	1853	STM14_0268	lpxD
CAGAATTACACGGTGATGGCGATATCGTCATC	ATG	+	266153	Chromosome	CAGAATTACACGGTGATGGCGATATCGT	1854	STM14_0268	lpxD
GCGATATCGTCATCACCGGCGTTGCGTCCATG	ATG	+	266171	Chromosome	GCGATATCGTCATCACCGGCGTTGCGTC	1855	STM14_0268	lpxD
ACGATATCGCCATCACCGTGTAATTCTGCATC	ATG	-	266180	Chromosome	ACGATATCGCCATCACCGTGTAATTCTG	1856	STM14_0268	lpxD
GACGCAACGCCGGTGATGACGATATCGCCATC	ATG	-	266198	Chromosome	GACGCAACGCCGGTGATGACGATATCGC	1857	STM14_0268	lpxD
TGGCCTGTTGTTGCAGATTGCATGGACGCAAC	ATG	-	266222	Chromosome	TGGCCTGTTGTTGCAGATTGCATGGACG	1858	STM14_0268	lpxD
CGGTGATTGAATCTGGCGTACAACTGGGCGAT	ATG	+	266474	Chromosome	CGGTGATTGAATCTGGCGTACAACTGGG	1859	Promoter
GGTGAGAATTGCCTGATCCAGTCCAGTACGGT	ATC	+	266608	Chromosome	GGTGAGAATTGCCTGATCCAGTCCAGTA	1860	Promoter
ATACTGTTATTGGCAATGGCGTGATTATTGAT	ATG	+	266774	Chromosome	ATACTGTTATTGGCAATGGCGTGATTAT	1861	Promoter
ACGCCACCGGCAACTGCCGTATTGTCGCCAAT	ATG	-	266867	Chromosome	ACGCCACCGGCAACTGCCGTATTGTCGC	1862	Promoter
TGACAGGCCGGAAAAGAATGGCAACTACAAGG	ATG	-	267174	Chromosome	TGACAGGCCGGAAAAGAATGGCAACTAC	1863	STM14_0269	fabZ
AATGTGACAGGCCGGAAAAGAATGGCAACTAC	ATG	-	267178	Chromosome	AATGTGACAGGCCGGAAAAGAATGGCAA	1864	STM14_0269	fabZ
AGTGTTAGTAGTCAAAATACTCTTCCTGTCCA	ATG	-	267255	Chromosome	AGTGTTAGTAGTCAAAATACTCTTCCTG	1865	STM14_0269	fabZ
TCTCCGTCAACGAGCCGTTTTTCCAGGGGCAT	ATG	+	267371	Chromosome	TCTCCGTCAACGAGCCGTTTTTCCAGGG	1866	STM14_0269	fabZ
GCGCAGGCAACCGGTATTCTGGCGTTTAAAAG	ATG	+	267451	Chromosome	GCGCAGGCAACCGGTATTCTGGCGTTTA	1867	STM14_0269	fabZ
AAGCGCGCTTTAAGCGTCCGGTGGTGCCAGGC	ATG	+	267533	Chromosome	AAGCGCGCTTTAAGCGTCCGGTGGTGCC	1868	STM14_0269	fabZ
AATAAAGGCGGATTTATCAATCACGAATCAGG	ATG	-	267723	Chromosome	AATAAAGGCGGATTTATCAATCACGAAT	1869	STM14_0270	lpxA
GCGGTAGGATGAATAAAGGCGGATTTATCAAT	ATG	-	267734	Chromosome	GCGGTAGGATGAATAAAGGCGGATTTAT	1870	STM14_0270	lpxA
CCCACATTGGTCCCTTTTGTATTGTTGGGCCG	ATG	+	267770	Chromosome	CCCACATTGGTCCCTTTTGTATTGTTGG	1871	STM14_0270	lpxA
TGGGCATTAGCGCCAATTACAGCGCCGTCTTC	ATG	-	267773	Chromosome	TGGGCATTAGCGCCAATTACAGCGCCGT	1872	STM14_0270	lpxA
TGGTCGTGAATGGTCAAACCAAAATCGGCCGC	ATG	+	267842	Chromosome	TGGTCGTGAATGGTCAAACCAAAATCGG	1873	STM14_0270	lpxA
GTCAAACCAAAATCGGCCGCGACAACGAGATT	ATG	+	267854	Chromosome	GTCAAACCAAAATCGGCCGCGACAACGA	1874	STM14_0270	lpxA
TGAACCAGGATCTGAAATATGCGGGTGAGCCG	AAG	+	267911	Chromosome	TGAACCAGGATCTGAAATATGCGGGTGA	1875	Promoter
GCGGCACAGCGTCCTTTAACGATTGCCCTGGT	ATG	+	268491	Chromosome	GCGGCACAGCGTCCTTTAACGATTGCCC	1876	STM14_0271	lpxB
CAGGCCGAAGGGTGTGAAGCCTGGTACGAGAT	ATG	+	268626	Chromosome	CAGGCCGAAGGGTGTGAAGCCTGGTACG	1877	STM14_0271	lpxB
GAAGAGCTGGCGGTCATGGGCATTGTTGAAGT	ATG	+	268659	Chromosome	GAAGAGCTGGCGGTCATGGGCATTGTTG	1878	STM14_0271	lpxB
ACCGCCAGCTCTTCCATCTCGTACCAGGCTTC	ATG	-	268672	Chromosome	ACCGCCAGCTCTTCCATCTCGTACCAGG	1879	STM14_0271	lpxB
CCCATGACCGCCAGCTCTTCCATCTCGTACCA	ATG	-	268678	Chromosome	CCCATGACCGCCAGCTCTTCCATCTCGT	1880	STM14_0271	lpxB
CAACAAACGGCGTAAACGTCCGAGCACTTCAA	ATG	-	268715	Chromosome	CAACAAACGGCGTAAACGTCCGAGCACT	1881	STM14_0271	lpxB
ATCGAATTTGTTTATCCACACACCCATTTAGT	ATG	+	269636	Chromosome	ATCGAATTTGTTTATCCACACACCCATT	1882	STM14_0272	rnhB
GGTGTGTGGATAAACAAATTCGATCATTGTGC	ATG	-	269659	Chromosome	GGTGTGTGGATAAACAAATTCGATCATT	1883	STM14_0272	rnhB
AAGTGGGCCGTGGCCCGCTGGTGGGCGCCGTA	ATG	+	269682	Chromosome	AAGTGGGCCGTGGCCCGCTGGTGGGCGC	1884	STM14_0272	rnhB
ATTCCAAAAAATTGTCTGAAAAGCGTCGTCTG	ATG	+	269766	Chromosome	ATTCCAAAAAATTGTCTGAAAAGCGTCG	1885	STM14_0272	rnhB
ACAGACGACGCTTTTCAGACAATTTTTTGGAA	ATG	-	269798	Chromosome	ACAGACGACGCTTTTCAGACAATTTTTT	1886	STM14_0272	rnhB
CGCTTCCGCGCGCCCCAGACTCCAGCTTAACG	ATG	-	269857	Chromosome	CGCTTCCGCGCGCCCCAGACTCCAGCTT	1887	STM14_0272	rnhB
TCTGAACCACGTTTCGTTCACCTGCGGGTGCA	ATG	+	270256	Chromosome	TCTGAACCACGTTTCGTTCACCTGCGGG	1888	STM14_0273	dnaE
ATCGATGGGCTGGCGAAGACCGGGCCGCTGGT	ATG	+	270304	Chromosome	ATCGATGGGCTGGCGAAGACCGGGCCGC	1889	STM14_0273	dnaE
GGCTGGCGAAGACCGGGCCGCTGGTGAAAAAG	ATG	+	270311	Chromosome	GGCTGGCGAAGACCGGGCCGCTGGTGAA	1890	STM14_0273	dnaE
AGGCCGCCTTTTTCACCAGCGGCCCGGTCTTC	ATG	-	270349	Chromosome	AGGCCGCCTTTTTCACCAGCGGCCCGGT	1891	STM14_0273	dnaE
CCTGCGCTGGCGATCACCGATTTTACCAACCT	ATG	+	270361	Chromosome	CCTGCGCTGGCGATCACCGATTTTACCA	1892	Promoter
ACCCGCTCCGTAGAACTTCACCAGACCGCAGA	ATG	-	270423	Chromosome	ACCCGCTCCGTAGAACTTCACCAGACCG	1893	STM14_0273	dnaE
CCCGCGCCATGACCCGCTCCGTAGAACTTCAC	ATG	-	270434	Chromosome	CCCGCGCCATGACCCGCTCCGTAGAACT	1894	STM14_0273	dnaE
ACCGCATACTTATCGTCAGCGGACAGGTCAGC	AAG	+	273386	Chromosome	ACCGCATACTTATCGTCAGCGGACAGGT	1895	Promoter
ACTTCAGCGGGGGGCTTAAAATGACCGCCCGC	ATG	+	273425	Chromosome	ACTTCAGCGGGGGGCTTAAAATGACCGC	1896	Promoter
CTGGTCATCAATTTGCCTGTCCGTCAGCGAGA	AAG	-	273540	Chromosome	CTGGTCATCAATTTGCCTGTCCGTCAGC	1897	Promoter
AGTCTGAATTTCCTTGATTTTGAACAGCCGAT	ATG	+	273751	Chromosome	AGTCTGAATTTCCTTGATTTTGAACAGC	1898	STM14_0274	accA
AGAAACTGGATATTAATATCGATGAAGAAGTC	ATG	+	273836	Chromosome	AGAAACTGGATATTAATATCGATGAAGA	1899	STM14_0274	accA
AAGAAGTCCATCGCCTGCGCGAAAAAAGCGTA	ATG	+	273860	Chromosome	AAGAAGTCCATCGCCTGCGCGAAAAAAG	1900	STM14_0274	accA
GACTTCTTCATCGATATTAATATCCAGTTTCT	ATG	-	273867	Chromosome	GACTTCTTCATCGATATTAATATCCAGT	1901	STM14_0274	accA
CGCCGAGATCGGCGAAGATTTTGCGCGTCAGT	ATG	-	273925	Chromosome	CGCCGAGATCGGCGAAGATTTTGCGCGT	1902	STM14_0274	accA
GCGCGCCAGTTGGGCTACCTGCCATGCGCCGA	ATG	-	273951	Chromosome	GCGCGCCAGTTGGGCTACCTGCCATGCG	1903	STM14_0274	accA
GGATTGCAAAAAACACTGGCGCTCAGCGCCGT	ATG	+	274890	Chromosome	GGATTGCAAAAAACACTGGCGCTCAGCG	1904	STM14_0275
ATCCCTGCCGCTACGGCGCTGAGCGCCAGTGT	ATG	-	274933	Chromosome	ATCCCTGCCGCTACGGCGCTGAGCGCCA	1905	STM14_0275
TTGAGCTTATCCGGTGCGCAGGCCGCGCCGCT	ATG	+	274938	Chromosome	TTGAGCTTATCCGGTGCGCAGGCCGCGC	1906	STM14_0275
ACCATTAACGCCAGCGATCTGGCGGCGAAAGA	ATG	+	274992	Chromosome	ACCATTAACGCCAGCGATCTGGCGGCGA	1907	STM14_0275
GTCATTGGCTCACTACTGCTAAGCAGCGGCGC	ATG	-	274993	Chromosome	GTCATTGGCTCACTACTGCTAAGCAGCG	1908	STM14_0275
CGCGCGCCGGAATATACTTACTCTAACTTCCT	ATG	+	275193	Chromosome	CGCGCGCCGGAATATACTTACTCTAACT	1909	Promoter
TTAGAGTAAGTATATTCCGGCGCGCGCATCGG	AAG	-	275218	Chromosome	TTAGAGTAAGTATATTCCGGCGCGCGCA	1910	Promoter
CGCAAACATAGTAGCCAGGGTTTTACGGCAGA	ATG	-	275321	Chromosome	CGCAAACATAGTAGCCAGGGTTTTACGG	1911	STM14_0275
CCGTCTATGCTACATGTGATTGACGGTACCTG	AAG	+	275685	Chromosome	CCGTCTATGCTACATGTGATTGACGGTA	1912	Promoter
TGGTGAATCTGACCGTTAGCGACGGTACGCTC	ATG	+	276373	Chromosome	TGGTGAATCTGACCGTTAGCGACGGTAC	1913	Promoter
ACGAAGATAAGACCACCAGCTACCCTGCCTGG	ATG	+	276460	Chromosome	ACGAAGATAAGACCACCAGCTACCCTGC	1914	Promoter
GTGTAATGTTGCGCCTGCCTACTATGAGCCCG	ATG	+	276578	Chromosome	GTGTAATGTTGCGCCTGCCTACTATGAG	1915	Promoter
CATAGTAACAATCCTGCCGATGCAAAGCACCG	AAG	-	276697	Chromosome	CATAGTAACAATCCTGCCGATGCAAAGC	1916	Promoter
AACATCATCGCCATTATGGGGCCGCACGGGGT	ATG	+	276729	Chromosome	AACATCATCGCCATTATGGGGCCGCACG	1917	STM14_0276	ldcC
GGGCCGCACGGGGTTTATTATAAAGATGAACC	ATG	+	276747	Chromosome	GGGCCGCACGGGGTTTATTATAAAGATG	1918	STM14_0276	ldcC
AACCCATCAAGGAGCTTGAGCGTGCATTACAA	ATG	+	276775	Chromosome	AACCCATCAAGGAGCTTGAGCGTGCATT	1919	STM14_0276	ldcC
GGTTCATCTTTATAATAAACCCCGTGCGGCCC	ATG	-	276778	Chromosome	GGTTCATCTTTATAATAAACCCCGTGCG	1920	STM14_0276	ldcC
CACGCTCAAGCTCCTTGATGGGTTCATCTTTA	ATG	-	276798	Chromosome	CACGCTCAAGCTCCTTGATGGGTTCATC	1921	STM14_0276	ldcC
TTCAATAAACTTCAACAAGTCAACGCTATTTT	ATG	-	276866	Chromosome	TTCAATAAACTTCAACAAGTCAACGCTA	1922	STM14_0276	ldcC
CGCTTTGGTAAACGGCGGCGTAATATTATCGA	AAG	-	277130	Chromosome	CGCTTTGGTAAACGGCGGCGTAATATTA	1923	Promoter
CTCTGCTCGATTGGCCAGCATTATCCCGGTTT	ATG	+	278760	Chromosome	CTCTGCTCGATTGGCCAGCATTATCCCG	1924	Promoter
TGACGAGTAACGTACTGATAATCAATAAAGGA	ATG	+	278885	Chromosome	TGACGAGTAACGTACTGATAATCAATAA	1925	Promoter
CTGGGATTAAAACAGGTTCATCACATCGCGAT	ATG	+	278926	Chromosome	CTGGGATTAAAACAGGTTCATCACATCG	1926	STM14_0277	yaeR
AACCTGTTTTAATCCCAGCATAGCGTCTCCTT	ATG	-	278943	Chromosome	AACCTGTTTTAATCCCAGCATAGCGTCT	1927	STM14_0277	yaeR
TGATGAACCTGTTTTAATCCCAGCATAGCGTC	ATG	-	278948	Chromosome	TGATGAACCTGTTTTAATCCCAGCATAG	1928	STM14_0277	yaeR
ATCGCGATGTGATGAACCTGTTTTAATCCCAG	ATG	-	278957	Chromosome	ATCGCGATGTGATGAACCTGTTTTAATC	1929	STM14_0277	yaeR
CGGTGAGCAAGGCGTTTTATTGCGATATTCTG	ATG	+	278975	Chromosome	CGGTGAGCAAGGCGTTTTATTGCGATAT	1930	STM14_0277	yaeR
TGATTGAGCTTTTCTCTTTTCCCTTCCCTCCG	ATG	+	279086	Chromosome	TGATTGAGCTTTTCTCTTTTCCCTTCCC	1931	STM14_0277	yaeR
ACGCTCGCCAGGTAACGTTGCCGGGCTAAGTC	AAG	+	279327	Chromosome	ACGCTCGCCAGGTAACGTTGCCGGGCTA	1932	Promoter
GATCATGACCACTCTCACGTTGAATACCTCGT	ATG	+	279371	Chromosome	GATCATGACCACTCTCACGTTGAATACC	1933	STM14_0278	tilS
ACCACTCTCACGTTGAATACCTCGTTACTCTC	ATG	+	279378	Chromosome	ACCACTCTCACGTTGAATACCTCGTTAC	1934	STM14_0278	tilS
CAACAGCACCGTAGAATCCAGGCCGCCGCTAA	ATG	-	279464	Chromosome	CAACAGCACCGTAGAATCCAGGCCGCCG	1935	STM14_0278	tilS
GCGTTCTCGCCACAACACCAGTTGATGCAACA	ATG	-	279491	Chromosome	GCGTTCTCGCCACAACACCAGTTGATGC	1936	STM14_0278	tilS
GATAGCACGCAGCGTGACGTCAGGATGGCGTT	ATG	-	279518	Chromosome	GATAGCACGCAGCGTGACGTCAGGATGG	1937	STM14_0278	tilS
CTGATAGCTGGGTGCGGCATTGCGAAACCGTA	ATG	+	279547	Chromosome	CTGATAGCTGGGTGCGGCATTGCGAAAC	1938	STM14_0278	tilS
TGCCTGATGGCGCTGCGCTTATCAGGCCTACG	GCA	+	280661	Chromosome	TGCCTGATGGCGCTGCGCTTATCAGGCC	1939	STM14_5084
CAGATATTCTACGTTTTTACGTAAGATCAAAT	AAG	+	280850	Chromosome	CAGATATTCTACGTTTTTACGTAAGATC	1940	Promoter
CATGCAGGCAAGCTCAAGACTATCGTAGTCAT	ATG	+	280943	Chromosome	CATGCAGGCAAGCTCAAGACTATCGTAG	1941	STM14_0279	rof
CAGGCAAGCTCAAGACTATCGTAGTCATCGCA	ATG	+	280947	Chromosome	CAGGCAAGCTCAAGACTATCGTAGTCAT	1942	STM14_0279	rof
GGTTGATACGTTTCATTCATTGACATAATCGC	ATG	+	280986	Chromosome	GGTTGATACGTTTCATTCATTGACATAA	1943	STM14_0279	rof
AAACGTATCAACCCATTAATTGCGATGACTAC	ATG	-	280998	Chromosome	AAACGTATCAACCCATTAATTGCGATGA	1944	STM14_0279	rof
AATGAAACGTATCAACCCATTAATTGCGATGA	ATG	-	281002	Chromosome	AATGAAACGTATCAACCCATTAATTGCG	1945	STM14_0279	rof
TCAATGAATGAAACGTATCAACCCATTAATTG	ATG	-	281008	Chromosome	TCAATGAATGAAACGTATCAACCCATTA	1946	STM14_0279	rof
GGCGCTATCTGCCGCCACTTCATTAAGCACTT	AAG	+	281073	Chromosome	GGCGCTATCTGCCGCCACTTCATTAAGC	1947	STM14_0280	yaeP
CACTTTCAATACACAACCCAGCGCATCCGGGA	AAG	+	281100	Chromosome	CACTTTCAATACACAACCCAGCGCATCC	1948	STM14_0280	yaeP
TCTCCGCTGGCGATTTCCGCATACCGCTTGCG	AAG	+	281143	Chromosome	TCTCCGCTGGCGATTTCCGCATACCGCT	1949	STM14_0280	yaeP
CGGAAATCGCCAGCGGAGACTTAGGGTATGTC	ATG	-	281161	Chromosome	CGGAAATCGCCAGCGGAGACTTAGGGTA	1950	STM14_0280	yaeP
TGGAAAAATATTGTGAGTTAGTACGCAAGCGG	ATG	-	281197	Chromosome	TGGAAAAATATTGTGAGTTAGTACGCAA	1951	STM14_0280	yaeP
CTGACAGGAGGGCATGTGGAAAAATATTGTGA	ATG	-	281213	Chromosome	CTGACAGGAGGGCATGTGGAAAAATATT	1952	STM14_0280	yaeP
ATTTAACTTCGTAGGCTTAGACTTGCATCCAC	AAG	-	281260	Chromosome	ATTTAACTTCGTAGGCTTAGACTTGCAT	1953	Promoter
GTGACTATACCATACTCATTTGCGCAATATCA	AAG	+	281274	Chromosome	GTGACTATACCATACTCATTTGCGCAAT	1954	Promoter
AGTATGGTATAGTCACCTTGCTAAACAAGATT	ATG	-	281289	Chromosome	AGTATGGTATAGTCACCTTGCTAAACAA	1955	Promoter
ATTCGTTAACAGCCTTTTAGCGCGGTTTTCGC	AAG	+	281330	Chromosome	ATTCGTTAACAGCCTTTTAGCGCGGTTT	1956	Promoter
GCGCTTAAAGCGACAATTTATAAAGCCGTCGT	ATG	+	281399	Chromosome	GCGCTTAAAGCGACAATTTATAAAGCCG	1957	STM14_0281	yaeQ
TGGCTGACCTTGATCGCAACCGGTTTCTGGAT	ATG	+	281436	Chromosome	TGGCTGACCTTGATCGCAACCGGTTTCT	1958	STM14_0281	yaeQ
CGGCATTGACGCTGGCGCGTCACCCTTCTGAA	ATG	+	281469	Chromosome	CGGCATTGACGCTGGCGCGTCACCCTTC	1959	STM14_0281	yaeQ
CCGCATCCAGAAACCGGTTGCGATCAAGGTCA	ATG	-	281471	Chromosome	CCGCATCCAGAAACCGGTTGCGATCAAG	1960	STM14_0281	yaeQ
CGCTCCTGCGTTTCAGAAGGGTGACGCGCCAG	ATG	-	281511	Chromosome	CGCTCCTGCGTTTCAGAAGGGTGACGCG	1961	STM14_0281	yaeQ
CCAACAGGCGCAGCATCATGCGCTCCTGCGTT	ATG	-	281531	Chromosome	CCAACAGGCGCAGCATCATGCGCTCCTG	1962	STM14_0281	yaeQ
ATTGCCATCTCCCGGACGGTCTCCATAGCCGA	ATG	+	281941	Chromosome	ATTGCCATCTCCCGGACGGTCTCCATAG	1963	STM14_0282	yaeJ
GAGACCGTCCGGGAGATGGCAATCATGAGGGC	ATG	-	281963	Chromosome	GAGACCGTCCGGGAGATGGCAATCATGA	1964	STM14_0282	yaeJ
AGCTGGAAATTACGGCCATTCGTGCGCAGGGC	ATG	+	281978	Chromosome	AGCTGGAAATTACGGCCATTCGTGCGCA	1965	STM14_0282	yaeJ
GCCGTAATTTCCAGCTCATTATCGGCTATGGA	ATG	-	281993	Chromosome	GCCGTAATTTCCAGCTCATTATCGGCTA	1966	STM14_0282	yaeJ
AATCGCGCTAGAGGTCTTATTTACGTGCTGAC	ATG	-	282048	Chromosome	AATCGCGCTAGAGGTCTTATTTACGTGC	1967	STM14_0282	yaeJ
ATGGCGTCATTATCATTAAGGCGCAGGAGTTC	ATG	+	282137	Chromosome	ATGGCGTCATTATCATTAAGGCGCAGGA	1968	STM14_0282	yaeJ
CGAGGCGTTGCCGCCGATAGAACCGGTATCGG	ATG	+	284265	Chromosome	CGAGGCGTTGCCGCCGATAGAACCGGTA	1969	STM14_0284	proS
GCGTCATAGGTTTCCTGCAACGACTCCTGAGA	ATG	+	284359	Chromosome	GCGTCATAGGTTTCCTGCAACGACTCCT	1970	STM14_0284	proS
TTTTCGACTTTTTTCAGGACGCGCAGGCCGGT	ATG	+	284722	Chromosome	TTTTCGACTTTTTTCAGGACGCGCAGGC	1971	STM14_0284	proS
ATCCGCAAGCTCGCCTCCGGGTTATATACCTG	ATG	-	284792	Chromosome	ATCCGCAAGCTCGCCTCCGGGTTATATA	1972	STM14_0284	proS
CTGCGCGCCGGGATGATCCGCAAGCTCGCCTC	ATG	-	284807	Chromosome	CTGCGCGCCGGGATGATCCGCAAGCTCG	1973	STM14_0284	proS
CGTACTAGCCAATACCTGCTCTCCACTCTGAA	ATG	-	284882	Chromosome	CGTACTAGCCAATACCTGCTCTCCACTC	1974	STM14_0284	proS
TGATTTAGTTTACCAGCGTGCAAGAGATGTCA	AAG	+	284946	Chromosome	TGATTTAGTTTACCAGCGTGCAAGAGAT	1975	Promoter
ATCCTCGCCCGGCTTATCGTAAGGGTGAAGAG	AAG	-	285123	Chromosome	ATCCTCGCCCGGCTTATCGTAAGGGTGA	1976	Promoter
GACGGCGGCTGGCGGCCGACAGTTCGTCCGCC	ATG	-	285502	Chromosome	GACGGCGGCTGGCGGCCGACAGTTCGTC	1977	STM14_0285	yaeB
AAAAACGAAAAGCACCCACAAATGGCTGAACG	ATG	+	285515	Chromosome	AAAAACGAAAAGCACCCACAAATGGCTG	1978	STM14_0285	yaeB
GCTGAACGCTTCCAGGCCGCGAACGGCATCGG	ATG	+	285539	Chromosome	GCTGAACGCTTCCAGGCCGCGAACGGCA	1979	STM14_0285	yaeB
CCGTTCGCGGCCTGGAAGCGTTCAGCCATTTG	ATG	-	285564	Chromosome	CCGTTCGCGGCCTGGAAGCGTTCAGCCA	1980	STM14_0285	yaeB
CAGTTCGCCGCAGGCGCTTTTGACCAGACCAG	ATG	+	285596	Chromosome	CAGTTCGCCGCAGGCGCTTTTGACCAGA	1981	STM14_0285	yaeB
AGCAGCTTTCAGTTTGAACAAATCGGCGTTAT	ATG	-	285700	Chromosome	AGCAGCTTTCAGTTTGAACAAATCGGCG	1982	STM14_0285	yaeB
CAGATTAATGCATCTAAAATGAAAGCCAACGC	ATG	-	285828	Chromosome	CAGATTAATGCATCTAAAATGAAAGCCA	1983	Promoter
TTAGGCGGAGAGTCTTGATTTGTCGCCTGGCA	ATG	+	285854	Chromosome	TTAGGCGGAGAGTCTTGATTTGTCGCCT	1984	STM14_0286	rcsF
CTAAGCAGATCCCCTGTTGAACCCGTTCAAAG	ATG	-	286050	Chromosome	CTAAGCAGATCCCCTGTTGAACCCGTTC	1985	STM14_0286	rcsF
GAACAACCGCCCAGCATGAGTGCCAATAAACA	ATG	+	286055	Chromosome	GAACAACCGCCCAGCATGAGTGCCAATA	1986	STM14_0286	rcsF
CTGGGCGGTTGTTCCATGCTAAGCAGATCCCC	ATG	-	286068	Chromosome	CTGGGCGGTTGTTCCATGCTAAGCAGAT	1987	STM14_0286	rcsF
AGTGCCAATAAACAGATCGGTAAAGCACGCAT	ATG	+	286073	Chromosome	AGTGCCAATAAACAGATCGGTAAAGCAC	1988	STM14_0286	rcsF
CGTGCTTTACCGATCTGTTTATTGGCACTCAT	ATG	-	286101	Chromosome	CGTGCTTTACCGATCTGTTTATTGGCAC	1989	STM14_0286	rcsF
CAAGCTCCTGATTCAATATCTGGCAATTAGAA	ATG	-	286155	Chromosome	CAAGCTCCTGATTCAATATCTGGCAATT	1990	Promoter
ACGGGCAATAGCCCGTCCTGAATAATATTACA	AAG	+	286169	Chromosome	ACGGGCAATAGCCCGTCCTGAATAATAT	1991	Promoter
TGTACGAAGCCGCAAATAAAGTTTTTAATGGC	AAG	-	286275	Chromosome	TGTACGAAGCCGCAAATAAAGTTTTTAA	1992	Promoter
TGAAAAAATTCGTTCAGGCTTATCAGTCTGAT	ATG	-	286311	Chromosome	TGAAAAAATTCGTTCAGGCTTATCAGTC	1993	Promoter
ACGGTATCTTTGTTGAAGATAAAGATTCTCCG	AAG	-	286392	Chromosome	ACGGTATCTTTGTTGAAGATAAAGATTC	1994	Promoter
ACCGCTAGCGCGATCTGCGCGTCATCCAGCGA	ATG	+	286440	Chromosome	ACCGCTAGCGCGATCTGCGCGTCATCCA	1995	STM14_0287	metQ
AGCTCAAGGACGGTTCCCAGGTCGCTGTGCCT	ATG	-	286662	Chromosome	AGCTCAAGGACGGTTCCCAGGTCGCTGT	1996	Promoter
GGATAGACAAAAGTCTTACCAACGGAAACCAG	ATG	+	286701	Chromosome	GGATAGACAAAAGTCTTACCAACGGAAA	1997	STM14_0287	metQ
ATTATGTTCTGCCTAATGAAGCGCTGAGCAAA	ATG	-	286836	Chromosome	ATTATGTTCTGCCTAATGAAGCGCTGAG	1998	STM14_0287	metQ
ATTTGGATCTTTTTCATCCTGACCGCAACCCG	ATG	+	286946	Chromosome	ATTTGGATCTTTTTCATCCTGACCGCAA	1999	STM14_0287	metQ
[truncated: 34,652 more rows]
