# Supplementary material for: A Salmonella enterica serovar Typhimurium genome-wide CRISPRi screen reveals a role for type 1 fimbriae in evasion of antibody-mediated agglutination
Source: Infect Immun. 2025 Apr 10;93(5):e00574-24. doi: 10.1128/iai.00574-24 (PMC12070745; doi:10.1128/iai.00574-24)
Supplement: Data set 2 — Combined spacer frequencies for each sample in the CRISPRi screen. [file iai.00574-24-s0002.xlsx]

## Sheet: E1_P2_U_R1
TATCTGCCCGCCTAAGTCAATAAATTTT	717
CATGAACCGCATCAGCACCACCACCATT	23
AACCGCATCAGCACCACCACCATTACCA	33
AGCACCACCACCATTACCACCATCACCA	566
GTGGTGGTGCTGATGCGGTTCATGGATG	79
GTGGTAATGGTGGTGGTGCTGATGCGGT	9
GTGATGGTGGTAATGGTGGTGGTGCTGA	None
CGAGTGTTGAAGTTCGGCGGTACATCAG	32
TACCGCCGAACTTCAACACTCGCATGGT	56
CAGAACGTTTTCTGCGTGTTGCCGATAT	223
CCAGGCAAGGGCAGGTAGCGACCGTACT	141
GTTGGTAATTTTCGCGGGGGCGGAAAGT	200
TTTGATCTGAGCGAATTCTTGTTCGACA	75
TGATCGGCCGGGATCTGGCTGGCGGCGA	486
GTTCCGACTATTCCGCCGCCGTGCTGGC	254
TGCCATAAAGGCGGTCACATCGCCGGAG	None
AAGGTAAGGTATTGCGCTATGTGGGCAA	244
GTGAAAGTGTATGCCCCGGCTTCCAGCG	24
CCCCGGCTTCCAGCGCGAACATGAGCGT	103
TTCGCGCTGGAAGCCGGGGCATACACTT	214
AGCGTCGGTTTCGACGTGTTGGGCGCAG	160
TGGTATCCGTTGAAGCAGCGGACCATTT	346
GTCCGCTGCTTCAACGGATACCACATCG	1
CAGACGGAAATGGTCCGCTGCTTCAACG	689
CCAGTACCCATAGCCACTCATCAAAGCC	None
AAACTCTATAATCTGAAAGACCATAATG	1362
GTCTTTCAGATTATAGAGTTTCATTGAT	482
AGCAGGTCAGCTTTGCGCAGGCCGTCAC	391
AGATGCTCAACCAGGACTTTGTCAGCCG	493
ATCCTCTCGGCATTTATTGGCGATGAAA	None
CCGAGAGGATCTTTGCGCTACGGCTGAC	130
GAACAGCTCCAGGCAGCCGACATCGCTT	409
TCGTTAGGCCTACCGGTGAAACGTTTTA	990
TTGTTGAGCAAAATCAAAATCCGCGTCG	None
TTTATACCGGCCTACAGGCGGAAACGTT	780
AGGCTGCCAGTCATGAAAACGCGTGGCG	59
ACTGGCAGCCTCATTTTACGCCGGATAA	1551
AAAACGCGTGGCGTTGAGATCCGCCAGT	148
GGAATTAGCGACAAACTGGCGGATCTCA	576
CTGATTCTGATTTCACCTGCAAAAACGC	1035
CCAAGCGTCGCAAGGCGTAATAGCCAGA	1233
ATAATGGTGTCGCTGAATACGCCAATCA	66
CGGCCGCAGCGGCAACGTCGTATCCCCC	405
CCACGCTGAAAACCGCTGGTAATAGCCT	13
CGCTTTTGACTATCGAGGCGATAACGCC	964
GCCGAGACCCACATCCAGAATACCGCGC	4
ACGTCAGGCCGCCTGGCTGCGGGCTAAG	188
AATCCGGTACGCCAGGTAAACCAACATC	669
TTGGTTTACCTGGCGTACCGGATTCATT	1909
ATTTACCTGCTGCTCGGCGCAGGATGTT	127
CCTGAGTTTTTCAGTTTTATTAACGAAA	277
GTAAACTGCCGTTAATATTAGTCTGACA	273
CGCAATTAAAGGATACCACCGTATTTAT	159
ATAACACGACGCACTCACAGCGCAACCG	249
TAACCGGTCTACCCTGATGATAACACGA	958
ACGGACAAATTGACCTCCCTTCGTCAGT	80
AAACTGTATCAGCCGCAGGATGCTACAA	686
CTACAACTAACCCTTCTCTCATTCTTAA	197
AGAGAAGGGTTAGTTGTAGCATCCTGCG	15
CAAAACGTATCATTAAACTCTACAATGA	82
ATACGTTTTGCTTTGGCGATAGACGCTT	290
CCCTGCCAGGTGGACGCCAGCTTGATCA	853
ATACACTGCGAAGGGAAGGACAGACAGG	7
GATACCTTACGTATTGGCTTAGTTTCTA	127
CCTTTATCCTGGTAAACGCCGCTTGAAG	3
AACAGGAAATTATCGAGCAAACGTTGTG	36
AGATGAGCTGTCATCTGGTGCTGACCAC	25
ACAGCTCATCTCATCGACCAGTTCACAC	106
GCAAGGGTCGCGTCCGGCGTGACGTCGC	13
GATAGTTGCTTCGTTACCGGTGATATTG	1039
GTGGTCATGCCGAAGCCCATCAGGCCCA	198
CCGAAGCCCATCAGGCCCAGCGGTGCCG	1324
GGCTTCGGCATGACCACCATTCTGCTTA	25
GGCAACACTAAGTTGGCTAATCCGGCAC	696
ATTTTGAGGAATTATGGGCAACACTAAG	8
GTGAAATAGTTTCCCAGAATAACGAGTT	512
AGGACTGTCTATGATCTAATAAGGGGGA	None
GACGCGGCGCATAAGCAGGAATTTCTGC	85
TCGCAAAACGGCTAAAACTCAAAGCAGA	23
CTGAAACTCGCCGGCAATGAGCTGCCAG	119
GAAGGTCACCCGGAGCAACACCGCCGTA	282
GCTAAGAACGCTCGACAAGCGAGCTTTG	87
CGTCAGCAAACGGGCGAAATCGGCGAGT	219
CTGAAGAAAGTCTAAATCCTCGTCGTGT	62
AACGTCACCTATTTACACGACGAGGATT	350
CGGCAGACGGGAATTTTCAGCGTGAGAT	525
AAACGAACGATCTCACGCTGAAAATTCC	546
CCCAGAAATGAAACGAACGATCTCACGC	601
GCAATAACACCCAGTATTTTATGGTCGT	1000
GTCGTTCGCGTGCGCGACGCTACTTAAC	777
CGATCTGTGTTAACGATTTCCGTCGGCC	280
GAATTTCTCTTTGACGGGTTCAATAAGC	419
ATAGACGGTATTGCTTATTGAACCCGTC	34
AGCAGAGTATGATAGACGGTATTGCTTA	196
GCAACGATTCAGTTTTGTAATCTTTTCT	132
TTTTCTTTTTATTACAATTTTTCTGTGA	367
GTATTCGTTATTTAATTTATTTCATGAA	75
AAATAAATTAAATAACGAATACCATTCA	35
GAAAACCAGACAGATAAATATTCATGAA	None
ACGTGGGTTACGACCCCATCTTGTAGTC	52
TGGTTGTGAATCTGTAATAAGGGCGAAA	None
GGTAAAATTATTGGTATCGACCTGGGTA	59
GATGGAACGCAGGCACGCGTGCTGGAGA	300
GAACGCAGGCACGCGTGCTGGAGAACGC	108
ATAGAAGGCGTAGTGCGATCGCCCTCGG	None
ATAGAAACGTCACGTTGAACTTCTTCGT	None
ATTTTGTACGGCATGATAGAAACGTCAC	467
GCGAAAAGAGATTACTACGAGATTTTAG	42
GCCAGGCGCTTATACGCCTTTTTGATTT	62
AAATATCATCCGGACCGCAATCAGGGTG	584
ATATTTCATGGCCAGGCGCTTATACGCC	52
CGCAAAAACGCGCAGCCTACGATCAGTA	541
TTATAACGCAAATCAGCCCCACGCGCCG	None
GATCTCACCCTGGAAGAAGCGGTGCGTG	659
CGCCAGGGATTCTTTGCTGTACAGCAGA	557
TTAATCAGCAGTTTTGTATACGCTTATT	339
CGTATACAAAACTGCTGATTAACATCAA	5
AATAAGCGTATACAAAACTGCTGATTAA	50
TGATGACATTAATGATTGCTTTTTTAGA	515
ACATTAATGATTGCTTTTTTAGATGCTG	168
TCATCACATCACGTTTTTTTAAAGAATA	1507
CAATATAGATAATACTCAAGATAAATCA	552
GGATCGAAAGGTGCCAACAAGAGCTTTG	282
CGGCTATGGCGGCAAAAAAGTTAGGCAT	1398
GCGGCAAAAAAGTTAGGCATTACACCGG	55
CCTAACTTTTTTGCCGCCATAGCCGCAT	23
AGCCCGCCTTTCCCTCTGCTAAACAGTT	10
TCGACAGCCTTAGCTGTGGGGATGAGCC	959
TCTATTCCCAACCATGTGTCGACAACGG	462
TGTCGACAACGGAAGTTGTGCTATTGGA	985
ATCTCTAGCTCCAATAGCACAACTTCCG	146
AGAACTATTATATTCTGTCTTATCTTTG	242
AAAGTATTAAATATTGCTTAACGCAGAT	31
CAATATTTAATACTTTCATGAGAACTAT	None
TTGAAACTGCATTCTTTTTCGATCGCAA	158
GCTGGATCAAGAATAGAGTGACCTAGAC	None
GCTATGCTGGCGATATGCGGGATCTGAC	10
CGCTCGCGCCGTGGCTTCGGTAATGCCC	168
CCCCAATGGGTGGCGCCGCCTTTATCTT	2226
GGTGGCGCCGCCTTTATCTTTAGGGTTA	48
CGCAATAATTCCATCTATAATTGGATTC	None
GAATTATTGCGCTTGAAGGCGGTTACGT	1469
AATCCAATTATAGATGGAATTATTGCGC	269
ATGAAACTGAGACATTTGGCTCTCATCG	78
AAACTGAGACATTTGGCTCTCATCGCAG	120
ACTGCGATGAGAGCCAAATGTCTCAGTT	1276
AAGGTAAATATAAACTGAGGACGGTCTC	None
CAATTGCTATTAATGATATAAGTTTTCA	536
AAAACTTATATCATTAATAGCAATTGCA	870
TAATTAAATATCATTTAATTACAATGAA	311
ATAAATGATATTTACTATGTTCTCACCA	80
ATATTTACTATGTTCTCACCAGAACGGA	778
TTCTCACCAGAACGGAGTAAGCGGGCGC	17
AGAAAACAACACCTCTCAGCGCCCGCTT	5
AGGTTAACAACACCGTCTAACGAAGAGA	365
ATTTTTATATCATCTAAAAAGATGATGT	360
ATATAAAAATCATAAAAATGAGGTTAAC	1139
GCTACAAGCAAACTGATTCAAGGCGATA	199
AGTAGTTTCAGTAATTGTATCGCCTTGA	617
CAGCGAATGGTTTTGACCCTGCAACAAG	9
GTTTTGACCCTGCAACAAGCGATGATAA	1240
ATAAAATAAGCTATACTTCCGCTCGTGT	1
CCAACAAAGCCAAAAATCAGTTTGTCAT	202
GGTCGAGGAAGGTCGGCTCATATTTCAC	272
ACCATTTCCATTCACGCCAGCGCATTTG	56
CGCTGGCGTGAATGGAAATGGTCATGGT	259
AAAGTTAAGGTAATTTTTTGATACCAGC	294
AGAGCGGTAATGCGGTCGATATGAACCA	1460
CGGTCGATATGAACCATGCCGCAATATC	261
GTTCATATCGACCGCATTACCGCTCTCA	972
ATGAGATGCAAATCGCGCCAGTCGAGTC	None
CCACTATACTGGGCCTGCCCGATGGCGT	None
GGGCGGTGGTTCTACTATCAGTATTACG	101
GCGCGTTCTTTCGAATCTCTTTTCCTGC	4
AACGCGCCTTCGAATCTCAAACTAATAG	55
AGAGGTCAGGGGGCGCAGGAAAAGAGAT	50
CGTAATTTGTTATTAATTTTCTGTAATC	231
ATTACAGAAAATTAATAACAAATTACGC	303
AATTGTCTTAATCTTAAAAATATTGCGT	227
AAAAAAATGATGAACGACGCTTTTGCTA	161
ATGAACGACGCTTTTGCTAAAGATAATA	178
AACGACGCTTTTGCTAAAGATAATAATG	385
AATTCTCATTATTATCTTTAGCAAAAGC	None
GCAACAAGGCCGAAAATAAGGCATCAAT	137
TAGTGTTCATCGTTTGCCTGTAAATAAA	948
TTTTACTGAAGGTTGTTATGAAAGCTAT	340
AAAGCTATTTTTAAAAAGTCAATATGGC	277
GCTAAAGGAGATAGGCCGAACGACTGGT	141
TCCTTTAGCCATATTGACTTTTTAAAAA	594
TTATTAATTATTAGCAAGCCAACGGCAA	261
TCAGAAGCAATAAAACAGCCACTCAACG	15
AAGACACTTTTTTTCGCATAAGAAAAAG	287
ACACTTTTTTTCGCATAAGAAAAAGTCG	104
TGTCTTCTTGTTCTGATATAAATGTCAG	202
CGAAAAAAAGTGTCTTCTTGTTCTGATA	321
AAAAAGTCGTGATATTGCTGTGAAGAAA	344
AAAAAGCCTGTACTAGCATTAATGGTCT	174
CTAGTACAGGCTTTTTCATTCAAGCTCC	298
GTCTCTGCCATTGCCTTTGGCGGAATGT	24
GCAGAGACCATTAATGCTAGTACAGGCT	284
TTGTCCACCGCGCAAGCGGATACTACAA	94
TCACGGTCTGATCGACAGAGTCAGCGGA	105
AAAAAAAACGTACCGATTTTCCTTCGAT	2220
CCTCCCGCCTGCGCGGCAAACGACAGGC	418
TTTTTTTAATTCAGTCATGGGTCGCCAA	191
ACTGAATTAAAAAAACATTGCTGGCAGA	2957
GGTCGCCAATGCCGATGGTTCACGCTCG	102
ATAAAATCCGTCGAGCGTGAACCATCGG	1529
CGTATTTTATTTAAACAGTAAAGCGATA	62
ATGTTATGCGTAATCAGCTTTTCATGAC	61
TTATGCGTAATCAGCTTTTCATGACGCG	249
CGTAATCAGCTTTTCATGACGCGATATT	33
AAAAGCTGATTACGCATAACATCATGAA	289
ACGCGATATTACTCCAGCGTAACTAAAC	159
CCGGGTTGAAATAGTTTTCCGCCCACCC	19
TCTCTGGTTGCGAGAAACGTATTGTTCA	502
GGCGGCTGAAGTATGCGGCGACGGTGGC	None
ATACCACGTGGAAACGGATGAGCGGCTA	394
GTTATCAGAATCACGGTATTGGCGAAAG	42
GCCTGAGTGGCGGCCTGGTGGCGCACGC	134
AAAATACCTCTTTTATTTGCTCTGCTGG	None
TACAGGCGGTGTGTCCCGCCGGCGCGTC	196
TGTCGCCATATCCGGTCGTAGAAACGAG	24
GCGACACATAGGAGCGATAAGTCTGGCT	None
AACAATGTCCTGATGGGATATGATGAAA	416
ACATAAACATTAAACATAGTCTTAGGAC	97
TCGTGTACAGCATTCTTTATAGTGGAAC	88
CTGTACACGACATCTGTCAGCGGATCGC	118
AACAGATCACACTGCGCTCTTTTTGCCA	87
GCAAAAAGAGCGCAGTGTGATCTGTTCA	39
GGACTGATGCTGTGTCCACAAATCAATG	2
CTGTGTCCACAAATCAATGCCAGCGCTG	60
TCGCAGGTTTGCGCCACAATAGTGCCGG	401
TTTCCGCTTCCCATCCCGGTGTCGGTTA	8
ATCAGGATACCATCAGTATCAATAATGC	17
CGTAACGATATCCTGTACGGCATCGGGA	574
CCGTACAGGATATCGTTACGCATAATTA	210
CTGCTGGCGGCATCCGGCGTCCAGGCGC	107
CCGCCAGCAGCATCCCGATGCCGTACAG	2070
GCCGGGTCTATGTTTCCGGAACCATCAC	35
GTTCCGGAAACATAGACCCGGCCATCGT	7
TTTTATTTTGATCATAAAGCGCAATCCC	None
CCTCCGCAACCTTCATTCTTGCCTATGA	1132
AAGGTTGCGGAGGCATTGGCGTCCCCGG	30
AATAAGTTCTTTTTACGCTGCGCGATAT	14
GGAAGCAAGCACCAATATATCGCGCAGC	20
ATATGGGAAGCAAGCACCAATATATCGC	52
GGCGCAGGCTGGCGTGGTAATTGGCGGT	110
CGAACCGTGTACAAATGGCGTTTCGTTC	20
TATTATCACGCGTTAAAACTTTCCCGAC	175
TTGACGTTGGCAGGCGTTGCCGTATCCG	34
TAGGCTTCCGCCGTCGGACCAATTTGCG	27
ACTGACGATGTAGGCTTCCGCCGTCGGA	None
TTCGGCCAAATACGTTGCCACGACCTCT	None
TTCAACTGGCATTACAGTATCGTGCTGA	217
AAGTCTATGCGTTGCGTCATACCGGTGA	733
CGTTGCGTCATACCGGTGATTTTACTTT	127
ACGCAACGCATAGACTTCATTTTACTTT	18
AACGATAAAGGAAAGTAAAATCACCGGT	47
AAGGGACAGCGAAACCGACCGCTCAGAT	39
AATCTGAGCGGTCGGTTTCGCTGTCCCT	23
CCATAATAAAGAGGGAGTTGAACGTTAT	None
ATAAATCTTTCATCGATTTTTATCCCCT	204
ATAAAAAAGTGCTAAAGGTGACGCTAAT	576
TAATGATATTATTTCTCTTAACGACTCA	234
ATATTATTTCTCTTAACGACTCATTATA	595
AGTCGTTAAGAGAAATAATATCATTACA	408
AGACAATATACTATTAATAACGAATTTA	167
TGTTTTTATTTTACACAGGCTGAAATGA	1001
CGGCCAATAAAAAATGCTAAAAAAATTG	1380
CTAAAAAAATTGACTACAATCTGATCAA	226
CAACCAGGGCGGCGAGGAAACTGGATGT	159
AGTTCATTACTCTCCTGAGCATCTGTTT	185
CCGGAAAATAGTAATTTTCAGTGATATC	118
GAGGCTGGTGAGTATTCCCCTGTTTTTT	531
AGATGATCGAAAGTTATCTTATTGATAA	454
ATTCAGCATATATTCCAGACACTTTATG	247
CGCATTGCGGCAATTTTTATCATCTTTC	63
TTTTTTAGCTCATTGGTCTTATCATTGT	34
AGCTAAAAAACATAAAAACGGGAAAGAT	772
ATAAGACCAATGAGCTAAAAAACATAAA	732
ACTATTTATTTAATTAACAGCACGCACA	1281
ATGTTATTTAATGGGTTTAATTAGGGTG	14
TTATTTAATGGGTTTAATTAGGGTGGCG	None
GGTTTAATTAGGGTGGCGATAATAATAT	None
GCCACCCTAATTAAACCCATTAAATAAC	622
CATATTATTATCGCCACCCTAATTAAAC	263
ACGCTATTACAATCACACCAGTTGATCC	1409
AATAAGAAAAGTTCGTCAATGGTTAACA	1602
GTTAACATGCCCGCACCGCGTGAGCCGA	1743
TTAACCATTGACGAACTTTTCTTATTCA	538
CCCGCACCGCGTGAGCCGATTAACCAGA	27
GTTTAAAACCAGTGCGTTATTGGTATCG	978
GCGTTATGGTTTAAAACCAGTGCGTTAT	32
TCGCCTATTACGATATGCTGTATGTGAT	438
CTGCCCCCAGGTCCAGAAATTCTTATCT	246
TCTGTTGCCGCTCGATAACTTCAGCCGG	87
GTATTTAGGTTTATTTTAAACTGCACCA	119
GCGTATCTGTGCCGCTGTAAAAAACATT	736
GGCATGTAAATCGTTTGTATAATAAATT	17
TCACGCGCATCGGCTGAAAAGGAAATGG	9
GCTGAAGACAAACCAATGCACAGCGACA	82
CACAGCGACAGTAGGGATATCGAAAACT	180
GTTTATATGAACAAAAAGTTTTCGATAT	508
GATGGTTTATATGAACAAAAAGTTTTCG	90
TAGCGTAAATGGATGGTTTATATGAACA	58
CCTGTCGCCTGTCCATACTTTTTAGAGG	755
ATGCAAATTCGCCCCTGTCAAACACGGC	85
CAAATTCGCCCCTGTCAAACACGGCGCC	591
TGTTCTTTTCTCTTGCTTTAATGGCCAG	325
CGGCGAGTAGACTATTAATATATTTCTT	36
AAAAATAAGAAATATATTAATAGTCTAC	59
GAGTTGAGCATGAAAAATAAGAAATATA	425
AAAAGAACAGTCGTTGCCAGTATGATAG	297
ATAGGGTTGGCGCTATGCGCTGGATGCG	855
CGCTGGATGCGTATTATCAACCGCGCAA	None
ACTAAGTTAGGACGCTTTGCGGTTGCCG	939
CGGTGCCCGTAGGTGGCGAGATCGCCAT	188
TTAGGTGTTTTAACGATGCGGTGCCCGT	296
GGGAAATTACACCTGAATGCGGGCGGCG	6
CCGACGCCTGTCACCTGGGGCTAATGGA	994
ATGTTTGGGAAAAGTTGTCAGGTCATGG	574
TTTGGGAAAAGTTGTCAGGTCATGGTTA	353
ACCTGACAACTTTTCCCAAACATCATTA	2072
GTTAAACCGACCGGATCGGTGTGTAACC	64
GTTTTTTCGATCCGGATAGAGCTTTTCT	14
AAGAGTTCGAGGGTCTCTTCCGACATTT	143
CGAGAAAAAAGCCTGATAACCTGCACAC	48
TTTTCTCACATTAATGTCGATGCTTGCA	1603
TGAGAAAACATATTCACTCCCTGCGAAT	115
TCGATGCTTGCAAAACGCCAGGCTGCAA	1109
CTTGCAAAACGCCAGGCTGCAAAAATCT	15
GGGAACAAAAAACCGCACGCTCGACAGA	None
CGGACAGGACTTCACCAGACCTTTCCAG	531
ACACTTTTTATTTTAGCAATTCAGTTAC	296
AATACGTTAACTACAACGTCTGTTGTCC	510
AAATGGTGCTTAACCATACCGCTATTTA	377
GTGCTTAACCATACCGCTATTTATGAAA	1033
GTTAAGCACCATTTCATTATTGATATCG	548
AGCGCATTTTCTACCGTATTCTCTTGCG	None
ATCTCAGCCGGTTCCAGACTCCAGACCC	11
GGTGTAAAGATGTTCTACCGGCATCGCC	None
ACAATACGGTTTTCAGTATCCGCTACCA	4
GGGCTGCTAATTTTACAGGAGATTGCGC	None
ATAGACCGCTACGCGTACAGATCCATTT	140
TCGGACTTCATTTCGTAAAAAACGAGCT	None
AGTCAGGCGAGGTAAGATAGTAGATCCG	116
CCTCTGGGGGCATCATTCTCATCATCGC	2474
CCCCCAGAGGCATCGCTGCTAAAAAATC	None
ATGCCCCCAGAGGCATCGCTGCTAAAAA	76
AGAATGATGCCCCCAGAGGCATCGCTGC	121
CTGATGGCCAATATGGGCGCGACCAGTG	20
GCCAATATGGGCGCGACCAGTGGATGGT	291
GGCGCGACCAGTGGATGGTATCATGATT	751
AGCATGTCTCATATTAACTACAACCATC	389
TCTCATATTAACTACAACCATCTTTATT	136
GTTGTAGTTAATATGAGACATGCTCATT	244
CCAGAAATAATAAAGATGGTTGTAGTTA	183
TCTATAAAGAAGGTTCTGTCGTGGGTGC	119
GTTTGCGGCGTCAGAAAAAGCGCCTCTG	27
ATATTCTTCCATGACATTCTCCACGCGC	21
CTATTCAGGAGGGCAGACGCTGCAGTAC	None
GATTTCCTCGGCAATACCACTTACTTTG	50
TGGCACTGACTTTCTGCGACTGGCTCAG	386
CCCAGTCTTCATTTCTCATTACCGGCAG	116
ACGGCCGCTGCGTACGCGCAGGCTGTTC	12
CAACAAGACCCGCGTCGTCTGGTCTGGC	120
CCATTTATGCAACAAGACCCGCGTCGTC	12
GGAGGCACCACCATGCCATTTATGCAAC	58
GCATAGACGCCCCCATATGGGGGATCAT	265
TACGTTGAACTGAAGCAGTACAGCAGAT	1285
TGGCGGGTAATCTGCTGTACTGCTTCAG	98
ATGCTGACCCGGAAGGCTGGGTATCCTC	658
CTGACCCGGAAGGCTGGGTATCCTCAAT	123
AGTTCTGTCATTGAGGATACCCAGCCTT	160
GGAGGGGTAGCTGAAAAAATAGGCTGGT	1
ACGTGCAGCTTTGTTTTTGTGGATCAGA	None
CAACCGATCGTGGACCGTCAGGCTGCTA	None
CTTTCAGTGCAGCAGCTTTGTCGCCAGC	7
AAAGTACGCATCATAGAGCGACGGCTTG	None
CGTACTTTCATCAAGAAAGTATACGCAG	118
ATGCGTACTTTCATCAAGAAAGTATACG	74
AAGGCTAAAAGGGCATATTCCTCGGCCT	None
GCGCAGGATTCTACCAGCTTGCGTGCTG	None
CTGGTAGAATCCTGCGCCATCACTACGC	None
GAAAGGCTGTATTCACAGCACGCAAGCT	18
AGAAAAATTGCATTAAGCGGCGGGTTTT	None
CAATTTTTCTCATGGAAAGGCTGTATTC	26
CGGCAAACTCCGCCCCAAAACCCGCCGC	None
GCGATGAAAAGCATCTTCTTTATGTTTC	5
GTATACTCTTGCGATTTTCACTGTTTTG	11
AAGCTGATACGCGGCATACATAATCTCA	None
CCGCGTATCAGCTTCATGTCTGACTCAA	None
TATGCCGCGTATCAGCTTCATGTCTGAC	None
CGGGGCCTGACTGAGATTATGTATGCCG	None
GGTGTGTGCTGACCATTGGTAATTTCGA	10
ATTTTCGAACCGCAGCCGCTGGAGCTGT	87
AGTTAACGGCCCGCAAGTTTTTTGGGCT	None
AGTGACTATAAATCGACCCTGAATTTGC	None
CGCGGCGACCTCGCCAAGCGTGAACCGG	315
CTGGCGCGTTGGACCGATGATGATCTGT	153
CCGTACAGATCATCATCGGTCCAACGCG	None
ATGCCGTACAGATCATCATCGGTCCAAC	None
AAGGTTTTTTTGCCTTTTTTGGCCGCAC	16
CCGGGCGAGAAATTCACTGCCGCTGAAT	134
GACTTCAAAACCGAAGCCAACATCATCC	None
TTCCGGATACGTTGGACGTTTGGTTTGA	None
CTGCCGATATGTATCTGGAAGGGTCTGA	None
CAAAAGTGACGCTGAAATATGCTGACGA	None
AGGTCAGATTTATCTTCATTACTTCCCA	None
ATGAAAATATTCAGTACAATGCTGGTAA	None
AGTAAACCACTCTGTTCAACAGGACTAC	None
GCTGGTAGTAGTCGTGCTGATTATCGAT	6
CAGATTAAGCGACGGGAACAGCCCTACC	1
CGCGTAACTACGGCGCGGCTTTTAGCTT	None
TTATTCAGCTTCTGCGTCGCTTTCGAGC	None
ATTAACGCATAAGCGATGTTATTCAGCT	None
CGTAAATACCGGGTGGCGCTTATCCGGT	None
CGCAGCGCCATCAGGCAAACGTGGTGCC	1206
GCGCTGCGCTTATCAGACCTACAAAACC	105
GCGGTGAAAACGCCTTATCCGGCCTACG	58
GCGTTTTCACCGCCATCCGGCACCACGT	22
GACGATAAAACCGTAGGCCGGATAAGGC	310
TCTAAATCCGTACAGAGCAACAGCGCGA	None
ATGGCTCAACGGCGGAATCTACCCGCAA	142
GCTCAACGGCGGAATCTACCCGCAATAA	124
GTTAAAATCAACGGTAATCGAGTCGCCG	None
CCCGGCCAGCGGATGGTTAAAATCAACG	201
CCTCCAGCGCCGGATCGATTTCCAGCAC	215
CAGATCCTGTTGGCCAACCCACGCGGTT	513
CTGATAGCGCGGTCTACCCCGGCGCAAA	None
CGCTCGCTATTTACGGCGCGCCAATTTA	1011
CACGACTTCGTGCCGAACGTAAATTGGC	79
TAGTGGACAGCCTGCGCAAGCGCGGGGC	None
GCGCCATCCGGCACTTCGCTAATTTGCT	4
GGCAAAATAAAATATGGATTGCCAACGT	214
GATTGCCAACGTTACTCGCCATCGGCTT	291
GCGAGTAACGTTGGCAATCCATATTTTA	846
GACGCAACAAGCGCCACGGTGCTGGAGC	307
CACCTCTTTATCCTGGAGTGAGCCGCGT	None
TCGTTTTTTATCTGCGGACGTCCATTCG	3
GTAAACTCATACAGACCTTAGATACCGC	None
TAACTCTGTTACAATCGACAGATCCGGG	None
GTGATAAGCTAAGTCCGCGTCTGGTGAC	20
ACAGCATCCCTACACATTATTCTTGATA	1839
TGTAGGGATGCTGTCATTAATGCTCTCC	None
CCCGGATCGGTATCAAGAATAATGTGTA	324
ACGCGGCTGCGATTGCCGCTGCGCTGTT	76
TTTCCGTTGAAAAAACGACCCGTAATGC	12
CAGAAGCTGCAACGCATTACGGGTCGTT	948
CACTATCCGGAGTGTGCGTGTAACATTC	202
GGCGTCTGGGGCAGCCCGCCAACGCGCA	3
GCAAAGGGATCGATTTAATTCGTCATAC	334
CCGACGATTGAAAACTGGGGAAAAATCT	56
GTGTCCACCAGGATTTCCGCTAGCATCG	92
CTAGCGGAAATCCTGGTGGACACCATCA	156
AGTGTCGTAATGCTATCCATGTTATTCT	316
GATAGCATTACGACACTCATCGTTGAAG	43
CAGCGAGAAGCGGCGGGCACAGTACAAC	498
CCAGCTCTCCAACTGTTCCAGAGTATAG	6
CGACTTACATTACCGTTGGCAACGAAAA	441
CAAATATCCGCTATGCCAGAATTAGTTG	135
CAGGCGTTCTTTCGTGATATCGGTCAGA	6
CTGGCAATCACCTGGTATCTGACCGATA	156
GTGGATGTAAACAGGATCAGTAGAAATA	180
TAAACAGGATCAGTAGAAATATCCGGTT	3
TTTATACGGGAAATTACACGCTGGTTTG	19
CCGAATGCAAGAAAATACCGTAATTAAA	580
ATGGCCTGGCCTGCGCCAAGGTGCATCA	54
GCCTGGCCTGCGCCAAGGTGCATCAGCC	56
CCCTGAAGCAGGGCGTTCAGACTTTCCA	None
CCGTTTTTCACTGCCCGTTCGACGAAGC	141
GCTTTTTTGAGTTCGCGCAGGCGCAGCC	15
CTGCCGATTGCCGCCGCGCTCGATGACG	None
ACATGCTGCCGATTGCCGCCGCGCTCGA	51
TCATCAAGGCGCAGGCGGGTGGCGAACA	511
ACCATTGCCATTACCGACGTCGTCCTGC	63
CCGCGAATGGCAAAGATGAGCAGGAACA	661
GCAAAGATGAGCAGGAACAGAAAGCTCA	120
AGCAGGAACAGAAAGCTCAGTACGAACC	33
AACGAAGCTGTACTACTGGGTGAAGGTT	36
AATCATTTTCCATAATGAGAGGCACGAC	None
ATTCATGAACGAAGCTGTACTACTGGGT	2
GAAAATGATTCATGAACGAAGCTGTACT	9
CTGCAACCAGAAATATCATAACCGGTGC	6
GCCCCCATCACAAACATAAGGGCAAAAC	356
AGAAAGTAATAAAGTAATTAATGCAAAG	None
CAAAGGCATAAAGCGGTAGCGGCATACC	1076
ACCCAGGCTTCGGCGACGGAGAAAAAGG	16
ACCAACATGACCCAGGCTTCGGCGACGG	162
TTTATGACCAACATGACCCAGGCTTCGG	None
CTTTATGGTTTTTATTTCCTTAATTAAC	221
TCTATTCCAGACGAGTAATACAAACGCT	181
CGACGTTATTTGCTGACGGATGCAGAAT	206
CAGAATAGAGTGAATCTAATATTTAAAC	46
CGTTTAAATATTAGATTCACTCTATTCT	337
CTTTTGCAAATAAATGCGTTTAAATATT	26
TATTGCGTCGCGAGTCGGTCGCCATGTT	214
GCGACCGACTCGCGACGCAATACATCCT	78
TTTCTGGAGGGCGTGGGACTCGCCCTGG	512
CGCATACCGCGATTTCACAATCGTCTTC	None
CATTTCAGTACGCTCCCGGCCAGAGAAC	19
GGTAATCCCCAGCGCTGGAGCCAGATGT	519
AAAATCATTAAAGATGCCCTGGCAGGCA	566
CCCTGGCAGGCACGCTGGAATCCAGCGA	285
GCTGGATTCCAGCGTGCCTGCCAGGGCA	5
TGATGATCAGGATTGGTCCATCCAGCGA	9
GACCAATCCTGATCATCACATCGCTGGA	274
CACTCCAGCGCGCCTTTGTCATCGACGC	193
GAGTGCGTTATGAGACCACGTCGCAGTA	540
AGACCACGTCGCAGTATGTTGTTTATCC	539
TTGTTTATCCCCGGCGCAAATGCGGCCA	248
GCCGCATTTGCGCCGGGGATAAACAACA	457
TTGAGCACCTCGTTTGTCTACGGTGCGG	1665
GACTAAAAGACGGGCGGTATCTTTCTCA	403
TTGAAGCGCGTGATGGACTAAAAGACGG	None
CGGCGCGCGTTGCGGGTATTGCCGCCTA	508
AAAGAGACTGTAACCATGCTCAACCAGC	293
GTTACAGTCTCTTTCATGGTTCCTTCCT	54
CTCAACCAGCAATATGTCGTACCGGAAG	391
TCGTACCGGAAGGATTACAGCCCTACCA	76
CCATTTTTAAGCCCGGAACGACGGATAG	190
GTGGAAGGATATCGTCATGCCATTTTTA	233
CTGAGCGCGCTGGAAATTGACGTGAATT	136
AAGGGCACAGACCTGTTGTACCTGGGCC	708
CTACAAGCGCGCGATAAACGTGCCGCCA	25
GAGTGGGTCAACGTCTGGGAAATGCAGG	311
TGCTGTTTCAACGCCATTGCCGGCGCAC	58
GCTCATCTCCAGTGTCGACATGTGCTGT	186
TCCCAAAGCCGCCCTAACGGATGGCTCA	83
CTATGAACGTGAGCGTTGTGACTGAACG	2
AACGTGAGCGTTGTGACTGAACGGCGTA	254
AGTACGCTGGCGTACGCCGTTCAGTCAC	191
GGTTGGTTGCAAGAGCGCTGCTGACGGA	1
CGCTCCCGAATTACGAATATCGACCAGA	145
CCGCCAGATCCATATCCCTATGCGCTCC	17
ACTTAAAAACCAGGTCACTGCCAGTAAA	431
AATCATGTCTTTTACTGATATCGCTCCC	195
ATAAACAGGGAGCGATATCAGTAAAAGA	None
GCGGCCTCCGGGCGCGCTGGTTACTCTG	34
CATGAAGCACAAATCCGCGTCGCCATTG	None
AAGCACAAATCCGCGTCGCCATTGCCGG	None
GCGACGCGGATTTGTGCTTCATGCATAG	None
CGGCCACCGGCGCCGGCAATGGCGACGC	148
GGACGGCAGTTAATCCAGGCCGCCATGG	None
GCGGCCTGGATTAACTGCCGTCCCATGC	None
AGATTGCGATCGTTTTCGCCGCAAACTT	None
CGGGATGTGCTGGGGCTGGATGTATTAT	1381
CCGTGGGCGAAGAAACTGTCGAAACATG	668
TTCTGCCGTTGTTTTCGCGTTAAGAATA	715
TCTTTAAACGGACTATTCTTAACGCGAA	495
CGGTTAATTGGCCCTTCAGACGCATCGG	60
ACCCGTACCGATGCGTCTGAAGGGCCAA	1839
ACTAACGTCAGTTCAGGCAGTAATTTTT	42
CAAAAGGCACCTCGACCAGACTGATAAG	382
GATATCAGTCTTATCAGTCTGGTCGAGG	None
CCAACCTATTGAAGCAAAAGAGATAAAA	56
AAGCTGGATCTTTATATCGCGATTGTAA	None
TTGACTTTTATCCGGCTTAACTTCAGAA	277
GCCCGACCGTGAAACTGGGTTCCGTCTT	5
TATTGAAAACGACTTCCCCAACCGCCGA	298
ACCGGTTATCAAGAAATCCTCACTGATC	None
GGGATAAGTAAGAGTGACGATTTGGCGG	None
TCGGCACCAATAAAGCCGATGAAGAATC	None
AAGAATCCTCTCAGGTTCATGCGCAAGG	55
AACCTGAGAGGATTCTTCATCGGCTTTA	196
ACCGAGGCAGATGCCAAATAGCGGAATG	1
CCAAAACGTACAGATATAAAAAGCATCC	122
CTTTTTATATCTGTACGTTTTGGCATGG	19
ACGCGATAGCCCTCTTCGCGCAGGGCTT	32
GTGGCCGGGTTGGAGTTCACCAGAATGA	None
ACCGACCCGGAAATGGCCGATGCCACCT	332
GCCGATGCCACCTACATCGAGCCGATTC	209
ACCGCGAGCGCTTCCAGCACGCGGTTGA	166
AAACCCTTTTTTTGTCTATGGAAAACCC	2047
GAAAACCCCCAGCTAGGCTGGGGGTTCC	6
CTTTCAGCTTTAAGCCAGTTATTAAAAC	None
GGGGACGAAAAGAGCTTAGCGCACACCC	None
GAACTGTAAATATCACATAGTTTTCGCG	None
GAGAGAAGCGTAGGGCAGTAGGCAGCAT	None
CTTTACGAGCAGTTTGGGGATCTAAAAT	23
TCGCATACTATCTTGCATATCCACAATT	None
GTGTGCTTATGTGTGAAAAATATGTTGA	205
TGTGAAAAATATGTTGAAAGACCGCTTT	71
TTGAAAGACCGCTTTATTTGTTAATTGC	30
CGGTCTTTCAACATATTTTTCACACATA	4678
TTCAATATCAAATTGACGGGAAATCTCC	None
ATTCAATCGGCGATAGAGTTGAGAGTCG	152
GTCGCCTGATCCTGGAGGCAGGCTCTAA	295
ACGCGAGTGGGCCAATATAAACACCGGC	3
ACATCGCCAATCAGCACGGCGCTGGGGT	15
TCATCGTGGGCGCCGGTGTTTATATTGG	27
CACCACCGGGATCAGTCCTTCAAAGGCG	182
AGCTATTACGCCTTTGAAGGACTGATCC	None
CCGAGCTTGGCTTCCGGCAGCGCGAAGC	210
ATTGCTACGCGTAATTCCGGATCGTCAC	648
CCATTGACGCCAAAACCAGCTTTGCAAT	146
GCATTCGCTTTAGGTCGGTCGAGGGTAA	683
AGTGAGTCATTACATCTGACCCGTAACG	1
AACTATGAGTGAGTCATTACATCTGACC	191
CACTCGGTCACCGTTGCCTGATATTTAC	1356
GCGCCGATTTTTGCCAGTCCAAACCAGC	46
AATTCCGGACAGTTATCCAGATGCAGCG	219
CAGCGCGACCCTATCACCCTTGCGGATC	1408
CTTCGCTCAATGAAGAGATTAACCGCAC	1
CATAGCTAAACTGCCGAACGATTCCCTC	23
TGGGACGACCTGGCCGGGGTGTACGGAG	75
GATATCGTTGGCGGACAAAACTTACGTC	55
GTGCTCACCATTCCGGAACTGGAAGGTA	6
GGCATTCCACGCGATGGATGAGTTGTGT	20
CCGACCAACTCCATGACGATGTAACCAT	None
GTATCGGCCCATGCGACGTTTTCAATCC	95
CGACGTTTTCAATCCAGATAACCTCTGC	3
GACCGGCGATTTCGATTCCTGAAAAAAC	323
CCAACCTTTGGCCCGCTTGCTGGGGTAC	22
AATCATTTACCAATGCCAACCTTTGGCC	731
ATGAATCATTTACCAATGCCAACCTTTG	70
TAGGCCGGATAAGCACAGCGCCATCCGG	150
GCGCTGTGCTTATCCGGCCTACATACCG	89
CCGGATGGCGCTGTGCTTATCCGGCCTA	293
ATTGCCTGATGGCGACGCCCCGCGTCTT	528
GCGACGCCCCGCGTCTTATCAGGCCTAC	117
CAATACCGCTAATCGATCCCTTGTAGGC	204
ACCACGATGTACGGGGTATAGGCGCTAC	400
TACGGGGTATAGGCGCTACTGGTGATAA	100
ATTTTATCAATTTGCTCCTGAGTCCCTT	342
GCCAGTGAGAACTGGGAAGCTTATTTTG	55
ACGAACAGGAGCTGTTTGTCGCCGGTAT	14
GATTTCAACTTAAATGACGAACAGGAGC	67
TTGAGGATGCTTTTATCCATCAGCAGCA	13
ACGACCATATACCATTCAAATGCCCAAC	None
CCCAACCCCAGACGTTGGTGACATAACT	1223
CCGCTAACGTCGTTATTAATGCGGTATT	None
GCGGAAAAAAAACCTTCGGTTCAATTCC	None
AAAAGAAAAAATCGGGAATTGAACCGAA	833
AAAAATGAAAAGAAAAAATCGGGAATTG	346
TATCTGGCGTTCAATATTGTTGAGCCAG	1799
AAAATTTTCAATATTGTTTGCTGGCTCA	827
CCAAATATGAAAATTTTCAATATTGTTT	50
TTACGAATATCAATGTGTGACATTTTCA	776
TGTGACATTTTCAATATTGGTGATTAAG	353
TCACACATTGATATTCGTAACTTTCAAT	42
CAATGAAGATAATTACTTGCTACAAATG	92
AAGATAATTACTTGCTACAAATGCGTAC	187
CGTACCTGATGAGCAGGATATTGCGATT	254
GCGACAACCTGAGCGTCTCCCAACTGCT	1
ACCACAATCAGTTCATCAGGGCCACGAG	8
TTCAGCGCTTCGCCCACCAGCAAACCAA	73
TTATGAACAAATTTTCCAGTGTCTGGGT	69
AACAAATTTTCCAGTGTCTGGGTATTCA	1180
AGTGGCGCGCAGGCTGTAGGTGAAAAAG	569
CTGTCGCGCTGTCTGCTTCGTTCAGTAC	82
ACATGCTGTCGCGCTGTCTGCTTCGTTC	182
ATCCGCGCCCAAATGACATGCTGTCGCG	186
TCCGAAGATATCTTTGATGCCATCATCG	78
CCATCATCGTGGGTGCAGGTCTGGCCGG	58
GCATCAAAGATATCTTCGGACATACGTA	44
ATGGCATCAAAGATATCTTCGGACATAC	14
TCACCGGTGGGCGCTTGTATGCACATAG	13
TGCATACAAGCGCCCACCGGTGACATTC	101
ACATCTCCCGTTAATGTGGACGTCAAAC	28
TGGACGTCAAACTGGGCGTCAATAAGTT	23
TGGATGAAGACAGCCCGCACATCATTCT	146
TGCGGGCTGTCTTCATCCACATTGAACT	521
ATGTGCGGGCTGTCTTCATCCACATTGA	2019
GCCGAGGATCCGGCACGTTCCGCACTCC	5
CAGCAGCCCAGGAACTTTGATGACCTTA	1316
ACCTTAAATTCTCCTCCATTCATCGCAG	1849
GTCATCAAAGTTCCTGGGCTGCTGCATG	None
GAGGAGAATTTAAGGTCATCAAAGTTCC	None
AATGGAGGAGAATTTAAGGTCATCAAAG	None
CTGTGGGGAAGCGGCGGCCCGTTCCTTG	162
ATCACCAGCACGTAGCCATCAAGGAACG	552
CCAATTAAAACGCGCATCACCAGTAATT	33
GAAGTAGCGATAGGGTAATCCGCGCCGA	184
CCCGGTCCGCCGGAAAAGAAGGCGTATA	68
TGACTGTTAACTGTAGCGTTATTGGCGA	48
CAAAAACGTCTTATGACCGCACTGTTTA	40
ACCGCACTGTTTACCGCAGCAACACTAT	340
CTGCGACGGTGAATAGTGTTGCTGCGGT	985
CTCTTCTAACCAGGCGGTTGAAACCACG	7
AGCATCCTGCGACGGTGAATAGTGTTGC	44
ACACCATACCGGTATCGTTATCGACCTC	58
CGCATAAAGAGAAAATATTATTGCGCGG	153
TCGATGAGTGTAACCTCATGTAAGCGGA	42
CCCTGCGATATGTTTTTTTCCGGGAAAT	608
ATTAGGTATAAATGATGAGGTATAAGGA	135
AAACCAATACCTTTTTATTTGCTCGCGC	122
TTCCGATCAGGTCTTTGCAGACGTTTAT	10
GAAAACCACGGCAGATAACCCGCCTTAT	207
GTATAAGGCGGGTTATCTGCCGTGGTTT	115
ACAATATCGCCGCCAGTAGAAAGCTGCG	142
GCAATAAAGCGCGTTGCGGTGAGTCACG	277
AAGGACAAGAGGGGGTAAAAGGGCAGGG	None
TTAAAACAGCCCGCAAAACCGTCTTATT	137
GGCTTACTGCCTGCGCGCGCACATTCCA	1726
TGCGCGCGCAGGCAGTAAGCCCTTCGTG	1687
CCGTTGGAATGTGCGCGCGCAGGCAGTA	541
AACTGTTGATAAAAAAGAGGGCCAGCAT	None
CTGGCCCTCTTTTTTATCAACAGTTCAT	425
CGAAAGGCGGAAAATATTACCATATTAT	970
TGTCCCAGAGTGGCGGACAGATTTCCTC	78
GTGCCGACCTTAACCAGTTTGAAGTGGC	341
AAGCAACCGTTGCCAGTAATGCGGCGGC	229
CGGCGGCAATAATGCGTTTTTTCATAGT	116
AAAAAACGCATTATTGCCGCCGCATTAC	108
ATAAGGTTTGCGCAATATCAGTAATCCG	124
GGCCTCGCCCTGACGGGCCGTCGCACGC	1
TGACTGAGGTGAGCGACAAATTTGCCGG	4
CTCCCGGGGACTCACTCCCTTGCCGCCT	221
GGAGTGAGTCCCCGGGAGCATAGATAAT	51
GCTATTTTCAGATAATCAACCGAGGTTA	384
AGGTGACTATAACAAGATAAAAGACGGT	1743
TTGTTGTCAATGTAAAATAATGCACTGC	109
TAAAATAATGCACTGCCAGCTAAAAAGA	1867
AATATGTGATAAAGTTACTGACTACAGG	884
TGATAAAGTTACTGACTACAGGTATAAT	393
AGTAATAAAAAAAATCTGTCCGCAGAAG	143
TTATCCGGCGCGGTAAAGGCTGATGAAA	373
AAAAATGCGCCGTCAAGGCGAAACCGGC	461
AGCCGCTCTCTGCCGGGTACCGGGAAAG	283
TCACCCCCGTTTTCATGAGCCGCTCTCT	6
ATTACAGAATGTCACCCCCGTTTTCATG	970
ATACAGACCCAATAAGCGCAGCGCCAAC	112
TAATGGATTGATATTACAGTCATTACAG	567
GATTGATATTACAGTCATTACAGGCAAA	346
ACTGTAATATCAATCCATTACATGATGA	2027
GCCTTAAACCGATTGGTCAGCGATTTAA	882
GCTACTATCATCACCGACCTTTCCACAC	40
ATAGTAGCCTTAAATCGCTGACCAATCG	10
GGCCGCAGGCGTTTGCGGAAAAGCGCGA	1
ATCTGTTTTTTATTACAAAGTGTAGTGA	2222
ATTAGCCTGTGATGATCTGTTTTTTATT	400
ATCCTCATTATTTATGCGCATCCGTATC	599
CGCATCCGTATCCGCATCATTCTCATGC	634
CGCATAAATAATGAGGATCATGATTAGC	None
CGGATACGGATGCGCATAAATAATGAGG	596
ATGCGGATACGGATGCGCATAAATAATG	64
CGAATAAGCGGATGCTTGAACAGGCAGG	217
GATAGCCATACTCTACTGCAGGCGCTGA	129
CAACCCGCAATCAGATACCCCAGCACCG	282
CAGAATAGATTCGGCGTCCGTCACCAGC	188
TTGTTTGTTATTGGACTTGAGCTGGACC	1
GAAGCTGCGCGCCTCGGTATTTGGCGGC	82
CCAATCAGTTCCGCCACCTGCCAACGCA	248
TTCTGCAAACTTTACTGCTAATTGGCTG	392
CTGGCGCTCCACATCAAATGAGTGGCGT	466
TGGAGCGCCAGCATTACAGTAGTTCAAA	2525
AGTGGCGTCGCCAGCAGAACGAAAAATT	185
AGCACGAAAATTTTTCGTTCTGCTGGCG	39
AGGATGAGCACGAAAATTTTTCGTTCTG	142
ATTGCGCTTTACGTATAGTGGCGGCAAT	None
ATCAGTCTGATTGCGGCGTTAGCGGTGG	None
ACGCGATCCACCGCTAACGCCGCAATCA	None
GAAAACGCCATGCCGTGGAACCTGCCTG	None
GCGTTTTCCATACCGATGACGCGATCCA	None
CCGTGGAACCTGCCTGCCGATCTCGCCT	None
ACGACAGGTTTATTTAACGTGTTACGTT	None
ATAAACAGTATTTTGTGCAGCCGTCAAA	278
GCGAACCACGGCTTCAGCGGCGCAGGGG	267
CGCCATGACCAGCTTTTTCTCTTCATCT	98
ACCAGCTTTTTCTCTTCATCTACCTGCA	23
AAGAGAAAAAGCTGGTCATGGCGCATGC	None
AGCTGTTGAATTGGTTACGCCGTCAGCC	31
AGATAAGTTGCCATTGTTATAATTTTAG	None
GCAACTTATCTCATCGGCGACGTTCACG	67
ACCATTGGTAATCAGCCAGTAGCGGCCC	152
GTCATGGCCGTGAAACCGAAGTCCAGGG	44
GTTACGGTATAGGCAAAAACGTAACGTT	111
AACGTTACGTTTTTGCCTATACCGTAAC	254
TAGACGCTTTGCACCTGAATACACACTC	607
ATCAATTCGCCCAGAGTGTGTATTCAGG	577
ATATTCGCGTGTTGAGCCGTATTACCAC	106
GAACATCAGCGGGGTGGAGATATTATAG	None
TTCCATCTCTTTAGCTATACTGATGCCA	623
ACCATGAACTTTGGCGAACTGTCTGCGC	224
GGTTTGCAAACGCGCCGCCAGATCGCGG	169
ACCGTGAGCTTATCCAGTCGTTCGCCGA	17
GTTGAAATCGGCCCCGGTCTGGCGGCGC	273
GCCCTGATGGACTCGATTATTCATTGGG	82
AATAATCGAGTCCATCAGGGCCATTTAG	135
TACCACGATCAGGGCCTGCCCGTGCTAA	276
CCGACGCGGTGCTGGCAATGTACCACGA	169
CCTGCGTCGTTAATAACGCCTTTGTGCA	9
GCAGGCGCGCGCAGCGAGACCGGCAATA	1019
TCCCCGCTGCGCCGCAGCCCGCGGGAAC	402
CTCGGCCTGCCTCTCTCGCTTCTCCCTT	18
GCGGCCCGCTCCGTCAGGAGCGCGCCGT	793
AGCAGTGCGCAACGCGTTGTTATCACTC	1
TTGGCGATGGCCTGATCCAACTGCTCAT	1
GCCTGATCCAACTGCTCATCCGTGATCT	220
ATCGCGAATACCAGTTTCGCTGCCCCCC	44
GCGATACCGAGAAGCAGCGTTTTCCAGT	382
AAGAACTGGAAAACGCTGCTTCTCGGTA	6
GAAAAAGTATGAAGAACTGGAAAACGCT	26
CTCGGCTTGCAGTACAACTCTTGCTGCT	61
ACCTGATTGTCATCATAATGCACATTAC	111
TCCACGTTGCCGGTAAAAACGGCATCGT	12
TTGGGCGTGCCGAGCTACGATCGTCCTC	None
ACTATAAAGGGCGCTGGCGATCATGGTG	None
ATCGCCAGCGCCCTTTATAGTCATCAGG	1
GTGGCCAGAAGAGTGGGAATACGTTTTT	None
AAAAAACGTATTCCCACTCTTCTGGCCA	None
AGTAAGTTAGGCTGTGACCGTTTGTCAC	344
CCGTGCCTAACACCACAGACGCTAAACG	158
ACAGGTATGATAATGCAAATTATAGGCG	15
ATAATGCAAATTATAGGCGATGTCCCAC	2443
CAAATTATAGGCGATGTCCCACAATTGA	134
GCTACGGTCAATTGTGGGACATCGCCTA	180
CAGTACTGGGGAAAGATAATTGGCGTCG	452
ATGGGCGGCGGCTTTTGGGGCGTGGTCC	None
GGCGGCGGCTTTTGGGGCGTGGTCCTGG	75
GCCCACCAGCAGACCCAGGACCACGCCC	90
AATATCCGCTTCCGTCACCCGTCCTTTT	119
GGTAATTATCCGCTTTTCCGACCCGAAA	326
CACCGATTCTGCCTGCGGGTAGTCGCGC	192
CTGTCTTTGTGCGCTTCCAGACGCCCCG	312
TGCTCATCCTGATACAGGATAACCAGCC	None
AGCACATTATGGTGGTCAATAAGCCCAG	10
GAAAACTACAATCCGCCGCAGGAACCCT	277
GGGATGGAAAACTACAATCCGCCGCAGG	278
TAGCTGCCAGCCTTCATGGCTTGTAATC	97
GCTTGTAATCGTATCGCCAGGGTTGAAC	601
ACGCGGGTCACGGGAGAATCACTGCGCG	329
CGCGAACCGTCACCTTACTTTTCCCGTC	71
GATGCGCGAACCGTCACCTTACTTTTCC	51
CCTTTTACACTTGGTCAACGCTGGATCA	123
CGCCGCCTTCCAGTACCATAGCGCCCTT	None
ATAATTTTGCTACACTACTGACCGGGCA	3183
CAATACAGTTCGCCGTGTCGCGTGGTTT	346
AAGCGGATGTACGCCCGCCGGAACGTTA	317
GAGAAACTGCTGCGCGAAAACGGCGTCA	34
CGGATGGAGAAACTGCTGCGCGAAAACG	50
AAAGTCTCGCAGCTGGAGCGGCGTCAGG	131
AAACCTGCCTGCGCCACGATGATTACCT	1554
CCTGTACAAAATAACAGTATTACCCCCT	973
CCATCGCTATTTATCAGTTCAGTCAGCA	603
GCTACGGTGTTTATCCATAATGCCATCG	69
AGAATTATGCCTGCCGCGATTCTGATGA	3935
CCTGCCGCGATTCTGATGATGTAGCGAT	3042
ATGTAGCGATATTTCATGAATGAGTTCG	72
AAATATCGCTACATCATCAGAATCGCGG	1230
CCATTTTATCGTTAAAATATCCATTACA	None
GCTTTTAGCGTCAGATATTTTTGCTGAC	886
CAACTCGAATTATTTTGGGTATATATTG	305
TGACTGGGGTGAGCGACAAATCTGCCGG	None
GATGGGCCGAGTAATCCGTAGCCAACAC	201
AAAAGTGTAACAATTTCATTTGGAACAT	485
ATCTTTTATGAATGTGAGTATGCAGGCG	288
AATGTGAGTATGCAGGCGCGTCTGGTAG	504
TGAGTATGCAGGCGCGTCTGGTAGGGAA	403
GAAGGGTTAGCGCGTTGAGTATTGACGA	65
TTTTATACTCAAAAAATCGACTCACGGT	311
TCCGTTTTTTCTGTCGTGTCCTTGCCAG	None
CCTGGTACAACAGACGGTGGGTTGGCGT	163
ACCTTCAACGACTTCACCGCTCTCCAGG	18
GTGGTGGTCAGCCTGGAGAGCGGTGAAG	None
ACCGCTGACGATATGGTGGTGGTCAGCC	135
ACGCTATAATCGACGCCGGACGGCTTAA	800
CCGTCCGGCGTCGATTATAGCGTCATGA	None
TTAGAAGATCTCAAACGCCAGGTACTGG	516
AAAGCAGCTATACCCTGACGCCCGCCAC	197
CTCGGCATGTTGGGTGACCTGACGCAGG	420
TTGGGTGACCTGACGCAGGGTTTCTGCG	344
CTGGCTGCCAATCACAAACCATACTTCA	533
GTTTGTGATTGGCAGCCAGCATTTGTAT	2
AAGTATGGTTTGTGATTGGCAGCCAGCA	375
ACGATTTTTGATAATTATGAAGTATGGT	61
GAGTCAATGGAGGCCGCGCTGAAAGCCG	7
TAGTCGCGCGGATGATGACGGAACTGGT	482
ATGACGGAACTGGTTGTTCGGGCCGTCG	12
ACGGAACTGGTTGTTCGGGCCGTCGCAA	362
GCAATTGCAATTGGCCTCGATTTTGGCA	33
GAGTAAGACGATGGCAATTGCAATTGGC	None
TGGACATTCCAGCCATAGTTATAGACAC	359
GCTGAAACGCAAAATGATCCGCTATTGC	73
ATCCGCTATTGCCGGGATATTCATTTAA	1507
AATATCCCGGCAATAGCGGATCATTTTG	38
CCCATCTGGTCGCCGGGCTGACGCCAAT	2886
GGCATTAAATGAATATCCCGGCAATAGC	20
CCCAACGGACGATCGATAAAAAAATCCA	393
AAGGGATATATTCTTAACCTGACCATCC	161
ATGTGTCCACAAAGATGTCATAAGCCGT	962
GGGGACGGGGTAAGCAGAATCCCTGCTT	None
CAAGCACTGCTGGAACACTTTATCACCC	947
AGCGAATACAGAGTGGATTGGGTGATAA	None
GCGGGGCTGGGCGCGCTTATCGGCAGCG	85
CCAAAAATTGAGCTCGCCGCTGCCGATA	49
CCTGGCTGGTGGGTATTATCGGCTGTCT	333
CAGCGCGTGTTCGGTTTTATCCAGCAGC	119
CTGTTTCAGGAGAATAATTTATTCAGCC	3
ATCGTCGCCGGCAATCAGTAGCGTACCG	26
CGTTTTACGCTGGCGGTAGAACGCGGCG	449
ATGGTAAAGCCAGGTGATATCAATCAGT	741
GTAAAGCCAGGTGATATCAATCAGTTTT	819
CTAAAACTGATTGATATCACCTGGCTTT	481
ACGTGCGCCAGTAAAATGCCCTGCAAGC	3
GCGCACAGACGCAGCAGCGCCAGACGTC	172
AGAAGCGCACCACATGCCACAGGTAGCT	656
CCACAGGTAGCTATCCCGCCAGATTGTC	279
ATAACCGTCTCGCTGGCGGCCTTTCTGG	398
GCAACGCGCCGTCAGCCGTTAATTCCCG	70
GATTAGCGAATGGCAACGCGCCGTCAGC	58
TGATACGCCGGAGAGGTGGTGTAACTGA	548
GCACAAATGTGTCGTTTTTCCAGCCGCC	88
TGTCGTTTTTCCAGCCGCCGGGCACCTT	1056
TGGTGTTGGGGCTGGACAACAATCTGCT	44
GAGGGGAAGAACAGCAAAGCCGATGTGG	None
GCGTTTCGCTGCTCAACCGCCTGCGGAT	246
CGGATCAGGTTCGACGGGTATTTTCTCA	320
AGGTTCGACGGGTATTTTCTCAGCGCGC	479
CGCGCGCTGAGAAAATACCCGTCGAACC	2626
AGCGCGGCACCCCGTTGAGTTCGGCGTT	320
ACTACACTAACGCCGAACTCAACGGGGT	17
AATACCCTCGGCTGGTTTGATTTTAAAT	95
GGAAATCAGCATTTGCCTGACAGCGCTT	962
TTAGCCAACCGCGCGCCTGCATCGTATT	264
GCGACGCGAACAGTTCAGCAGATCCGCC	11
AGCTGGCGGATCTGCTGAACTGTTCGCG	72
TTGTGACGGTAAAACGCAAGACACCACG	270
CCCTCAGGTCGCCTGCAACAACAATTTA	221
ATATTATTGGCCTAATATAGGGATAATA	1546
CTCGCGGAACTGATGCAGTGGGAGGCGA	501
CAGTGGGAGGCGACCGATTGAAGCCAAT	1204
TCTGCAATTGGCTTCAATCGGTCGCCTC	42
ATGTCTGCAATTGGCTTCAATCGGTCGC	None
TGTGACTGAGTATTGGTGTAGGCGATAG	179
CAATATCACCCGGTTGCCATTATATTCT	324
TCGGCGAAGCTTGGCGCGATCACCACTT	533
GGCGCCAAAACCGGTGCGCGTAACCTTC	716
CAATTATCCCTAAACAGTTTTTGCAGAA	569
CCGCCAACGTCGATACCGATGCAATTAT	314
CTGGGTAAATTTCTCTGCCATGGTAGTT	1104
GCAGAGAAATTTACCCAGCATACCGGCC	2
GTGCGCGCGCAGACCGTCAAACGCCTGC	None
AAGTCACCTCTCCGCAGGCGTTTGACGG	405
CACCAGGTGGCGGTCGATGTACAGCAGC	None
TACAGCAGCGGCGTTTCGTTTGGCGCCT	592
CCCACGTGGTCTTTGAGGCGCCAAACGA	339
GCCAAAACGTTATACGAAAAATTATTTG	71
ACCATGATTGTCGATAGCAATACCGCCG	2
ATTGTCGATAGCAATACCGCCGACGTCA	886
GATGCGGTACGCAGCCGTTTTGATATGC	140
GCGCAAGCCCTGAAAGTTATGGATGCGG	32
ACTTCCGGGCCGATACCGTCGCCCGGCA	18
TCGAAGAACTATCATATTGCCGTACTGC	7
GTTTGGACGGATTCAAAATCACCCGGAG	32
ACATCAACACCCATGCGCTCAAGGGCCA	893
TCATGGAAGTAGGCTTCCCGGTCTCTTC	149
GGTGTTGATGTCATGGAAGTAGGCTTCC	39
CGCTCAAGGGCCAGGGCAATCTGCAGCT	232
AGCCAGCAAGTCATTATTTTTGATACGA	29
TTGAATGCCGCCCACCGGTCTACCGCGC	447
CCGCCCACCGGTCTACCGCGCACAATAA	510
CGTTGAGTAGTAGTAGCCCAGTGAAACG	22
GTTCGTTTCACTGGGCTACTACTACTCA	562
TCACATATCGTTCGTTTCACTGGGCTAC	116
CTTTTAGTGGTACTGGATATGCCGTTTA	646
CGGATACGTACTTTAGCTAATTGTGCTG	113
GATAAAAGAACGAGTGGACATTCATACT	486
TCCACTCGTTCTTTTATCCTTTATTGGA	38
AATGTCCACTCGTTCTTTTATCCTTTAT	35
AAAAGTATGAATGTCCACTCGTTCTTTT	86
GTTATATTGCTTGCGTAATTTAAACATT	418
AATCGCAATGGTGTGACTCAGGACACAT	3530
GTGTGACTCAGGACACATTACGCTTGCG	None
TGTCCTGAGTCACACCATTGCGATTCAT	36
CCAGCGCAAGCGTAATGTGTCCTGAGTC	42
CATATAAAATAAGAAAAAGGGAAAGCGT	609
CCAGAGGTCAAAACCGAAAAGCCGCATC	12
CGGCTTTTCGGTTTTGACCTCTGGCATA	596
GGCAAACCACAGCTTCGCATGGTTGATT	122
CGAAGCTGTGGTTTGCCCATATCTAAAA	1482
GTTGATTTGAACCTATTGACCGTGTTCG	402
CACGGGCAGTCGGCTGAATTCCTCGTCC	196
ACGGTTTGACGGACACCTTAACCGCTCG	274
ATGCGCTACATACCGTTGGAGGGATCGA	305
CGCTACATACCGTTGGAGGGATCGATCA	335
TAGCGCATCATAAATATCAAGCACTGCG	42
ATCGATCCCTCCAACGGTATGTAGCGCA	862
TGCTGGTGCGTCATGAGCAGGCCGCGGT	225
ACGCACCAGCACATGATCGATCCCTCCA	9
ATGCGCCGGATTTTATCGGTATTACTGG	269
CGCCGGATTTTATCGGTATTACTGGAAA	229
GCGGGTTATCGGCCTCTTTTCGCAACGC	602
GGCCTCTTTTCGCAACGCGGATATAATA	978
AGGCCGATAACCCGCGATAACGCCCCAG	453
CGCGACAACGTCGGATCGTCTGTCGGCG	4
ACTATCCAGACGGTAGGCGATGAAAAAG	13
ATTTCCCGCTCAACGTGCGCTCCCTGTC	423
CGCTGAGCAGATTCGCCGGATGACGACG	None
ACGACGCGCGTGCGTTTTATCCGGTCTA	10
GGACCTGGGCCAGATATCAGCCAGTAGA	30
CGTAGCGCCATCAGGCAGGTTTGCCGGA	780
GCGCTACGCTTATCGGACCTGGGCCAGA	1365
CGGCAAACCTGCCTGATGGCGCTACGCT	655
GGTTAAAATCGTTAACATCTAAGCGCAG	None
TCGGCATGGGTTAAAATCGTTAACATCT	12
AAATCGCTCGGCTGGCCGGTGTCTCGCG	52
ACTTTTTCTACGGTTTTGTCGCTCACGC	46
GCGGTAGTGCGTGAGCACAATTACCATC	139
GTAATTGTGCTCACGCACTACCGCCATG	1594
GAACGTGTGCGTCCAGCACGCAGCCCGG	151
CGCTGCATTGAGCACCTTTTGCAACGCC	142
ACGTAACGAGTCTTTTCCTTTGTATTGT	64
CAGGCAAGAAATCGTCGAATTAACAGCC	471
AAATCGTCGAATTAACAGCCACTTTTTG	202
TGGCTGTTAATTCGACGATTTCTTGCCT	55
ACAAAAAGTGGCTGTTAATTCGACGATT	1708
TCCTAAAATGCCGCTCGCGTCGCAAACT	49
AACGCAGATATTCGCCGTAAACATTGGC	501
TTTACGGCGAATATCTGCGTTGATTAAT	None
CCAATGTTTACGGCGAATATCTGCGTTG	None
TAAAAAAGCCAATGTTTACGGCGAATAT	None
CGTTGTGACTTGCTTGACAAGCTTTTCC	None
CTTTTCCTCCGCTCCGTAAACTCCTTCG	2
TTCCGGGGGGCAACGTTAGTCAATCTCG	None
GTATGTACCATTGACATCCATCACCCAT	None
TACCATTGACATCCATCACCCATGCCTG	None
GTACATACCATTTGACCGGTAGCGCTCT	None
TCAATGGTACATACCATTTGACCGGTAG	11
GATGTCAATGGTACATACCATTTGACCG	None
ATGGAAAATTTTAAACACACTACGGTAC	None
GAAAATTTTAAACACACTACGGTACTGT	88
AAGCCGTTAATGGGCTGAATATTCGTCC	None
TGCCATCAATATAGATACCATCCGGACG	377
GTCTGCGCAACGGCGATCGCCTGCGGAT	None
GAGAAGCGAGGATCATTAATGGTCTGCG	10
ATCAGCAGAGTGACAGAAGCCCTAAGCA	None
GCGCTCGTTGCTTCCTATCGATCCCTTC	2
CCTTGCCTGGCGTGATCGGTGACGATCT	1625
AACAAGCAGAGTGGCAGCTTCCCGAACC	26
CAAATGAACAAGCAGAGTGGCAGCTTCC	None
CATTGGACATTGAATGGCGCAACCTGAT	12
TTGATCCGTCCCAAGAAAATATTGTAGT	79
AAAGCAGCGGCAAAAACGCAAAAATCGA	None
AAGTTGGTCTGTTCTTCCTGGCGTTTCG	None
CTGGTGCGTCAGGGCGATATGCGTTCGC	6
CGTTCGCTGCGTGTTCAGGAAGTCTCCA	None
AACTTCTTTCGGGTCGGCCCAGATCGCC	291
CCGCCGGCGTCATGAACTTCTTTCGGGT	11
ACGCTCGACAGCCGTGTGGCTGCGGCGG	None
ACCCACCACTGCCACAAAGAGATCGCCC	None
GCAGCTACGCCTTGCGCTATCGCCTGCG	135
CACGGCGTACCAGTCGTCTATCTCAGCC	None
AGCGTTTATCTGCGCTGGCGGGCCGCTT	3850
GTAAAAGCGGCCCGCCAGCGCAGATAAA	None
ATTAGCGTAACGCTCAGCAAAATTGCCG	4
TCCTTGGCGCCGAACACCGCGGGGCGGA	28
ACCGTATCGAGCGTGAGATCCGCCCCGC	None
CCTGTTCGTGGCGCTGAAAGGGGAACGC	1822
CGCATCAAAGCGTTCCCCTTTCAGCGCC	24
CCTGACGCGTGTCTTTTACAATCACCTG	None
TTAGTTTGGCTGGCCGAGCATTTGGTCA	None
CTCGGCCAGCCAAACTAACATGAACCTT	None
GCGCGAAACGTCAGATAAGAAAAGACGT	113
AACAGCGCGGTCAACAGGCTGACGATGG	None
GATGGGCCCGCGTATGATCGCTCGTCTG	13
GGCCCGCGTATGATCGCTCGTCTGCAAA	27
GCTGATTACCAGGACAAAAACGTCGTCA	None
ACGACGTTTTTGTCCTGGTAATCAGCCA	None
GATACTCGCGTGACGCCGCCGGGTCTGG	697
CGCCAGAGCAATACCAGGGCTGGCGACG	None
GCCACAATCGGCGCTTGCGCTTCGCGGC	60
GCGAAAGCGGCGGGCGTCAATGTCGGCG	None
CGTTTATCTCTCCCCCGTCTGAGAATGC	50
CCGCGCGTACCAGGCTTTGGCCTCCTGG	None
GCTTCGCGCGATAAAGACGCCGACAGTC	2
ATCAGACTGTCGGCGTCTTTATCGCGCG	22
ACAAAACCAATCGCCGCCAGCCCGAAGG	None
GAGGCCGACGTCACCATGACAAAACCAA	None
GTATTCTTCGTCGCTTTTCGCGCGATGT	4
AGTGGTCAACCGAAGCGGTTAATGGTGA	None
GTGATGGCGGGCGGTACCGGCGGGCACG	1
GCGGGCGGTACCGGCGGGCACGTGTTCC	None
CGCAACGGCCAGTCCCGGGAACACGTGC	2
ATGCGCAACGGCCAGTCCCGGGAACACG	12
CTTCGGCACTAAATCCGCTTCCATACGA	None
CCAGATTGTAACCGTATCGCCCAGTCTG	None
GCGTAAAGAATGAATACACAACAACTGG	None
AATACACAACAACTGGCAAAACTGCGTT	None
GAACGCAGTTTTGCCAGTTGTTGTGTAT	29
CGTCGCGTTCGGCACATTCACTTTGTCG	12
TGCCGAACGCGACGCATTTCGGGCACGA	None
CCGACAAAGTGAATGTGCCGAACGCGAC	None
CGGCTCAGGTTGCGACAATGTTAGCGCC	443
TTGGCAAAATTGCGCGTTACTTATCTGA	106
GCTGATAAAATCGCGGTCCTGTTGGGCG	None
CCGCCTTCACGTAGCCCGGCCAACACTG	None
CGCATCCCGTCGATCCGCAAGAGGTCGA	58
CGCATTAATGCCGCCTTCACGTAGCCCG	27
TCGCGCAGCTTAAAGCAATGGGCTTTCA	None
CAACGCAATAAAGACCTTCTGAAAGCCC	None
CTTTACAGGGTGCGTTATCATTGGCTTT	None
GTTCCTGCCGGTTGGATACGAATTGACG	None
TCGCAGGCTGCGCTGAACACGCGAAACA	None
AAGAGACGCCTTCTTCACGCCGCAATAA	58
GAACGCGTCTTGCAGGAATTTTATTCCT	11
AAGGTTCCCGGCGCGCCCAGAGCCAGTA	None
TTCACATCCTGCGTCATGAAGGTTCCCG	None
AATCTTCAATTCATCAGGCCACTGTTTT	5
ATCAAGGCGACGGACAGAAAACTGGTAG	None
GTCAATATCATTGGCGTGGGCAGTTGCC	None
ATATTGACCATACCGTCGGGCAGAACTT	50
GGCAACTGCCCACGCCAATGATATTGAC	140
GATAAAGGCGGGGTGAATGACCTTGAGT	None
GCGCGCTGAACGCATTTCACCACTGACT	None
GGCACCATACCAATTTCATTCTGACAGC	None
ACGGAGAGAGATTATGTTTGAACCTATG	None
TTTGAACCTATGGAACTAACCAACGACG	None
GAACTAACCAACGACGCGGTGATTAAAG	None
ACTTTAATCACCGCGTCGTTGGTTAGTT	None
TGTTCAACAGCGTTACCGCCGCCACCAC	None
CGCTCGCGCACCATGTGTTCAACAGCGT	None
TATAGTACACTTCGGTTGGATAGGTAAT	292
TGTACTATACATTCGGCGGGCCAGTTTA	None
ATCAAACAAAGGACACTTAAACGTATCG	None
TCAGGGTGACTTTTTTGCCGGTGTGTAA	None
ACCCCGGTATTGGCCGGCGCAGGGCGTA	298
CCAAATCTGTGCGTGATACCATGCTCTG	819
GTATCACGCACAGATTTGGCATCGGCCG	23
CTCTGTACGTGTCTGGTGAATGAGCATG	1741
ATAAGATTTGTGCGCAAATTGTTTTGAT	None
ACGTGAGTGGAATACTGACGCGCTGGCG	None
CGGCCAGAAGTATCGTCTGCCTAACTGT	None
GTCGCGGCGAGTTTTGGTTTGCCCGCGC	1
GCTAAAGTTAACTTTAGACGCGGTGCTG	None
CCAGTAATCTACGGTGAAATTGGGACGA	7
GCGCCGCAAACGCTGCCCGTTGCCGACG	23
CTAATCAAATTATTAACCAAAGTATTCG	None
CGTAAGGCCGTCAGCCTTATTAATGCGA	2251
CGATGGAACCGGAGATGGAAAAACTCTC	12
AACGCCTTTGCCGGACAGCGCGTTCAGG	None
TCGGCAGCGTAAGCTTCACGTTTGGCTG	12
TTGTCGCGCAGGTAGTCAAAACCGTATT	None
CGCTGATGCGTATTTTCGCCTCCGATCG	23
CGATAAACTTACCGGCCTGATAAGACAT	125
GATGCAACAAGATGAAAAAACTGCAAAT	85
CAACAAGATGAAAAAACTGCAAATCGCG	1202
AAAAAACTGCAAATCGCGGTTGGGATTA	68
CGCATCAGCGGCGCGTTGGGTAATAAAA	439
TGTCTATCCGGGAATTGATATTCCAGAG	245
CGCAAATTGGCGTAATTTACGAATAATC	145
TCGCCGGTTTATTTGTATTATCCCGGCC	19
CGCGCGGCCGGGATAATACAAATAAACC	406
GCACCAAAACTACGCGTATTTATTGATT	317
ACAAAAATAATCAATAAATACGCGTAGT	182
GCGATATTGCCGTCTCAACAGAGCCATC	96
GCTCTGTTGAGACGGCAATATCGCCTTA	789
GGCCGCCGAAGAGAAACGAATCGCCAGC	8
AATTAACTGACAGCGTTTAGAACAAAAT	117
GGCGGAAGGGGCTAATTTCCCCCCAGAC	507
GGGCTAATTTCCCCCCAGACGACCGGTT	864
TCTGACGTGACCGTCGTAAACTGTCCGA	309
GAGTAAAAATGTCTGACGTGACCGTCGT	12
CCGCTGGATAGTGAAAATGGTCTGGTGC	3
GTCTGCAATTGGCAGGTTGATGGAGAGC	37
GAGAGCTGTTGGATCAAAAACTCTATGC	None
CGCAGCCACGTACGCATCTTCTCATTGA	1047
CGTACGTGGCTGCGCATAGAGTTTTTGA	198
AGAAGATGCGTACGTGGCTGCGCATAGA	360
CACACCCAGGTCCTATTTGAACACCCTC	346
TTATTGATAATAACGGCGCACCGGATGC	313
CGAAAAAATACGCTCACGCAGCGCCCGG	2
TTCCGCTATTGCGTTCAGGGCGGGCTGC	6
GTTGAGCCAGGGCAGCCCGCCCTGAACG	20
ACGGTTATTCCGAGGTCAGCGAAGGCAT	None
CCTTCGCTGACCTCGGAATAACCGTCAT	26
AGGTATACCGTAGCCTTAACCGGCGGTA	20
GGATTGTAACGTAAAAAAAGAGAATTTC	10
ATTAGTGCGTATGATAGCGTCACTGGAG	51
CGTATTGAAGAAGATCTGAAGTTAGGTT	269
TCGAACTGGAACGTCAATTCACCTTTAA	98
GATACCGTCGGGACGTTTGAAATGGCGC	162
CTTGCGCCATTTCAAACGTCCCGACGGT	800
TACAGCAGTCAGAATATCAAACCCGGCC	55
TTTATGTACAGCAGTCAGAATATCAAAC	21
CGCTGATGTTGCAGGGTGATGATCAGCG	9
TTGCAGGGTGATGATCAGCGCCAGACGA	241
ATCAGCGCCAGACGATTGTCCGCCCATA	143
GGCGGACAATCGTCTGGCGCTGATCATC	27
AGCGTTAAACAGCTCTGGCGCTGGCAAG	54
CCCCATGAGCGTTAAACAGCTCTGGCGC	8
GAAAATCATCGGCATAAGCCGGATCAGG	55
CAGAGCGTCCAGTAACGCATGAGAGGGC	1
CGTTACTGGACGCTCTGCATTTCGCCAC	45
AGAGGGCGCGTCGACCACCGCAACAGTG	219
ACGTTGACACAAGGTGTTGAGCTGAGCG	338
AAAGACGCTCAGCTCAACACCTTGTGTC	35
TTGCAAACGTTTGTCCCCTACCGTACTG	None
GCGATGATGCCAATAACGACCATCAGTT	806
ATGCCAATAACGACCATCAGTTCGATAA	1481
CCAATAACGACCATCAGTTCGATAAGCG	533
GTCGTTATTGGCATCATCGCCATTTTAA	261
GAAAAACAACGCGGTTTCACGCTTATCG	271
ATTTTCGCTGCGTTACATGACACGGCAA	56
TAACGCAGCGAAAATCTTCAGAATCCGC	47
ACACGGCAACGTTATTGCGAGGCGCTAC	182
ACGCGGATCTACGGACAGGTGATTTATA	704
GCGCTGCGCCGTCGGGTCTATAAATCAC	226
CTCTCCACCCGATGGCGCTGCGCCGTCG	1080
AAAACCATATTATCGCCTCCGGTTCGGT	282
AAGACCTCTTCAACCCAGCGCTTGCCGC	1400
CCACGGTGATCACTCGTGAAGACGGCGT	530
GGCTTGCGTATCTGCCGGCAAAAGTTGC	30
CTGGCAACGATATCACCGCGCAACTTTT	8
CGTTCCAGTAGCGCGTCACGTCGGTCGT	9
CCGCCTCGCCGTTATAACCCAGACGACC	10
CTACTCTGAAGCAGCTATAAGCACCACT	71
TTGCCAGATAAGGGTTGGTTGGTAGAGG	None
CGGAGAAGGGACGCGTCGCGCCTCTACC	4
ATTGCCGTCCGGATGACGAAAAACCGTC	50
ACGAAAAACCGTCCTTGCTGGTGGTGCA	387
CACCACCAGCAAGGACGGTTTTTCGTCA	10
CATCGATCCACGGACCGCCAAACTCGCC	61
ACATGACGCTGTTTACGACATTACTGGT	188
ACGCTGTTTACGACATTACTGGTGCTGA	954
TCGTAAACAGCGTCATGTCATCTCCTTG	54
ATCGAGCTGCCAGTGCTCGCCCAGCTTA	207
CGTAATCCGACGGAATAGCGCCTCCAGC	431
TTGCGCACGATGGGAATGACGGCGATCG	60
GCGATCCGTTGTACGATCCCAACCGCCA	None
GCGAGCCGGTAAGACTCAGTAAGCCAGA	310
TACCACTTGCCGTTGATGCGGTGCATTT	263
CGGTGCATTTCCGGTGCCCAGATGAGCT	252
AGCTGGCTCATCGGGCCGCTTTCCGGTT	243
AGCCAGCTCATCTGGGCACCGGAAATGC	122
ACAGGCTGGAAATCCGCCGGGCTAATTC	None
GCAAACTGGCCAAACCCGTTTATTGAAC	724
ATAGCGCCAAAAATAATGTTACATCCGG	201
TTACATCCGGCGTCACCCATGCCATACC	456
CCATACCCGATTTTCTCTCTTACCGAAA	138
GCATGGGTGACGCCGGATGTAACATTAT	59
GATAAGGGCAGACTTTCGGTAAGAGAGA	324
GGGAGAAGTCTCAATGGATAAGGGCAGA	207
ACGCCGCTGATATGGATAAAATGGTTAT	26
GATAAAATGGTTATACGTGGGAAACTGT	None
GTTATACGTGGGAAACTGTGAGGCAGAT	134
TGCCTCACAGTTTCCCACGTATAACCAT	4003
GTGGCGTTACTTTTCCGCCCTCCCCGTC	122
CCCACTGATCGTGGCGTTACTTTTCCGC	None
GCGGCGGTATTGATCATTATGCTGATGA	57
GCAACTAATACGTACAGCACCCAGTAGT	134
CGATTGCAGGCTTTATTGCCTTTCTGAT	335
CGATAAGCTGAATATGGCGGTTTTTCAG	34
GCGGTTTTTCAGGCCGCGCTTGAGCTGC	91
GACAGTCAGCAGCACGGCGAGCAGCTCA	109
ATGGACAGTCAGCAGCACGGCGAGCAGC	232
CAGGTGCATTCGCGGCCACATACCATTA	None
ACGAGTTGCGTAAAAAGAAAGCACTTGT	181
TTAATTTGTTTTTATTCATTATTTATGC	652
AATAAAAACAAATTAACATCTGTAAGGG	613
CATAAATAATGAATAAAAACAAATTAAC	1884
CATAAAAATGCATTTAATCTACTGTTGA	399
CATTTTTATGCATAAATAATGAATAAAA	1036
ATTTCTGTAAAATTGTTAAAATGTGCCT	1303
GACAGAAGGTGAATACTTTGTTACTTTA	None
GCCTACAGCAAAATCCGCCAACCAAAAC	46
TGATCGAGCAGCAGCTGGAGTTTTTAAT	3
TTCCCTCAAGGATTAAAAACTCCAGCTG	None
GCGCGTTTCGAGCAGGTCAAACTGGGAT	3
CGCTGGAAGGCATTGCGGCTTATTACGC	52
CCTTCCAGCGCATGGCGCGTTTCGAGCA	1
TCAGAACGTTTCCAAAATGACGTGGATC	7
ACGTGGATCCGATCGAAACTCGCGACTG	50
ACCGATTCGATCGCCTGTAGCCAGTCGC	None
TAATTACTGGCCCCTGCGCCTGCCGCGA	None
CGACGTTCCAGCTCCAGATTACCCGGGT	86
ACCGTGCTGCGCGCGTCTAAAAAAGACC	41
GCTATCGAAATCAAAGTACCGGACATCG	2
TCCGGTACTTTGATTTCGATAGCCATTA	None
AAGTTGAAATCACCGAGATTCTGGTCAA	312
GAAGTCCCGTCTCCGCAGGCTGGCGTCG	5
ATAAGTGCACCGGTCTCGGTTTTGTCGC	None
TCCGGTACGTTAACGTCTTTCACGCCCG	43
TTGTCTGACATTCGCCGTCTGGTGATGT	None
GAGTTTGTGAGGTTATTAGCGAAAGCGA	83
TTACAAAATTGTTAACAATTTTGAAACA	None
CGCCCGTATCTTACAAAATTGTTAACAA	3392
ATGAGTACTGAAATCAAAACTCAGGTCG	None
AGTACTGAAATCAAAACTCAGGTCGTGG	None
GCCAAAGGCCGTAAAGTGAAAGTGGTCA	29
ATCGCGTTGTCGAAGTTGATCACGGTTT	None
CGGAATAAACGGTAATTGGATCGGACGA	None
ACCAGCATACGCTTCGGCACTTCTTTCA	16
CATGGCAAATCAGATGTGTCAAATGATG	None
GCAAATCAGATGTGTCAAATGATGGCGA	10
TGTCAAATGATGGCGAAGGATAACGAAA	3
CTTTGAAAAACGTACTGCTGCGGAAACG	572
ACAGACAAAGGCACTACCGACGGCATAA	456
AAACAATTAGTTGGTCGAAAATGACAGA	127
AGGTTTGATATATGAAACTTTTTCTGAC	161
AAACTTTTTCTGACAACAGCAGCGCTAA	155
CCGGAAATCAAGGTCGCAGTTAGCGCTG	None
CCATGCCGGAAATCAAGGTCGCAGTTAG	612
GCATTTGCCAGCGATCCCGTCATCCCCT	53
ACGGGATCGCTGGCAAATGCCATGCCGG	142
GGCACCGGGAGCTGCCAGTCTTCTCGTC	19
CGATGGCCTTCGCGCCAGTCACGATTGA	392
GCCTTCGCGCCAGTCACGATTGAAGCGG	243
ACTGGCGGCAATTTCTGCCGCCGGAAGG	103
TTAAGCGCTCTGTTACTGTCGTTACCCT	199
AAAAAGGTTATGTTAAGCGCTCTGTTAC	None
TTAGCGGCGGGTTAAGCGCAACGCAGCA	81
GGACGATAGTTTAATTTTTAGCTAATGT	1
AAAATCCTGTTATTGTGCCTTATGCGGT	None
GCTGCGCTTGTCGAGCTGCTGAAGACCC	39
AAGCCGCTTATGTTAAAGCCGGTTTTCT	None
TTAAAGCCGGTTTTCTCGCTGCTGTCGC	256
GCTTTTTCTGGGGAGACCAGCGGGGAGG	None
GTGCCCAGCAGTTCAATGGCTTTTTCTG	None
TTGTAACCACCCTGCATGGTGCCCAGCA	5
GTTCTTACGCTGATGATGGCTGGAAAAA	1618
ACAGTGAAAATTGGGAAGGCAAGGATTG	106
AGCTGGGATAAATTTTGTTTGTTAATTA	203
AAAGAAGTTGAGATGGATATTGAATAAG	154
GATATTGAATAAGCTTTAAGGTTCCCAT	893
GGAACCTTAAAGCTTATTCAATATCCAT	2
TGTATAATAATTATCATTATACATGCTA	None
TATAATGATAATTATTATACACTTTATA	35
TAGTAAATTTACACTGCTAGCATGTATA	187
CTATCATTATGAATGTAGTAAATTTACA	6
GGTAATTATCGCAGCTATGTAGAGGAAA	76
CGTCACCGCTGCATTGTACCTATGGGTA	228
GATTACGAATTTCTGCGCGACGTTACCG	59
TCGATGGGCCACGAGGTGGTCGGTCACT	657
GACATTCGTACTTTTACCCCTCCGGTAA	561
GGCCACGAGGTGGTCGGTCACTGGTTTA	649
CCCTGCTCGTTGCCAGGAGCGTTCGCTG	14
CCGCACAGGGATAAACTCTCTTCATCGT	None
TTAATTTGATTGAATATAATCGTTATGA	354
AACATCAAAAAAGCAATAGAGCGCGTAC	None
CCGCCGGGTACGCGCTCTATTGCTTTTT	198
ATGGTCGTACCGCTCGTTATTGGCGCAG	104
GTCGTACCGCTCGTTATTGGCGCAGTCA	1215
ACTGCGCCAATAACGAGCGGTACGACCA	952
GCGACAAGCAACTTAGTGAGCGTAATCG	11
AAAATGATAGTTATCGCCGATGATTTTA	63
ATAGTTATCGCCGATGATTTTACCGGAT	166
ATTTTACCGGATCGAATGATACCGGCGT	35
ACTTCCGTTCTCGCCCCCTTCTTCGCCA	76
ACTAACACATCGGCGCGGCGGGACGGTT	179
CCGCCTGATCTGCGGGCATCGCCCGGCT	3
TATTGTGGAGACTAAAACCGTTGCCATT	91
GCAACGGTTTTAGTCTCCACAATACATC	None
GTAATGGCAACGGTTTTAGTCTCCACAA	6
GGCGATCCAGCGGGCATTGGGCCGGAAA	542
CCCGCTGGATCGCCCATGGTAATGGCAA	674
CCTCGCAACGTTGAAACGTTTACAGGCG	421
GTACTTTACACCGATAAACTAAAAGTGA	1376
AGGGGCAGTATGATATGGTGGTGGCGAT	None
CAAAATCTGAGAGCATGGCCGTATCGAT	None
AAAGGACAACACCGTCTGGATCTCATTG	None
AGATCCAGACGGTGTTGTCCTTTCATAA	17
GTTTTTCAGATACGCCACAATGAGATCC	152
CGTCAACCGCCTCAACCAGCTGTTCTAC	80
AGCAGGGCGTGATCAGCCGTAGTCATGG	None
GCGGTGTGGCGCTGCGACGTTTTGAACC	490
TTTGCGCCGATAATGGAGCAGGTCTCCG	225
GAGCAGGTCTCCGACAGGATCTCGGTCA	124
AACTCTATAACGCCAACCGACTGACCGA	791
GCTATATCGCCTATATCGATGAACTCTA	565
GCTTTAACAATCTGACGAAAAGCCTGAG	1128
CAGTTTCAGCTTTTTCAATTTTTATCAC	172
GTCATAATGCCGCCGTAATAGGTCGGAA	1601
ATTAAATCCTGGTGATCGGTTTTTTCAT	None
ATACAGAACGTTGTCTACGGCAAAGTAC	774
CCACATCGTATTTTCGGCCATTGGCTGA	877
TGGCATGAAACGCTACACGACCAGTTTG	54
GCCGAAAATACGATGTGGCATGAAACGC	332
GAGGTATCAGCCAATGGCCGAAAATACG	484
GGCGCAACATCATAGCTAACAATGACCG	61
CCGCTAAGATCGCGGTAGCTGTCTTCGC	123
CGCATAGCTATTTGCGCATAAGGCCATC	8
CGCAAATAGCTATGCGCTTACTGAATCC	1178
GCCATCAGGCTGCCAAACAACACGGGTC	370
GCCTTATGCGCAAATAGCTATGCGCTTA	112
AAGACGTTTTTCAGACCCGTGTTGTTTG	113
CTAACGTTGACTTTCCCTGATGCCGTGG	2
CTTAGACACCCGCCTGTTCATTATAAGG	4
AACAGGCGGGTGTCTAAGCTTAGACCCT	369
ATTATGTTACGCCGTGATTTCTTAAAAT	719
TTACGCCGTGATTTCTTAAAATATTCAG	4
CAACCCCCAGCGCCACTGAATATTTTAA	1065
CGAGCAACCGTATGCAGTTAATTGTTAA	156
TCGACTGTCCGGCTTTAACAATTAACTG	1451
GATATCAACGGTCACGCTTTTTCCTTTG	1459
GCGAGATGGATCATGGCAACATGGATCA	132
CGCCAGCGAAAACCGGTAATATCTTTGT	3
CCAGACAAACGGTAATATTAGCCAGATG	5
CCGAAAAACACCAGGATATCGCTACGCG	41
CTGGTTGTGGCCGGATTGCTATGGCGCA	100
GGGTAGTACCAGGAACCGCCAATAGCAA	None
GCAGAAAATAACGCACGATCGCCACGAT	269
GTGTCTTTTTATGGCAGAAAATAACGCA	221
ACGATCACACATGTTAATTCCTATACTT	807
CCGCGAATGAATACGTTTGCTGTTATAC	142
AATACGTTTGCTGTTATACTGCGTGCCT	24
GTTATAAATATGAAACATACTGTTGAAG	45
AAACATACTGTTGAAGTCATGATCCCCG	None
ACTTCAACAGTATGTTTCATATTTATAA	19
ATCCCCGAAGCGGAGATCAAAGCACGTA	842
AGCCACGCAACAGACCTACCAGCACCAT	213
AGGAACCTGGACTTCACGGCACAGGTCC	13
ACCGCCTCCAGTTATGGTAGCGGCATGT	759
GCGATAACGCTGAGCGTAGTCGATACCG	87
TATTTCAGACTTAGGGCGGAAATACCCT	1225
ATAATATGCTCAACTTCCAGAACATCTA	627
CTCAACTTCCAGAACATCTACCGCATAC	253
GTCAAAAATGCTGGTGGAAGAGGACCCC	None
CACTATGGTCAAAAATGCTGGTGGAAGA	160
AGTGTATCTATGTCTTTCATGGAAGTTA	None
AAAGACATAGATACACTCATCAGCAACA	None
TGCGTTGGGCTAATATAGGGCAACTCCG	5
GTTTAAATAATTACGGAGTTGCCCTATA	None
ACCATTGCGCTGGAACTTCAACAACTTA	415
CCGCGCAACGCCTGAACGCCGCCGGGAT	6
GAGCAGGGAAATCGACCACCATCGGTAT	None
GTGGTCGATTTCCCTGCTCCATTTGGCC	1
AGCTGATAATACCGATGGTGGTCGATTT	313
AACGCGCGCGGATGCTCTCCGGTGGGAT	744
CTGTGCCGCAATATCGGTATTATTCAGC	16
ATGCAGCTTTACTGGGTTGCCCTTAAAA	1723
CAGCTTTACTGGGTTGCCCTTAAAAGCA	428
CTTTTAAGGGCAACCCAGTAAAGCTGCA	319
CGGATCTGGGGGCAAACGCTGGTGCCGC	291
ACGGGCGGCACCAGCGTTTGCCCCCAGA	None
GTGATGACGGGCGGCACCAGCGTTTGCC	26
GTCTGGTCAAGGGGAAAAAAGAAATTAT	104
CGTGCCGCTGGTGGGTTGACACCAGCCG	313
GCCTGAAAATAGCGATAGCGCCAGCAGC	1088
CTGCTGGCGCTATCGCTATTTTCAGGCC	None
GATGCTGCTGGCGCTATCGCTATTTTCA	765
AAGAATTTATGGATGCTGCTGGCGCTAT	468
GTTTTCAATAAATGCCGGATTGAAATAG	72
CCGGATTGAAATAGTCGCGCGCCCATGC	20
GGCGCGCGACTATTTCAATCCGGCATTT	118
CAACGTGTGTGAACGTGCTGCCCAGCGC	447
CGCAAAAGGCAACACCGGGTATTTTATT	99
AGAGTGCCGATGCGCAAAAGGCAACACC	3
GACGCATCTTTGGCATCGCCGTGAAAAA	385
CCAAAGATGCGTCCATATCGATAAGCAA	67
TTTATCCCTGCGGCATGCGCCAGCGAAC	60
CCGCAGGGATAAACATCGGCACAACGCG	6
CGCCAGCGAACCGCACAACAGGCAACAA	5695
AATTCATTGGCTAAAGCAGGGTTGCTTT	536
CAACCGCAACATTCTATCTGCAATATAA	29
AGGATGATGCTGAGAATATTGGCGTGCA	676
CGACCATCCTGAAAAATGAGGATGATGC	141
AGGCCGGTGATATGTACGGTGCCGTCTT	9
TACGGTGCCGTCTTTGGCGGTGTCTGCC	26
GCGGCCAGTGCCACAGTGAGTGTTTTTA	2337
AAACTCTCCTTAAAAACACTCACTGTGG	115
AAGGCTGCTAACAATTTTAAAAATAATG	204
CAAATTTTTTTGAATAAAAAATGATCGT	184
ATCGTGGTCATAGTGTGTTGTCGGCCAA	725
TTTTTTTGGCCGACAACACACTATGACC	369
TCAGCATGTTTTTTTGGCCGACAACACA	137
ATGTCAGCATGTTTTTTTGGCCGACAAC	None
GAGGAGAAGTTATGCTGGGATGGGTCAT	84
CTGGGATGGGTCATTTCCTGTCATGACG	37
GGTCATTTCCTGTCATGACGATCGGGCG	14
ACAGGAAATGACCCATCCCAGCATAACT	163
CGGCTGAGCATATTTACGCTTAACCCAC	15
GAGGGCGTCACACATCATGCGGCTGAGC	7
AGTTTTGATCAATACCATTGACGACGCT	526
ATATATGGTTATGCGCGTTGTTCTTATC	123
GTTATGCGCGTTGTTCTTATCTTGCTGT	428
CGCGTTGTTCTTATCTTGCTGTTCTTTT	1433
GCGGCATCTTTCGTCGTTTGCATATAAC	75
CCGAATTTAAAGGCATAATAATCAGCCG	8
GCCTTTATCGATAAAGCCCACACCGAAG	None
TCCGGCGCGTTATACACCGGCGTGTCCT	80
TCGCCAACTTCAGCGCAGTGCGCCGCCG	125
ATTCTGGAGCCGCGTTCAGCCGCAATCG	278
CCTCCGGTATTCTGGAAAACGAAGCGAT	693
GCACAGGAACCTTCGTAGTGCAGGTCCG	133
CTGCAAGGCAAGCTCCACCGCGTAAAAG	405
ATTCGCACCATGCTGCAAGGCAAGCTCC	319
TAACGCTTTGATTATCGATCAGACGCGC	13
CGTTACATTAGCCCAGTAGACAGGGGTT	705
AGGCAAAAGCCCGGGCTGATGTGGTGAT	60
AAGCTGGTCGATGAGGCAAAAGCCCGGG	338
GCCGTCGTGCAGGTTGCCCATGGTGGGA	485
GGCAACCTGCACGACGGCCATATGAAGC	44
GTGGGAACCAGTGCGACGCGTTTACCTT	None
CTGGCGCAGCAGCGGCAGGGTTTCAATG	252
ATCCTGCCCGATGGCGCTGCGCTTATCA	2041
GCGCTGCGCTTATCAGGCCTACATCCGT	88
CGCAGCGCCATCGGGCAGGATCATCAAG	172
TAGGCCTGATAAGCGCAGCGCCATCGGG	None
ACGCGTCGCGTCGCCATCCGGCACGGTC	179
GCGACGCGACGCGTCTTATCCGGCCTAC	872
AACACAGCTTTCACTAATTTTTCTGACC	52
ACCACAAACCGGCACGGCGCGTTCGGTG	30
CCTGTTCCGGGGTGGCGTAAGCCATAAA	97
CCCAGAGAGTCGCCAACCAGCATCACAT	610
TGATGCTGGTTGGCGACTCTCTGGGCAT	87
CAAGCAAGAGAAAAAACGCTTCGCGACA	189
AAACCCACCACCATTTCACTGCTGCAGA	1980
ACTGTTAGAATGCCGGGAAATATAACTT	65
CTGTTTGGCGATGAAGTCATTAACACCG	898
CGCTGGGTATGGTTAAGCAATTCTTCGG	None
GTTAAGCAATTCTTCGGGGGCGAGAGCG	8
TCGGCGATAGCCTTCAGGGCGGCATTGA	73
CCGCCCTGAAGGCTATCGCCGACATTCC	507
ACGATCGCGTATATCGCGCTTGGCAGTA	88
ATGACCACGAAACGTTGCCACTTCGATA	85
ACCACGAAACGTTGCCACTTCGATAATT	454
ACGATTATCCCGCGTGAACAGCACGCTA	99
TGGACGGGCGACGGCTTGTTCTGCCTCG	None
ACACTACCGAGGTGCGCTATTTTTACCC	1
TATGACACTACCGAGGTGCGCTATTTTT	21
CGTCTCGCTGAGCTATGATTAGCCGCTA	1
GCAATCACAGCGTCATGAGGCTTATCGC	63
GCGAGGTCTTATGGCAATCACAGCGTCA	None
CGAACGCGCCAAATTCCGCGTTGCGCAC	24
CAGTTCGCCGGATGGCGACGGCGCGAAA	10
GCGACGGCGCGAAACGGCCAATATAGTG	None
ACTGACTCACACTATATTGGCCGTTTCG	1483
GCGTAATCAACTCCGGGATGAAGTCGAT	1694
CTTCAAGAATACGCTTGAAGTGCGATAG	66
AACGAAGCCCAGCTATCGCACTTCAAGC	37
GCGAGAATACTCAGGGACGATGTTTTAC	None
TTTTACGGTTTTGCCCTTCTTGCATGTT	6
CAAGAAGGGCAAAACCGTAAAACATCGT	6
CATCTGCTATTTATAGCGACCTGATTTT	587
ACGTGCGGGGGAAAAACGTGTAATGGCG	14
TTACAGGCAGATTTCCGCCCGGACTGCT	251
CGCCGGATTGCGTTTCAGTCAATTCCCA	588
CGGATATTTGCGTTTAGTATTTTCTGAT	7
TCGAATACCAGACGGTATCGCCAGGCGT	293
GGGGTGAAAATAGCATCGACATTCCTTC	None
CTATTTTCACCCCCTTTACAACGCGCTA	129
TCGATGCTATTTTCACCCCCTTTACAAC	9
AAGGAATGTCGATGCTATTTTCACCCCC	43
CGGGTGAAAAGGCTGCGGGCTTTGGTAA	52
CGCCAGCCGCCGCGCGGGTTGTTGCAGT	75
ACGCCGGTCAGTGGCTGCGTTCGCGCGT	23
TAGCGTAAAGCCCGGCTGTCGAATTCGT	41
GGCGGCGCGCCAGGCGATAATTTGCGCG	202
TCTGAGCCAAAACGGCTGTTTTTTGCGA	37
GATTAACACGATGCTACAATGCGGCGCA	986
CTACAATGCGGCGCAAAGAAAGTTAACC	250
CGGCGCAAAGAAAGTTAACCCCGTGGAG	481
ACGTCACAAACGGCTCCACGGGGTTAAC	80
AAATTCATCCAGTATCACCAGCCCCACG	3
ATTAACAGCCTGAGATCGTCACGGAGCC	7
ACAGGCGTACAGTCGTTACGAGGGCTAA	640
CCATGCTGCAACGTCTGGATAGTGAACT	441
TCTGGCCGGACGATCCGGCGAATACGGC	324
AAGTATTCGTGACGTGTTATACGTTGCC	407
TATTCGTGACGTGTTATACGTTGCCTCC	910
GCGATTAACGCCTTATCTGGCCTGGAGG	None
AGTAAATTGAGAGATTTCTTCTTCTGTC	69
AAATCTCTCAATTTACTCTTTTGCCGGA	85
AAGAAATCTCTCAATTTACTCTTTTGCC	None
AATAGAGAATCGGGCCTTTGCGCCTGTA	40
GCCCGATTCTCTATTCTTCCGCCAGACG	None
TTGCGGAGAAAAAGCATGGCGGGGAATG	29
CTTTTTCTCCGCAACATACAGGCGCAAA	509
GCGGGGAATGACCGCGAGCCGATTGGAC	None
ACCGCGAGCCGATTGGACGTAAGGGGAA	9
CTGCCGACGACGGCTCACCTTTTGTTTC	156
ACGACGATTATGATGATGACTATGAGGA	7
GCGAACAGCACCACAAAAACGATAAACA	665
TCTGGCTCAAGGTTCACCATCCGGCCAT	499
GCGCTGATCATGGATGCCCGTTACAGTA	454
ATAGGCGAAATATCGTCGCAATGGCAAG	9
ATGCTGCGGTTATAATAATAATTATCGT	None
CTGCGGTTATAATAATAATTATCGTTTA	330
GTTTACGTTATCATTCACTTTCATCAGA	94
ATAACGTAAACGATAATTATTATTATAA	22
AAAGTGAATGATAACGTAAACGATAATT	32
GCGCGTCTTAAAACTGCTCAGCCAAACT	21
CCGCTAACCGCTGTGGCTACTACAACTG	54
TCTGTCTATGCACAGGCGGCGGTTCAAC	1850
CACAGGCGGCGGTTCAACCGAAAGAAGA	949
GTTTCTTCTTTCGGTTGAACCGCCGCCT	46
GTCGGAGCCGGTCCCCAGGCACTTTCCT	2
ACGGCGTCTTACACTTATACTGATGCTG	964
CAGGAAAACCACATTCATTCCGATACCA	204
AATGTGGTTTTCCTGCATCGCAGCCAAC	503
ACCAATAAGTCCGGTGACGCGACCTGCG	21
GTTCCGGTAAATCCACGCTGTTAAAAAT	32
CTGGGCCGCCATCAGCCGCCTTCCGAAG	143
GCGGCCCAGCATTTTTAACAGCGTGGAT	21
GAATGACGGTGCGCGAACTGGTGGCGAT	27
CGTGATTTATATCCTCTTACTCGCCGCC	11
GCGCTCTCGCCGCTGCTGTGGCAAATGA	1187
AATACGGCGCAGGCTGCCGCTATCGATC	None
GCGTGGCGGACGTGCCAAATTATAAGCT	77
TGGGTCTTCGCACTGAACCCAATCTCGA	23
TTTTTCTGCCGCAGCTTCCAGATTCAGC	480
AAGCGATCGTATTGCGCCAGATGTTTTT	15
CGGCTTCTGGCTGGCGATGAAGCGATCG	453
CCGGATGGCGGCGCGAAAAGCGTCTTAT	52
GCGGCGCGAAAAGCGTCTTATCCGACCT	58
GCGGCTTCGCCTTATCCGGCCTACAAAG	3
TCAGCCAGCAGGCGGCAACAAACAGCGC	42
GGTTAACTTCTCCGTTGCGCTACCGCGC	255
TCGATATCCGGTGACCAGATAGCCTGTT	77
TCGGGTGGCAGCCATGCTCAACCCGACC	6
CTCAACCCGACCTACAAATTACACAATA	1635
TTGTGGCAATATTTTGTAGGCCTAAAAA	373
CAGAGTTCCCTCGATAAAACGTGACAGG	417
GATACAAAAATAACACCTGCTTCTTGCT	94
ACTTATCGATACAAAAATAACACCTGCT	260
TAATAAAAAACAACTCTATTAAAATAAA	145
TTACGCGTCATTGCTATATATTCAGTAC	1352
ATCAGAATTACAGTACTGAATATATAGC	513
TTTTTTTATTCATTTTGACATGTTTATT	1452
AATAAAAAAAGATCAGAATTACAGTACT	567
TCAAAATGAATAAAAAAAGATCAGAATT	1368
TTTATTGTTTTTTTGGCTCTCCCGTCTT	1295
AAAAATGAATACAGCAGTAAAAGCTGCG	23
AATACAGCAGTAAAAGCTGCGGTTGCTG	95
GGTGTTTCCAGCTTTGCCAATGCTGCGG	347
GCCCAGGTTAACGGTCTGGTGTTCGTCG	16
GAAATCGACTTTTGAAGATTCTTTACCG	101
CGCAGTTTTCCAGACCGATATGGAAATC	205
CTCAAAGTAAAAAAATAGATTATATATT	62
GCTCACTATAAAAAATTTCGTCTGAGCA	96
GGCGCTTCCGCGTAGCTATTTTCCGGAC	52
TTAAAGATGATGCCAGCCTGGATCTCTC	None
ATGCCAGCCTGGATCTCTCCCGTTTTTC	120
TAGCCTTTACGGGAAAAACGGGAGAGAT	420
ATAGCTCCCCGGCATAATGTAGCCTTTA	None
ATTTTATCTGCTATTTCAGGTTTTAACC	140
ATCAAAATCTTTAGCGTAGCTGGCACGG	336
ATGTCATTAAAACGTTATAACCTGGCCG	None
TCATTAAAACGTTATAACCTGGCCGCTG	152
GCGGCCTGGGCGCTACCGTAGCCGCCCA	17
AGAAGGGCGTCAAAATCACCTCGCCTTT	None
CGCTGGACCGGTGGGACGACGATTAAAG	25
CGCGTTTGCAGGGCGATTTGCAGCGTAT	4
AGGCAATGGCGGTTACGGCTGGGCACGG	348
GCGGTTACGGCTGGGCACGGTAACGTGT	62
GCCGCACACGTTACCGTGCCCAGCCGTA	166
CTGAGTGCGGTCAGTATGCCGCTGGCAG	64
TTGACCGTCTTACTTCCCGCTGCCAGCG	846
ACAACCATTGCGTATTGCCGGGTGAAAT	222
AAAAAAATAGTTTTGACGATGTTAATGG	None
TTAATGGGGGGCAGCCTTGCCGCACAGG	66
GGGGGCAGCCTTGCCGCACAGGCAGCCG	481
TGCCGTGAAACTTAAGATTATCGGCTGC	100
GTGGACCCCAACGTAAAGGGTTGGTCGT	10
GCTTTCAGAACAGGTATCGATTGTTCAT	5
GCTAAAAGACAGGCGTTATTACACGGCG	None
CAGGCCGCGCCGTGTAATAACGCCTGTC	46
CAGGTTATCTGCCGCTGAGACCGGCAAT	4
CAGGGGACGGGGATTGCCGAAGTCGATT	93
CGCGGTATCCTGGCCATCGATAGCTATT	359
GCCAGGATACCGCGCATTCCGGTCGCTT	7
TGCGCTAGCCACATTTGAGTATTTATAA	732
AAAATAATACGGACTTTATTTTTGCTGC	307
GCAGTTCGGTAGTGGCCAAACCCATGCT	637
GGTTTGGCCACTACCGAACTGCCATAAA	None
CTGAAAGCGACGTTTTCAAGCACCACGA	1191
TCCCGAAAGGTTCCAGGAGCCATAGTAC	107
GCTCGACGCCAGCCAGGGGCAACCATAA	479
CTCATCAATAATATACTGGAAGCTACAG	None
GTCGGCACCAGGTTGGTGACCAGTTCCG	None
GTTATGCCCCAGTACCATTGGTCCCCAG	None
CCCCAGTACCATTGGTCCCCAGGAACCG	498
TCGATGGCAAAGCGTATATCGACTATGT	None
ATGTCGATGGCAAAGCGTATATCGACTA	None
AGTAAGTCTGAAAATCTCTATAGCGCGG	None
TGAATACCCGCTATTCTAAGTTATTCAG	1
AAAGTTTTACGCATTTGAAACAATACGA	None
CGTAAAACTTTCATAACCTTCTCTGAAT	None
CCGACTTTAGATTTGTATTACCAATTAA	668
TCGGCATTCTACTCGCCAACGCCGCGAA	909
ATCTTCTGATGAAAACAGACACTTCCAC	51
ATCATTAATTGGTAATACAAATCTAAAG	None
AAAACAGACACTTCCACCTTTTTAGCTC	202
CAGCGGGATAAAACGCCGCTGGCCATCC	149
GCCAGCGGCGTTTTATCCCGCTGCATTA	44
AACAGGATGGCCAGCGGCGTTTTATCCC	83
TTTTGTACCCAGGAAACCGCCTTTTCAA	331
GGTGCTTATGGGCGGCGCGATCGGCGGC	207
TAATACCCTGGTAATTCGTTCAAGTATT	None
AGTGATGACGTAGCGCTGCCGCTGCAGT	None
ACGTAGCGCTGCCGCTGCAGTTTACCGA	579
GTTTTACCTTTGACGATCAGGTGAACGA	1
GTCATATCCCCTTCGTTCACCTGATCGT	12
AAGCGGGAACCTTCCAGACCTTCGGTAT	311
CTGAAGGAAGAGCCACACCCGCAGGTAC	1
CCGACAAACACCGCCAGCCCGACCGCAT	105
GTCAGCATACTGGTGACCATGGCGACGA	45
CTGACCATCCTACTGGTTCGCCAGCCAA	319
GCGACGACCAGGTCGGTAGGATCTTTAA	62
GCGCTGGATAACGGCCCGGTATTCTGGG	240
GACCCGTTCGGCGTCCTGGTGCTCGGCG	46
CTCGTCTATTGGCTGGATATTGTAGGCA	388
CCCGCGTATTATCCTCGCCGCAAAACAA	48
CGGGCGAAATTCTCAAAATTGAACAATA	1156
ACGTCAGTTGGTTTACCTGGCGTTCCGC	2121
CGTTCCAGATTCATTCCCTGCCAGGTAG	311
AATCTGGAACGCATTGTGGCGCTGAAGC	514
ACGCGCGGCGCAGCGTAAAGCCACACCG	447
TTCAGGGCGCTGGTCGCCCTGCTGCTTA	32
GCTAAGCAAATGTTCAGGGCGCTGGTCG	6
CCGGATTTTCGCCAGCCCGACGGAACCG	397
CAGGATTCCGCGGCGGCGATCAGTTTGT	40
TGACCGCTTTCGGCTATGAATACGGGCA	68
ATCACGTCCGGCTTGCAGTGCTCCAGAA	11
GAAGAAGAAGTTACGCTGCTGCGTGACA	None
AAAATCGGCATCATTGGCGCAATGGAAG	3
CGCTTCCCCATAAGCGCATGATAAACTA	747
GCATCGATCGATTTCCGAAATAAAATTA	167
CCAGTTAATTTTATTTCGGAAATCGATC	13
CTCCGTCTTTACACCCTGCGGTGAACGA	273
AGATCCTGCGGATTTTTGAAAGCGATCG	122
CCGCGGTGCGTACTCGCCTGACGCATTC	168
CGTCAGGCGAGTACGCACCGCGGCATTG	26
GAAGCCGCAGATGATATTTCTTATTGTG	20
GTGGCACCACGCGTGATATAAATGGTGA	614
TGTTTAGCCATCCGGATGTAGAACAGCT	3187
GACTTTTGTAAAGATGGACAATAAATTT	80
TTCCGGAATAAAGTTTCTGGAAAAAGTA	180
AATCTGACGTACACAGCAATTTTGCGTT	544
AAAAAAACCACATTAGCAATGAGTGCAC	73
AGTGCACTGGCTCTGAGTTTAGGTTTGG	421
CCAAACCTAAACTCAGAGCCAGTGCACT	132
ACTGCCCAGCAGATGCCAAGCCTGGCAC	174
GCATCACTTTTTCGAGCATCGGTGCCAG	855
AATTTCTGTTGTTGACCGCCGTTGCCGC	414
TCGAGACCTGTCATCTTCCTTATGCTTG	1406
GCTGGCTGGCATCTTGATACCAAAATGG	None
GCGCAGGATATCGTGGCGCGCACTATGC	11
CGCATCATCGATACCAATATCAACGTAA	130
CGCATAGTGCGCGCCACGATATCCTGCG	25
ATGCGCATAGTGCGCGCCACGATATCCT	62
CGCCCGCGGGCATCCATTACGTTGATAT	62
CCATCGGCCACCACCGTTTTACGCTGGC	4
AATTCACCTCTATCCTTTTGAAAATAGA	728
CCCAGACTTTTTAGATTGTCATACATAG	4
ACAATCTAAAAAGTCTGGGCATTACCAA	623
TATGACAATCTAAAAAGTCTGGGCATTA	831
AAGGATACCGCTATGTATGACAATCTAA	607
ACACTATAACTTTTGAATAATTAACGAA	846
CGTTTGAAGTCAGTGTGGGAAATTGACC	64
TCCGGAACGTATAATGCTACTATTCGCC	None
ATTTTCTATTATACGGCCTGGCAAGCGC	488
CCGTTCGCTCATACTGATGACAATGGGC	171
CGTTAAGCGCAGTCTATGATAACAGTTG	10
TTAACGTAAGACGGCATCAGCACGGTGT	85
CGCCCTGACGAACGGCCGCAGGCGGAAC	649
ACCTGGTTTACTGCCTCTCGGGTCACGG	303
TAGATACCGTGACCCGAGAGGCAGTAAA	31
CAGCAGTTACAGAACGTTATTGAGACCG	193
AAAGAGTTTAACAATGCAGCAGTTACAG	4
CAAACGATAAAGGGTAGTGTGTTTATTT	11
CCGCAAAAAGCTGCCCGATGAACAGGCG	None
GACGCGGCGAACTGCATCCGCTTTCCGA	891
CCTCTCCCAGCCAGTGTTGAAAGATGTC	98
TCGATGCGGGCTTTGATACCGGCGACGG	331
CGGGCTTTGATACCGGCGACGGTCAGTT	62
AATACTCTTCCTGAACAGCACGCGAATA	248
GGTGGCGCATATGAATACTCTTCCTGAA	7
ATCGCAGCTTGTCTGCTCAGTACGAGCA	None
TAATCGTTACAGATACGGTCCAGTTCGC	None
CGCGTCGCGGGCCGTCTGGCAGCCGAAG	3
TCTTCAGATGTCTTGATAGAGATAGCCA	None
TCTTGATAGAGATAGCCATGAATTCTGT	None
GCTATCTCTATCAAGACATCTGAAGACA	None
GACAGAATTCATGGCTATCTCTATCAAG	None
ATTTCGGCAATAATTGTGTAAGTGCTGA	None
TGCTGACAATGGTATCAGTCAGGGGTGT	120
GATCGGAAGTCCGGCGCGCTTTATACCA	None
GACGGGAGCGACAAATCTCACTTTGTGT	None
TGCCGATACGTGTGTGTTGTTACACAAA	None
GGATACGTGGAGGCATAACCCCAACTTA	None
CCTCCACGTATCCCATATTACCGACCCC	None
GCAACTGTTTCCATGCGCGACATGCTCA	None
CGCGACATGCTCAAGGCTGGTGTTCACT	None
TCGCGCATGGAAACAGTTGCCATGATTT	None
CTCAAGGCTGGTGTTCACTTTGGTCACC	None
AAAGGCTTCATTTTCGGGTTCCAGTAAC	None
TGAACTTTGTTACGCGCGCCGAAGATGA	None
CCGAGTAATAAGGCTTGATAACTCCCTA	192
GCTGAAATAACCGCATCCCTGGTAAAAG	None
CGGTTATTTCAGCCATTCTAAAATCCTC	22
CCTGCGCCGGTACGCTCACGCAGCTCTT	None
ATGGATTGCAAAAAAGCGCTGACTGAAG	None
GATTGCAAAAAAGCGCTGACTGAAGCGA	278
TCGCCATTCGCTTCAGTCAGCGCTTTTT	8
CGACGTACAATGTCGCCGGAATTAACTC	22
GCTACCAATGCAAAACCCGTCTATAAAC	26
CAAAACCCGTCTATAAACGCATTCTGCT	None
CGTTTATAGACGGGTTTTGCATTGGTAG	70
CGGCGAAGCTCTGCAGGGTACGGAAGGC	12
CAAGCATACTGGATCGTATGGCTCAGGA	24
CTTGCATCAATACCGAAGCCTTCCGTAC	4
TGGTCGCCCACAACGCGGTTCATCCCCG	None
ACCCGTCAATAGAACAGAATCTTACCCG	None
TGCTAAGTATAGTCTCGTTTAATTTCTG	None
CTGAAGTACGCATGGAAAAATGCGTTGA	None
CGTACTTCAGCATCTTTTCTGATATCGC	None
GAAAAATGCGTTGAAGCGTTCAAAACCC	None
CGTTGAAGCGTTCAAAACCCAAATCAGC	5
ATCGCTTTTTCAACGGCTGGCCCCATAG	63
TCGGTGCCCGCAGAGCTTGGATTCAAAC	None
AAGCAATTAACCATTCTGGGCTCGACCG	None
GCGCACCACGTCCAGTGTGCTGCAACCA	2
TCGCCCGCATGGCGGAGCAGTGCCTGGA	424
CGGGCGACATTTTTACCCGCCACCAGCG	17
GCGGAGCAGTGCCTGGAGTTCTCGCCGC	139
CTGCTGAAGCATTATTTTGAGCTGTTCT	None
ATTTTGTGTATCCACAAAAAAGCCGTGT	None
CGTCCTGAATGATTTTGTGTATCCACAA	42
ACGCGCGGTCATCCGCGAAGCGAACCGA	None
ACCGCGCGTCATCGCCCCTGTCGTGCGC	None
CGAACCGAAGAGAATGTGTATAAAGGCT	None
TGTATAAAGGCTTCAGTATTCCTGAGTA	None
TTGTCTGCAACTCAACCAGTAAGCGAAA	None
CGCTGGCAAATTTTCGCTTACTGGTTGA	None
GCTGCCGTCATGTTGCAATAATTATGGA	None
ACGGCAGCCATGCGCTGGCAAATTTTCG	None
TTGCAATAATTATGGATGGCAATGGTCG	None
CCCAAAGGCCCGGATCTTCCCTTGCTTT	4
GGGGTTGCTTTTGCTGAAGTATCGCCTG	None
ACCGCGGGTATTAACACAAAAGCAGAAA	None
GCGAACCCCACCGGCGGCAATAAAAAAA	None
CTGGCCGCGTGGGAATGGGGACAGTTAA	7
GGGACAGTTAAGCGGTTTCGCCGCGCGT	31
ATACTCAGGCAACAAAAATAGCATCAGC	56
GCTACTCTATGTCATGATCCTGGTCTGG	6
CTGAGTATTCTCTGGAATCTGGCTGCAT	112
CAGCCAGATTCCAGAGAATACTCAGCAT	132
AATGCAGCCAGATTCCAGAGAATACTCA	570
ATGAATGCAGCCAGATTCCAGAGAATAC	None
AATTTGGTCATTTCTGGGTTGCCCGGCG	272
TCATCGCCCTGATCCCGCTGGGCGGCTA	10
CAAGATCCTGTATCTTCTTTAGGGATTC	229
GTCAGCCGTTAACGCAGTGGATGAAATT	87
AAATTCGTGACGTTTGTACGCGATAATC	None
GCGATGAAAAAGTTGCTCATAGCGTCGC	None
AAAAAGTTGCTCATAGCGTCGCTGCTGT	None
AGCAACTTTTTCATCGCCATCGTTATTA	1
TCCTTCACTACGAACCCTTCAGCACCGT	None
AATGTCCTTCACTACGAACCCTTCAGCA	None
CCGGTGCGCACAGGCGACACGGTTAATG	2091
GCGCCCATACTAGTTGGGACGATAATGA	24
CATTGGTAGTGTAGCGATGACTTTTGGC	3
GTAACGTCCGCACAGGCTGCTGACAAAA	None
TTGACGATTGCAATTTTGTCAGCAGCCT	None
GGTAATCTGTTCCAACAGGTTGCGCAGA	7
GAAACCGATCTGCAATCTAAAATGCAGC	None
GATTGCAGACGCTGCATTTTAGATTGCA	995
TCTTTCACATCGCTGCTGTTGTAAGCAA	916
CCTTCAATTCGACTGGCTGACTTAGCAG	2
CAGAATTACACGGTGATGGCGATATCGT	578
GCGATATCGTCATCACCGGCGTTGCGTC	13
ACGATATCGCCATCACCGTGTAATTCTG	22
GACGCAACGCCGGTGATGACGATATCGC	27
TGGCCTGTTGTTGCAGATTGCATGGACG	None
CGGTGATTGAATCTGGCGTACAACTGGG	7
GGTGAGAATTGCCTGATCCAGTCCAGTA	1131
ATACTGTTATTGGCAATGGCGTGATTAT	228
ACGCCACCGGCAACTGCCGTATTGTCGC	19
TGACAGGCCGGAAAAGAATGGCAACTAC	None
AATGTGACAGGCCGGAAAAGAATGGCAA	None
AGTGTTAGTAGTCAAAATACTCTTCCTG	None
TCTCCGTCAACGAGCCGTTTTTCCAGGG	524
GCGCAGGCAACCGGTATTCTGGCGTTTA	275
AAGCGCGCTTTAAGCGTCCGGTGGTGCC	315
AATAAAGGCGGATTTATCAATCACGAAT	None
GCGGTAGGATGAATAAAGGCGGATTTAT	None
CCCACATTGGTCCCTTTTGTATTGTTGG	514
TGGGCATTAGCGCCAATTACAGCGCCGT	33
TGGTCGTGAATGGTCAAACCAAAATCGG	436
GTCAAACCAAAATCGGCCGCGACAACGA	2016
TGAACCAGGATCTGAAATATGCGGGTGA	18
GCGGCACAGCGTCCTTTAACGATTGCCC	248
CAGGCCGAAGGGTGTGAAGCCTGGTACG	143
GAAGAGCTGGCGGTCATGGGCATTGTTG	127
ACCGCCAGCTCTTCCATCTCGTACCAGG	331
CCCATGACCGCCAGCTCTTCCATCTCGT	16
CAACAAACGGCGTAAACGTCCGAGCACT	None
ATCGAATTTGTTTATCCACACACCCATT	None
GGTGTGTGGATAAACAAATTCGATCATT	None
AAGTGGGCCGTGGCCCGCTGGTGGGCGC	138
ATTCCAAAAAATTGTCTGAAAAGCGTCG	None
ACAGACGACGCTTTTCAGACAATTTTTT	5
CGCTTCCGCGCGCCCCAGACTCCAGCTT	115
TCTGAACCACGTTTCGTTCACCTGCGGG	1
ATCGATGGGCTGGCGAAGACCGGGCCGC	27
GGCTGGCGAAGACCGGGCCGCTGGTGAA	1
AGGCCGCCTTTTTCACCAGCGGCCCGGT	4
CCTGCGCTGGCGATCACCGATTTTACCA	246
ACCCGCTCCGTAGAACTTCACCAGACCG	3
CCCGCGCCATGACCCGCTCCGTAGAACT	73
ACCGCATACTTATCGTCAGCGGACAGGT	2
ACTTCAGCGGGGGGCTTAAAATGACCGC	4
CTGGTCATCAATTTGCCTGTCCGTCAGC	None
AGTCTGAATTTCCTTGATTTTGAACAGC	None
AGAAACTGGATATTAATATCGATGAAGA	35
AAGAAGTCCATCGCCTGCGCGAAAAAAG	None
GACTTCTTCATCGATATTAATATCCAGT	None
CGCCGAGATCGGCGAAGATTTTGCGCGT	38
GCGCGCCAGTTGGGCTACCTGCCATGCG	None
GGATTGCAAAAAACACTGGCGCTCAGCG	26
ATCCCTGCCGCTACGGCGCTGAGCGCCA	128
TTGAGCTTATCCGGTGCGCAGGCCGCGC	89
ACCATTAACGCCAGCGATCTGGCGGCGA	268
GTCATTGGCTCACTACTGCTAAGCAGCG	41
CGCGCGCCGGAATATACTTACTCTAACT	1463
TTAGAGTAAGTATATTCCGGCGCGCGCA	None
CGCAAACATAGTAGCCAGGGTTTTACGG	13
CCGTCTATGCTACATGTGATTGACGGTA	None
TGGTGAATCTGACCGTTAGCGACGGTAC	13
ACGAAGATAAGACCACCAGCTACCCTGC	48
GTGTAATGTTGCGCCTGCCTACTATGAG	None
CATAGTAACAATCCTGCCGATGCAAAGC	79
AACATCATCGCCATTATGGGGCCGCACG	2
GGGCCGCACGGGGTTTATTATAAAGATG	298
AACCCATCAAGGAGCTTGAGCGTGCATT	283
GGTTCATCTTTATAATAAACCCCGTGCG	126
CACGCTCAAGCTCCTTGATGGGTTCATC	48
TTCAATAAACTTCAACAAGTCAACGCTA	246
CGCTTTGGTAAACGGCGGCGTAATATTA	1
CTCTGCTCGATTGGCCAGCATTATCCCG	246
TGACGAGTAACGTACTGATAATCAATAA	99
CTGGGATTAAAACAGGTTCATCACATCG	23
AACCTGTTTTAATCCCAGCATAGCGTCT	81
TGATGAACCTGTTTTAATCCCAGCATAG	628
ATCGCGATGTGATGAACCTGTTTTAATC	31
CGGTGAGCAAGGCGTTTTATTGCGATAT	84
TGATTGAGCTTTTCTCTTTTCCCTTCCC	1
ACGCTCGCCAGGTAACGTTGCCGGGCTA	None
GATCATGACCACTCTCACGTTGAATACC	1
ACCACTCTCACGTTGAATACCTCGTTAC	3
CAACAGCACCGTAGAATCCAGGCCGCCG	81
GCGTTCTCGCCACAACACCAGTTGATGC	519
GATAGCACGCAGCGTGACGTCAGGATGG	48
CTGATAGCTGGGTGCGGCATTGCGAAAC	581
TGCCTGATGGCGCTGCGCTTATCAGGCC	384
CAGATATTCTACGTTTTTACGTAAGATC	486
CATGCAGGCAAGCTCAAGACTATCGTAG	414
CAGGCAAGCTCAAGACTATCGTAGTCAT	127
GGTTGATACGTTTCATTCATTGACATAA	247
AAACGTATCAACCCATTAATTGCGATGA	None
AATGAAACGTATCAACCCATTAATTGCG	None
TCAATGAATGAAACGTATCAACCCATTA	40
GGCGCTATCTGCCGCCACTTCATTAAGC	371
CACTTTCAATACACAACCCAGCGCATCC	80
TCTCCGCTGGCGATTTCCGCATACCGCT	913
CGGAAATCGCCAGCGGAGACTTAGGGTA	90
TGGAAAAATATTGTGAGTTAGTACGCAA	34
CTGACAGGAGGGCATGTGGAAAAATATT	39
ATTTAACTTCGTAGGCTTAGACTTGCAT	None
GTGACTATACCATACTCATTTGCGCAAT	None
AGTATGGTATAGTCACCTTGCTAAACAA	1580
ATTCGTTAACAGCCTTTTAGCGCGGTTT	34
GCGCTTAAAGCGACAATTTATAAAGCCG	None
TGGCTGACCTTGATCGCAACCGGTTTCT	752
CGGCATTGACGCTGGCGCGTCACCCTTC	256
CCGCATCCAGAAACCGGTTGCGATCAAG	375
CGCTCCTGCGTTTCAGAAGGGTGACGCG	56
CCAACAGGCGCAGCATCATGCGCTCCTG	None
ATTGCCATCTCCCGGACGGTCTCCATAG	63
GAGACCGTCCGGGAGATGGCAATCATGA	28
AGCTGGAAATTACGGCCATTCGTGCGCA	382
GCCGTAATTTCCAGCTCATTATCGGCTA	13
AATCGCGCTAGAGGTCTTATTTACGTGC	1
ATGGCGTCATTATCATTAAGGCGCAGGA	21
CGAGGCGTTGCCGCCGATAGAACCGGTA	None
GCGTCATAGGTTTCCTGCAACGACTCCT	13
TTTTCGACTTTTTTCAGGACGCGCAGGC	39
ATCCGCAAGCTCGCCTCCGGGTTATATA	None
CTGCGCGCCGGGATGATCCGCAAGCTCG	10
CGTACTAGCCAATACCTGCTCTCCACTC	None
TGATTTAGTTTACCAGCGTGCAAGAGAT	None
ATCCTCGCCCGGCTTATCGTAAGGGTGA	522
GACGGCGGCTGGCGGCCGACAGTTCGTC	304
AAAAACGAAAAGCACCCACAAATGGCTG	116
GCTGAACGCTTCCAGGCCGCGAACGGCA	176
CCGTTCGCGGCCTGGAAGCGTTCAGCCA	573
CAGTTCGCCGCAGGCGCTTTTGACCAGA	119
AGCAGCTTTCAGTTTGAACAAATCGGCG	126
CAGATTAATGCATCTAAAATGAAAGCCA	113
TTAGGCGGAGAGTCTTGATTTGTCGCCT	734
CTAAGCAGATCCCCTGTTGAACCCGTTC	1
GAACAACCGCCCAGCATGAGTGCCAATA	193
CTGGGCGGTTGTTCCATGCTAAGCAGAT	540
AGTGCCAATAAACAGATCGGTAAAGCAC	1
CGTGCTTTACCGATCTGTTTATTGGCAC	370
CAAGCTCCTGATTCAATATCTGGCAATT	298
ACGGGCAATAGCCCGTCCTGAATAATAT	60
TGTACGAAGCCGCAAATAAAGTTTTTAA	30
TGAAAAAATTCGTTCAGGCTTATCAGTC	84
ACGGTATCTTTGTTGAAGATAAAGATTC	27
ACCGCTAGCGCGATCTGCGCGTCATCCA	269
AGCTCAAGGACGGTTCCCAGGTCGCTGT	51
GGATAGACAAAAGTCTTACCAACGGAAA	6
ATTATGTTCTGCCTAATGAAGCGCTGAG	101
ATTTGGATCTTTTTCATCCTGACCGCAA	244
AAAAAGATCCAAATCATATTAAAGTCGG	317
[truncated: 34,651 more rows]

## Sheet: E1_P2_Sal4_R1
TATCTGCCCGCCTAAGTCAATAAATTTT	665
CATGAACCGCATCAGCACCACCACCATT	20
AACCGCATCAGCACCACCACCATTACCA	53
AGCACCACCACCATTACCACCATCACCA	793
GTGGTGGTGCTGATGCGGTTCATGGATG	35
GTGGTAATGGTGGTGGTGCTGATGCGGT	None
GTGATGGTGGTAATGGTGGTGGTGCTGA	None
CGAGTGTTGAAGTTCGGCGGTACATCAG	9
TACCGCCGAACTTCAACACTCGCATGGT	6
CAGAACGTTTTCTGCGTGTTGCCGATAT	584
CCAGGCAAGGGCAGGTAGCGACCGTACT	87
GTTGGTAATTTTCGCGGGGGCGGAAAGT	71
TTTGATCTGAGCGAATTCTTGTTCGACA	180
TGATCGGCCGGGATCTGGCTGGCGGCGA	817
GTTCCGACTATTCCGCCGCCGTGCTGGC	102
TGCCATAAAGGCGGTCACATCGCCGGAG	None
AAGGTAAGGTATTGCGCTATGTGGGCAA	76
GTGAAAGTGTATGCCCCGGCTTCCAGCG	17
CCCCGGCTTCCAGCGCGAACATGAGCGT	30
TTCGCGCTGGAAGCCGGGGCATACACTT	274
AGCGTCGGTTTCGACGTGTTGGGCGCAG	66
TGGTATCCGTTGAAGCAGCGGACCATTT	410
GTCCGCTGCTTCAACGGATACCACATCG	6
CAGACGGAAATGGTCCGCTGCTTCAACG	1664
CCAGTACCCATAGCCACTCATCAAAGCC	None
AAACTCTATAATCTGAAAGACCATAATG	914
GTCTTTCAGATTATAGAGTTTCATTGAT	479
AGCAGGTCAGCTTTGCGCAGGCCGTCAC	812
AGATGCTCAACCAGGACTTTGTCAGCCG	396
ATCCTCTCGGCATTTATTGGCGATGAAA	None
CCGAGAGGATCTTTGCGCTACGGCTGAC	335
GAACAGCTCCAGGCAGCCGACATCGCTT	621
TCGTTAGGCCTACCGGTGAAACGTTTTA	1673
TTGTTGAGCAAAATCAAAATCCGCGTCG	1
TTTATACCGGCCTACAGGCGGAAACGTT	742
AGGCTGCCAGTCATGAAAACGCGTGGCG	20
ACTGGCAGCCTCATTTTACGCCGGATAA	858
AAAACGCGTGGCGTTGAGATCCGCCAGT	592
GGAATTAGCGACAAACTGGCGGATCTCA	485
CTGATTCTGATTTCACCTGCAAAAACGC	1636
CCAAGCGTCGCAAGGCGTAATAGCCAGA	1577
ATAATGGTGTCGCTGAATACGCCAATCA	138
CGGCCGCAGCGGCAACGTCGTATCCCCC	146
CCACGCTGAAAACCGCTGGTAATAGCCT	None
CGCTTTTGACTATCGAGGCGATAACGCC	1315
GCCGAGACCCACATCCAGAATACCGCGC	None
ACGTCAGGCCGCCTGGCTGCGGGCTAAG	412
AATCCGGTACGCCAGGTAAACCAACATC	363
TTGGTTTACCTGGCGTACCGGATTCATT	3954
ATTTACCTGCTGCTCGGCGCAGGATGTT	150
CCTGAGTTTTTCAGTTTTATTAACGAAA	666
GTAAACTGCCGTTAATATTAGTCTGACA	229
CGCAATTAAAGGATACCACCGTATTTAT	145
ATAACACGACGCACTCACAGCGCAACCG	304
TAACCGGTCTACCCTGATGATAACACGA	2348
ACGGACAAATTGACCTCCCTTCGTCAGT	53
AAACTGTATCAGCCGCAGGATGCTACAA	770
CTACAACTAACCCTTCTCTCATTCTTAA	119
AGAGAAGGGTTAGTTGTAGCATCCTGCG	9
CAAAACGTATCATTAAACTCTACAATGA	304
ATACGTTTTGCTTTGGCGATAGACGCTT	278
CCCTGCCAGGTGGACGCCAGCTTGATCA	936
ATACACTGCGAAGGGAAGGACAGACAGG	None
GATACCTTACGTATTGGCTTAGTTTCTA	339
CCTTTATCCTGGTAAACGCCGCTTGAAG	None
AACAGGAAATTATCGAGCAAACGTTGTG	None
AGATGAGCTGTCATCTGGTGCTGACCAC	96
ACAGCTCATCTCATCGACCAGTTCACAC	137
GCAAGGGTCGCGTCCGGCGTGACGTCGC	None
GATAGTTGCTTCGTTACCGGTGATATTG	521
GTGGTCATGCCGAAGCCCATCAGGCCCA	98
CCGAAGCCCATCAGGCCCAGCGGTGCCG	2389
GGCTTCGGCATGACCACCATTCTGCTTA	57
GGCAACACTAAGTTGGCTAATCCGGCAC	552
ATTTTGAGGAATTATGGGCAACACTAAG	43
GTGAAATAGTTTCCCAGAATAACGAGTT	361
AGGACTGTCTATGATCTAATAAGGGGGA	None
GACGCGGCGCATAAGCAGGAATTTCTGC	161
TCGCAAAACGGCTAAAACTCAAAGCAGA	12
CTGAAACTCGCCGGCAATGAGCTGCCAG	130
GAAGGTCACCCGGAGCAACACCGCCGTA	468
GCTAAGAACGCTCGACAAGCGAGCTTTG	52
CGTCAGCAAACGGGCGAAATCGGCGAGT	459
CTGAAGAAAGTCTAAATCCTCGTCGTGT	7
AACGTCACCTATTTACACGACGAGGATT	552
CGGCAGACGGGAATTTTCAGCGTGAGAT	1540
AAACGAACGATCTCACGCTGAAAATTCC	500
CCCAGAAATGAAACGAACGATCTCACGC	613
GCAATAACACCCAGTATTTTATGGTCGT	758
GTCGTTCGCGTGCGCGACGCTACTTAAC	870
CGATCTGTGTTAACGATTTCCGTCGGCC	232
GAATTTCTCTTTGACGGGTTCAATAAGC	266
ATAGACGGTATTGCTTATTGAACCCGTC	86
AGCAGAGTATGATAGACGGTATTGCTTA	277
GCAACGATTCAGTTTTGTAATCTTTTCT	120
TTTTCTTTTTATTACAATTTTTCTGTGA	129
GTATTCGTTATTTAATTTATTTCATGAA	1
AAATAAATTAAATAACGAATACCATTCA	118
GAAAACCAGACAGATAAATATTCATGAA	None
ACGTGGGTTACGACCCCATCTTGTAGTC	None
TGGTTGTGAATCTGTAATAAGGGCGAAA	None
GGTAAAATTATTGGTATCGACCTGGGTA	None
GATGGAACGCAGGCACGCGTGCTGGAGA	232
GAACGCAGGCACGCGTGCTGGAGAACGC	215
ATAGAAGGCGTAGTGCGATCGCCCTCGG	None
ATAGAAACGTCACGTTGAACTTCTTCGT	None
ATTTTGTACGGCATGATAGAAACGTCAC	None
GCGAAAAGAGATTACTACGAGATTTTAG	61
GCCAGGCGCTTATACGCCTTTTTGATTT	2
AAATATCATCCGGACCGCAATCAGGGTG	132
ATATTTCATGGCCAGGCGCTTATACGCC	12
CGCAAAAACGCGCAGCCTACGATCAGTA	385
TTATAACGCAAATCAGCCCCACGCGCCG	None
GATCTCACCCTGGAAGAAGCGGTGCGTG	755
CGCCAGGGATTCTTTGCTGTACAGCAGA	658
TTAATCAGCAGTTTTGTATACGCTTATT	79
CGTATACAAAACTGCTGATTAACATCAA	38
AATAAGCGTATACAAAACTGCTGATTAA	160
TGATGACATTAATGATTGCTTTTTTAGA	631
ACATTAATGATTGCTTTTTTAGATGCTG	17
TCATCACATCACGTTTTTTTAAAGAATA	1323
CAATATAGATAATACTCAAGATAAATCA	892
GGATCGAAAGGTGCCAACAAGAGCTTTG	995
CGGCTATGGCGGCAAAAAAGTTAGGCAT	1898
GCGGCAAAAAAGTTAGGCATTACACCGG	25
CCTAACTTTTTTGCCGCCATAGCCGCAT	7
AGCCCGCCTTTCCCTCTGCTAAACAGTT	3
TCGACAGCCTTAGCTGTGGGGATGAGCC	4447
TCTATTCCCAACCATGTGTCGACAACGG	293
TGTCGACAACGGAAGTTGTGCTATTGGA	1626
ATCTCTAGCTCCAATAGCACAACTTCCG	143
AGAACTATTATATTCTGTCTTATCTTTG	312
AAAGTATTAAATATTGCTTAACGCAGAT	None
CAATATTTAATACTTTCATGAGAACTAT	None
TTGAAACTGCATTCTTTTTCGATCGCAA	158
GCTGGATCAAGAATAGAGTGACCTAGAC	None
GCTATGCTGGCGATATGCGGGATCTGAC	15
CGCTCGCGCCGTGGCTTCGGTAATGCCC	702
CCCCAATGGGTGGCGCCGCCTTTATCTT	2617
GGTGGCGCCGCCTTTATCTTTAGGGTTA	None
CGCAATAATTCCATCTATAATTGGATTC	None
GAATTATTGCGCTTGAAGGCGGTTACGT	1078
AATCCAATTATAGATGGAATTATTGCGC	651
ATGAAACTGAGACATTTGGCTCTCATCG	37
AAACTGAGACATTTGGCTCTCATCGCAG	228
ACTGCGATGAGAGCCAAATGTCTCAGTT	1420
AAGGTAAATATAAACTGAGGACGGTCTC	5
CAATTGCTATTAATGATATAAGTTTTCA	530
AAAACTTATATCATTAATAGCAATTGCA	829
TAATTAAATATCATTTAATTACAATGAA	230
ATAAATGATATTTACTATGTTCTCACCA	232
ATATTTACTATGTTCTCACCAGAACGGA	835
TTCTCACCAGAACGGAGTAAGCGGGCGC	None
AGAAAACAACACCTCTCAGCGCCCGCTT	None
AGGTTAACAACACCGTCTAACGAAGAGA	486
ATTTTTATATCATCTAAAAAGATGATGT	319
ATATAAAAATCATAAAAATGAGGTTAAC	1911
GCTACAAGCAAACTGATTCAAGGCGATA	282
AGTAGTTTCAGTAATTGTATCGCCTTGA	606
CAGCGAATGGTTTTGACCCTGCAACAAG	None
GTTTTGACCCTGCAACAAGCGATGATAA	1705
ATAAAATAAGCTATACTTCCGCTCGTGT	97
CCAACAAAGCCAAAAATCAGTTTGTCAT	10
GGTCGAGGAAGGTCGGCTCATATTTCAC	201
ACCATTTCCATTCACGCCAGCGCATTTG	109
CGCTGGCGTGAATGGAAATGGTCATGGT	318
AAAGTTAAGGTAATTTTTTGATACCAGC	241
AGAGCGGTAATGCGGTCGATATGAACCA	696
CGGTCGATATGAACCATGCCGCAATATC	253
GTTCATATCGACCGCATTACCGCTCTCA	731
ATGAGATGCAAATCGCGCCAGTCGAGTC	None
CCACTATACTGGGCCTGCCCGATGGCGT	8
GGGCGGTGGTTCTACTATCAGTATTACG	336
GCGCGTTCTTTCGAATCTCTTTTCCTGC	None
AACGCGCCTTCGAATCTCAAACTAATAG	14
AGAGGTCAGGGGGCGCAGGAAAAGAGAT	None
CGTAATTTGTTATTAATTTTCTGTAATC	234
ATTACAGAAAATTAATAACAAATTACGC	290
AATTGTCTTAATCTTAAAAATATTGCGT	424
AAAAAAATGATGAACGACGCTTTTGCTA	35
ATGAACGACGCTTTTGCTAAAGATAATA	149
AACGACGCTTTTGCTAAAGATAATAATG	450
AATTCTCATTATTATCTTTAGCAAAAGC	None
GCAACAAGGCCGAAAATAAGGCATCAAT	485
TAGTGTTCATCGTTTGCCTGTAAATAAA	1272
TTTTACTGAAGGTTGTTATGAAAGCTAT	419
AAAGCTATTTTTAAAAAGTCAATATGGC	240
GCTAAAGGAGATAGGCCGAACGACTGGT	660
TCCTTTAGCCATATTGACTTTTTAAAAA	721
TTATTAATTATTAGCAAGCCAACGGCAA	306
TCAGAAGCAATAAAACAGCCACTCAACG	None
AAGACACTTTTTTTCGCATAAGAAAAAG	685
ACACTTTTTTTCGCATAAGAAAAAGTCG	3
TGTCTTCTTGTTCTGATATAAATGTCAG	233
CGAAAAAAAGTGTCTTCTTGTTCTGATA	320
AAAAAGTCGTGATATTGCTGTGAAGAAA	216
AAAAAGCCTGTACTAGCATTAATGGTCT	21
CTAGTACAGGCTTTTTCATTCAAGCTCC	325
GTCTCTGCCATTGCCTTTGGCGGAATGT	23
GCAGAGACCATTAATGCTAGTACAGGCT	465
TTGTCCACCGCGCAAGCGGATACTACAA	177
TCACGGTCTGATCGACAGAGTCAGCGGA	52
AAAAAAAACGTACCGATTTTCCTTCGAT	2327
CCTCCCGCCTGCGCGGCAAACGACAGGC	346
TTTTTTTAATTCAGTCATGGGTCGCCAA	261
ACTGAATTAAAAAAACATTGCTGGCAGA	2476
GGTCGCCAATGCCGATGGTTCACGCTCG	345
ATAAAATCCGTCGAGCGTGAACCATCGG	2624
CGTATTTTATTTAAACAGTAAAGCGATA	20
ATGTTATGCGTAATCAGCTTTTCATGAC	30
TTATGCGTAATCAGCTTTTCATGACGCG	252
CGTAATCAGCTTTTCATGACGCGATATT	5
AAAAGCTGATTACGCATAACATCATGAA	280
ACGCGATATTACTCCAGCGTAACTAAAC	180
CCGGGTTGAAATAGTTTTCCGCCCACCC	None
TCTCTGGTTGCGAGAAACGTATTGTTCA	208
GGCGGCTGAAGTATGCGGCGACGGTGGC	None
ATACCACGTGGAAACGGATGAGCGGCTA	924
GTTATCAGAATCACGGTATTGGCGAAAG	157
GCCTGAGTGGCGGCCTGGTGGCGCACGC	67
AAAATACCTCTTTTATTTGCTCTGCTGG	16
TACAGGCGGTGTGTCCCGCCGGCGCGTC	131
TGTCGCCATATCCGGTCGTAGAAACGAG	None
GCGACACATAGGAGCGATAAGTCTGGCT	None
AACAATGTCCTGATGGGATATGATGAAA	462
ACATAAACATTAAACATAGTCTTAGGAC	147
TCGTGTACAGCATTCTTTATAGTGGAAC	1
CTGTACACGACATCTGTCAGCGGATCGC	142
AACAGATCACACTGCGCTCTTTTTGCCA	187
GCAAAAAGAGCGCAGTGTGATCTGTTCA	72
GGACTGATGCTGTGTCCACAAATCAATG	None
CTGTGTCCACAAATCAATGCCAGCGCTG	36
TCGCAGGTTTGCGCCACAATAGTGCCGG	387
TTTCCGCTTCCCATCCCGGTGTCGGTTA	None
ATCAGGATACCATCAGTATCAATAATGC	None
CGTAACGATATCCTGTACGGCATCGGGA	318
CCGTACAGGATATCGTTACGCATAATTA	291
CTGCTGGCGGCATCCGGCGTCCAGGCGC	27
CCGCCAGCAGCATCCCGATGCCGTACAG	1736
GCCGGGTCTATGTTTCCGGAACCATCAC	32
GTTCCGGAAACATAGACCCGGCCATCGT	None
TTTTATTTTGATCATAAAGCGCAATCCC	None
CCTCCGCAACCTTCATTCTTGCCTATGA	1173
AAGGTTGCGGAGGCATTGGCGTCCCCGG	49
AATAAGTTCTTTTTACGCTGCGCGATAT	None
GGAAGCAAGCACCAATATATCGCGCAGC	None
ATATGGGAAGCAAGCACCAATATATCGC	26
GGCGCAGGCTGGCGTGGTAATTGGCGGT	130
CGAACCGTGTACAAATGGCGTTTCGTTC	None
TATTATCACGCGTTAAAACTTTCCCGAC	122
TTGACGTTGGCAGGCGTTGCCGTATCCG	11
TAGGCTTCCGCCGTCGGACCAATTTGCG	None
ACTGACGATGTAGGCTTCCGCCGTCGGA	None
TTCGGCCAAATACGTTGCCACGACCTCT	None
TTCAACTGGCATTACAGTATCGTGCTGA	166
AAGTCTATGCGTTGCGTCATACCGGTGA	1243
CGTTGCGTCATACCGGTGATTTTACTTT	119
ACGCAACGCATAGACTTCATTTTACTTT	15
AACGATAAAGGAAAGTAAAATCACCGGT	143
AAGGGACAGCGAAACCGACCGCTCAGAT	90
AATCTGAGCGGTCGGTTTCGCTGTCCCT	52
CCATAATAAAGAGGGAGTTGAACGTTAT	None
ATAAATCTTTCATCGATTTTTATCCCCT	77
ATAAAAAAGTGCTAAAGGTGACGCTAAT	721
TAATGATATTATTTCTCTTAACGACTCA	418
ATATTATTTCTCTTAACGACTCATTATA	662
AGTCGTTAAGAGAAATAATATCATTACA	260
AGACAATATACTATTAATAACGAATTTA	59
TGTTTTTATTTTACACAGGCTGAAATGA	2816
CGGCCAATAAAAAATGCTAAAAAAATTG	1040
CTAAAAAAATTGACTACAATCTGATCAA	480
CAACCAGGGCGGCGAGGAAACTGGATGT	92
AGTTCATTACTCTCCTGAGCATCTGTTT	147
CCGGAAAATAGTAATTTTCAGTGATATC	261
GAGGCTGGTGAGTATTCCCCTGTTTTTT	328
AGATGATCGAAAGTTATCTTATTGATAA	651
ATTCAGCATATATTCCAGACACTTTATG	474
CGCATTGCGGCAATTTTTATCATCTTTC	8
TTTTTTAGCTCATTGGTCTTATCATTGT	11
AGCTAAAAAACATAAAAACGGGAAAGAT	1132
ATAAGACCAATGAGCTAAAAAACATAAA	980
ACTATTTATTTAATTAACAGCACGCACA	940
ATGTTATTTAATGGGTTTAATTAGGGTG	None
TTATTTAATGGGTTTAATTAGGGTGGCG	None
GGTTTAATTAGGGTGGCGATAATAATAT	None
GCCACCCTAATTAAACCCATTAAATAAC	852
CATATTATTATCGCCACCCTAATTAAAC	203
ACGCTATTACAATCACACCAGTTGATCC	2592
AATAAGAAAAGTTCGTCAATGGTTAACA	1075
GTTAACATGCCCGCACCGCGTGAGCCGA	1186
TTAACCATTGACGAACTTTTCTTATTCA	258
CCCGCACCGCGTGAGCCGATTAACCAGA	None
GTTTAAAACCAGTGCGTTATTGGTATCG	733
GCGTTATGGTTTAAAACCAGTGCGTTAT	13
TCGCCTATTACGATATGCTGTATGTGAT	457
CTGCCCCCAGGTCCAGAAATTCTTATCT	114
TCTGTTGCCGCTCGATAACTTCAGCCGG	150
GTATTTAGGTTTATTTTAAACTGCACCA	38
GCGTATCTGTGCCGCTGTAAAAAACATT	656
GGCATGTAAATCGTTTGTATAATAAATT	None
TCACGCGCATCGGCTGAAAAGGAAATGG	None
GCTGAAGACAAACCAATGCACAGCGACA	14
CACAGCGACAGTAGGGATATCGAAAACT	154
GTTTATATGAACAAAAAGTTTTCGATAT	786
GATGGTTTATATGAACAAAAAGTTTTCG	366
TAGCGTAAATGGATGGTTTATATGAACA	211
CCTGTCGCCTGTCCATACTTTTTAGAGG	532
ATGCAAATTCGCCCCTGTCAAACACGGC	231
CAAATTCGCCCCTGTCAAACACGGCGCC	1007
TGTTCTTTTCTCTTGCTTTAATGGCCAG	71
CGGCGAGTAGACTATTAATATATTTCTT	267
AAAAATAAGAAATATATTAATAGTCTAC	77
GAGTTGAGCATGAAAAATAAGAAATATA	759
AAAAGAACAGTCGTTGCCAGTATGATAG	232
ATAGGGTTGGCGCTATGCGCTGGATGCG	1513
CGCTGGATGCGTATTATCAACCGCGCAA	None
ACTAAGTTAGGACGCTTTGCGGTTGCCG	913
CGGTGCCCGTAGGTGGCGAGATCGCCAT	300
TTAGGTGTTTTAACGATGCGGTGCCCGT	250
GGGAAATTACACCTGAATGCGGGCGGCG	None
CCGACGCCTGTCACCTGGGGCTAATGGA	2172
ATGTTTGGGAAAAGTTGTCAGGTCATGG	836
TTTGGGAAAAGTTGTCAGGTCATGGTTA	635
ACCTGACAACTTTTCCCAAACATCATTA	1526
GTTAAACCGACCGGATCGGTGTGTAACC	206
GTTTTTTCGATCCGGATAGAGCTTTTCT	1
AAGAGTTCGAGGGTCTCTTCCGACATTT	353
CGAGAAAAAAGCCTGATAACCTGCACAC	35
TTTTCTCACATTAATGTCGATGCTTGCA	1900
TGAGAAAACATATTCACTCCCTGCGAAT	62
TCGATGCTTGCAAAACGCCAGGCTGCAA	546
CTTGCAAAACGCCAGGCTGCAAAAATCT	None
GGGAACAAAAAACCGCACGCTCGACAGA	None
CGGACAGGACTTCACCAGACCTTTCCAG	858
ACACTTTTTATTTTAGCAATTCAGTTAC	266
AATACGTTAACTACAACGTCTGTTGTCC	512
AAATGGTGCTTAACCATACCGCTATTTA	170
GTGCTTAACCATACCGCTATTTATGAAA	557
GTTAAGCACCATTTCATTATTGATATCG	322
AGCGCATTTTCTACCGTATTCTCTTGCG	None
ATCTCAGCCGGTTCCAGACTCCAGACCC	4
GGTGTAAAGATGTTCTACCGGCATCGCC	None
ACAATACGGTTTTCAGTATCCGCTACCA	None
GGGCTGCTAATTTTACAGGAGATTGCGC	None
ATAGACCGCTACGCGTACAGATCCATTT	305
TCGGACTTCATTTCGTAAAAAACGAGCT	None
AGTCAGGCGAGGTAAGATAGTAGATCCG	241
CCTCTGGGGGCATCATTCTCATCATCGC	2697
CCCCCAGAGGCATCGCTGCTAAAAAATC	None
ATGCCCCCAGAGGCATCGCTGCTAAAAA	9
AGAATGATGCCCCCAGAGGCATCGCTGC	60
CTGATGGCCAATATGGGCGCGACCAGTG	13
GCCAATATGGGCGCGACCAGTGGATGGT	2187
GGCGCGACCAGTGGATGGTATCATGATT	829
AGCATGTCTCATATTAACTACAACCATC	301
TCTCATATTAACTACAACCATCTTTATT	207
GTTGTAGTTAATATGAGACATGCTCATT	440
CCAGAAATAATAAAGATGGTTGTAGTTA	17
TCTATAAAGAAGGTTCTGTCGTGGGTGC	22
GTTTGCGGCGTCAGAAAAAGCGCCTCTG	None
ATATTCTTCCATGACATTCTCCACGCGC	19
CTATTCAGGAGGGCAGACGCTGCAGTAC	None
GATTTCCTCGGCAATACCACTTACTTTG	100
TGGCACTGACTTTCTGCGACTGGCTCAG	296
CCCAGTCTTCATTTCTCATTACCGGCAG	111
ACGGCCGCTGCGTACGCGCAGGCTGTTC	None
CAACAAGACCCGCGTCGTCTGGTCTGGC	115
CCATTTATGCAACAAGACCCGCGTCGTC	22
GGAGGCACCACCATGCCATTTATGCAAC	33
GCATAGACGCCCCCATATGGGGGATCAT	170
TACGTTGAACTGAAGCAGTACAGCAGAT	1211
TGGCGGGTAATCTGCTGTACTGCTTCAG	138
ATGCTGACCCGGAAGGCTGGGTATCCTC	1196
CTGACCCGGAAGGCTGGGTATCCTCAAT	82
AGTTCTGTCATTGAGGATACCCAGCCTT	106
GGAGGGGTAGCTGAAAAAATAGGCTGGT	267
ACGTGCAGCTTTGTTTTTGTGGATCAGA	None
CAACCGATCGTGGACCGTCAGGCTGCTA	None
CTTTCAGTGCAGCAGCTTTGTCGCCAGC	None
AAAGTACGCATCATAGAGCGACGGCTTG	None
CGTACTTTCATCAAGAAAGTATACGCAG	260
ATGCGTACTTTCATCAAGAAAGTATACG	None
AAGGCTAAAAGGGCATATTCCTCGGCCT	None
GCGCAGGATTCTACCAGCTTGCGTGCTG	None
CTGGTAGAATCCTGCGCCATCACTACGC	None
GAAAGGCTGTATTCACAGCACGCAAGCT	65
AGAAAAATTGCATTAAGCGGCGGGTTTT	None
CAATTTTTCTCATGGAAAGGCTGTATTC	76
CGGCAAACTCCGCCCCAAAACCCGCCGC	None
GCGATGAAAAGCATCTTCTTTATGTTTC	46
GTATACTCTTGCGATTTTCACTGTTTTG	None
AAGCTGATACGCGGCATACATAATCTCA	None
CCGCGTATCAGCTTCATGTCTGACTCAA	None
TATGCCGCGTATCAGCTTCATGTCTGAC	None
CGGGGCCTGACTGAGATTATGTATGCCG	None
GGTGTGTGCTGACCATTGGTAATTTCGA	131
ATTTTCGAACCGCAGCCGCTGGAGCTGT	62
AGTTAACGGCCCGCAAGTTTTTTGGGCT	None
AGTGACTATAAATCGACCCTGAATTTGC	None
CGCGGCGACCTCGCCAAGCGTGAACCGG	233
CTGGCGCGTTGGACCGATGATGATCTGT	123
CCGTACAGATCATCATCGGTCCAACGCG	None
ATGCCGTACAGATCATCATCGGTCCAAC	None
AAGGTTTTTTTGCCTTTTTTGGCCGCAC	None
CCGGGCGAGAAATTCACTGCCGCTGAAT	44
GACTTCAAAACCGAAGCCAACATCATCC	None
TTCCGGATACGTTGGACGTTTGGTTTGA	None
CTGCCGATATGTATCTGGAAGGGTCTGA	None
CAAAAGTGACGCTGAAATATGCTGACGA	None
AGGTCAGATTTATCTTCATTACTTCCCA	None
ATGAAAATATTCAGTACAATGCTGGTAA	None
AGTAAACCACTCTGTTCAACAGGACTAC	None
GCTGGTAGTAGTCGTGCTGATTATCGAT	None
CAGATTAAGCGACGGGAACAGCCCTACC	None
CGCGTAACTACGGCGCGGCTTTTAGCTT	None
TTATTCAGCTTCTGCGTCGCTTTCGAGC	None
ATTAACGCATAAGCGATGTTATTCAGCT	None
CGTAAATACCGGGTGGCGCTTATCCGGT	None
CGCAGCGCCATCAGGCAAACGTGGTGCC	1097
GCGCTGCGCTTATCAGACCTACAAAACC	50
GCGGTGAAAACGCCTTATCCGGCCTACG	43
GCGTTTTCACCGCCATCCGGCACCACGT	None
GACGATAAAACCGTAGGCCGGATAAGGC	245
TCTAAATCCGTACAGAGCAACAGCGCGA	None
ATGGCTCAACGGCGGAATCTACCCGCAA	330
GCTCAACGGCGGAATCTACCCGCAATAA	11
GTTAAAATCAACGGTAATCGAGTCGCCG	None
CCCGGCCAGCGGATGGTTAAAATCAACG	731
CCTCCAGCGCCGGATCGATTTCCAGCAC	128
CAGATCCTGTTGGCCAACCCACGCGGTT	405
CTGATAGCGCGGTCTACCCCGGCGCAAA	None
CGCTCGCTATTTACGGCGCGCCAATTTA	3336
CACGACTTCGTGCCGAACGTAAATTGGC	47
TAGTGGACAGCCTGCGCAAGCGCGGGGC	None
GCGCCATCCGGCACTTCGCTAATTTGCT	64
GGCAAAATAAAATATGGATTGCCAACGT	227
GATTGCCAACGTTACTCGCCATCGGCTT	369
GCGAGTAACGTTGGCAATCCATATTTTA	1138
GACGCAACAAGCGCCACGGTGCTGGAGC	197
CACCTCTTTATCCTGGAGTGAGCCGCGT	16
TCGTTTTTTATCTGCGGACGTCCATTCG	49
GTAAACTCATACAGACCTTAGATACCGC	None
TAACTCTGTTACAATCGACAGATCCGGG	None
GTGATAAGCTAAGTCCGCGTCTGGTGAC	1
ACAGCATCCCTACACATTATTCTTGATA	2927
TGTAGGGATGCTGTCATTAATGCTCTCC	None
CCCGGATCGGTATCAAGAATAATGTGTA	736
ACGCGGCTGCGATTGCCGCTGCGCTGTT	7
TTTCCGTTGAAAAAACGACCCGTAATGC	41
CAGAAGCTGCAACGCATTACGGGTCGTT	1399
CACTATCCGGAGTGTGCGTGTAACATTC	56
GGCGTCTGGGGCAGCCCGCCAACGCGCA	1
GCAAAGGGATCGATTTAATTCGTCATAC	1617
CCGACGATTGAAAACTGGGGAAAAATCT	31
GTGTCCACCAGGATTTCCGCTAGCATCG	49
CTAGCGGAAATCCTGGTGGACACCATCA	191
AGTGTCGTAATGCTATCCATGTTATTCT	208
GATAGCATTACGACACTCATCGTTGAAG	47
CAGCGAGAAGCGGCGGGCACAGTACAAC	1171
CCAGCTCTCCAACTGTTCCAGAGTATAG	None
CGACTTACATTACCGTTGGCAACGAAAA	187
CAAATATCCGCTATGCCAGAATTAGTTG	130
CAGGCGTTCTTTCGTGATATCGGTCAGA	8
CTGGCAATCACCTGGTATCTGACCGATA	222
GTGGATGTAAACAGGATCAGTAGAAATA	47
TAAACAGGATCAGTAGAAATATCCGGTT	None
TTTATACGGGAAATTACACGCTGGTTTG	23
CCGAATGCAAGAAAATACCGTAATTAAA	546
ATGGCCTGGCCTGCGCCAAGGTGCATCA	99
GCCTGGCCTGCGCCAAGGTGCATCAGCC	347
CCCTGAAGCAGGGCGTTCAGACTTTCCA	None
CCGTTTTTCACTGCCCGTTCGACGAAGC	104
GCTTTTTTGAGTTCGCGCAGGCGCAGCC	69
CTGCCGATTGCCGCCGCGCTCGATGACG	None
ACATGCTGCCGATTGCCGCCGCGCTCGA	None
TCATCAAGGCGCAGGCGGGTGGCGAACA	639
ACCATTGCCATTACCGACGTCGTCCTGC	43
CCGCGAATGGCAAAGATGAGCAGGAACA	384
GCAAAGATGAGCAGGAACAGAAAGCTCA	282
AGCAGGAACAGAAAGCTCAGTACGAACC	132
AACGAAGCTGTACTACTGGGTGAAGGTT	39
AATCATTTTCCATAATGAGAGGCACGAC	None
ATTCATGAACGAAGCTGTACTACTGGGT	14
GAAAATGATTCATGAACGAAGCTGTACT	None
CTGCAACCAGAAATATCATAACCGGTGC	None
GCCCCCATCACAAACATAAGGGCAAAAC	172
AGAAAGTAATAAAGTAATTAATGCAAAG	None
CAAAGGCATAAAGCGGTAGCGGCATACC	1564
ACCCAGGCTTCGGCGACGGAGAAAAAGG	29
ACCAACATGACCCAGGCTTCGGCGACGG	3
TTTATGACCAACATGACCCAGGCTTCGG	None
CTTTATGGTTTTTATTTCCTTAATTAAC	247
TCTATTCCAGACGAGTAATACAAACGCT	323
CGACGTTATTTGCTGACGGATGCAGAAT	162
CAGAATAGAGTGAATCTAATATTTAAAC	26
CGTTTAAATATTAGATTCACTCTATTCT	266
CTTTTGCAAATAAATGCGTTTAAATATT	None
TATTGCGTCGCGAGTCGGTCGCCATGTT	186
GCGACCGACTCGCGACGCAATACATCCT	13
TTTCTGGAGGGCGTGGGACTCGCCCTGG	858
CGCATACCGCGATTTCACAATCGTCTTC	None
CATTTCAGTACGCTCCCGGCCAGAGAAC	36
GGTAATCCCCAGCGCTGGAGCCAGATGT	969
AAAATCATTAAAGATGCCCTGGCAGGCA	843
CCCTGGCAGGCACGCTGGAATCCAGCGA	543
GCTGGATTCCAGCGTGCCTGCCAGGGCA	None
TGATGATCAGGATTGGTCCATCCAGCGA	434
GACCAATCCTGATCATCACATCGCTGGA	445
CACTCCAGCGCGCCTTTGTCATCGACGC	252
GAGTGCGTTATGAGACCACGTCGCAGTA	1029
AGACCACGTCGCAGTATGTTGTTTATCC	339
TTGTTTATCCCCGGCGCAAATGCGGCCA	375
GCCGCATTTGCGCCGGGGATAAACAACA	1147
TTGAGCACCTCGTTTGTCTACGGTGCGG	2269
GACTAAAAGACGGGCGGTATCTTTCTCA	777
TTGAAGCGCGTGATGGACTAAAAGACGG	35
CGGCGCGCGTTGCGGGTATTGCCGCCTA	2921
AAAGAGACTGTAACCATGCTCAACCAGC	372
GTTACAGTCTCTTTCATGGTTCCTTCCT	34
CTCAACCAGCAATATGTCGTACCGGAAG	452
TCGTACCGGAAGGATTACAGCCCTACCA	196
CCATTTTTAAGCCCGGAACGACGGATAG	83
GTGGAAGGATATCGTCATGCCATTTTTA	151
CTGAGCGCGCTGGAAATTGACGTGAATT	286
AAGGGCACAGACCTGTTGTACCTGGGCC	651
CTACAAGCGCGCGATAAACGTGCCGCCA	6
GAGTGGGTCAACGTCTGGGAAATGCAGG	143
TGCTGTTTCAACGCCATTGCCGGCGCAC	17
GCTCATCTCCAGTGTCGACATGTGCTGT	244
TCCCAAAGCCGCCCTAACGGATGGCTCA	159
CTATGAACGTGAGCGTTGTGACTGAACG	None
AACGTGAGCGTTGTGACTGAACGGCGTA	554
AGTACGCTGGCGTACGCCGTTCAGTCAC	117
GGTTGGTTGCAAGAGCGCTGCTGACGGA	None
CGCTCCCGAATTACGAATATCGACCAGA	70
CCGCCAGATCCATATCCCTATGCGCTCC	36
ACTTAAAAACCAGGTCACTGCCAGTAAA	689
AATCATGTCTTTTACTGATATCGCTCCC	180
ATAAACAGGGAGCGATATCAGTAAAAGA	None
GCGGCCTCCGGGCGCGCTGGTTACTCTG	15
CATGAAGCACAAATCCGCGTCGCCATTG	None
AAGCACAAATCCGCGTCGCCATTGCCGG	None
GCGACGCGGATTTGTGCTTCATGCATAG	None
CGGCCACCGGCGCCGGCAATGGCGACGC	66
GGACGGCAGTTAATCCAGGCCGCCATGG	None
GCGGCCTGGATTAACTGCCGTCCCATGC	None
AGATTGCGATCGTTTTCGCCGCAAACTT	None
CGGGATGTGCTGGGGCTGGATGTATTAT	2650
CCGTGGGCGAAGAAACTGTCGAAACATG	1658
TTCTGCCGTTGTTTTCGCGTTAAGAATA	388
TCTTTAAACGGACTATTCTTAACGCGAA	1950
CGGTTAATTGGCCCTTCAGACGCATCGG	107
ACCCGTACCGATGCGTCTGAAGGGCCAA	1218
ACTAACGTCAGTTCAGGCAGTAATTTTT	63
CAAAAGGCACCTCGACCAGACTGATAAG	395
GATATCAGTCTTATCAGTCTGGTCGAGG	None
CCAACCTATTGAAGCAAAAGAGATAAAA	122
AAGCTGGATCTTTATATCGCGATTGTAA	None
TTGACTTTTATCCGGCTTAACTTCAGAA	285
GCCCGACCGTGAAACTGGGTTCCGTCTT	6
TATTGAAAACGACTTCCCCAACCGCCGA	190
ACCGGTTATCAAGAAATCCTCACTGATC	None
GGGATAAGTAAGAGTGACGATTTGGCGG	None
TCGGCACCAATAAAGCCGATGAAGAATC	None
AAGAATCCTCTCAGGTTCATGCGCAAGG	191
AACCTGAGAGGATTCTTCATCGGCTTTA	110
ACCGAGGCAGATGCCAAATAGCGGAATG	None
CCAAAACGTACAGATATAAAAAGCATCC	74
CTTTTTATATCTGTACGTTTTGGCATGG	1
ACGCGATAGCCCTCTTCGCGCAGGGCTT	13
GTGGCCGGGTTGGAGTTCACCAGAATGA	None
ACCGACCCGGAAATGGCCGATGCCACCT	208
GCCGATGCCACCTACATCGAGCCGATTC	168
ACCGCGAGCGCTTCCAGCACGCGGTTGA	22
AAACCCTTTTTTTGTCTATGGAAAACCC	680
GAAAACCCCCAGCTAGGCTGGGGGTTCC	16
CTTTCAGCTTTAAGCCAGTTATTAAAAC	None
GGGGACGAAAAGAGCTTAGCGCACACCC	None
GAACTGTAAATATCACATAGTTTTCGCG	None
GAGAGAAGCGTAGGGCAGTAGGCAGCAT	None
CTTTACGAGCAGTTTGGGGATCTAAAAT	43
TCGCATACTATCTTGCATATCCACAATT	None
GTGTGCTTATGTGTGAAAAATATGTTGA	5
TGTGAAAAATATGTTGAAAGACCGCTTT	None
TTGAAAGACCGCTTTATTTGTTAATTGC	101
CGGTCTTTCAACATATTTTTCACACATA	3948
TTCAATATCAAATTGACGGGAAATCTCC	None
ATTCAATCGGCGATAGAGTTGAGAGTCG	320
GTCGCCTGATCCTGGAGGCAGGCTCTAA	222
ACGCGAGTGGGCCAATATAAACACCGGC	None
ACATCGCCAATCAGCACGGCGCTGGGGT	None
TCATCGTGGGCGCCGGTGTTTATATTGG	2
CACCACCGGGATCAGTCCTTCAAAGGCG	156
AGCTATTACGCCTTTGAAGGACTGATCC	None
CCGAGCTTGGCTTCCGGCAGCGCGAAGC	84
ATTGCTACGCGTAATTCCGGATCGTCAC	1181
CCATTGACGCCAAAACCAGCTTTGCAAT	34
GCATTCGCTTTAGGTCGGTCGAGGGTAA	1098
AGTGAGTCATTACATCTGACCCGTAACG	None
AACTATGAGTGAGTCATTACATCTGACC	428
CACTCGGTCACCGTTGCCTGATATTTAC	946
GCGCCGATTTTTGCCAGTCCAAACCAGC	161
AATTCCGGACAGTTATCCAGATGCAGCG	205
CAGCGCGACCCTATCACCCTTGCGGATC	2243
CTTCGCTCAATGAAGAGATTAACCGCAC	None
CATAGCTAAACTGCCGAACGATTCCCTC	None
TGGGACGACCTGGCCGGGGTGTACGGAG	172
GATATCGTTGGCGGACAAAACTTACGTC	41
GTGCTCACCATTCCGGAACTGGAAGGTA	None
GGCATTCCACGCGATGGATGAGTTGTGT	13
CCGACCAACTCCATGACGATGTAACCAT	None
GTATCGGCCCATGCGACGTTTTCAATCC	381
CGACGTTTTCAATCCAGATAACCTCTGC	9
GACCGGCGATTTCGATTCCTGAAAAAAC	249
CCAACCTTTGGCCCGCTTGCTGGGGTAC	3
AATCATTTACCAATGCCAACCTTTGGCC	944
ATGAATCATTTACCAATGCCAACCTTTG	None
TAGGCCGGATAAGCACAGCGCCATCCGG	529
GCGCTGTGCTTATCCGGCCTACATACCG	143
CCGGATGGCGCTGTGCTTATCCGGCCTA	1785
ATTGCCTGATGGCGACGCCCCGCGTCTT	964
GCGACGCCCCGCGTCTTATCAGGCCTAC	276
CAATACCGCTAATCGATCCCTTGTAGGC	260
ACCACGATGTACGGGGTATAGGCGCTAC	768
TACGGGGTATAGGCGCTACTGGTGATAA	10
ATTTTATCAATTTGCTCCTGAGTCCCTT	424
GCCAGTGAGAACTGGGAAGCTTATTTTG	22
ACGAACAGGAGCTGTTTGTCGCCGGTAT	62
GATTTCAACTTAAATGACGAACAGGAGC	6
TTGAGGATGCTTTTATCCATCAGCAGCA	None
ACGACCATATACCATTCAAATGCCCAAC	None
CCCAACCCCAGACGTTGGTGACATAACT	926
CCGCTAACGTCGTTATTAATGCGGTATT	None
GCGGAAAAAAAACCTTCGGTTCAATTCC	None
AAAAGAAAAAATCGGGAATTGAACCGAA	847
AAAAATGAAAAGAAAAAATCGGGAATTG	505
TATCTGGCGTTCAATATTGTTGAGCCAG	1649
AAAATTTTCAATATTGTTTGCTGGCTCA	793
CCAAATATGAAAATTTTCAATATTGTTT	71
TTACGAATATCAATGTGTGACATTTTCA	985
TGTGACATTTTCAATATTGGTGATTAAG	322
TCACACATTGATATTCGTAACTTTCAAT	63
CAATGAAGATAATTACTTGCTACAAATG	141
AAGATAATTACTTGCTACAAATGCGTAC	945
CGTACCTGATGAGCAGGATATTGCGATT	50
GCGACAACCTGAGCGTCTCCCAACTGCT	None
ACCACAATCAGTTCATCAGGGCCACGAG	None
TTCAGCGCTTCGCCCACCAGCAAACCAA	60
TTATGAACAAATTTTCCAGTGTCTGGGT	82
AACAAATTTTCCAGTGTCTGGGTATTCA	756
AGTGGCGCGCAGGCTGTAGGTGAAAAAG	282
CTGTCGCGCTGTCTGCTTCGTTCAGTAC	243
ACATGCTGTCGCGCTGTCTGCTTCGTTC	56
ATCCGCGCCCAAATGACATGCTGTCGCG	228
TCCGAAGATATCTTTGATGCCATCATCG	None
CCATCATCGTGGGTGCAGGTCTGGCCGG	None
GCATCAAAGATATCTTCGGACATACGTA	83
ATGGCATCAAAGATATCTTCGGACATAC	16
TCACCGGTGGGCGCTTGTATGCACATAG	4
TGCATACAAGCGCCCACCGGTGACATTC	41
ACATCTCCCGTTAATGTGGACGTCAAAC	116
TGGACGTCAAACTGGGCGTCAATAAGTT	11
TGGATGAAGACAGCCCGCACATCATTCT	82
TGCGGGCTGTCTTCATCCACATTGAACT	909
ATGTGCGGGCTGTCTTCATCCACATTGA	2940
GCCGAGGATCCGGCACGTTCCGCACTCC	1
CAGCAGCCCAGGAACTTTGATGACCTTA	1518
ACCTTAAATTCTCCTCCATTCATCGCAG	1538
GTCATCAAAGTTCCTGGGCTGCTGCATG	None
GAGGAGAATTTAAGGTCATCAAAGTTCC	None
AATGGAGGAGAATTTAAGGTCATCAAAG	None
CTGTGGGGAAGCGGCGGCCCGTTCCTTG	201
ATCACCAGCACGTAGCCATCAAGGAACG	706
CCAATTAAAACGCGCATCACCAGTAATT	49
GAAGTAGCGATAGGGTAATCCGCGCCGA	483
CCCGGTCCGCCGGAAAAGAAGGCGTATA	4
TGACTGTTAACTGTAGCGTTATTGGCGA	18
CAAAAACGTCTTATGACCGCACTGTTTA	15
ACCGCACTGTTTACCGCAGCAACACTAT	778
CTGCGACGGTGAATAGTGTTGCTGCGGT	587
CTCTTCTAACCAGGCGGTTGAAACCACG	74
AGCATCCTGCGACGGTGAATAGTGTTGC	103
ACACCATACCGGTATCGTTATCGACCTC	98
CGCATAAAGAGAAAATATTATTGCGCGG	260
TCGATGAGTGTAACCTCATGTAAGCGGA	86
CCCTGCGATATGTTTTTTTCCGGGAAAT	1221
ATTAGGTATAAATGATGAGGTATAAGGA	208
AAACCAATACCTTTTTATTTGCTCGCGC	129
TTCCGATCAGGTCTTTGCAGACGTTTAT	None
GAAAACCACGGCAGATAACCCGCCTTAT	47
GTATAAGGCGGGTTATCTGCCGTGGTTT	160
ACAATATCGCCGCCAGTAGAAAGCTGCG	257
GCAATAAAGCGCGTTGCGGTGAGTCACG	346
AAGGACAAGAGGGGGTAAAAGGGCAGGG	None
TTAAAACAGCCCGCAAAACCGTCTTATT	58
GGCTTACTGCCTGCGCGCGCACATTCCA	3689
TGCGCGCGCAGGCAGTAAGCCCTTCGTG	1969
CCGTTGGAATGTGCGCGCGCAGGCAGTA	529
AACTGTTGATAAAAAAGAGGGCCAGCAT	None
CTGGCCCTCTTTTTTATCAACAGTTCAT	155
CGAAAGGCGGAAAATATTACCATATTAT	1201
TGTCCCAGAGTGGCGGACAGATTTCCTC	14
GTGCCGACCTTAACCAGTTTGAAGTGGC	625
AAGCAACCGTTGCCAGTAATGCGGCGGC	117
CGGCGGCAATAATGCGTTTTTTCATAGT	92
AAAAAACGCATTATTGCCGCCGCATTAC	148
ATAAGGTTTGCGCAATATCAGTAATCCG	198
GGCCTCGCCCTGACGGGCCGTCGCACGC	None
TGACTGAGGTGAGCGACAAATTTGCCGG	None
CTCCCGGGGACTCACTCCCTTGCCGCCT	406
GGAGTGAGTCCCCGGGAGCATAGATAAT	196
GCTATTTTCAGATAATCAACCGAGGTTA	289
AGGTGACTATAACAAGATAAAAGACGGT	9918
TTGTTGTCAATGTAAAATAATGCACTGC	177
TAAAATAATGCACTGCCAGCTAAAAAGA	1826
AATATGTGATAAAGTTACTGACTACAGG	770
TGATAAAGTTACTGACTACAGGTATAAT	424
AGTAATAAAAAAAATCTGTCCGCAGAAG	400
TTATCCGGCGCGGTAAAGGCTGATGAAA	580
AAAAATGCGCCGTCAAGGCGAAACCGGC	814
AGCCGCTCTCTGCCGGGTACCGGGAAAG	413
TCACCCCCGTTTTCATGAGCCGCTCTCT	3
ATTACAGAATGTCACCCCCGTTTTCATG	946
ATACAGACCCAATAAGCGCAGCGCCAAC	293
TAATGGATTGATATTACAGTCATTACAG	1469
GATTGATATTACAGTCATTACAGGCAAA	523
ACTGTAATATCAATCCATTACATGATGA	1862
GCCTTAAACCGATTGGTCAGCGATTTAA	1418
GCTACTATCATCACCGACCTTTCCACAC	22
ATAGTAGCCTTAAATCGCTGACCAATCG	69
GGCCGCAGGCGTTTGCGGAAAAGCGCGA	119
ATCTGTTTTTTATTACAAAGTGTAGTGA	2244
ATTAGCCTGTGATGATCTGTTTTTTATT	240
ATCCTCATTATTTATGCGCATCCGTATC	1072
CGCATCCGTATCCGCATCATTCTCATGC	817
CGCATAAATAATGAGGATCATGATTAGC	None
CGGATACGGATGCGCATAAATAATGAGG	1017
ATGCGGATACGGATGCGCATAAATAATG	269
CGAATAAGCGGATGCTTGAACAGGCAGG	578
GATAGCCATACTCTACTGCAGGCGCTGA	80
CAACCCGCAATCAGATACCCCAGCACCG	319
CAGAATAGATTCGGCGTCCGTCACCAGC	26
TTGTTTGTTATTGGACTTGAGCTGGACC	None
GAAGCTGCGCGCCTCGGTATTTGGCGGC	56
CCAATCAGTTCCGCCACCTGCCAACGCA	205
TTCTGCAAACTTTACTGCTAATTGGCTG	406
CTGGCGCTCCACATCAAATGAGTGGCGT	1325
TGGAGCGCCAGCATTACAGTAGTTCAAA	5586
AGTGGCGTCGCCAGCAGAACGAAAAATT	211
AGCACGAAAATTTTTCGTTCTGCTGGCG	34
AGGATGAGCACGAAAATTTTTCGTTCTG	28
ATTGCGCTTTACGTATAGTGGCGGCAAT	None
ATCAGTCTGATTGCGGCGTTAGCGGTGG	None
ACGCGATCCACCGCTAACGCCGCAATCA	None
GAAAACGCCATGCCGTGGAACCTGCCTG	None
GCGTTTTCCATACCGATGACGCGATCCA	1
CCGTGGAACCTGCCTGCCGATCTCGCCT	None
ACGACAGGTTTATTTAACGTGTTACGTT	None
ATAAACAGTATTTTGTGCAGCCGTCAAA	64
GCGAACCACGGCTTCAGCGGCGCAGGGG	389
CGCCATGACCAGCTTTTTCTCTTCATCT	4
ACCAGCTTTTTCTCTTCATCTACCTGCA	5
AAGAGAAAAAGCTGGTCATGGCGCATGC	None
AGCTGTTGAATTGGTTACGCCGTCAGCC	10
AGATAAGTTGCCATTGTTATAATTTTAG	None
GCAACTTATCTCATCGGCGACGTTCACG	108
ACCATTGGTAATCAGCCAGTAGCGGCCC	166
GTCATGGCCGTGAAACCGAAGTCCAGGG	None
GTTACGGTATAGGCAAAAACGTAACGTT	437
AACGTTACGTTTTTGCCTATACCGTAAC	107
TAGACGCTTTGCACCTGAATACACACTC	648
ATCAATTCGCCCAGAGTGTGTATTCAGG	485
ATATTCGCGTGTTGAGCCGTATTACCAC	157
GAACATCAGCGGGGTGGAGATATTATAG	None
TTCCATCTCTTTAGCTATACTGATGCCA	1102
ACCATGAACTTTGGCGAACTGTCTGCGC	458
GGTTTGCAAACGCGCCGCCAGATCGCGG	79
ACCGTGAGCTTATCCAGTCGTTCGCCGA	49
GTTGAAATCGGCCCCGGTCTGGCGGCGC	602
GCCCTGATGGACTCGATTATTCATTGGG	263
AATAATCGAGTCCATCAGGGCCATTTAG	352
TACCACGATCAGGGCCTGCCCGTGCTAA	175
CCGACGCGGTGCTGGCAATGTACCACGA	187
CCTGCGTCGTTAATAACGCCTTTGTGCA	None
GCAGGCGCGCGCAGCGAGACCGGCAATA	436
TCCCCGCTGCGCCGCAGCCCGCGGGAAC	858
CTCGGCCTGCCTCTCTCGCTTCTCCCTT	None
GCGGCCCGCTCCGTCAGGAGCGCGCCGT	923
AGCAGTGCGCAACGCGTTGTTATCACTC	35
TTGGCGATGGCCTGATCCAACTGCTCAT	None
GCCTGATCCAACTGCTCATCCGTGATCT	211
ATCGCGAATACCAGTTTCGCTGCCCCCC	36
GCGATACCGAGAAGCAGCGTTTTCCAGT	609
AAGAACTGGAAAACGCTGCTTCTCGGTA	3
GAAAAAGTATGAAGAACTGGAAAACGCT	452
CTCGGCTTGCAGTACAACTCTTGCTGCT	9
ACCTGATTGTCATCATAATGCACATTAC	41
TCCACGTTGCCGGTAAAAACGGCATCGT	None
TTGGGCGTGCCGAGCTACGATCGTCCTC	None
ACTATAAAGGGCGCTGGCGATCATGGTG	None
ATCGCCAGCGCCCTTTATAGTCATCAGG	None
GTGGCCAGAAGAGTGGGAATACGTTTTT	None
AAAAAACGTATTCCCACTCTTCTGGCCA	None
AGTAAGTTAGGCTGTGACCGTTTGTCAC	180
CCGTGCCTAACACCACAGACGCTAAACG	103
ACAGGTATGATAATGCAAATTATAGGCG	87
ATAATGCAAATTATAGGCGATGTCCCAC	2348
CAAATTATAGGCGATGTCCCACAATTGA	156
GCTACGGTCAATTGTGGGACATCGCCTA	344
CAGTACTGGGGAAAGATAATTGGCGTCG	604
ATGGGCGGCGGCTTTTGGGGCGTGGTCC	None
GGCGGCGGCTTTTGGGGCGTGGTCCTGG	202
GCCCACCAGCAGACCCAGGACCACGCCC	224
AATATCCGCTTCCGTCACCCGTCCTTTT	14
GGTAATTATCCGCTTTTCCGACCCGAAA	119
CACCGATTCTGCCTGCGGGTAGTCGCGC	186
CTGTCTTTGTGCGCTTCCAGACGCCCCG	952
TGCTCATCCTGATACAGGATAACCAGCC	None
AGCACATTATGGTGGTCAATAAGCCCAG	7
GAAAACTACAATCCGCCGCAGGAACCCT	136
GGGATGGAAAACTACAATCCGCCGCAGG	278
TAGCTGCCAGCCTTCATGGCTTGTAATC	38
GCTTGTAATCGTATCGCCAGGGTTGAAC	714
ACGCGGGTCACGGGAGAATCACTGCGCG	310
CGCGAACCGTCACCTTACTTTTCCCGTC	40
GATGCGCGAACCGTCACCTTACTTTTCC	150
CCTTTTACACTTGGTCAACGCTGGATCA	94
CGCCGCCTTCCAGTACCATAGCGCCCTT	None
ATAATTTTGCTACACTACTGACCGGGCA	2935
CAATACAGTTCGCCGTGTCGCGTGGTTT	407
AAGCGGATGTACGCCCGCCGGAACGTTA	550
GAGAAACTGCTGCGCGAAAACGGCGTCA	2
CGGATGGAGAAACTGCTGCGCGAAAACG	None
AAAGTCTCGCAGCTGGAGCGGCGTCAGG	130
AAACCTGCCTGCGCCACGATGATTACCT	1379
CCTGTACAAAATAACAGTATTACCCCCT	675
CCATCGCTATTTATCAGTTCAGTCAGCA	297
GCTACGGTGTTTATCCATAATGCCATCG	59
AGAATTATGCCTGCCGCGATTCTGATGA	6172
CCTGCCGCGATTCTGATGATGTAGCGAT	3784
ATGTAGCGATATTTCATGAATGAGTTCG	9
AAATATCGCTACATCATCAGAATCGCGG	1141
CCATTTTATCGTTAAAATATCCATTACA	None
GCTTTTAGCGTCAGATATTTTTGCTGAC	753
CAACTCGAATTATTTTGGGTATATATTG	763
TGACTGGGGTGAGCGACAAATCTGCCGG	None
GATGGGCCGAGTAATCCGTAGCCAACAC	716
AAAAGTGTAACAATTTCATTTGGAACAT	38
ATCTTTTATGAATGTGAGTATGCAGGCG	761
AATGTGAGTATGCAGGCGCGTCTGGTAG	659
TGAGTATGCAGGCGCGTCTGGTAGGGAA	164
GAAGGGTTAGCGCGTTGAGTATTGACGA	234
TTTTATACTCAAAAAATCGACTCACGGT	352
TCCGTTTTTTCTGTCGTGTCCTTGCCAG	None
CCTGGTACAACAGACGGTGGGTTGGCGT	126
ACCTTCAACGACTTCACCGCTCTCCAGG	3
GTGGTGGTCAGCCTGGAGAGCGGTGAAG	None
ACCGCTGACGATATGGTGGTGGTCAGCC	132
ACGCTATAATCGACGCCGGACGGCTTAA	591
CCGTCCGGCGTCGATTATAGCGTCATGA	None
TTAGAAGATCTCAAACGCCAGGTACTGG	536
AAAGCAGCTATACCCTGACGCCCGCCAC	163
CTCGGCATGTTGGGTGACCTGACGCAGG	245
TTGGGTGACCTGACGCAGGGTTTCTGCG	465
CTGGCTGCCAATCACAAACCATACTTCA	744
GTTTGTGATTGGCAGCCAGCATTTGTAT	1
AAGTATGGTTTGTGATTGGCAGCCAGCA	323
ACGATTTTTGATAATTATGAAGTATGGT	None
GAGTCAATGGAGGCCGCGCTGAAAGCCG	None
TAGTCGCGCGGATGATGACGGAACTGGT	474
ATGACGGAACTGGTTGTTCGGGCCGTCG	None
ACGGAACTGGTTGTTCGGGCCGTCGCAA	285
GCAATTGCAATTGGCCTCGATTTTGGCA	None
GAGTAAGACGATGGCAATTGCAATTGGC	None
TGGACATTCCAGCCATAGTTATAGACAC	874
GCTGAAACGCAAAATGATCCGCTATTGC	22
ATCCGCTATTGCCGGGATATTCATTTAA	806
AATATCCCGGCAATAGCGGATCATTTTG	158
CCCATCTGGTCGCCGGGCTGACGCCAAT	3060
GGCATTAAATGAATATCCCGGCAATAGC	23
CCCAACGGACGATCGATAAAAAAATCCA	383
AAGGGATATATTCTTAACCTGACCATCC	205
ATGTGTCCACAAAGATGTCATAAGCCGT	1205
GGGGACGGGGTAAGCAGAATCCCTGCTT	None
CAAGCACTGCTGGAACACTTTATCACCC	675
AGCGAATACAGAGTGGATTGGGTGATAA	None
GCGGGGCTGGGCGCGCTTATCGGCAGCG	105
CCAAAAATTGAGCTCGCCGCTGCCGATA	42
CCTGGCTGGTGGGTATTATCGGCTGTCT	257
CAGCGCGTGTTCGGTTTTATCCAGCAGC	43
CTGTTTCAGGAGAATAATTTATTCAGCC	19
ATCGTCGCCGGCAATCAGTAGCGTACCG	12
CGTTTTACGCTGGCGGTAGAACGCGGCG	269
ATGGTAAAGCCAGGTGATATCAATCAGT	563
GTAAAGCCAGGTGATATCAATCAGTTTT	808
CTAAAACTGATTGATATCACCTGGCTTT	248
ACGTGCGCCAGTAAAATGCCCTGCAAGC	40
GCGCACAGACGCAGCAGCGCCAGACGTC	89
AGAAGCGCACCACATGCCACAGGTAGCT	3217
CCACAGGTAGCTATCCCGCCAGATTGTC	526
ATAACCGTCTCGCTGGCGGCCTTTCTGG	397
GCAACGCGCCGTCAGCCGTTAATTCCCG	85
GATTAGCGAATGGCAACGCGCCGTCAGC	None
TGATACGCCGGAGAGGTGGTGTAACTGA	1685
GCACAAATGTGTCGTTTTTCCAGCCGCC	63
TGTCGTTTTTCCAGCCGCCGGGCACCTT	866
TGGTGTTGGGGCTGGACAACAATCTGCT	262
GAGGGGAAGAACAGCAAAGCCGATGTGG	None
GCGTTTCGCTGCTCAACCGCCTGCGGAT	76
CGGATCAGGTTCGACGGGTATTTTCTCA	621
AGGTTCGACGGGTATTTTCTCAGCGCGC	253
CGCGCGCTGAGAAAATACCCGTCGAACC	2762
AGCGCGGCACCCCGTTGAGTTCGGCGTT	691
ACTACACTAACGCCGAACTCAACGGGGT	11
AATACCCTCGGCTGGTTTGATTTTAAAT	58
GGAAATCAGCATTTGCCTGACAGCGCTT	3835
TTAGCCAACCGCGCGCCTGCATCGTATT	430
GCGACGCGAACAGTTCAGCAGATCCGCC	9
AGCTGGCGGATCTGCTGAACTGTTCGCG	None
TTGTGACGGTAAAACGCAAGACACCACG	445
CCCTCAGGTCGCCTGCAACAACAATTTA	382
ATATTATTGGCCTAATATAGGGATAATA	1811
CTCGCGGAACTGATGCAGTGGGAGGCGA	772
CAGTGGGAGGCGACCGATTGAAGCCAAT	1281
TCTGCAATTGGCTTCAATCGGTCGCCTC	4
ATGTCTGCAATTGGCTTCAATCGGTCGC	None
TGTGACTGAGTATTGGTGTAGGCGATAG	21
CAATATCACCCGGTTGCCATTATATTCT	250
TCGGCGAAGCTTGGCGCGATCACCACTT	792
GGCGCCAAAACCGGTGCGCGTAACCTTC	760
CAATTATCCCTAAACAGTTTTTGCAGAA	494
CCGCCAACGTCGATACCGATGCAATTAT	108
CTGGGTAAATTTCTCTGCCATGGTAGTT	1469
GCAGAGAAATTTACCCAGCATACCGGCC	None
GTGCGCGCGCAGACCGTCAAACGCCTGC	None
AAGTCACCTCTCCGCAGGCGTTTGACGG	636
CACCAGGTGGCGGTCGATGTACAGCAGC	6
TACAGCAGCGGCGTTTCGTTTGGCGCCT	201
CCCACGTGGTCTTTGAGGCGCCAAACGA	140
GCCAAAACGTTATACGAAAAATTATTTG	102
ACCATGATTGTCGATAGCAATACCGCCG	None
ATTGTCGATAGCAATACCGCCGACGTCA	692
GATGCGGTACGCAGCCGTTTTGATATGC	250
GCGCAAGCCCTGAAAGTTATGGATGCGG	1
ACTTCCGGGCCGATACCGTCGCCCGGCA	63
TCGAAGAACTATCATATTGCCGTACTGC	1
GTTTGGACGGATTCAAAATCACCCGGAG	569
ACATCAACACCCATGCGCTCAAGGGCCA	903
TCATGGAAGTAGGCTTCCCGGTCTCTTC	53
GGTGTTGATGTCATGGAAGTAGGCTTCC	82
CGCTCAAGGGCCAGGGCAATCTGCAGCT	296
AGCCAGCAAGTCATTATTTTTGATACGA	14
TTGAATGCCGCCCACCGGTCTACCGCGC	119
CCGCCCACCGGTCTACCGCGCACAATAA	507
CGTTGAGTAGTAGTAGCCCAGTGAAACG	1
GTTCGTTTCACTGGGCTACTACTACTCA	500
TCACATATCGTTCGTTTCACTGGGCTAC	240
CTTTTAGTGGTACTGGATATGCCGTTTA	736
CGGATACGTACTTTAGCTAATTGTGCTG	487
GATAAAAGAACGAGTGGACATTCATACT	537
TCCACTCGTTCTTTTATCCTTTATTGGA	51
AATGTCCACTCGTTCTTTTATCCTTTAT	78
AAAAGTATGAATGTCCACTCGTTCTTTT	7
GTTATATTGCTTGCGTAATTTAAACATT	240
AATCGCAATGGTGTGACTCAGGACACAT	3076
GTGTGACTCAGGACACATTACGCTTGCG	None
TGTCCTGAGTCACACCATTGCGATTCAT	33
CCAGCGCAAGCGTAATGTGTCCTGAGTC	28
CATATAAAATAAGAAAAAGGGAAAGCGT	565
CCAGAGGTCAAAACCGAAAAGCCGCATC	None
CGGCTTTTCGGTTTTGACCTCTGGCATA	460
GGCAAACCACAGCTTCGCATGGTTGATT	104
CGAAGCTGTGGTTTGCCCATATCTAAAA	1770
GTTGATTTGAACCTATTGACCGTGTTCG	132
CACGGGCAGTCGGCTGAATTCCTCGTCC	91
ACGGTTTGACGGACACCTTAACCGCTCG	281
ATGCGCTACATACCGTTGGAGGGATCGA	838
CGCTACATACCGTTGGAGGGATCGATCA	218
TAGCGCATCATAAATATCAAGCACTGCG	863
ATCGATCCCTCCAACGGTATGTAGCGCA	942
TGCTGGTGCGTCATGAGCAGGCCGCGGT	53
ACGCACCAGCACATGATCGATCCCTCCA	None
ATGCGCCGGATTTTATCGGTATTACTGG	298
CGCCGGATTTTATCGGTATTACTGGAAA	264
GCGGGTTATCGGCCTCTTTTCGCAACGC	1119
GGCCTCTTTTCGCAACGCGGATATAATA	1633
AGGCCGATAACCCGCGATAACGCCCCAG	556
CGCGACAACGTCGGATCGTCTGTCGGCG	None
ACTATCCAGACGGTAGGCGATGAAAAAG	88
ATTTCCCGCTCAACGTGCGCTCCCTGTC	485
CGCTGAGCAGATTCGCCGGATGACGACG	None
ACGACGCGCGTGCGTTTTATCCGGTCTA	None
GGACCTGGGCCAGATATCAGCCAGTAGA	44
CGTAGCGCCATCAGGCAGGTTTGCCGGA	649
GCGCTACGCTTATCGGACCTGGGCCAGA	2315
CGGCAAACCTGCCTGATGGCGCTACGCT	1156
GGTTAAAATCGTTAACATCTAAGCGCAG	None
TCGGCATGGGTTAAAATCGTTAACATCT	None
AAATCGCTCGGCTGGCCGGTGTCTCGCG	5
ACTTTTTCTACGGTTTTGTCGCTCACGC	83
GCGGTAGTGCGTGAGCACAATTACCATC	20
GTAATTGTGCTCACGCACTACCGCCATG	2067
GAACGTGTGCGTCCAGCACGCAGCCCGG	39
CGCTGCATTGAGCACCTTTTGCAACGCC	152
ACGTAACGAGTCTTTTCCTTTGTATTGT	91
CAGGCAAGAAATCGTCGAATTAACAGCC	1172
AAATCGTCGAATTAACAGCCACTTTTTG	245
TGGCTGTTAATTCGACGATTTCTTGCCT	35
ACAAAAAGTGGCTGTTAATTCGACGATT	1129
TCCTAAAATGCCGCTCGCGTCGCAAACT	24
AACGCAGATATTCGCCGTAAACATTGGC	1882
TTTACGGCGAATATCTGCGTTGATTAAT	None
CCAATGTTTACGGCGAATATCTGCGTTG	None
TAAAAAAGCCAATGTTTACGGCGAATAT	None
CGTTGTGACTTGCTTGACAAGCTTTTCC	None
CTTTTCCTCCGCTCCGTAAACTCCTTCG	None
TTCCGGGGGGCAACGTTAGTCAATCTCG	None
GTATGTACCATTGACATCCATCACCCAT	None
TACCATTGACATCCATCACCCATGCCTG	None
GTACATACCATTTGACCGGTAGCGCTCT	None
TCAATGGTACATACCATTTGACCGGTAG	None
GATGTCAATGGTACATACCATTTGACCG	None
ATGGAAAATTTTAAACACACTACGGTAC	None
GAAAATTTTAAACACACTACGGTACTGT	42
AAGCCGTTAATGGGCTGAATATTCGTCC	None
TGCCATCAATATAGATACCATCCGGACG	43
GTCTGCGCAACGGCGATCGCCTGCGGAT	None
GAGAAGCGAGGATCATTAATGGTCTGCG	None
ATCAGCAGAGTGACAGAAGCCCTAAGCA	None
GCGCTCGTTGCTTCCTATCGATCCCTTC	None
CCTTGCCTGGCGTGATCGGTGACGATCT	1434
AACAAGCAGAGTGGCAGCTTCCCGAACC	1
CAAATGAACAAGCAGAGTGGCAGCTTCC	None
CATTGGACATTGAATGGCGCAACCTGAT	None
TTGATCCGTCCCAAGAAAATATTGTAGT	None
AAAGCAGCGGCAAAAACGCAAAAATCGA	None
AAGTTGGTCTGTTCTTCCTGGCGTTTCG	None
CTGGTGCGTCAGGGCGATATGCGTTCGC	None
CGTTCGCTGCGTGTTCAGGAAGTCTCCA	None
AACTTCTTTCGGGTCGGCCCAGATCGCC	63
CCGCCGGCGTCATGAACTTCTTTCGGGT	61
ACGCTCGACAGCCGTGTGGCTGCGGCGG	None
ACCCACCACTGCCACAAAGAGATCGCCC	None
GCAGCTACGCCTTGCGCTATCGCCTGCG	307
CACGGCGTACCAGTCGTCTATCTCAGCC	None
AGCGTTTATCTGCGCTGGCGGGCCGCTT	2784
GTAAAAGCGGCCCGCCAGCGCAGATAAA	None
ATTAGCGTAACGCTCAGCAAAATTGCCG	None
TCCTTGGCGCCGAACACCGCGGGGCGGA	None
ACCGTATCGAGCGTGAGATCCGCCCCGC	None
CCTGTTCGTGGCGCTGAAAGGGGAACGC	4178
CGCATCAAAGCGTTCCCCTTTCAGCGCC	13
CCTGACGCGTGTCTTTTACAATCACCTG	None
TTAGTTTGGCTGGCCGAGCATTTGGTCA	None
CTCGGCCAGCCAAACTAACATGAACCTT	None
GCGCGAAACGTCAGATAAGAAAAGACGT	152
AACAGCGCGGTCAACAGGCTGACGATGG	None
GATGGGCCCGCGTATGATCGCTCGTCTG	None
GGCCCGCGTATGATCGCTCGTCTGCAAA	None
GCTGATTACCAGGACAAAAACGTCGTCA	None
ACGACGTTTTTGTCCTGGTAATCAGCCA	None
GATACTCGCGTGACGCCGCCGGGTCTGG	1998
CGCCAGAGCAATACCAGGGCTGGCGACG	None
GCCACAATCGGCGCTTGCGCTTCGCGGC	None
GCGAAAGCGGCGGGCGTCAATGTCGGCG	None
CGTTTATCTCTCCCCCGTCTGAGAATGC	135
CCGCGCGTACCAGGCTTTGGCCTCCTGG	None
GCTTCGCGCGATAAAGACGCCGACAGTC	5
ATCAGACTGTCGGCGTCTTTATCGCGCG	None
ACAAAACCAATCGCCGCCAGCCCGAAGG	None
GAGGCCGACGTCACCATGACAAAACCAA	None
GTATTCTTCGTCGCTTTTCGCGCGATGT	None
AGTGGTCAACCGAAGCGGTTAATGGTGA	None
GTGATGGCGGGCGGTACCGGCGGGCACG	None
GCGGGCGGTACCGGCGGGCACGTGTTCC	None
CGCAACGGCCAGTCCCGGGAACACGTGC	None
ATGCGCAACGGCCAGTCCCGGGAACACG	None
CTTCGGCACTAAATCCGCTTCCATACGA	None
CCAGATTGTAACCGTATCGCCCAGTCTG	None
GCGTAAAGAATGAATACACAACAACTGG	None
AATACACAACAACTGGCAAAACTGCGTT	None
GAACGCAGTTTTGCCAGTTGTTGTGTAT	None
CGTCGCGTTCGGCACATTCACTTTGTCG	None
TGCCGAACGCGACGCATTTCGGGCACGA	None
CCGACAAAGTGAATGTGCCGAACGCGAC	None
CGGCTCAGGTTGCGACAATGTTAGCGCC	679
TTGGCAAAATTGCGCGTTACTTATCTGA	3
GCTGATAAAATCGCGGTCCTGTTGGGCG	None
CCGCCTTCACGTAGCCCGGCCAACACTG	None
CGCATCCCGTCGATCCGCAAGAGGTCGA	38
CGCATTAATGCCGCCTTCACGTAGCCCG	None
TCGCGCAGCTTAAAGCAATGGGCTTTCA	None
CAACGCAATAAAGACCTTCTGAAAGCCC	None
CTTTACAGGGTGCGTTATCATTGGCTTT	None
GTTCCTGCCGGTTGGATACGAATTGACG	None
TCGCAGGCTGCGCTGAACACGCGAAACA	None
AAGAGACGCCTTCTTCACGCCGCAATAA	280
GAACGCGTCTTGCAGGAATTTTATTCCT	None
AAGGTTCCCGGCGCGCCCAGAGCCAGTA	None
TTCACATCCTGCGTCATGAAGGTTCCCG	None
AATCTTCAATTCATCAGGCCACTGTTTT	None
ATCAAGGCGACGGACAGAAAACTGGTAG	None
GTCAATATCATTGGCGTGGGCAGTTGCC	None
ATATTGACCATACCGTCGGGCAGAACTT	6
GGCAACTGCCCACGCCAATGATATTGAC	75
GATAAAGGCGGGGTGAATGACCTTGAGT	None
GCGCGCTGAACGCATTTCACCACTGACT	None
GGCACCATACCAATTTCATTCTGACAGC	None
ACGGAGAGAGATTATGTTTGAACCTATG	None
TTTGAACCTATGGAACTAACCAACGACG	None
GAACTAACCAACGACGCGGTGATTAAAG	None
ACTTTAATCACCGCGTCGTTGGTTAGTT	None
TGTTCAACAGCGTTACCGCCGCCACCAC	None
CGCTCGCGCACCATGTGTTCAACAGCGT	None
TATAGTACACTTCGGTTGGATAGGTAAT	138
TGTACTATACATTCGGCGGGCCAGTTTA	None
ATCAAACAAAGGACACTTAAACGTATCG	None
TCAGGGTGACTTTTTTGCCGGTGTGTAA	None
ACCCCGGTATTGGCCGGCGCAGGGCGTA	856
CCAAATCTGTGCGTGATACCATGCTCTG	2156
GTATCACGCACAGATTTGGCATCGGCCG	None
CTCTGTACGTGTCTGGTGAATGAGCATG	1658
ATAAGATTTGTGCGCAAATTGTTTTGAT	None
ACGTGAGTGGAATACTGACGCGCTGGCG	None
CGGCCAGAAGTATCGTCTGCCTAACTGT	None
GTCGCGGCGAGTTTTGGTTTGCCCGCGC	None
GCTAAAGTTAACTTTAGACGCGGTGCTG	1
CCAGTAATCTACGGTGAAATTGGGACGA	None
GCGCCGCAAACGCTGCCCGTTGCCGACG	None
CTAATCAAATTATTAACCAAAGTATTCG	None
CGTAAGGCCGTCAGCCTTATTAATGCGA	1043
CGATGGAACCGGAGATGGAAAAACTCTC	None
AACGCCTTTGCCGGACAGCGCGTTCAGG	None
TCGGCAGCGTAAGCTTCACGTTTGGCTG	None
TTGTCGCGCAGGTAGTCAAAACCGTATT	None
CGCTGATGCGTATTTTCGCCTCCGATCG	None
CGATAAACTTACCGGCCTGATAAGACAT	62
GATGCAACAAGATGAAAAAACTGCAAAT	582
CAACAAGATGAAAAAACTGCAAATCGCG	1066
AAAAAACTGCAAATCGCGGTTGGGATTA	None
CGCATCAGCGGCGCGTTGGGTAATAAAA	2673
TGTCTATCCGGGAATTGATATTCCAGAG	115
CGCAAATTGGCGTAATTTACGAATAATC	2
TCGCCGGTTTATTTGTATTATCCCGGCC	95
CGCGCGGCCGGGATAATACAAATAAACC	1219
GCACCAAAACTACGCGTATTTATTGATT	249
ACAAAAATAATCAATAAATACGCGTAGT	219
GCGATATTGCCGTCTCAACAGAGCCATC	142
GCTCTGTTGAGACGGCAATATCGCCTTA	327
GGCCGCCGAAGAGAAACGAATCGCCAGC	25
AATTAACTGACAGCGTTTAGAACAAAAT	100
GGCGGAAGGGGCTAATTTCCCCCCAGAC	454
GGGCTAATTTCCCCCCAGACGACCGGTT	588
TCTGACGTGACCGTCGTAAACTGTCCGA	42
GAGTAAAAATGTCTGACGTGACCGTCGT	None
CCGCTGGATAGTGAAAATGGTCTGGTGC	13
GTCTGCAATTGGCAGGTTGATGGAGAGC	1
GAGAGCTGTTGGATCAAAAACTCTATGC	None
CGCAGCCACGTACGCATCTTCTCATTGA	1501
CGTACGTGGCTGCGCATAGAGTTTTTGA	91
AGAAGATGCGTACGTGGCTGCGCATAGA	1063
CACACCCAGGTCCTATTTGAACACCCTC	628
TTATTGATAATAACGGCGCACCGGATGC	493
CGAAAAAATACGCTCACGCAGCGCCCGG	None
TTCCGCTATTGCGTTCAGGGCGGGCTGC	15
GTTGAGCCAGGGCAGCCCGCCCTGAACG	28
ACGGTTATTCCGAGGTCAGCGAAGGCAT	None
CCTTCGCTGACCTCGGAATAACCGTCAT	12
AGGTATACCGTAGCCTTAACCGGCGGTA	2
GGATTGTAACGTAAAAAAAGAGAATTTC	8
ATTAGTGCGTATGATAGCGTCACTGGAG	65
CGTATTGAAGAAGATCTGAAGTTAGGTT	991
TCGAACTGGAACGTCAATTCACCTTTAA	51
GATACCGTCGGGACGTTTGAAATGGCGC	76
CTTGCGCCATTTCAAACGTCCCGACGGT	267
TACAGCAGTCAGAATATCAAACCCGGCC	65
TTTATGTACAGCAGTCAGAATATCAAAC	1
CGCTGATGTTGCAGGGTGATGATCAGCG	57
TTGCAGGGTGATGATCAGCGCCAGACGA	253
ATCAGCGCCAGACGATTGTCCGCCCATA	35
GGCGGACAATCGTCTGGCGCTGATCATC	13
AGCGTTAAACAGCTCTGGCGCTGGCAAG	239
CCCCATGAGCGTTAAACAGCTCTGGCGC	52
GAAAATCATCGGCATAAGCCGGATCAGG	207
CAGAGCGTCCAGTAACGCATGAGAGGGC	None
CGTTACTGGACGCTCTGCATTTCGCCAC	13
AGAGGGCGCGTCGACCACCGCAACAGTG	238
ACGTTGACACAAGGTGTTGAGCTGAGCG	414
AAAGACGCTCAGCTCAACACCTTGTGTC	11
TTGCAAACGTTTGTCCCCTACCGTACTG	None
GCGATGATGCCAATAACGACCATCAGTT	721
ATGCCAATAACGACCATCAGTTCGATAA	942
CCAATAACGACCATCAGTTCGATAAGCG	572
GTCGTTATTGGCATCATCGCCATTTTAA	474
GAAAAACAACGCGGTTTCACGCTTATCG	752
ATTTTCGCTGCGTTACATGACACGGCAA	44
TAACGCAGCGAAAATCTTCAGAATCCGC	8
ACACGGCAACGTTATTGCGAGGCGCTAC	330
ACGCGGATCTACGGACAGGTGATTTATA	1019
GCGCTGCGCCGTCGGGTCTATAAATCAC	165
CTCTCCACCCGATGGCGCTGCGCCGTCG	1091
AAAACCATATTATCGCCTCCGGTTCGGT	213
AAGACCTCTTCAACCCAGCGCTTGCCGC	1745
CCACGGTGATCACTCGTGAAGACGGCGT	476
GGCTTGCGTATCTGCCGGCAAAAGTTGC	None
CTGGCAACGATATCACCGCGCAACTTTT	9
CGTTCCAGTAGCGCGTCACGTCGGTCGT	None
CCGCCTCGCCGTTATAACCCAGACGACC	None
CTACTCTGAAGCAGCTATAAGCACCACT	38
TTGCCAGATAAGGGTTGGTTGGTAGAGG	None
CGGAGAAGGGACGCGTCGCGCCTCTACC	None
ATTGCCGTCCGGATGACGAAAAACCGTC	57
ACGAAAAACCGTCCTTGCTGGTGGTGCA	614
CACCACCAGCAAGGACGGTTTTTCGTCA	17
CATCGATCCACGGACCGCCAAACTCGCC	None
ACATGACGCTGTTTACGACATTACTGGT	393
ACGCTGTTTACGACATTACTGGTGCTGA	1750
TCGTAAACAGCGTCATGTCATCTCCTTG	57
ATCGAGCTGCCAGTGCTCGCCCAGCTTA	199
CGTAATCCGACGGAATAGCGCCTCCAGC	186
TTGCGCACGATGGGAATGACGGCGATCG	227
GCGATCCGTTGTACGATCCCAACCGCCA	None
GCGAGCCGGTAAGACTCAGTAAGCCAGA	537
TACCACTTGCCGTTGATGCGGTGCATTT	170
CGGTGCATTTCCGGTGCCCAGATGAGCT	111
AGCTGGCTCATCGGGCCGCTTTCCGGTT	262
AGCCAGCTCATCTGGGCACCGGAAATGC	113
ACAGGCTGGAAATCCGCCGGGCTAATTC	None
GCAAACTGGCCAAACCCGTTTATTGAAC	582
ATAGCGCCAAAAATAATGTTACATCCGG	158
TTACATCCGGCGTCACCCATGCCATACC	1550
CCATACCCGATTTTCTCTCTTACCGAAA	128
GCATGGGTGACGCCGGATGTAACATTAT	35
GATAAGGGCAGACTTTCGGTAAGAGAGA	180
GGGAGAAGTCTCAATGGATAAGGGCAGA	527
ACGCCGCTGATATGGATAAAATGGTTAT	123
GATAAAATGGTTATACGTGGGAAACTGT	None
GTTATACGTGGGAAACTGTGAGGCAGAT	256
TGCCTCACAGTTTCCCACGTATAACCAT	5039
GTGGCGTTACTTTTCCGCCCTCCCCGTC	95
CCCACTGATCGTGGCGTTACTTTTCCGC	None
GCGGCGGTATTGATCATTATGCTGATGA	207
GCAACTAATACGTACAGCACCCAGTAGT	70
CGATTGCAGGCTTTATTGCCTTTCTGAT	72
CGATAAGCTGAATATGGCGGTTTTTCAG	88
GCGGTTTTTCAGGCCGCGCTTGAGCTGC	50
GACAGTCAGCAGCACGGCGAGCAGCTCA	107
ATGGACAGTCAGCAGCACGGCGAGCAGC	572
CAGGTGCATTCGCGGCCACATACCATTA	None
ACGAGTTGCGTAAAAAGAAAGCACTTGT	35
TTAATTTGTTTTTATTCATTATTTATGC	810
AATAAAAACAAATTAACATCTGTAAGGG	927
CATAAATAATGAATAAAAACAAATTAAC	1835
CATAAAAATGCATTTAATCTACTGTTGA	214
CATTTTTATGCATAAATAATGAATAAAA	1588
ATTTCTGTAAAATTGTTAAAATGTGCCT	1953
GACAGAAGGTGAATACTTTGTTACTTTA	None
GCCTACAGCAAAATCCGCCAACCAAAAC	87
TGATCGAGCAGCAGCTGGAGTTTTTAAT	None
TTCCCTCAAGGATTAAAAACTCCAGCTG	None
GCGCGTTTCGAGCAGGTCAAACTGGGAT	1
CGCTGGAAGGCATTGCGGCTTATTACGC	405
CCTTCCAGCGCATGGCGCGTTTCGAGCA	None
TCAGAACGTTTCCAAAATGACGTGGATC	60
ACGTGGATCCGATCGAAACTCGCGACTG	43
ACCGATTCGATCGCCTGTAGCCAGTCGC	None
TAATTACTGGCCCCTGCGCCTGCCGCGA	None
CGACGTTCCAGCTCCAGATTACCCGGGT	None
ACCGTGCTGCGCGCGTCTAAAAAAGACC	109
GCTATCGAAATCAAAGTACCGGACATCG	None
TCCGGTACTTTGATTTCGATAGCCATTA	None
AAGTTGAAATCACCGAGATTCTGGTCAA	484
GAAGTCCCGTCTCCGCAGGCTGGCGTCG	None
ATAAGTGCACCGGTCTCGGTTTTGTCGC	None
TCCGGTACGTTAACGTCTTTCACGCCCG	31
TTGTCTGACATTCGCCGTCTGGTGATGT	None
GAGTTTGTGAGGTTATTAGCGAAAGCGA	167
TTACAAAATTGTTAACAATTTTGAAACA	None
CGCCCGTATCTTACAAAATTGTTAACAA	3216
ATGAGTACTGAAATCAAAACTCAGGTCG	None
AGTACTGAAATCAAAACTCAGGTCGTGG	None
GCCAAAGGCCGTAAAGTGAAAGTGGTCA	24
ATCGCGTTGTCGAAGTTGATCACGGTTT	None
CGGAATAAACGGTAATTGGATCGGACGA	None
ACCAGCATACGCTTCGGCACTTCTTTCA	102
CATGGCAAATCAGATGTGTCAAATGATG	None
GCAAATCAGATGTGTCAAATGATGGCGA	None
TGTCAAATGATGGCGAAGGATAACGAAA	None
CTTTGAAAAACGTACTGCTGCGGAAACG	435
ACAGACAAAGGCACTACCGACGGCATAA	704
AAACAATTAGTTGGTCGAAAATGACAGA	193
AGGTTTGATATATGAAACTTTTTCTGAC	251
AAACTTTTTCTGACAACAGCAGCGCTAA	235
CCGGAAATCAAGGTCGCAGTTAGCGCTG	2
CCATGCCGGAAATCAAGGTCGCAGTTAG	595
GCATTTGCCAGCGATCCCGTCATCCCCT	19
ACGGGATCGCTGGCAAATGCCATGCCGG	198
GGCACCGGGAGCTGCCAGTCTTCTCGTC	1
CGATGGCCTTCGCGCCAGTCACGATTGA	572
GCCTTCGCGCCAGTCACGATTGAAGCGG	298
ACTGGCGGCAATTTCTGCCGCCGGAAGG	43
TTAAGCGCTCTGTTACTGTCGTTACCCT	187
AAAAAGGTTATGTTAAGCGCTCTGTTAC	None
TTAGCGGCGGGTTAAGCGCAACGCAGCA	26
GGACGATAGTTTAATTTTTAGCTAATGT	None
AAAATCCTGTTATTGTGCCTTATGCGGT	None
GCTGCGCTTGTCGAGCTGCTGAAGACCC	None
AAGCCGCTTATGTTAAAGCCGGTTTTCT	None
TTAAAGCCGGTTTTCTCGCTGCTGTCGC	432
GCTTTTTCTGGGGAGACCAGCGGGGAGG	None
GTGCCCAGCAGTTCAATGGCTTTTTCTG	None
TTGTAACCACCCTGCATGGTGCCCAGCA	None
GTTCTTACGCTGATGATGGCTGGAAAAA	1431
ACAGTGAAAATTGGGAAGGCAAGGATTG	1
AGCTGGGATAAATTTTGTTTGTTAATTA	129
AAAGAAGTTGAGATGGATATTGAATAAG	37
GATATTGAATAAGCTTTAAGGTTCCCAT	975
GGAACCTTAAAGCTTATTCAATATCCAT	None
TGTATAATAATTATCATTATACATGCTA	None
TATAATGATAATTATTATACACTTTATA	54
TAGTAAATTTACACTGCTAGCATGTATA	378
CTATCATTATGAATGTAGTAAATTTACA	None
GGTAATTATCGCAGCTATGTAGAGGAAA	69
CGTCACCGCTGCATTGTACCTATGGGTA	65
GATTACGAATTTCTGCGCGACGTTACCG	None
TCGATGGGCCACGAGGTGGTCGGTCACT	992
GACATTCGTACTTTTACCCCTCCGGTAA	379
GGCCACGAGGTGGTCGGTCACTGGTTTA	1346
CCCTGCTCGTTGCCAGGAGCGTTCGCTG	None
CCGCACAGGGATAAACTCTCTTCATCGT	None
TTAATTTGATTGAATATAATCGTTATGA	301
AACATCAAAAAAGCAATAGAGCGCGTAC	None
CCGCCGGGTACGCGCTCTATTGCTTTTT	164
ATGGTCGTACCGCTCGTTATTGGCGCAG	223
GTCGTACCGCTCGTTATTGGCGCAGTCA	673
ACTGCGCCAATAACGAGCGGTACGACCA	712
GCGACAAGCAACTTAGTGAGCGTAATCG	None
AAAATGATAGTTATCGCCGATGATTTTA	42
ATAGTTATCGCCGATGATTTTACCGGAT	95
ATTTTACCGGATCGAATGATACCGGCGT	95
ACTTCCGTTCTCGCCCCCTTCTTCGCCA	101
ACTAACACATCGGCGCGGCGGGACGGTT	79
CCGCCTGATCTGCGGGCATCGCCCGGCT	None
TATTGTGGAGACTAAAACCGTTGCCATT	288
GCAACGGTTTTAGTCTCCACAATACATC	None
GTAATGGCAACGGTTTTAGTCTCCACAA	None
GGCGATCCAGCGGGCATTGGGCCGGAAA	813
CCCGCTGGATCGCCCATGGTAATGGCAA	356
CCTCGCAACGTTGAAACGTTTACAGGCG	368
GTACTTTACACCGATAAACTAAAAGTGA	1476
AGGGGCAGTATGATATGGTGGTGGCGAT	18
CAAAATCTGAGAGCATGGCCGTATCGAT	None
AAAGGACAACACCGTCTGGATCTCATTG	None
AGATCCAGACGGTGTTGTCCTTTCATAA	116
GTTTTTCAGATACGCCACAATGAGATCC	234
CGTCAACCGCCTCAACCAGCTGTTCTAC	101
AGCAGGGCGTGATCAGCCGTAGTCATGG	None
GCGGTGTGGCGCTGCGACGTTTTGAACC	360
TTTGCGCCGATAATGGAGCAGGTCTCCG	39
GAGCAGGTCTCCGACAGGATCTCGGTCA	170
AACTCTATAACGCCAACCGACTGACCGA	889
GCTATATCGCCTATATCGATGAACTCTA	582
GCTTTAACAATCTGACGAAAAGCCTGAG	1929
CAGTTTCAGCTTTTTCAATTTTTATCAC	143
GTCATAATGCCGCCGTAATAGGTCGGAA	2674
ATTAAATCCTGGTGATCGGTTTTTTCAT	None
ATACAGAACGTTGTCTACGGCAAAGTAC	328
CCACATCGTATTTTCGGCCATTGGCTGA	487
TGGCATGAAACGCTACACGACCAGTTTG	93
GCCGAAAATACGATGTGGCATGAAACGC	321
GAGGTATCAGCCAATGGCCGAAAATACG	536
GGCGCAACATCATAGCTAACAATGACCG	1
CCGCTAAGATCGCGGTAGCTGTCTTCGC	360
CGCATAGCTATTTGCGCATAAGGCCATC	159
CGCAAATAGCTATGCGCTTACTGAATCC	1006
GCCATCAGGCTGCCAAACAACACGGGTC	915
GCCTTATGCGCAAATAGCTATGCGCTTA	46
AAGACGTTTTTCAGACCCGTGTTGTTTG	22
CTAACGTTGACTTTCCCTGATGCCGTGG	None
CTTAGACACCCGCCTGTTCATTATAAGG	None
AACAGGCGGGTGTCTAAGCTTAGACCCT	311
ATTATGTTACGCCGTGATTTCTTAAAAT	647
TTACGCCGTGATTTCTTAAAATATTCAG	17
CAACCCCCAGCGCCACTGAATATTTTAA	1305
CGAGCAACCGTATGCAGTTAATTGTTAA	6
TCGACTGTCCGGCTTTAACAATTAACTG	1215
GATATCAACGGTCACGCTTTTTCCTTTG	854
GCGAGATGGATCATGGCAACATGGATCA	178
CGCCAGCGAAAACCGGTAATATCTTTGT	None
CCAGACAAACGGTAATATTAGCCAGATG	None
CCGAAAAACACCAGGATATCGCTACGCG	99
CTGGTTGTGGCCGGATTGCTATGGCGCA	80
GGGTAGTACCAGGAACCGCCAATAGCAA	None
GCAGAAAATAACGCACGATCGCCACGAT	256
GTGTCTTTTTATGGCAGAAAATAACGCA	352
ACGATCACACATGTTAATTCCTATACTT	1078
CCGCGAATGAATACGTTTGCTGTTATAC	113
AATACGTTTGCTGTTATACTGCGTGCCT	95
GTTATAAATATGAAACATACTGTTGAAG	10
AAACATACTGTTGAAGTCATGATCCCCG	39
ACTTCAACAGTATGTTTCATATTTATAA	93
ATCCCCGAAGCGGAGATCAAAGCACGTA	1206
AGCCACGCAACAGACCTACCAGCACCAT	287
AGGAACCTGGACTTCACGGCACAGGTCC	14
ACCGCCTCCAGTTATGGTAGCGGCATGT	686
GCGATAACGCTGAGCGTAGTCGATACCG	331
TATTTCAGACTTAGGGCGGAAATACCCT	836
ATAATATGCTCAACTTCCAGAACATCTA	1967
CTCAACTTCCAGAACATCTACCGCATAC	412
GTCAAAAATGCTGGTGGAAGAGGACCCC	None
CACTATGGTCAAAAATGCTGGTGGAAGA	433
AGTGTATCTATGTCTTTCATGGAAGTTA	None
AAAGACATAGATACACTCATCAGCAACA	None
TGCGTTGGGCTAATATAGGGCAACTCCG	None
GTTTAAATAATTACGGAGTTGCCCTATA	None
ACCATTGCGCTGGAACTTCAACAACTTA	670
CCGCGCAACGCCTGAACGCCGCCGGGAT	None
GAGCAGGGAAATCGACCACCATCGGTAT	None
GTGGTCGATTTCCCTGCTCCATTTGGCC	None
AGCTGATAATACCGATGGTGGTCGATTT	117
AACGCGCGCGGATGCTCTCCGGTGGGAT	205
CTGTGCCGCAATATCGGTATTATTCAGC	44
ATGCAGCTTTACTGGGTTGCCCTTAAAA	1042
CAGCTTTACTGGGTTGCCCTTAAAAGCA	591
CTTTTAAGGGCAACCCAGTAAAGCTGCA	369
CGGATCTGGGGGCAAACGCTGGTGCCGC	579
ACGGGCGGCACCAGCGTTTGCCCCCAGA	None
GTGATGACGGGCGGCACCAGCGTTTGCC	3
GTCTGGTCAAGGGGAAAAAAGAAATTAT	324
CGTGCCGCTGGTGGGTTGACACCAGCCG	482
GCCTGAAAATAGCGATAGCGCCAGCAGC	718
CTGCTGGCGCTATCGCTATTTTCAGGCC	None
GATGCTGCTGGCGCTATCGCTATTTTCA	1733
AAGAATTTATGGATGCTGCTGGCGCTAT	502
GTTTTCAATAAATGCCGGATTGAAATAG	11
CCGGATTGAAATAGTCGCGCGCCCATGC	None
GGCGCGCGACTATTTCAATCCGGCATTT	71
CAACGTGTGTGAACGTGCTGCCCAGCGC	274
CGCAAAAGGCAACACCGGGTATTTTATT	39
AGAGTGCCGATGCGCAAAAGGCAACACC	11
GACGCATCTTTGGCATCGCCGTGAAAAA	375
CCAAAGATGCGTCCATATCGATAAGCAA	127
TTTATCCCTGCGGCATGCGCCAGCGAAC	51
CCGCAGGGATAAACATCGGCACAACGCG	None
CGCCAGCGAACCGCACAACAGGCAACAA	7065
AATTCATTGGCTAAAGCAGGGTTGCTTT	637
CAACCGCAACATTCTATCTGCAATATAA	42
AGGATGATGCTGAGAATATTGGCGTGCA	173
CGACCATCCTGAAAAATGAGGATGATGC	63
AGGCCGGTGATATGTACGGTGCCGTCTT	None
TACGGTGCCGTCTTTGGCGGTGTCTGCC	3
GCGGCCAGTGCCACAGTGAGTGTTTTTA	2463
AAACTCTCCTTAAAAACACTCACTGTGG	46
AAGGCTGCTAACAATTTTAAAAATAATG	171
CAAATTTTTTTGAATAAAAAATGATCGT	114
ATCGTGGTCATAGTGTGTTGTCGGCCAA	347
TTTTTTTGGCCGACAACACACTATGACC	905
TCAGCATGTTTTTTTGGCCGACAACACA	126
ATGTCAGCATGTTTTTTTGGCCGACAAC	None
GAGGAGAAGTTATGCTGGGATGGGTCAT	58
CTGGGATGGGTCATTTCCTGTCATGACG	29
GGTCATTTCCTGTCATGACGATCGGGCG	None
ACAGGAAATGACCCATCCCAGCATAACT	122
CGGCTGAGCATATTTACGCTTAACCCAC	7
GAGGGCGTCACACATCATGCGGCTGAGC	None
AGTTTTGATCAATACCATTGACGACGCT	800
ATATATGGTTATGCGCGTTGTTCTTATC	37
GTTATGCGCGTTGTTCTTATCTTGCTGT	280
CGCGTTGTTCTTATCTTGCTGTTCTTTT	696
GCGGCATCTTTCGTCGTTTGCATATAAC	139
CCGAATTTAAAGGCATAATAATCAGCCG	None
GCCTTTATCGATAAAGCCCACACCGAAG	None
TCCGGCGCGTTATACACCGGCGTGTCCT	109
TCGCCAACTTCAGCGCAGTGCGCCGCCG	91
ATTCTGGAGCCGCGTTCAGCCGCAATCG	525
CCTCCGGTATTCTGGAAAACGAAGCGAT	705
GCACAGGAACCTTCGTAGTGCAGGTCCG	52
CTGCAAGGCAAGCTCCACCGCGTAAAAG	283
ATTCGCACCATGCTGCAAGGCAAGCTCC	275
TAACGCTTTGATTATCGATCAGACGCGC	None
CGTTACATTAGCCCAGTAGACAGGGGTT	838
AGGCAAAAGCCCGGGCTGATGTGGTGAT	90
AAGCTGGTCGATGAGGCAAAAGCCCGGG	479
GCCGTCGTGCAGGTTGCCCATGGTGGGA	215
GGCAACCTGCACGACGGCCATATGAAGC	61
GTGGGAACCAGTGCGACGCGTTTACCTT	None
CTGGCGCAGCAGCGGCAGGGTTTCAATG	218
ATCCTGCCCGATGGCGCTGCGCTTATCA	3132
GCGCTGCGCTTATCAGGCCTACATCCGT	88
CGCAGCGCCATCGGGCAGGATCATCAAG	86
TAGGCCTGATAAGCGCAGCGCCATCGGG	None
ACGCGTCGCGTCGCCATCCGGCACGGTC	386
GCGACGCGACGCGTCTTATCCGGCCTAC	1870
AACACAGCTTTCACTAATTTTTCTGACC	9
ACCACAAACCGGCACGGCGCGTTCGGTG	17
CCTGTTCCGGGGTGGCGTAAGCCATAAA	46
CCCAGAGAGTCGCCAACCAGCATCACAT	766
TGATGCTGGTTGGCGACTCTCTGGGCAT	871
CAAGCAAGAGAAAAAACGCTTCGCGACA	159
AAACCCACCACCATTTCACTGCTGCAGA	2811
ACTGTTAGAATGCCGGGAAATATAACTT	296
CTGTTTGGCGATGAAGTCATTAACACCG	667
CGCTGGGTATGGTTAAGCAATTCTTCGG	None
GTTAAGCAATTCTTCGGGGGCGAGAGCG	None
TCGGCGATAGCCTTCAGGGCGGCATTGA	24
CCGCCCTGAAGGCTATCGCCGACATTCC	846
ACGATCGCGTATATCGCGCTTGGCAGTA	42
ATGACCACGAAACGTTGCCACTTCGATA	96
ACCACGAAACGTTGCCACTTCGATAATT	339
ACGATTATCCCGCGTGAACAGCACGCTA	1414
TGGACGGGCGACGGCTTGTTCTGCCTCG	None
ACACTACCGAGGTGCGCTATTTTTACCC	None
TATGACACTACCGAGGTGCGCTATTTTT	104
CGTCTCGCTGAGCTATGATTAGCCGCTA	1
GCAATCACAGCGTCATGAGGCTTATCGC	172
GCGAGGTCTTATGGCAATCACAGCGTCA	None
CGAACGCGCCAAATTCCGCGTTGCGCAC	26
CAGTTCGCCGGATGGCGACGGCGCGAAA	None
GCGACGGCGCGAAACGGCCAATATAGTG	13
ACTGACTCACACTATATTGGCCGTTTCG	819
GCGTAATCAACTCCGGGATGAAGTCGAT	1669
CTTCAAGAATACGCTTGAAGTGCGATAG	25
AACGAAGCCCAGCTATCGCACTTCAAGC	None
GCGAGAATACTCAGGGACGATGTTTTAC	None
TTTTACGGTTTTGCCCTTCTTGCATGTT	None
CAAGAAGGGCAAAACCGTAAAACATCGT	None
CATCTGCTATTTATAGCGACCTGATTTT	59
ACGTGCGGGGGAAAAACGTGTAATGGCG	None
TTACAGGCAGATTTCCGCCCGGACTGCT	357
CGCCGGATTGCGTTTCAGTCAATTCCCA	688
CGGATATTTGCGTTTAGTATTTTCTGAT	None
TCGAATACCAGACGGTATCGCCAGGCGT	282
GGGGTGAAAATAGCATCGACATTCCTTC	None
CTATTTTCACCCCCTTTACAACGCGCTA	141
TCGATGCTATTTTCACCCCCTTTACAAC	None
AAGGAATGTCGATGCTATTTTCACCCCC	4
CGGGTGAAAAGGCTGCGGGCTTTGGTAA	14
CGCCAGCCGCCGCGCGGGTTGTTGCAGT	123
ACGCCGGTCAGTGGCTGCGTTCGCGCGT	126
TAGCGTAAAGCCCGGCTGTCGAATTCGT	35
GGCGGCGCGCCAGGCGATAATTTGCGCG	108
TCTGAGCCAAAACGGCTGTTTTTTGCGA	15
GATTAACACGATGCTACAATGCGGCGCA	2276
CTACAATGCGGCGCAAAGAAAGTTAACC	430
CGGCGCAAAGAAAGTTAACCCCGTGGAG	256
ACGTCACAAACGGCTCCACGGGGTTAAC	16
AAATTCATCCAGTATCACCAGCCCCACG	9
ATTAACAGCCTGAGATCGTCACGGAGCC	None
ACAGGCGTACAGTCGTTACGAGGGCTAA	568
CCATGCTGCAACGTCTGGATAGTGAACT	669
TCTGGCCGGACGATCCGGCGAATACGGC	489
AAGTATTCGTGACGTGTTATACGTTGCC	871
TATTCGTGACGTGTTATACGTTGCCTCC	957
GCGATTAACGCCTTATCTGGCCTGGAGG	None
AGTAAATTGAGAGATTTCTTCTTCTGTC	None
AAATCTCTCAATTTACTCTTTTGCCGGA	4
AAGAAATCTCTCAATTTACTCTTTTGCC	None
AATAGAGAATCGGGCCTTTGCGCCTGTA	15
GCCCGATTCTCTATTCTTCCGCCAGACG	None
TTGCGGAGAAAAAGCATGGCGGGGAATG	122
CTTTTTCTCCGCAACATACAGGCGCAAA	1171
GCGGGGAATGACCGCGAGCCGATTGGAC	None
ACCGCGAGCCGATTGGACGTAAGGGGAA	None
CTGCCGACGACGGCTCACCTTTTGTTTC	351
ACGACGATTATGATGATGACTATGAGGA	None
GCGAACAGCACCACAAAAACGATAAACA	768
TCTGGCTCAAGGTTCACCATCCGGCCAT	340
GCGCTGATCATGGATGCCCGTTACAGTA	284
ATAGGCGAAATATCGTCGCAATGGCAAG	2
ATGCTGCGGTTATAATAATAATTATCGT	None
CTGCGGTTATAATAATAATTATCGTTTA	517
GTTTACGTTATCATTCACTTTCATCAGA	72
ATAACGTAAACGATAATTATTATTATAA	42
AAAGTGAATGATAACGTAAACGATAATT	40
GCGCGTCTTAAAACTGCTCAGCCAAACT	None
CCGCTAACCGCTGTGGCTACTACAACTG	185
TCTGTCTATGCACAGGCGGCGGTTCAAC	2113
CACAGGCGGCGGTTCAACCGAAAGAAGA	1514
GTTTCTTCTTTCGGTTGAACCGCCGCCT	20
GTCGGAGCCGGTCCCCAGGCACTTTCCT	None
ACGGCGTCTTACACTTATACTGATGCTG	1798
CAGGAAAACCACATTCATTCCGATACCA	167
AATGTGGTTTTCCTGCATCGCAGCCAAC	77
ACCAATAAGTCCGGTGACGCGACCTGCG	21
GTTCCGGTAAATCCACGCTGTTAAAAAT	60
CTGGGCCGCCATCAGCCGCCTTCCGAAG	113
GCGGCCCAGCATTTTTAACAGCGTGGAT	None
GAATGACGGTGCGCGAACTGGTGGCGAT	12
CGTGATTTATATCCTCTTACTCGCCGCC	None
GCGCTCTCGCCGCTGCTGTGGCAAATGA	1757
AATACGGCGCAGGCTGCCGCTATCGATC	None
GCGTGGCGGACGTGCCAAATTATAAGCT	73
TGGGTCTTCGCACTGAACCCAATCTCGA	58
TTTTTCTGCCGCAGCTTCCAGATTCAGC	233
AAGCGATCGTATTGCGCCAGATGTTTTT	17
CGGCTTCTGGCTGGCGATGAAGCGATCG	196
CCGGATGGCGGCGCGAAAAGCGTCTTAT	27
GCGGCGCGAAAAGCGTCTTATCCGACCT	71
GCGGCTTCGCCTTATCCGGCCTACAAAG	None
TCAGCCAGCAGGCGGCAACAAACAGCGC	10
GGTTAACTTCTCCGTTGCGCTACCGCGC	365
TCGATATCCGGTGACCAGATAGCCTGTT	7
TCGGGTGGCAGCCATGCTCAACCCGACC	None
CTCAACCCGACCTACAAATTACACAATA	1771
TTGTGGCAATATTTTGTAGGCCTAAAAA	320
CAGAGTTCCCTCGATAAAACGTGACAGG	498
GATACAAAAATAACACCTGCTTCTTGCT	65
ACTTATCGATACAAAAATAACACCTGCT	211
TAATAAAAAACAACTCTATTAAAATAAA	20
TTACGCGTCATTGCTATATATTCAGTAC	1956
ATCAGAATTACAGTACTGAATATATAGC	339
TTTTTTTATTCATTTTGACATGTTTATT	971
AATAAAAAAAGATCAGAATTACAGTACT	1386
TCAAAATGAATAAAAAAAGATCAGAATT	2266
TTTATTGTTTTTTTGGCTCTCCCGTCTT	531
AAAAATGAATACAGCAGTAAAAGCTGCG	63
AATACAGCAGTAAAAGCTGCGGTTGCTG	107
GGTGTTTCCAGCTTTGCCAATGCTGCGG	1801
GCCCAGGTTAACGGTCTGGTGTTCGTCG	None
GAAATCGACTTTTGAAGATTCTTTACCG	12
CGCAGTTTTCCAGACCGATATGGAAATC	330
CTCAAAGTAAAAAAATAGATTATATATT	None
GCTCACTATAAAAAATTTCGTCTGAGCA	94
GGCGCTTCCGCGTAGCTATTTTCCGGAC	33
TTAAAGATGATGCCAGCCTGGATCTCTC	None
ATGCCAGCCTGGATCTCTCCCGTTTTTC	38
TAGCCTTTACGGGAAAAACGGGAGAGAT	433
ATAGCTCCCCGGCATAATGTAGCCTTTA	None
ATTTTATCTGCTATTTCAGGTTTTAACC	366
ATCAAAATCTTTAGCGTAGCTGGCACGG	465
ATGTCATTAAAACGTTATAACCTGGCCG	10
TCATTAAAACGTTATAACCTGGCCGCTG	247
GCGGCCTGGGCGCTACCGTAGCCGCCCA	21
AGAAGGGCGTCAAAATCACCTCGCCTTT	None
CGCTGGACCGGTGGGACGACGATTAAAG	41
CGCGTTTGCAGGGCGATTTGCAGCGTAT	25
AGGCAATGGCGGTTACGGCTGGGCACGG	501
GCGGTTACGGCTGGGCACGGTAACGTGT	58
GCCGCACACGTTACCGTGCCCAGCCGTA	196
CTGAGTGCGGTCAGTATGCCGCTGGCAG	523
TTGACCGTCTTACTTCCCGCTGCCAGCG	1890
ACAACCATTGCGTATTGCCGGGTGAAAT	53
AAAAAAATAGTTTTGACGATGTTAATGG	None
TTAATGGGGGGCAGCCTTGCCGCACAGG	116
GGGGGCAGCCTTGCCGCACAGGCAGCCG	656
TGCCGTGAAACTTAAGATTATCGGCTGC	88
GTGGACCCCAACGTAAAGGGTTGGTCGT	None
GCTTTCAGAACAGGTATCGATTGTTCAT	35
GCTAAAAGACAGGCGTTATTACACGGCG	None
CAGGCCGCGCCGTGTAATAACGCCTGTC	52
CAGGTTATCTGCCGCTGAGACCGGCAAT	None
CAGGGGACGGGGATTGCCGAAGTCGATT	67
CGCGGTATCCTGGCCATCGATAGCTATT	888
GCCAGGATACCGCGCATTCCGGTCGCTT	3
TGCGCTAGCCACATTTGAGTATTTATAA	1421
AAAATAATACGGACTTTATTTTTGCTGC	795
GCAGTTCGGTAGTGGCCAAACCCATGCT	2470
GGTTTGGCCACTACCGAACTGCCATAAA	None
CTGAAAGCGACGTTTTCAAGCACCACGA	1138
TCCCGAAAGGTTCCAGGAGCCATAGTAC	317
GCTCGACGCCAGCCAGGGGCAACCATAA	443
CTCATCAATAATATACTGGAAGCTACAG	None
GTCGGCACCAGGTTGGTGACCAGTTCCG	None
GTTATGCCCCAGTACCATTGGTCCCCAG	None
CCCCAGTACCATTGGTCCCCAGGAACCG	332
TCGATGGCAAAGCGTATATCGACTATGT	None
ATGTCGATGGCAAAGCGTATATCGACTA	None
AGTAAGTCTGAAAATCTCTATAGCGCGG	None
TGAATACCCGCTATTCTAAGTTATTCAG	None
AAAGTTTTACGCATTTGAAACAATACGA	None
CGTAAAACTTTCATAACCTTCTCTGAAT	None
CCGACTTTAGATTTGTATTACCAATTAA	769
TCGGCATTCTACTCGCCAACGCCGCGAA	593
ATCTTCTGATGAAAACAGACACTTCCAC	11
ATCATTAATTGGTAATACAAATCTAAAG	None
AAAACAGACACTTCCACCTTTTTAGCTC	148
CAGCGGGATAAAACGCCGCTGGCCATCC	19
GCCAGCGGCGTTTTATCCCGCTGCATTA	64
AACAGGATGGCCAGCGGCGTTTTATCCC	191
TTTTGTACCCAGGAAACCGCCTTTTCAA	514
GGTGCTTATGGGCGGCGCGATCGGCGGC	140
TAATACCCTGGTAATTCGTTCAAGTATT	None
AGTGATGACGTAGCGCTGCCGCTGCAGT	None
ACGTAGCGCTGCCGCTGCAGTTTACCGA	358
GTTTTACCTTTGACGATCAGGTGAACGA	None
GTCATATCCCCTTCGTTCACCTGATCGT	1
AAGCGGGAACCTTCCAGACCTTCGGTAT	629
CTGAAGGAAGAGCCACACCCGCAGGTAC	None
CCGACAAACACCGCCAGCCCGACCGCAT	70
GTCAGCATACTGGTGACCATGGCGACGA	1
CTGACCATCCTACTGGTTCGCCAGCCAA	496
GCGACGACCAGGTCGGTAGGATCTTTAA	95
GCGCTGGATAACGGCCCGGTATTCTGGG	393
GACCCGTTCGGCGTCCTGGTGCTCGGCG	38
CTCGTCTATTGGCTGGATATTGTAGGCA	652
CCCGCGTATTATCCTCGCCGCAAAACAA	4
CGGGCGAAATTCTCAAAATTGAACAATA	1140
ACGTCAGTTGGTTTACCTGGCGTTCCGC	1730
CGTTCCAGATTCATTCCCTGCCAGGTAG	264
AATCTGGAACGCATTGTGGCGCTGAAGC	295
ACGCGCGGCGCAGCGTAAAGCCACACCG	365
TTCAGGGCGCTGGTCGCCCTGCTGCTTA	None
GCTAAGCAAATGTTCAGGGCGCTGGTCG	None
CCGGATTTTCGCCAGCCCGACGGAACCG	196
CAGGATTCCGCGGCGGCGATCAGTTTGT	86
TGACCGCTTTCGGCTATGAATACGGGCA	99
ATCACGTCCGGCTTGCAGTGCTCCAGAA	2
GAAGAAGAAGTTACGCTGCTGCGTGACA	None
AAAATCGGCATCATTGGCGCAATGGAAG	None
CGCTTCCCCATAAGCGCATGATAAACTA	606
GCATCGATCGATTTCCGAAATAAAATTA	None
CCAGTTAATTTTATTTCGGAAATCGATC	20
CTCCGTCTTTACACCCTGCGGTGAACGA	138
AGATCCTGCGGATTTTTGAAAGCGATCG	296
CCGCGGTGCGTACTCGCCTGACGCATTC	65
CGTCAGGCGAGTACGCACCGCGGCATTG	1
GAAGCCGCAGATGATATTTCTTATTGTG	4
GTGGCACCACGCGTGATATAAATGGTGA	603
TGTTTAGCCATCCGGATGTAGAACAGCT	4593
GACTTTTGTAAAGATGGACAATAAATTT	249
TTCCGGAATAAAGTTTCTGGAAAAAGTA	51
AATCTGACGTACACAGCAATTTTGCGTT	656
AAAAAAACCACATTAGCAATGAGTGCAC	166
AGTGCACTGGCTCTGAGTTTAGGTTTGG	264
CCAAACCTAAACTCAGAGCCAGTGCACT	41
ACTGCCCAGCAGATGCCAAGCCTGGCAC	78
GCATCACTTTTTCGAGCATCGGTGCCAG	962
AATTTCTGTTGTTGACCGCCGTTGCCGC	394
TCGAGACCTGTCATCTTCCTTATGCTTG	3618
GCTGGCTGGCATCTTGATACCAAAATGG	18
GCGCAGGATATCGTGGCGCGCACTATGC	6
CGCATCATCGATACCAATATCAACGTAA	142
CGCATAGTGCGCGCCACGATATCCTGCG	2
ATGCGCATAGTGCGCGCCACGATATCCT	189
CGCCCGCGGGCATCCATTACGTTGATAT	None
CCATCGGCCACCACCGTTTTACGCTGGC	None
AATTCACCTCTATCCTTTTGAAAATAGA	1640
CCCAGACTTTTTAGATTGTCATACATAG	None
ACAATCTAAAAAGTCTGGGCATTACCAA	734
TATGACAATCTAAAAAGTCTGGGCATTA	422
AAGGATACCGCTATGTATGACAATCTAA	663
ACACTATAACTTTTGAATAATTAACGAA	516
CGTTTGAAGTCAGTGTGGGAAATTGACC	12
TCCGGAACGTATAATGCTACTATTCGCC	None
ATTTTCTATTATACGGCCTGGCAAGCGC	403
CCGTTCGCTCATACTGATGACAATGGGC	177
CGTTAAGCGCAGTCTATGATAACAGTTG	7
TTAACGTAAGACGGCATCAGCACGGTGT	None
CGCCCTGACGAACGGCCGCAGGCGGAAC	662
ACCTGGTTTACTGCCTCTCGGGTCACGG	335
TAGATACCGTGACCCGAGAGGCAGTAAA	56
CAGCAGTTACAGAACGTTATTGAGACCG	165
AAAGAGTTTAACAATGCAGCAGTTACAG	None
CAAACGATAAAGGGTAGTGTGTTTATTT	6
CCGCAAAAAGCTGCCCGATGAACAGGCG	None
GACGCGGCGAACTGCATCCGCTTTCCGA	705
CCTCTCCCAGCCAGTGTTGAAAGATGTC	164
TCGATGCGGGCTTTGATACCGGCGACGG	543
CGGGCTTTGATACCGGCGACGGTCAGTT	49
AATACTCTTCCTGAACAGCACGCGAATA	160
GGTGGCGCATATGAATACTCTTCCTGAA	None
ATCGCAGCTTGTCTGCTCAGTACGAGCA	None
TAATCGTTACAGATACGGTCCAGTTCGC	None
CGCGTCGCGGGCCGTCTGGCAGCCGAAG	None
TCTTCAGATGTCTTGATAGAGATAGCCA	5
TCTTGATAGAGATAGCCATGAATTCTGT	None
GCTATCTCTATCAAGACATCTGAAGACA	None
GACAGAATTCATGGCTATCTCTATCAAG	7
ATTTCGGCAATAATTGTGTAAGTGCTGA	None
TGCTGACAATGGTATCAGTCAGGGGTGT	3
GATCGGAAGTCCGGCGCGCTTTATACCA	None
GACGGGAGCGACAAATCTCACTTTGTGT	None
TGCCGATACGTGTGTGTTGTTACACAAA	None
GGATACGTGGAGGCATAACCCCAACTTA	None
CCTCCACGTATCCCATATTACCGACCCC	None
GCAACTGTTTCCATGCGCGACATGCTCA	None
CGCGACATGCTCAAGGCTGGTGTTCACT	None
TCGCGCATGGAAACAGTTGCCATGATTT	None
CTCAAGGCTGGTGTTCACTTTGGTCACC	13
AAAGGCTTCATTTTCGGGTTCCAGTAAC	None
TGAACTTTGTTACGCGCGCCGAAGATGA	None
CCGAGTAATAAGGCTTGATAACTCCCTA	38
GCTGAAATAACCGCATCCCTGGTAAAAG	None
CGGTTATTTCAGCCATTCTAAAATCCTC	3
CCTGCGCCGGTACGCTCACGCAGCTCTT	None
ATGGATTGCAAAAAAGCGCTGACTGAAG	None
GATTGCAAAAAAGCGCTGACTGAAGCGA	505
TCGCCATTCGCTTCAGTCAGCGCTTTTT	None
CGACGTACAATGTCGCCGGAATTAACTC	9
GCTACCAATGCAAAACCCGTCTATAAAC	78
CAAAACCCGTCTATAAACGCATTCTGCT	None
CGTTTATAGACGGGTTTTGCATTGGTAG	278
CGGCGAAGCTCTGCAGGGTACGGAAGGC	84
CAAGCATACTGGATCGTATGGCTCAGGA	72
CTTGCATCAATACCGAAGCCTTCCGTAC	7
TGGTCGCCCACAACGCGGTTCATCCCCG	None
ACCCGTCAATAGAACAGAATCTTACCCG	None
TGCTAAGTATAGTCTCGTTTAATTTCTG	None
CTGAAGTACGCATGGAAAAATGCGTTGA	None
CGTACTTCAGCATCTTTTCTGATATCGC	None
GAAAAATGCGTTGAAGCGTTCAAAACCC	None
CGTTGAAGCGTTCAAAACCCAAATCAGC	None
ATCGCTTTTTCAACGGCTGGCCCCATAG	139
TCGGTGCCCGCAGAGCTTGGATTCAAAC	None
AAGCAATTAACCATTCTGGGCTCGACCG	None
GCGCACCACGTCCAGTGTGCTGCAACCA	None
TCGCCCGCATGGCGGAGCAGTGCCTGGA	292
CGGGCGACATTTTTACCCGCCACCAGCG	5
GCGGAGCAGTGCCTGGAGTTCTCGCCGC	31
CTGCTGAAGCATTATTTTGAGCTGTTCT	None
ATTTTGTGTATCCACAAAAAAGCCGTGT	None
CGTCCTGAATGATTTTGTGTATCCACAA	3
ACGCGCGGTCATCCGCGAAGCGAACCGA	None
ACCGCGCGTCATCGCCCCTGTCGTGCGC	None
CGAACCGAAGAGAATGTGTATAAAGGCT	None
TGTATAAAGGCTTCAGTATTCCTGAGTA	None
TTGTCTGCAACTCAACCAGTAAGCGAAA	None
CGCTGGCAAATTTTCGCTTACTGGTTGA	None
GCTGCCGTCATGTTGCAATAATTATGGA	None
ACGGCAGCCATGCGCTGGCAAATTTTCG	None
TTGCAATAATTATGGATGGCAATGGTCG	None
CCCAAAGGCCCGGATCTTCCCTTGCTTT	None
GGGGTTGCTTTTGCTGAAGTATCGCCTG	None
ACCGCGGGTATTAACACAAAAGCAGAAA	None
GCGAACCCCACCGGCGGCAATAAAAAAA	None
CTGGCCGCGTGGGAATGGGGACAGTTAA	4
GGGACAGTTAAGCGGTTTCGCCGCGCGT	170
ATACTCAGGCAACAAAAATAGCATCAGC	89
GCTACTCTATGTCATGATCCTGGTCTGG	None
CTGAGTATTCTCTGGAATCTGGCTGCAT	358
CAGCCAGATTCCAGAGAATACTCAGCAT	208
AATGCAGCCAGATTCCAGAGAATACTCA	620
ATGAATGCAGCCAGATTCCAGAGAATAC	None
AATTTGGTCATTTCTGGGTTGCCCGGCG	126
TCATCGCCCTGATCCCGCTGGGCGGCTA	None
CAAGATCCTGTATCTTCTTTAGGGATTC	549
GTCAGCCGTTAACGCAGTGGATGAAATT	75
AAATTCGTGACGTTTGTACGCGATAATC	None
GCGATGAAAAAGTTGCTCATAGCGTCGC	None
AAAAAGTTGCTCATAGCGTCGCTGCTGT	None
AGCAACTTTTTCATCGCCATCGTTATTA	None
TCCTTCACTACGAACCCTTCAGCACCGT	None
AATGTCCTTCACTACGAACCCTTCAGCA	None
CCGGTGCGCACAGGCGACACGGTTAATG	3344
GCGCCCATACTAGTTGGGACGATAATGA	89
CATTGGTAGTGTAGCGATGACTTTTGGC	None
GTAACGTCCGCACAGGCTGCTGACAAAA	None
TTGACGATTGCAATTTTGTCAGCAGCCT	None
GGTAATCTGTTCCAACAGGTTGCGCAGA	119
GAAACCGATCTGCAATCTAAAATGCAGC	None
GATTGCAGACGCTGCATTTTAGATTGCA	2326
TCTTTCACATCGCTGCTGTTGTAAGCAA	913
CCTTCAATTCGACTGGCTGACTTAGCAG	None
CAGAATTACACGGTGATGGCGATATCGT	1668
GCGATATCGTCATCACCGGCGTTGCGTC	400
ACGATATCGCCATCACCGTGTAATTCTG	14
GACGCAACGCCGGTGATGACGATATCGC	3
TGGCCTGTTGTTGCAGATTGCATGGACG	None
CGGTGATTGAATCTGGCGTACAACTGGG	32
GGTGAGAATTGCCTGATCCAGTCCAGTA	525
ATACTGTTATTGGCAATGGCGTGATTAT	1689
ACGCCACCGGCAACTGCCGTATTGTCGC	None
TGACAGGCCGGAAAAGAATGGCAACTAC	None
AATGTGACAGGCCGGAAAAGAATGGCAA	None
AGTGTTAGTAGTCAAAATACTCTTCCTG	None
TCTCCGTCAACGAGCCGTTTTTCCAGGG	4471
GCGCAGGCAACCGGTATTCTGGCGTTTA	718
AAGCGCGCTTTAAGCGTCCGGTGGTGCC	443
AATAAAGGCGGATTTATCAATCACGAAT	None
GCGGTAGGATGAATAAAGGCGGATTTAT	None
CCCACATTGGTCCCTTTTGTATTGTTGG	526
TGGGCATTAGCGCCAATTACAGCGCCGT	None
TGGTCGTGAATGGTCAAACCAAAATCGG	1154
GTCAAACCAAAATCGGCCGCGACAACGA	3406
TGAACCAGGATCTGAAATATGCGGGTGA	None
GCGGCACAGCGTCCTTTAACGATTGCCC	1346
CAGGCCGAAGGGTGTGAAGCCTGGTACG	271
GAAGAGCTGGCGGTCATGGGCATTGTTG	151
ACCGCCAGCTCTTCCATCTCGTACCAGG	222
CCCATGACCGCCAGCTCTTCCATCTCGT	12
CAACAAACGGCGTAAACGTCCGAGCACT	None
ATCGAATTTGTTTATCCACACACCCATT	None
GGTGTGTGGATAAACAAATTCGATCATT	None
AAGTGGGCCGTGGCCCGCTGGTGGGCGC	63
ATTCCAAAAAATTGTCTGAAAAGCGTCG	None
ACAGACGACGCTTTTCAGACAATTTTTT	None
CGCTTCCGCGCGCCCCAGACTCCAGCTT	75
TCTGAACCACGTTTCGTTCACCTGCGGG	None
ATCGATGGGCTGGCGAAGACCGGGCCGC	18
GGCTGGCGAAGACCGGGCCGCTGGTGAA	None
AGGCCGCCTTTTTCACCAGCGGCCCGGT	None
CCTGCGCTGGCGATCACCGATTTTACCA	574
ACCCGCTCCGTAGAACTTCACCAGACCG	None
CCCGCGCCATGACCCGCTCCGTAGAACT	82
ACCGCATACTTATCGTCAGCGGACAGGT	None
ACTTCAGCGGGGGGCTTAAAATGACCGC	None
CTGGTCATCAATTTGCCTGTCCGTCAGC	None
AGTCTGAATTTCCTTGATTTTGAACAGC	2
AGAAACTGGATATTAATATCGATGAAGA	174
AAGAAGTCCATCGCCTGCGCGAAAAAAG	None
GACTTCTTCATCGATATTAATATCCAGT	None
CGCCGAGATCGGCGAAGATTTTGCGCGT	26
GCGCGCCAGTTGGGCTACCTGCCATGCG	None
GGATTGCAAAAAACACTGGCGCTCAGCG	53
ATCCCTGCCGCTACGGCGCTGAGCGCCA	233
TTGAGCTTATCCGGTGCGCAGGCCGCGC	130
ACCATTAACGCCAGCGATCTGGCGGCGA	50
GTCATTGGCTCACTACTGCTAAGCAGCG	None
CGCGCGCCGGAATATACTTACTCTAACT	1032
TTAGAGTAAGTATATTCCGGCGCGCGCA	None
CGCAAACATAGTAGCCAGGGTTTTACGG	None
CCGTCTATGCTACATGTGATTGACGGTA	None
TGGTGAATCTGACCGTTAGCGACGGTAC	21
ACGAAGATAAGACCACCAGCTACCCTGC	23
GTGTAATGTTGCGCCTGCCTACTATGAG	None
CATAGTAACAATCCTGCCGATGCAAAGC	None
AACATCATCGCCATTATGGGGCCGCACG	None
GGGCCGCACGGGGTTTATTATAAAGATG	758
AACCCATCAAGGAGCTTGAGCGTGCATT	1073
GGTTCATCTTTATAATAAACCCCGTGCG	103
CACGCTCAAGCTCCTTGATGGGTTCATC	57
TTCAATAAACTTCAACAAGTCAACGCTA	525
CGCTTTGGTAAACGGCGGCGTAATATTA	None
CTCTGCTCGATTGGCCAGCATTATCCCG	1175
TGACGAGTAACGTACTGATAATCAATAA	41
CTGGGATTAAAACAGGTTCATCACATCG	None
AACCTGTTTTAATCCCAGCATAGCGTCT	102
TGATGAACCTGTTTTAATCCCAGCATAG	104
ATCGCGATGTGATGAACCTGTTTTAATC	None
CGGTGAGCAAGGCGTTTTATTGCGATAT	192
TGATTGAGCTTTTCTCTTTTCCCTTCCC	None
ACGCTCGCCAGGTAACGTTGCCGGGCTA	None
GATCATGACCACTCTCACGTTGAATACC	None
ACCACTCTCACGTTGAATACCTCGTTAC	None
CAACAGCACCGTAGAATCCAGGCCGCCG	163
GCGTTCTCGCCACAACACCAGTTGATGC	434
GATAGCACGCAGCGTGACGTCAGGATGG	19
CTGATAGCTGGGTGCGGCATTGCGAAAC	1450
TGCCTGATGGCGCTGCGCTTATCAGGCC	560
CAGATATTCTACGTTTTTACGTAAGATC	371
CATGCAGGCAAGCTCAAGACTATCGTAG	692
CAGGCAAGCTCAAGACTATCGTAGTCAT	28
GGTTGATACGTTTCATTCATTGACATAA	318
AAACGTATCAACCCATTAATTGCGATGA	None
AATGAAACGTATCAACCCATTAATTGCG	None
TCAATGAATGAAACGTATCAACCCATTA	87
GGCGCTATCTGCCGCCACTTCATTAAGC	973
CACTTTCAATACACAACCCAGCGCATCC	168
TCTCCGCTGGCGATTTCCGCATACCGCT	1092
CGGAAATCGCCAGCGGAGACTTAGGGTA	132
TGGAAAAATATTGTGAGTTAGTACGCAA	47
CTGACAGGAGGGCATGTGGAAAAATATT	243
ATTTAACTTCGTAGGCTTAGACTTGCAT	None
GTGACTATACCATACTCATTTGCGCAAT	None
AGTATGGTATAGTCACCTTGCTAAACAA	1509
ATTCGTTAACAGCCTTTTAGCGCGGTTT	None
GCGCTTAAAGCGACAATTTATAAAGCCG	None
TGGCTGACCTTGATCGCAACCGGTTTCT	564
CGGCATTGACGCTGGCGCGTCACCCTTC	503
CCGCATCCAGAAACCGGTTGCGATCAAG	390
CGCTCCTGCGTTTCAGAAGGGTGACGCG	123
CCAACAGGCGCAGCATCATGCGCTCCTG	None
ATTGCCATCTCCCGGACGGTCTCCATAG	95
GAGACCGTCCGGGAGATGGCAATCATGA	1
AGCTGGAAATTACGGCCATTCGTGCGCA	144
GCCGTAATTTCCAGCTCATTATCGGCTA	47
AATCGCGCTAGAGGTCTTATTTACGTGC	None
ATGGCGTCATTATCATTAAGGCGCAGGA	106
CGAGGCGTTGCCGCCGATAGAACCGGTA	None
GCGTCATAGGTTTCCTGCAACGACTCCT	None
TTTTCGACTTTTTTCAGGACGCGCAGGC	16
ATCCGCAAGCTCGCCTCCGGGTTATATA	None
CTGCGCGCCGGGATGATCCGCAAGCTCG	None
CGTACTAGCCAATACCTGCTCTCCACTC	None
TGATTTAGTTTACCAGCGTGCAAGAGAT	None
ATCCTCGCCCGGCTTATCGTAAGGGTGA	427
GACGGCGGCTGGCGGCCGACAGTTCGTC	313
AAAAACGAAAAGCACCCACAAATGGCTG	None
GCTGAACGCTTCCAGGCCGCGAACGGCA	233
CCGTTCGCGGCCTGGAAGCGTTCAGCCA	303
CAGTTCGCCGCAGGCGCTTTTGACCAGA	146
AGCAGCTTTCAGTTTGAACAAATCGGCG	72
CAGATTAATGCATCTAAAATGAAAGCCA	25
TTAGGCGGAGAGTCTTGATTTGTCGCCT	394
CTAAGCAGATCCCCTGTTGAACCCGTTC	None
GAACAACCGCCCAGCATGAGTGCCAATA	156
CTGGGCGGTTGTTCCATGCTAAGCAGAT	1038
AGTGCCAATAAACAGATCGGTAAAGCAC	None
CGTGCTTTACCGATCTGTTTATTGGCAC	265
CAAGCTCCTGATTCAATATCTGGCAATT	281
ACGGGCAATAGCCCGTCCTGAATAATAT	63
TGTACGAAGCCGCAAATAAAGTTTTTAA	None
TGAAAAAATTCGTTCAGGCTTATCAGTC	22
ACGGTATCTTTGTTGAAGATAAAGATTC	99
ACCGCTAGCGCGATCTGCGCGTCATCCA	353
AGCTCAAGGACGGTTCCCAGGTCGCTGT	8
GGATAGACAAAAGTCTTACCAACGGAAA	None
ATTATGTTCTGCCTAATGAAGCGCTGAG	3
ATTTGGATCTTTTTCATCCTGACCGCAA	209
AAAAAGATCCAAATCATATTAAAGTCGG	492
[truncated: 34,651 more rows]

## Sheet: E1_P2_U_R2
TATCTGCCCGCCTAAGTCAATAAATTTT	394
CATGAACCGCATCAGCACCACCACCATT	27
AACCGCATCAGCACCACCACCATTACCA	15
AGCACCACCACCATTACCACCATCACCA	286
GTGGTGGTGCTGATGCGGTTCATGGATG	49
GTGGTAATGGTGGTGGTGCTGATGCGGT	1
GTGATGGTGGTAATGGTGGTGGTGCTGA	None
CGAGTGTTGAAGTTCGGCGGTACATCAG	23
TACCGCCGAACTTCAACACTCGCATGGT	85
CAGAACGTTTTCTGCGTGTTGCCGATAT	121
CCAGGCAAGGGCAGGTAGCGACCGTACT	143
GTTGGTAATTTTCGCGGGGGCGGAAAGT	135
TTTGATCTGAGCGAATTCTTGTTCGACA	86
TGATCGGCCGGGATCTGGCTGGCGGCGA	313
GTTCCGACTATTCCGCCGCCGTGCTGGC	264
TGCCATAAAGGCGGTCACATCGCCGGAG	None
AAGGTAAGGTATTGCGCTATGTGGGCAA	140
GTGAAAGTGTATGCCCCGGCTTCCAGCG	3
CCCCGGCTTCCAGCGCGAACATGAGCGT	36
TTCGCGCTGGAAGCCGGGGCATACACTT	112
AGCGTCGGTTTCGACGTGTTGGGCGCAG	230
TGGTATCCGTTGAAGCAGCGGACCATTT	184
GTCCGCTGCTTCAACGGATACCACATCG	1
CAGACGGAAATGGTCCGCTGCTTCAACG	482
CCAGTACCCATAGCCACTCATCAAAGCC	None
AAACTCTATAATCTGAAAGACCATAATG	971
GTCTTTCAGATTATAGAGTTTCATTGAT	341
AGCAGGTCAGCTTTGCGCAGGCCGTCAC	269
AGATGCTCAACCAGGACTTTGTCAGCCG	453
ATCCTCTCGGCATTTATTGGCGATGAAA	None
CCGAGAGGATCTTTGCGCTACGGCTGAC	42
GAACAGCTCCAGGCAGCCGACATCGCTT	336
TCGTTAGGCCTACCGGTGAAACGTTTTA	801
TTGTTGAGCAAAATCAAAATCCGCGTCG	None
TTTATACCGGCCTACAGGCGGAAACGTT	472
AGGCTGCCAGTCATGAAAACGCGTGGCG	39
ACTGGCAGCCTCATTTTACGCCGGATAA	1091
AAAACGCGTGGCGTTGAGATCCGCCAGT	169
GGAATTAGCGACAAACTGGCGGATCTCA	354
CTGATTCTGATTTCACCTGCAAAAACGC	586
CCAAGCGTCGCAAGGCGTAATAGCCAGA	1003
ATAATGGTGTCGCTGAATACGCCAATCA	57
CGGCCGCAGCGGCAACGTCGTATCCCCC	203
CCACGCTGAAAACCGCTGGTAATAGCCT	24
CGCTTTTGACTATCGAGGCGATAACGCC	724
GCCGAGACCCACATCCAGAATACCGCGC	1
ACGTCAGGCCGCCTGGCTGCGGGCTAAG	138
AATCCGGTACGCCAGGTAAACCAACATC	433
TTGGTTTACCTGGCGTACCGGATTCATT	1555
ATTTACCTGCTGCTCGGCGCAGGATGTT	89
CCTGAGTTTTTCAGTTTTATTAACGAAA	266
GTAAACTGCCGTTAATATTAGTCTGACA	108
CGCAATTAAAGGATACCACCGTATTTAT	111
ATAACACGACGCACTCACAGCGCAACCG	216
TAACCGGTCTACCCTGATGATAACACGA	886
ACGGACAAATTGACCTCCCTTCGTCAGT	70
AAACTGTATCAGCCGCAGGATGCTACAA	473
CTACAACTAACCCTTCTCTCATTCTTAA	167
AGAGAAGGGTTAGTTGTAGCATCCTGCG	15
CAAAACGTATCATTAAACTCTACAATGA	113
ATACGTTTTGCTTTGGCGATAGACGCTT	187
CCCTGCCAGGTGGACGCCAGCTTGATCA	486
ATACACTGCGAAGGGAAGGACAGACAGG	6
GATACCTTACGTATTGGCTTAGTTTCTA	122
CCTTTATCCTGGTAAACGCCGCTTGAAG	15
AACAGGAAATTATCGAGCAAACGTTGTG	18
AGATGAGCTGTCATCTGGTGCTGACCAC	21
ACAGCTCATCTCATCGACCAGTTCACAC	44
GCAAGGGTCGCGTCCGGCGTGACGTCGC	6
GATAGTTGCTTCGTTACCGGTGATATTG	612
GTGGTCATGCCGAAGCCCATCAGGCCCA	135
CCGAAGCCCATCAGGCCCAGCGGTGCCG	915
GGCTTCGGCATGACCACCATTCTGCTTA	10
GGCAACACTAAGTTGGCTAATCCGGCAC	459
ATTTTGAGGAATTATGGGCAACACTAAG	3
GTGAAATAGTTTCCCAGAATAACGAGTT	371
AGGACTGTCTATGATCTAATAAGGGGGA	4
GACGCGGCGCATAAGCAGGAATTTCTGC	66
TCGCAAAACGGCTAAAACTCAAAGCAGA	5
CTGAAACTCGCCGGCAATGAGCTGCCAG	135
GAAGGTCACCCGGAGCAACACCGCCGTA	233
GCTAAGAACGCTCGACAAGCGAGCTTTG	17
CGTCAGCAAACGGGCGAAATCGGCGAGT	166
CTGAAGAAAGTCTAAATCCTCGTCGTGT	87
AACGTCACCTATTTACACGACGAGGATT	287
CGGCAGACGGGAATTTTCAGCGTGAGAT	429
AAACGAACGATCTCACGCTGAAAATTCC	411
CCCAGAAATGAAACGAACGATCTCACGC	459
GCAATAACACCCAGTATTTTATGGTCGT	495
GTCGTTCGCGTGCGCGACGCTACTTAAC	538
CGATCTGTGTTAACGATTTCCGTCGGCC	135
GAATTTCTCTTTGACGGGTTCAATAAGC	279
ATAGACGGTATTGCTTATTGAACCCGTC	10
AGCAGAGTATGATAGACGGTATTGCTTA	101
GCAACGATTCAGTTTTGTAATCTTTTCT	127
TTTTCTTTTTATTACAATTTTTCTGTGA	217
GTATTCGTTATTTAATTTATTTCATGAA	43
AAATAAATTAAATAACGAATACCATTCA	84
GAAAACCAGACAGATAAATATTCATGAA	2
ACGTGGGTTACGACCCCATCTTGTAGTC	1
TGGTTGTGAATCTGTAATAAGGGCGAAA	None
GGTAAAATTATTGGTATCGACCTGGGTA	14
GATGGAACGCAGGCACGCGTGCTGGAGA	225
GAACGCAGGCACGCGTGCTGGAGAACGC	70
ATAGAAGGCGTAGTGCGATCGCCCTCGG	None
ATAGAAACGTCACGTTGAACTTCTTCGT	None
ATTTTGTACGGCATGATAGAAACGTCAC	262
GCGAAAAGAGATTACTACGAGATTTTAG	19
GCCAGGCGCTTATACGCCTTTTTGATTT	44
AAATATCATCCGGACCGCAATCAGGGTG	361
ATATTTCATGGCCAGGCGCTTATACGCC	51
CGCAAAAACGCGCAGCCTACGATCAGTA	405
TTATAACGCAAATCAGCCCCACGCGCCG	None
GATCTCACCCTGGAAGAAGCGGTGCGTG	381
CGCCAGGGATTCTTTGCTGTACAGCAGA	327
TTAATCAGCAGTTTTGTATACGCTTATT	227
CGTATACAAAACTGCTGATTAACATCAA	7
AATAAGCGTATACAAAACTGCTGATTAA	58
TGATGACATTAATGATTGCTTTTTTAGA	448
ACATTAATGATTGCTTTTTTAGATGCTG	175
TCATCACATCACGTTTTTTTAAAGAATA	983
CAATATAGATAATACTCAAGATAAATCA	408
GGATCGAAAGGTGCCAACAAGAGCTTTG	206
CGGCTATGGCGGCAAAAAAGTTAGGCAT	880
GCGGCAAAAAAGTTAGGCATTACACCGG	43
CCTAACTTTTTTGCCGCCATAGCCGCAT	44
AGCCCGCCTTTCCCTCTGCTAAACAGTT	12
TCGACAGCCTTAGCTGTGGGGATGAGCC	586
TCTATTCCCAACCATGTGTCGACAACGG	303
TGTCGACAACGGAAGTTGTGCTATTGGA	732
ATCTCTAGCTCCAATAGCACAACTTCCG	126
AGAACTATTATATTCTGTCTTATCTTTG	144
AAAGTATTAAATATTGCTTAACGCAGAT	26
CAATATTTAATACTTTCATGAGAACTAT	None
TTGAAACTGCATTCTTTTTCGATCGCAA	97
GCTGGATCAAGAATAGAGTGACCTAGAC	1
GCTATGCTGGCGATATGCGGGATCTGAC	13
CGCTCGCGCCGTGGCTTCGGTAATGCCC	59
CCCCAATGGGTGGCGCCGCCTTTATCTT	1745
GGTGGCGCCGCCTTTATCTTTAGGGTTA	38
CGCAATAATTCCATCTATAATTGGATTC	None
GAATTATTGCGCTTGAAGGCGGTTACGT	1048
AATCCAATTATAGATGGAATTATTGCGC	200
ATGAAACTGAGACATTTGGCTCTCATCG	36
AAACTGAGACATTTGGCTCTCATCGCAG	84
ACTGCGATGAGAGCCAAATGTCTCAGTT	841
AAGGTAAATATAAACTGAGGACGGTCTC	None
CAATTGCTATTAATGATATAAGTTTTCA	462
AAAACTTATATCATTAATAGCAATTGCA	514
TAATTAAATATCATTTAATTACAATGAA	299
ATAAATGATATTTACTATGTTCTCACCA	62
ATATTTACTATGTTCTCACCAGAACGGA	429
TTCTCACCAGAACGGAGTAAGCGGGCGC	14
AGAAAACAACACCTCTCAGCGCCCGCTT	1
AGGTTAACAACACCGTCTAACGAAGAGA	163
ATTTTTATATCATCTAAAAAGATGATGT	212
ATATAAAAATCATAAAAATGAGGTTAAC	691
GCTACAAGCAAACTGATTCAAGGCGATA	143
AGTAGTTTCAGTAATTGTATCGCCTTGA	411
CAGCGAATGGTTTTGACCCTGCAACAAG	6
GTTTTGACCCTGCAACAAGCGATGATAA	929
ATAAAATAAGCTATACTTCCGCTCGTGT	14
CCAACAAAGCCAAAAATCAGTTTGTCAT	112
GGTCGAGGAAGGTCGGCTCATATTTCAC	230
ACCATTTCCATTCACGCCAGCGCATTTG	44
CGCTGGCGTGAATGGAAATGGTCATGGT	190
AAAGTTAAGGTAATTTTTTGATACCAGC	172
AGAGCGGTAATGCGGTCGATATGAACCA	939
CGGTCGATATGAACCATGCCGCAATATC	117
GTTCATATCGACCGCATTACCGCTCTCA	544
ATGAGATGCAAATCGCGCCAGTCGAGTC	None
CCACTATACTGGGCCTGCCCGATGGCGT	None
GGGCGGTGGTTCTACTATCAGTATTACG	53
GCGCGTTCTTTCGAATCTCTTTTCCTGC	8
AACGCGCCTTCGAATCTCAAACTAATAG	16
AGAGGTCAGGGGGCGCAGGAAAAGAGAT	13
CGTAATTTGTTATTAATTTTCTGTAATC	157
ATTACAGAAAATTAATAACAAATTACGC	260
AATTGTCTTAATCTTAAAAATATTGCGT	173
AAAAAAATGATGAACGACGCTTTTGCTA	164
ATGAACGACGCTTTTGCTAAAGATAATA	79
AACGACGCTTTTGCTAAAGATAATAATG	437
AATTCTCATTATTATCTTTAGCAAAAGC	None
GCAACAAGGCCGAAAATAAGGCATCAAT	105
TAGTGTTCATCGTTTGCCTGTAAATAAA	642
TTTTACTGAAGGTTGTTATGAAAGCTAT	307
AAAGCTATTTTTAAAAAGTCAATATGGC	153
GCTAAAGGAGATAGGCCGAACGACTGGT	97
TCCTTTAGCCATATTGACTTTTTAAAAA	283
TTATTAATTATTAGCAAGCCAACGGCAA	295
TCAGAAGCAATAAAACAGCCACTCAACG	None
AAGACACTTTTTTTCGCATAAGAAAAAG	199
ACACTTTTTTTCGCATAAGAAAAAGTCG	48
TGTCTTCTTGTTCTGATATAAATGTCAG	140
CGAAAAAAAGTGTCTTCTTGTTCTGATA	151
AAAAAGTCGTGATATTGCTGTGAAGAAA	141
AAAAAGCCTGTACTAGCATTAATGGTCT	139
CTAGTACAGGCTTTTTCATTCAAGCTCC	231
GTCTCTGCCATTGCCTTTGGCGGAATGT	20
GCAGAGACCATTAATGCTAGTACAGGCT	153
TTGTCCACCGCGCAAGCGGATACTACAA	69
TCACGGTCTGATCGACAGAGTCAGCGGA	59
AAAAAAAACGTACCGATTTTCCTTCGAT	1289
CCTCCCGCCTGCGCGGCAAACGACAGGC	312
TTTTTTTAATTCAGTCATGGGTCGCCAA	123
ACTGAATTAAAAAAACATTGCTGGCAGA	1701
GGTCGCCAATGCCGATGGTTCACGCTCG	91
ATAAAATCCGTCGAGCGTGAACCATCGG	1071
CGTATTTTATTTAAACAGTAAAGCGATA	16
ATGTTATGCGTAATCAGCTTTTCATGAC	6
TTATGCGTAATCAGCTTTTCATGACGCG	114
CGTAATCAGCTTTTCATGACGCGATATT	24
AAAAGCTGATTACGCATAACATCATGAA	202
ACGCGATATTACTCCAGCGTAACTAAAC	139
CCGGGTTGAAATAGTTTTCCGCCCACCC	22
TCTCTGGTTGCGAGAAACGTATTGTTCA	239
GGCGGCTGAAGTATGCGGCGACGGTGGC	None
ATACCACGTGGAAACGGATGAGCGGCTA	325
GTTATCAGAATCACGGTATTGGCGAAAG	25
GCCTGAGTGGCGGCCTGGTGGCGCACGC	103
AAAATACCTCTTTTATTTGCTCTGCTGG	2
TACAGGCGGTGTGTCCCGCCGGCGCGTC	127
TGTCGCCATATCCGGTCGTAGAAACGAG	6
GCGACACATAGGAGCGATAAGTCTGGCT	None
AACAATGTCCTGATGGGATATGATGAAA	369
ACATAAACATTAAACATAGTCTTAGGAC	81
TCGTGTACAGCATTCTTTATAGTGGAAC	71
CTGTACACGACATCTGTCAGCGGATCGC	61
AACAGATCACACTGCGCTCTTTTTGCCA	31
GCAAAAAGAGCGCAGTGTGATCTGTTCA	47
GGACTGATGCTGTGTCCACAAATCAATG	None
CTGTGTCCACAAATCAATGCCAGCGCTG	24
TCGCAGGTTTGCGCCACAATAGTGCCGG	329
TTTCCGCTTCCCATCCCGGTGTCGGTTA	4
ATCAGGATACCATCAGTATCAATAATGC	32
CGTAACGATATCCTGTACGGCATCGGGA	385
CCGTACAGGATATCGTTACGCATAATTA	137
CTGCTGGCGGCATCCGGCGTCCAGGCGC	50
CCGCCAGCAGCATCCCGATGCCGTACAG	1441
GCCGGGTCTATGTTTCCGGAACCATCAC	42
GTTCCGGAAACATAGACCCGGCCATCGT	13
TTTTATTTTGATCATAAAGCGCAATCCC	None
CCTCCGCAACCTTCATTCTTGCCTATGA	793
AAGGTTGCGGAGGCATTGGCGTCCCCGG	53
AATAAGTTCTTTTTACGCTGCGCGATAT	4
GGAAGCAAGCACCAATATATCGCGCAGC	1
ATATGGGAAGCAAGCACCAATATATCGC	24
GGCGCAGGCTGGCGTGGTAATTGGCGGT	25
CGAACCGTGTACAAATGGCGTTTCGTTC	7
TATTATCACGCGTTAAAACTTTCCCGAC	122
TTGACGTTGGCAGGCGTTGCCGTATCCG	21
TAGGCTTCCGCCGTCGGACCAATTTGCG	3
ACTGACGATGTAGGCTTCCGCCGTCGGA	None
TTCGGCCAAATACGTTGCCACGACCTCT	2
TTCAACTGGCATTACAGTATCGTGCTGA	102
AAGTCTATGCGTTGCGTCATACCGGTGA	672
CGTTGCGTCATACCGGTGATTTTACTTT	91
ACGCAACGCATAGACTTCATTTTACTTT	10
AACGATAAAGGAAAGTAAAATCACCGGT	47
AAGGGACAGCGAAACCGACCGCTCAGAT	37
AATCTGAGCGGTCGGTTTCGCTGTCCCT	37
CCATAATAAAGAGGGAGTTGAACGTTAT	None
ATAAATCTTTCATCGATTTTTATCCCCT	164
ATAAAAAAGTGCTAAAGGTGACGCTAAT	383
TAATGATATTATTTCTCTTAACGACTCA	149
ATATTATTTCTCTTAACGACTCATTATA	293
AGTCGTTAAGAGAAATAATATCATTACA	272
AGACAATATACTATTAATAACGAATTTA	72
TGTTTTTATTTTACACAGGCTGAAATGA	886
CGGCCAATAAAAAATGCTAAAAAAATTG	1006
CTAAAAAAATTGACTACAATCTGATCAA	178
CAACCAGGGCGGCGAGGAAACTGGATGT	105
AGTTCATTACTCTCCTGAGCATCTGTTT	102
CCGGAAAATAGTAATTTTCAGTGATATC	49
GAGGCTGGTGAGTATTCCCCTGTTTTTT	300
AGATGATCGAAAGTTATCTTATTGATAA	384
ATTCAGCATATATTCCAGACACTTTATG	210
CGCATTGCGGCAATTTTTATCATCTTTC	38
TTTTTTAGCTCATTGGTCTTATCATTGT	36
AGCTAAAAAACATAAAAACGGGAAAGAT	560
ATAAGACCAATGAGCTAAAAAACATAAA	458
ACTATTTATTTAATTAACAGCACGCACA	820
ATGTTATTTAATGGGTTTAATTAGGGTG	15
TTATTTAATGGGTTTAATTAGGGTGGCG	None
GGTTTAATTAGGGTGGCGATAATAATAT	3
GCCACCCTAATTAAACCCATTAAATAAC	442
CATATTATTATCGCCACCCTAATTAAAC	115
ACGCTATTACAATCACACCAGTTGATCC	1075
AATAAGAAAAGTTCGTCAATGGTTAACA	1185
GTTAACATGCCCGCACCGCGTGAGCCGA	1036
TTAACCATTGACGAACTTTTCTTATTCA	303
CCCGCACCGCGTGAGCCGATTAACCAGA	21
GTTTAAAACCAGTGCGTTATTGGTATCG	524
GCGTTATGGTTTAAAACCAGTGCGTTAT	17
TCGCCTATTACGATATGCTGTATGTGAT	323
CTGCCCCCAGGTCCAGAAATTCTTATCT	179
TCTGTTGCCGCTCGATAACTTCAGCCGG	58
GTATTTAGGTTTATTTTAAACTGCACCA	114
GCGTATCTGTGCCGCTGTAAAAAACATT	420
GGCATGTAAATCGTTTGTATAATAAATT	3
TCACGCGCATCGGCTGAAAAGGAAATGG	2
GCTGAAGACAAACCAATGCACAGCGACA	13
CACAGCGACAGTAGGGATATCGAAAACT	125
GTTTATATGAACAAAAAGTTTTCGATAT	312
GATGGTTTATATGAACAAAAAGTTTTCG	61
TAGCGTAAATGGATGGTTTATATGAACA	33
CCTGTCGCCTGTCCATACTTTTTAGAGG	556
ATGCAAATTCGCCCCTGTCAAACACGGC	66
CAAATTCGCCCCTGTCAAACACGGCGCC	327
TGTTCTTTTCTCTTGCTTTAATGGCCAG	201
CGGCGAGTAGACTATTAATATATTTCTT	69
AAAAATAAGAAATATATTAATAGTCTAC	18
GAGTTGAGCATGAAAAATAAGAAATATA	321
AAAAGAACAGTCGTTGCCAGTATGATAG	201
ATAGGGTTGGCGCTATGCGCTGGATGCG	613
CGCTGGATGCGTATTATCAACCGCGCAA	None
ACTAAGTTAGGACGCTTTGCGGTTGCCG	932
CGGTGCCCGTAGGTGGCGAGATCGCCAT	127
TTAGGTGTTTTAACGATGCGGTGCCCGT	161
GGGAAATTACACCTGAATGCGGGCGGCG	7
CCGACGCCTGTCACCTGGGGCTAATGGA	612
ATGTTTGGGAAAAGTTGTCAGGTCATGG	309
TTTGGGAAAAGTTGTCAGGTCATGGTTA	202
ACCTGACAACTTTTCCCAAACATCATTA	1370
GTTAAACCGACCGGATCGGTGTGTAACC	52
GTTTTTTCGATCCGGATAGAGCTTTTCT	9
AAGAGTTCGAGGGTCTCTTCCGACATTT	31
CGAGAAAAAAGCCTGATAACCTGCACAC	32
TTTTCTCACATTAATGTCGATGCTTGCA	1307
TGAGAAAACATATTCACTCCCTGCGAAT	76
TCGATGCTTGCAAAACGCCAGGCTGCAA	736
CTTGCAAAACGCCAGGCTGCAAAAATCT	2
GGGAACAAAAAACCGCACGCTCGACAGA	None
CGGACAGGACTTCACCAGACCTTTCCAG	317
ACACTTTTTATTTTAGCAATTCAGTTAC	208
AATACGTTAACTACAACGTCTGTTGTCC	277
AAATGGTGCTTAACCATACCGCTATTTA	193
GTGCTTAACCATACCGCTATTTATGAAA	529
GTTAAGCACCATTTCATTATTGATATCG	398
AGCGCATTTTCTACCGTATTCTCTTGCG	None
ATCTCAGCCGGTTCCAGACTCCAGACCC	8
GGTGTAAAGATGTTCTACCGGCATCGCC	None
ACAATACGGTTTTCAGTATCCGCTACCA	14
GGGCTGCTAATTTTACAGGAGATTGCGC	None
ATAGACCGCTACGCGTACAGATCCATTT	98
TCGGACTTCATTTCGTAAAAAACGAGCT	None
AGTCAGGCGAGGTAAGATAGTAGATCCG	93
CCTCTGGGGGCATCATTCTCATCATCGC	1484
CCCCCAGAGGCATCGCTGCTAAAAAATC	None
ATGCCCCCAGAGGCATCGCTGCTAAAAA	98
AGAATGATGCCCCCAGAGGCATCGCTGC	51
CTGATGGCCAATATGGGCGCGACCAGTG	14
GCCAATATGGGCGCGACCAGTGGATGGT	151
GGCGCGACCAGTGGATGGTATCATGATT	383
AGCATGTCTCATATTAACTACAACCATC	274
TCTCATATTAACTACAACCATCTTTATT	117
GTTGTAGTTAATATGAGACATGCTCATT	236
CCAGAAATAATAAAGATGGTTGTAGTTA	116
TCTATAAAGAAGGTTCTGTCGTGGGTGC	68
GTTTGCGGCGTCAGAAAAAGCGCCTCTG	36
ATATTCTTCCATGACATTCTCCACGCGC	41
CTATTCAGGAGGGCAGACGCTGCAGTAC	None
GATTTCCTCGGCAATACCACTTACTTTG	53
TGGCACTGACTTTCTGCGACTGGCTCAG	242
CCCAGTCTTCATTTCTCATTACCGGCAG	69
ACGGCCGCTGCGTACGCGCAGGCTGTTC	29
CAACAAGACCCGCGTCGTCTGGTCTGGC	104
CCATTTATGCAACAAGACCCGCGTCGTC	16
GGAGGCACCACCATGCCATTTATGCAAC	23
GCATAGACGCCCCCATATGGGGGATCAT	140
TACGTTGAACTGAAGCAGTACAGCAGAT	739
TGGCGGGTAATCTGCTGTACTGCTTCAG	66
ATGCTGACCCGGAAGGCTGGGTATCCTC	489
CTGACCCGGAAGGCTGGGTATCCTCAAT	47
AGTTCTGTCATTGAGGATACCCAGCCTT	88
GGAGGGGTAGCTGAAAAAATAGGCTGGT	None
ACGTGCAGCTTTGTTTTTGTGGATCAGA	None
CAACCGATCGTGGACCGTCAGGCTGCTA	None
CTTTCAGTGCAGCAGCTTTGTCGCCAGC	None
AAAGTACGCATCATAGAGCGACGGCTTG	None
CGTACTTTCATCAAGAAAGTATACGCAG	93
ATGCGTACTTTCATCAAGAAAGTATACG	63
AAGGCTAAAAGGGCATATTCCTCGGCCT	None
GCGCAGGATTCTACCAGCTTGCGTGCTG	None
CTGGTAGAATCCTGCGCCATCACTACGC	None
GAAAGGCTGTATTCACAGCACGCAAGCT	6
AGAAAAATTGCATTAAGCGGCGGGTTTT	None
CAATTTTTCTCATGGAAAGGCTGTATTC	17
CGGCAAACTCCGCCCCAAAACCCGCCGC	None
GCGATGAAAAGCATCTTCTTTATGTTTC	1
GTATACTCTTGCGATTTTCACTGTTTTG	4
AAGCTGATACGCGGCATACATAATCTCA	None
CCGCGTATCAGCTTCATGTCTGACTCAA	None
TATGCCGCGTATCAGCTTCATGTCTGAC	None
CGGGGCCTGACTGAGATTATGTATGCCG	None
GGTGTGTGCTGACCATTGGTAATTTCGA	30
ATTTTCGAACCGCAGCCGCTGGAGCTGT	60
AGTTAACGGCCCGCAAGTTTTTTGGGCT	None
AGTGACTATAAATCGACCCTGAATTTGC	None
CGCGGCGACCTCGCCAAGCGTGAACCGG	196
CTGGCGCGTTGGACCGATGATGATCTGT	59
CCGTACAGATCATCATCGGTCCAACGCG	None
ATGCCGTACAGATCATCATCGGTCCAAC	None
AAGGTTTTTTTGCCTTTTTTGGCCGCAC	15
CCGGGCGAGAAATTCACTGCCGCTGAAT	38
GACTTCAAAACCGAAGCCAACATCATCC	None
TTCCGGATACGTTGGACGTTTGGTTTGA	None
CTGCCGATATGTATCTGGAAGGGTCTGA	None
CAAAAGTGACGCTGAAATATGCTGACGA	None
AGGTCAGATTTATCTTCATTACTTCCCA	None
ATGAAAATATTCAGTACAATGCTGGTAA	None
AGTAAACCACTCTGTTCAACAGGACTAC	3
GCTGGTAGTAGTCGTGCTGATTATCGAT	8
CAGATTAAGCGACGGGAACAGCCCTACC	None
CGCGTAACTACGGCGCGGCTTTTAGCTT	None
TTATTCAGCTTCTGCGTCGCTTTCGAGC	None
ATTAACGCATAAGCGATGTTATTCAGCT	None
CGTAAATACCGGGTGGCGCTTATCCGGT	None
CGCAGCGCCATCAGGCAAACGTGGTGCC	1024
GCGCTGCGCTTATCAGACCTACAAAACC	57
GCGGTGAAAACGCCTTATCCGGCCTACG	71
GCGTTTTCACCGCCATCCGGCACCACGT	32
GACGATAAAACCGTAGGCCGGATAAGGC	171
TCTAAATCCGTACAGAGCAACAGCGCGA	None
ATGGCTCAACGGCGGAATCTACCCGCAA	165
GCTCAACGGCGGAATCTACCCGCAATAA	58
GTTAAAATCAACGGTAATCGAGTCGCCG	None
CCCGGCCAGCGGATGGTTAAAATCAACG	86
CCTCCAGCGCCGGATCGATTTCCAGCAC	57
CAGATCCTGTTGGCCAACCCACGCGGTT	364
CTGATAGCGCGGTCTACCCCGGCGCAAA	None
CGCTCGCTATTTACGGCGCGCCAATTTA	770
CACGACTTCGTGCCGAACGTAAATTGGC	52
TAGTGGACAGCCTGCGCAAGCGCGGGGC	None
GCGCCATCCGGCACTTCGCTAATTTGCT	4
GGCAAAATAAAATATGGATTGCCAACGT	158
GATTGCCAACGTTACTCGCCATCGGCTT	195
GCGAGTAACGTTGGCAATCCATATTTTA	528
GACGCAACAAGCGCCACGGTGCTGGAGC	243
CACCTCTTTATCCTGGAGTGAGCCGCGT	3
TCGTTTTTTATCTGCGGACGTCCATTCG	14
GTAAACTCATACAGACCTTAGATACCGC	None
TAACTCTGTTACAATCGACAGATCCGGG	None
GTGATAAGCTAAGTCCGCGTCTGGTGAC	11
ACAGCATCCCTACACATTATTCTTGATA	1241
TGTAGGGATGCTGTCATTAATGCTCTCC	None
CCCGGATCGGTATCAAGAATAATGTGTA	202
ACGCGGCTGCGATTGCCGCTGCGCTGTT	68
TTTCCGTTGAAAAAACGACCCGTAATGC	14
CAGAAGCTGCAACGCATTACGGGTCGTT	683
CACTATCCGGAGTGTGCGTGTAACATTC	99
GGCGTCTGGGGCAGCCCGCCAACGCGCA	None
GCAAAGGGATCGATTTAATTCGTCATAC	195
CCGACGATTGAAAACTGGGGAAAAATCT	35
GTGTCCACCAGGATTTCCGCTAGCATCG	40
CTAGCGGAAATCCTGGTGGACACCATCA	100
AGTGTCGTAATGCTATCCATGTTATTCT	165
GATAGCATTACGACACTCATCGTTGAAG	21
CAGCGAGAAGCGGCGGGCACAGTACAAC	341
CCAGCTCTCCAACTGTTCCAGAGTATAG	None
CGACTTACATTACCGTTGGCAACGAAAA	271
CAAATATCCGCTATGCCAGAATTAGTTG	75
CAGGCGTTCTTTCGTGATATCGGTCAGA	5
CTGGCAATCACCTGGTATCTGACCGATA	43
GTGGATGTAAACAGGATCAGTAGAAATA	148
TAAACAGGATCAGTAGAAATATCCGGTT	4
TTTATACGGGAAATTACACGCTGGTTTG	10
CCGAATGCAAGAAAATACCGTAATTAAA	438
ATGGCCTGGCCTGCGCCAAGGTGCATCA	61
GCCTGGCCTGCGCCAAGGTGCATCAGCC	47
CCCTGAAGCAGGGCGTTCAGACTTTCCA	2
CCGTTTTTCACTGCCCGTTCGACGAAGC	41
GCTTTTTTGAGTTCGCGCAGGCGCAGCC	25
CTGCCGATTGCCGCCGCGCTCGATGACG	None
ACATGCTGCCGATTGCCGCCGCGCTCGA	29
TCATCAAGGCGCAGGCGGGTGGCGAACA	285
ACCATTGCCATTACCGACGTCGTCCTGC	23
CCGCGAATGGCAAAGATGAGCAGGAACA	362
GCAAAGATGAGCAGGAACAGAAAGCTCA	72
AGCAGGAACAGAAAGCTCAGTACGAACC	20
AACGAAGCTGTACTACTGGGTGAAGGTT	48
AATCATTTTCCATAATGAGAGGCACGAC	None
ATTCATGAACGAAGCTGTACTACTGGGT	None
GAAAATGATTCATGAACGAAGCTGTACT	None
CTGCAACCAGAAATATCATAACCGGTGC	6
GCCCCCATCACAAACATAAGGGCAAAAC	188
AGAAAGTAATAAAGTAATTAATGCAAAG	None
CAAAGGCATAAAGCGGTAGCGGCATACC	626
ACCCAGGCTTCGGCGACGGAGAAAAAGG	3
ACCAACATGACCCAGGCTTCGGCGACGG	92
TTTATGACCAACATGACCCAGGCTTCGG	None
CTTTATGGTTTTTATTTCCTTAATTAAC	201
TCTATTCCAGACGAGTAATACAAACGCT	184
CGACGTTATTTGCTGACGGATGCAGAAT	120
CAGAATAGAGTGAATCTAATATTTAAAC	10
CGTTTAAATATTAGATTCACTCTATTCT	351
CTTTTGCAAATAAATGCGTTTAAATATT	5
TATTGCGTCGCGAGTCGGTCGCCATGTT	78
GCGACCGACTCGCGACGCAATACATCCT	37
TTTCTGGAGGGCGTGGGACTCGCCCTGG	364
CGCATACCGCGATTTCACAATCGTCTTC	None
CATTTCAGTACGCTCCCGGCCAGAGAAC	14
GGTAATCCCCAGCGCTGGAGCCAGATGT	321
AAAATCATTAAAGATGCCCTGGCAGGCA	436
CCCTGGCAGGCACGCTGGAATCCAGCGA	232
GCTGGATTCCAGCGTGCCTGCCAGGGCA	1
TGATGATCAGGATTGGTCCATCCAGCGA	25
GACCAATCCTGATCATCACATCGCTGGA	248
CACTCCAGCGCGCCTTTGTCATCGACGC	129
GAGTGCGTTATGAGACCACGTCGCAGTA	475
AGACCACGTCGCAGTATGTTGTTTATCC	332
TTGTTTATCCCCGGCGCAAATGCGGCCA	163
GCCGCATTTGCGCCGGGGATAAACAACA	235
TTGAGCACCTCGTTTGTCTACGGTGCGG	1018
GACTAAAAGACGGGCGGTATCTTTCTCA	319
TTGAAGCGCGTGATGGACTAAAAGACGG	None
CGGCGCGCGTTGCGGGTATTGCCGCCTA	382
AAAGAGACTGTAACCATGCTCAACCAGC	192
GTTACAGTCTCTTTCATGGTTCCTTCCT	43
CTCAACCAGCAATATGTCGTACCGGAAG	228
TCGTACCGGAAGGATTACAGCCCTACCA	82
CCATTTTTAAGCCCGGAACGACGGATAG	134
GTGGAAGGATATCGTCATGCCATTTTTA	137
CTGAGCGCGCTGGAAATTGACGTGAATT	146
AAGGGCACAGACCTGTTGTACCTGGGCC	451
CTACAAGCGCGCGATAAACGTGCCGCCA	6
GAGTGGGTCAACGTCTGGGAAATGCAGG	192
TGCTGTTTCAACGCCATTGCCGGCGCAC	48
GCTCATCTCCAGTGTCGACATGTGCTGT	111
TCCCAAAGCCGCCCTAACGGATGGCTCA	51
CTATGAACGTGAGCGTTGTGACTGAACG	2
AACGTGAGCGTTGTGACTGAACGGCGTA	185
AGTACGCTGGCGTACGCCGTTCAGTCAC	112
GGTTGGTTGCAAGAGCGCTGCTGACGGA	8
CGCTCCCGAATTACGAATATCGACCAGA	100
CCGCCAGATCCATATCCCTATGCGCTCC	20
ACTTAAAAACCAGGTCACTGCCAGTAAA	349
AATCATGTCTTTTACTGATATCGCTCCC	182
ATAAACAGGGAGCGATATCAGTAAAAGA	None
GCGGCCTCCGGGCGCGCTGGTTACTCTG	43
CATGAAGCACAAATCCGCGTCGCCATTG	None
AAGCACAAATCCGCGTCGCCATTGCCGG	None
GCGACGCGGATTTGTGCTTCATGCATAG	None
CGGCCACCGGCGCCGGCAATGGCGACGC	91
GGACGGCAGTTAATCCAGGCCGCCATGG	8
GCGGCCTGGATTAACTGCCGTCCCATGC	1
AGATTGCGATCGTTTTCGCCGCAAACTT	None
CGGGATGTGCTGGGGCTGGATGTATTAT	684
CCGTGGGCGAAGAAACTGTCGAAACATG	483
TTCTGCCGTTGTTTTCGCGTTAAGAATA	489
TCTTTAAACGGACTATTCTTAACGCGAA	356
CGGTTAATTGGCCCTTCAGACGCATCGG	11
ACCCGTACCGATGCGTCTGAAGGGCCAA	1394
ACTAACGTCAGTTCAGGCAGTAATTTTT	33
CAAAAGGCACCTCGACCAGACTGATAAG	296
GATATCAGTCTTATCAGTCTGGTCGAGG	None
CCAACCTATTGAAGCAAAAGAGATAAAA	67
AAGCTGGATCTTTATATCGCGATTGTAA	None
TTGACTTTTATCCGGCTTAACTTCAGAA	200
GCCCGACCGTGAAACTGGGTTCCGTCTT	2
TATTGAAAACGACTTCCCCAACCGCCGA	163
ACCGGTTATCAAGAAATCCTCACTGATC	6
GGGATAAGTAAGAGTGACGATTTGGCGG	9
TCGGCACCAATAAAGCCGATGAAGAATC	None
AAGAATCCTCTCAGGTTCATGCGCAAGG	38
AACCTGAGAGGATTCTTCATCGGCTTTA	82
ACCGAGGCAGATGCCAAATAGCGGAATG	None
CCAAAACGTACAGATATAAAAAGCATCC	99
CTTTTTATATCTGTACGTTTTGGCATGG	33
ACGCGATAGCCCTCTTCGCGCAGGGCTT	37
GTGGCCGGGTTGGAGTTCACCAGAATGA	None
ACCGACCCGGAAATGGCCGATGCCACCT	182
GCCGATGCCACCTACATCGAGCCGATTC	178
ACCGCGAGCGCTTCCAGCACGCGGTTGA	87
AAACCCTTTTTTTGTCTATGGAAAACCC	1302
GAAAACCCCCAGCTAGGCTGGGGGTTCC	3
CTTTCAGCTTTAAGCCAGTTATTAAAAC	6
GGGGACGAAAAGAGCTTAGCGCACACCC	None
GAACTGTAAATATCACATAGTTTTCGCG	None
GAGAGAAGCGTAGGGCAGTAGGCAGCAT	None
CTTTACGAGCAGTTTGGGGATCTAAAAT	10
TCGCATACTATCTTGCATATCCACAATT	None
GTGTGCTTATGTGTGAAAAATATGTTGA	120
TGTGAAAAATATGTTGAAAGACCGCTTT	26
TTGAAAGACCGCTTTATTTGTTAATTGC	29
CGGTCTTTCAACATATTTTTCACACATA	3160
TTCAATATCAAATTGACGGGAAATCTCC	None
ATTCAATCGGCGATAGAGTTGAGAGTCG	161
GTCGCCTGATCCTGGAGGCAGGCTCTAA	160
ACGCGAGTGGGCCAATATAAACACCGGC	None
ACATCGCCAATCAGCACGGCGCTGGGGT	7
TCATCGTGGGCGCCGGTGTTTATATTGG	13
CACCACCGGGATCAGTCCTTCAAAGGCG	150
AGCTATTACGCCTTTGAAGGACTGATCC	None
CCGAGCTTGGCTTCCGGCAGCGCGAAGC	132
ATTGCTACGCGTAATTCCGGATCGTCAC	514
CCATTGACGCCAAAACCAGCTTTGCAAT	55
GCATTCGCTTTAGGTCGGTCGAGGGTAA	410
AGTGAGTCATTACATCTGACCCGTAACG	None
AACTATGAGTGAGTCATTACATCTGACC	99
CACTCGGTCACCGTTGCCTGATATTTAC	811
GCGCCGATTTTTGCCAGTCCAAACCAGC	50
AATTCCGGACAGTTATCCAGATGCAGCG	215
CAGCGCGACCCTATCACCCTTGCGGATC	1074
CTTCGCTCAATGAAGAGATTAACCGCAC	None
CATAGCTAAACTGCCGAACGATTCCCTC	17
TGGGACGACCTGGCCGGGGTGTACGGAG	50
GATATCGTTGGCGGACAAAACTTACGTC	38
GTGCTCACCATTCCGGAACTGGAAGGTA	7
GGCATTCCACGCGATGGATGAGTTGTGT	21
CCGACCAACTCCATGACGATGTAACCAT	3
GTATCGGCCCATGCGACGTTTTCAATCC	80
CGACGTTTTCAATCCAGATAACCTCTGC	9
GACCGGCGATTTCGATTCCTGAAAAAAC	203
CCAACCTTTGGCCCGCTTGCTGGGGTAC	6
AATCATTTACCAATGCCAACCTTTGGCC	618
ATGAATCATTTACCAATGCCAACCTTTG	38
TAGGCCGGATAAGCACAGCGCCATCCGG	120
GCGCTGTGCTTATCCGGCCTACATACCG	91
CCGGATGGCGCTGTGCTTATCCGGCCTA	245
ATTGCCTGATGGCGACGCCCCGCGTCTT	381
GCGACGCCCCGCGTCTTATCAGGCCTAC	75
CAATACCGCTAATCGATCCCTTGTAGGC	127
ACCACGATGTACGGGGTATAGGCGCTAC	315
TACGGGGTATAGGCGCTACTGGTGATAA	31
ATTTTATCAATTTGCTCCTGAGTCCCTT	201
GCCAGTGAGAACTGGGAAGCTTATTTTG	52
ACGAACAGGAGCTGTTTGTCGCCGGTAT	14
GATTTCAACTTAAATGACGAACAGGAGC	50
TTGAGGATGCTTTTATCCATCAGCAGCA	None
ACGACCATATACCATTCAAATGCCCAAC	None
CCCAACCCCAGACGTTGGTGACATAACT	640
CCGCTAACGTCGTTATTAATGCGGTATT	None
GCGGAAAAAAAACCTTCGGTTCAATTCC	None
AAAAGAAAAAATCGGGAATTGAACCGAA	724
AAAAATGAAAAGAAAAAATCGGGAATTG	277
TATCTGGCGTTCAATATTGTTGAGCCAG	1231
AAAATTTTCAATATTGTTTGCTGGCTCA	609
CCAAATATGAAAATTTTCAATATTGTTT	32
TTACGAATATCAATGTGTGACATTTTCA	476
TGTGACATTTTCAATATTGGTGATTAAG	290
TCACACATTGATATTCGTAACTTTCAAT	59
CAATGAAGATAATTACTTGCTACAAATG	51
AAGATAATTACTTGCTACAAATGCGTAC	102
CGTACCTGATGAGCAGGATATTGCGATT	158
GCGACAACCTGAGCGTCTCCCAACTGCT	6
ACCACAATCAGTTCATCAGGGCCACGAG	None
TTCAGCGCTTCGCCCACCAGCAAACCAA	26
TTATGAACAAATTTTCCAGTGTCTGGGT	57
AACAAATTTTCCAGTGTCTGGGTATTCA	824
AGTGGCGCGCAGGCTGTAGGTGAAAAAG	432
CTGTCGCGCTGTCTGCTTCGTTCAGTAC	68
ACATGCTGTCGCGCTGTCTGCTTCGTTC	112
ATCCGCGCCCAAATGACATGCTGTCGCG	96
TCCGAAGATATCTTTGATGCCATCATCG	16
CCATCATCGTGGGTGCAGGTCTGGCCGG	55
GCATCAAAGATATCTTCGGACATACGTA	22
ATGGCATCAAAGATATCTTCGGACATAC	18
TCACCGGTGGGCGCTTGTATGCACATAG	6
TGCATACAAGCGCCCACCGGTGACATTC	108
ACATCTCCCGTTAATGTGGACGTCAAAC	40
TGGACGTCAAACTGGGCGTCAATAAGTT	2
TGGATGAAGACAGCCCGCACATCATTCT	48
TGCGGGCTGTCTTCATCCACATTGAACT	332
ATGTGCGGGCTGTCTTCATCCACATTGA	1409
GCCGAGGATCCGGCACGTTCCGCACTCC	2
CAGCAGCCCAGGAACTTTGATGACCTTA	718
ACCTTAAATTCTCCTCCATTCATCGCAG	1056
GTCATCAAAGTTCCTGGGCTGCTGCATG	None
GAGGAGAATTTAAGGTCATCAAAGTTCC	None
AATGGAGGAGAATTTAAGGTCATCAAAG	None
CTGTGGGGAAGCGGCGGCCCGTTCCTTG	57
ATCACCAGCACGTAGCCATCAAGGAACG	328
CCAATTAAAACGCGCATCACCAGTAATT	13
GAAGTAGCGATAGGGTAATCCGCGCCGA	160
CCCGGTCCGCCGGAAAAGAAGGCGTATA	9
TGACTGTTAACTGTAGCGTTATTGGCGA	54
CAAAAACGTCTTATGACCGCACTGTTTA	23
ACCGCACTGTTTACCGCAGCAACACTAT	231
CTGCGACGGTGAATAGTGTTGCTGCGGT	475
CTCTTCTAACCAGGCGGTTGAAACCACG	6
AGCATCCTGCGACGGTGAATAGTGTTGC	27
ACACCATACCGGTATCGTTATCGACCTC	18
CGCATAAAGAGAAAATATTATTGCGCGG	163
TCGATGAGTGTAACCTCATGTAAGCGGA	15
CCCTGCGATATGTTTTTTTCCGGGAAAT	301
ATTAGGTATAAATGATGAGGTATAAGGA	56
AAACCAATACCTTTTTATTTGCTCGCGC	132
TTCCGATCAGGTCTTTGCAGACGTTTAT	15
GAAAACCACGGCAGATAACCCGCCTTAT	108
GTATAAGGCGGGTTATCTGCCGTGGTTT	61
ACAATATCGCCGCCAGTAGAAAGCTGCG	123
GCAATAAAGCGCGTTGCGGTGAGTCACG	146
AAGGACAAGAGGGGGTAAAAGGGCAGGG	None
TTAAAACAGCCCGCAAAACCGTCTTATT	89
GGCTTACTGCCTGCGCGCGCACATTCCA	1125
TGCGCGCGCAGGCAGTAAGCCCTTCGTG	1008
CCGTTGGAATGTGCGCGCGCAGGCAGTA	378
AACTGTTGATAAAAAAGAGGGCCAGCAT	None
CTGGCCCTCTTTTTTATCAACAGTTCAT	239
CGAAAGGCGGAAAATATTACCATATTAT	495
TGTCCCAGAGTGGCGGACAGATTTCCTC	34
GTGCCGACCTTAACCAGTTTGAAGTGGC	222
AAGCAACCGTTGCCAGTAATGCGGCGGC	156
CGGCGGCAATAATGCGTTTTTTCATAGT	87
AAAAAACGCATTATTGCCGCCGCATTAC	79
ATAAGGTTTGCGCAATATCAGTAATCCG	112
GGCCTCGCCCTGACGGGCCGTCGCACGC	None
TGACTGAGGTGAGCGACAAATTTGCCGG	1
CTCCCGGGGACTCACTCCCTTGCCGCCT	94
GGAGTGAGTCCCCGGGAGCATAGATAAT	67
GCTATTTTCAGATAATCAACCGAGGTTA	281
AGGTGACTATAACAAGATAAAAGACGGT	1136
TTGTTGTCAATGTAAAATAATGCACTGC	125
TAAAATAATGCACTGCCAGCTAAAAAGA	994
AATATGTGATAAAGTTACTGACTACAGG	655
TGATAAAGTTACTGACTACAGGTATAAT	237
AGTAATAAAAAAAATCTGTCCGCAGAAG	144
TTATCCGGCGCGGTAAAGGCTGATGAAA	250
AAAAATGCGCCGTCAAGGCGAAACCGGC	391
AGCCGCTCTCTGCCGGGTACCGGGAAAG	192
TCACCCCCGTTTTCATGAGCCGCTCTCT	4
ATTACAGAATGTCACCCCCGTTTTCATG	558
ATACAGACCCAATAAGCGCAGCGCCAAC	88
TAATGGATTGATATTACAGTCATTACAG	361
GATTGATATTACAGTCATTACAGGCAAA	296
ACTGTAATATCAATCCATTACATGATGA	1354
GCCTTAAACCGATTGGTCAGCGATTTAA	620
GCTACTATCATCACCGACCTTTCCACAC	24
ATAGTAGCCTTAAATCGCTGACCAATCG	21
GGCCGCAGGCGTTTGCGGAAAAGCGCGA	20
ATCTGTTTTTTATTACAAAGTGTAGTGA	1256
ATTAGCCTGTGATGATCTGTTTTTTATT	198
ATCCTCATTATTTATGCGCATCCGTATC	414
CGCATCCGTATCCGCATCATTCTCATGC	260
CGCATAAATAATGAGGATCATGATTAGC	None
CGGATACGGATGCGCATAAATAATGAGG	448
ATGCGGATACGGATGCGCATAAATAATG	32
CGAATAAGCGGATGCTTGAACAGGCAGG	188
GATAGCCATACTCTACTGCAGGCGCTGA	76
CAACCCGCAATCAGATACCCCAGCACCG	162
CAGAATAGATTCGGCGTCCGTCACCAGC	114
TTGTTTGTTATTGGACTTGAGCTGGACC	2
GAAGCTGCGCGCCTCGGTATTTGGCGGC	53
CCAATCAGTTCCGCCACCTGCCAACGCA	160
TTCTGCAAACTTTACTGCTAATTGGCTG	324
CTGGCGCTCCACATCAAATGAGTGGCGT	330
TGGAGCGCCAGCATTACAGTAGTTCAAA	1574
AGTGGCGTCGCCAGCAGAACGAAAAATT	129
AGCACGAAAATTTTTCGTTCTGCTGGCG	59
AGGATGAGCACGAAAATTTTTCGTTCTG	111
ATTGCGCTTTACGTATAGTGGCGGCAAT	None
ATCAGTCTGATTGCGGCGTTAGCGGTGG	None
ACGCGATCCACCGCTAACGCCGCAATCA	None
GAAAACGCCATGCCGTGGAACCTGCCTG	None
GCGTTTTCCATACCGATGACGCGATCCA	None
CCGTGGAACCTGCCTGCCGATCTCGCCT	None
ACGACAGGTTTATTTAACGTGTTACGTT	None
ATAAACAGTATTTTGTGCAGCCGTCAAA	157
GCGAACCACGGCTTCAGCGGCGCAGGGG	199
CGCCATGACCAGCTTTTTCTCTTCATCT	25
ACCAGCTTTTTCTCTTCATCTACCTGCA	15
AAGAGAAAAAGCTGGTCATGGCGCATGC	None
AGCTGTTGAATTGGTTACGCCGTCAGCC	69
AGATAAGTTGCCATTGTTATAATTTTAG	2
GCAACTTATCTCATCGGCGACGTTCACG	54
ACCATTGGTAATCAGCCAGTAGCGGCCC	158
GTCATGGCCGTGAAACCGAAGTCCAGGG	14
GTTACGGTATAGGCAAAAACGTAACGTT	130
AACGTTACGTTTTTGCCTATACCGTAAC	114
TAGACGCTTTGCACCTGAATACACACTC	536
ATCAATTCGCCCAGAGTGTGTATTCAGG	395
ATATTCGCGTGTTGAGCCGTATTACCAC	52
GAACATCAGCGGGGTGGAGATATTATAG	None
TTCCATCTCTTTAGCTATACTGATGCCA	351
ACCATGAACTTTGGCGAACTGTCTGCGC	218
GGTTTGCAAACGCGCCGCCAGATCGCGG	65
ACCGTGAGCTTATCCAGTCGTTCGCCGA	20
GTTGAAATCGGCCCCGGTCTGGCGGCGC	210
GCCCTGATGGACTCGATTATTCATTGGG	54
AATAATCGAGTCCATCAGGGCCATTTAG	142
TACCACGATCAGGGCCTGCCCGTGCTAA	158
CCGACGCGGTGCTGGCAATGTACCACGA	171
CCTGCGTCGTTAATAACGCCTTTGTGCA	18
GCAGGCGCGCGCAGCGAGACCGGCAATA	752
TCCCCGCTGCGCCGCAGCCCGCGGGAAC	376
CTCGGCCTGCCTCTCTCGCTTCTCCCTT	5
GCGGCCCGCTCCGTCAGGAGCGCGCCGT	554
AGCAGTGCGCAACGCGTTGTTATCACTC	None
TTGGCGATGGCCTGATCCAACTGCTCAT	None
GCCTGATCCAACTGCTCATCCGTGATCT	99
ATCGCGAATACCAGTTTCGCTGCCCCCC	10
GCGATACCGAGAAGCAGCGTTTTCCAGT	288
AAGAACTGGAAAACGCTGCTTCTCGGTA	6
GAAAAAGTATGAAGAACTGGAAAACGCT	50
CTCGGCTTGCAGTACAACTCTTGCTGCT	53
ACCTGATTGTCATCATAATGCACATTAC	68
TCCACGTTGCCGGTAAAAACGGCATCGT	3
TTGGGCGTGCCGAGCTACGATCGTCCTC	None
ACTATAAAGGGCGCTGGCGATCATGGTG	None
ATCGCCAGCGCCCTTTATAGTCATCAGG	None
GTGGCCAGAAGAGTGGGAATACGTTTTT	None
AAAAAACGTATTCCCACTCTTCTGGCCA	None
AGTAAGTTAGGCTGTGACCGTTTGTCAC	180
CCGTGCCTAACACCACAGACGCTAAACG	90
ACAGGTATGATAATGCAAATTATAGGCG	55
ATAATGCAAATTATAGGCGATGTCCCAC	1714
CAAATTATAGGCGATGTCCCACAATTGA	100
GCTACGGTCAATTGTGGGACATCGCCTA	129
CAGTACTGGGGAAAGATAATTGGCGTCG	210
ATGGGCGGCGGCTTTTGGGGCGTGGTCC	None
GGCGGCGGCTTTTGGGGCGTGGTCCTGG	89
GCCCACCAGCAGACCCAGGACCACGCCC	68
AATATCCGCTTCCGTCACCCGTCCTTTT	54
GGTAATTATCCGCTTTTCCGACCCGAAA	226
CACCGATTCTGCCTGCGGGTAGTCGCGC	108
CTGTCTTTGTGCGCTTCCAGACGCCCCG	181
TGCTCATCCTGATACAGGATAACCAGCC	None
AGCACATTATGGTGGTCAATAAGCCCAG	8
GAAAACTACAATCCGCCGCAGGAACCCT	198
GGGATGGAAAACTACAATCCGCCGCAGG	177
TAGCTGCCAGCCTTCATGGCTTGTAATC	58
GCTTGTAATCGTATCGCCAGGGTTGAAC	477
ACGCGGGTCACGGGAGAATCACTGCGCG	245
CGCGAACCGTCACCTTACTTTTCCCGTC	56
GATGCGCGAACCGTCACCTTACTTTTCC	53
CCTTTTACACTTGGTCAACGCTGGATCA	105
CGCCGCCTTCCAGTACCATAGCGCCCTT	None
ATAATTTTGCTACACTACTGACCGGGCA	1976
CAATACAGTTCGCCGTGTCGCGTGGTTT	205
AAGCGGATGTACGCCCGCCGGAACGTTA	222
GAGAAACTGCTGCGCGAAAACGGCGTCA	38
CGGATGGAGAAACTGCTGCGCGAAAACG	18
AAAGTCTCGCAGCTGGAGCGGCGTCAGG	69
AAACCTGCCTGCGCCACGATGATTACCT	1222
CCTGTACAAAATAACAGTATTACCCCCT	644
CCATCGCTATTTATCAGTTCAGTCAGCA	481
GCTACGGTGTTTATCCATAATGCCATCG	141
AGAATTATGCCTGCCGCGATTCTGATGA	2617
CCTGCCGCGATTCTGATGATGTAGCGAT	2320
ATGTAGCGATATTTCATGAATGAGTTCG	37
AAATATCGCTACATCATCAGAATCGCGG	756
CCATTTTATCGTTAAAATATCCATTACA	None
GCTTTTAGCGTCAGATATTTTTGCTGAC	572
CAACTCGAATTATTTTGGGTATATATTG	267
TGACTGGGGTGAGCGACAAATCTGCCGG	1
GATGGGCCGAGTAATCCGTAGCCAACAC	121
AAAAGTGTAACAATTTCATTTGGAACAT	238
ATCTTTTATGAATGTGAGTATGCAGGCG	151
AATGTGAGTATGCAGGCGCGTCTGGTAG	453
TGAGTATGCAGGCGCGTCTGGTAGGGAA	299
GAAGGGTTAGCGCGTTGAGTATTGACGA	46
TTTTATACTCAAAAAATCGACTCACGGT	158
TCCGTTTTTTCTGTCGTGTCCTTGCCAG	None
CCTGGTACAACAGACGGTGGGTTGGCGT	127
ACCTTCAACGACTTCACCGCTCTCCAGG	11
GTGGTGGTCAGCCTGGAGAGCGGTGAAG	None
ACCGCTGACGATATGGTGGTGGTCAGCC	86
ACGCTATAATCGACGCCGGACGGCTTAA	547
CCGTCCGGCGTCGATTATAGCGTCATGA	None
TTAGAAGATCTCAAACGCCAGGTACTGG	288
AAAGCAGCTATACCCTGACGCCCGCCAC	101
CTCGGCATGTTGGGTGACCTGACGCAGG	254
TTGGGTGACCTGACGCAGGGTTTCTGCG	148
CTGGCTGCCAATCACAAACCATACTTCA	321
GTTTGTGATTGGCAGCCAGCATTTGTAT	1
AAGTATGGTTTGTGATTGGCAGCCAGCA	201
ACGATTTTTGATAATTATGAAGTATGGT	23
GAGTCAATGGAGGCCGCGCTGAAAGCCG	2
TAGTCGCGCGGATGATGACGGAACTGGT	379
ATGACGGAACTGGTTGTTCGGGCCGTCG	9
ACGGAACTGGTTGTTCGGGCCGTCGCAA	232
GCAATTGCAATTGGCCTCGATTTTGGCA	9
GAGTAAGACGATGGCAATTGCAATTGGC	None
TGGACATTCCAGCCATAGTTATAGACAC	258
GCTGAAACGCAAAATGATCCGCTATTGC	34
ATCCGCTATTGCCGGGATATTCATTTAA	823
AATATCCCGGCAATAGCGGATCATTTTG	26
CCCATCTGGTCGCCGGGCTGACGCCAAT	1674
GGCATTAAATGAATATCCCGGCAATAGC	5
CCCAACGGACGATCGATAAAAAAATCCA	252
AAGGGATATATTCTTAACCTGACCATCC	70
ATGTGTCCACAAAGATGTCATAAGCCGT	594
GGGGACGGGGTAAGCAGAATCCCTGCTT	None
CAAGCACTGCTGGAACACTTTATCACCC	653
AGCGAATACAGAGTGGATTGGGTGATAA	None
GCGGGGCTGGGCGCGCTTATCGGCAGCG	117
CCAAAAATTGAGCTCGCCGCTGCCGATA	23
CCTGGCTGGTGGGTATTATCGGCTGTCT	227
CAGCGCGTGTTCGGTTTTATCCAGCAGC	84
CTGTTTCAGGAGAATAATTTATTCAGCC	7
ATCGTCGCCGGCAATCAGTAGCGTACCG	14
CGTTTTACGCTGGCGGTAGAACGCGGCG	226
ATGGTAAAGCCAGGTGATATCAATCAGT	507
GTAAAGCCAGGTGATATCAATCAGTTTT	524
CTAAAACTGATTGATATCACCTGGCTTT	295
ACGTGCGCCAGTAAAATGCCCTGCAAGC	2
GCGCACAGACGCAGCAGCGCCAGACGTC	77
AGAAGCGCACCACATGCCACAGGTAGCT	383
CCACAGGTAGCTATCCCGCCAGATTGTC	150
ATAACCGTCTCGCTGGCGGCCTTTCTGG	318
GCAACGCGCCGTCAGCCGTTAATTCCCG	50
GATTAGCGAATGGCAACGCGCCGTCAGC	18
TGATACGCCGGAGAGGTGGTGTAACTGA	336
GCACAAATGTGTCGTTTTTCCAGCCGCC	52
TGTCGTTTTTCCAGCCGCCGGGCACCTT	663
TGGTGTTGGGGCTGGACAACAATCTGCT	15
GAGGGGAAGAACAGCAAAGCCGATGTGG	None
GCGTTTCGCTGCTCAACCGCCTGCGGAT	71
CGGATCAGGTTCGACGGGTATTTTCTCA	145
AGGTTCGACGGGTATTTTCTCAGCGCGC	290
CGCGCGCTGAGAAAATACCCGTCGAACC	1893
AGCGCGGCACCCCGTTGAGTTCGGCGTT	262
ACTACACTAACGCCGAACTCAACGGGGT	13
AATACCCTCGGCTGGTTTGATTTTAAAT	150
GGAAATCAGCATTTGCCTGACAGCGCTT	631
TTAGCCAACCGCGCGCCTGCATCGTATT	234
GCGACGCGAACAGTTCAGCAGATCCGCC	10
AGCTGGCGGATCTGCTGAACTGTTCGCG	27
TTGTGACGGTAAAACGCAAGACACCACG	236
CCCTCAGGTCGCCTGCAACAACAATTTA	170
ATATTATTGGCCTAATATAGGGATAATA	1229
CTCGCGGAACTGATGCAGTGGGAGGCGA	311
CAGTGGGAGGCGACCGATTGAAGCCAAT	1000
TCTGCAATTGGCTTCAATCGGTCGCCTC	10
ATGTCTGCAATTGGCTTCAATCGGTCGC	None
TGTGACTGAGTATTGGTGTAGGCGATAG	126
CAATATCACCCGGTTGCCATTATATTCT	183
TCGGCGAAGCTTGGCGCGATCACCACTT	555
GGCGCCAAAACCGGTGCGCGTAACCTTC	462
CAATTATCCCTAAACAGTTTTTGCAGAA	538
CCGCCAACGTCGATACCGATGCAATTAT	239
CTGGGTAAATTTCTCTGCCATGGTAGTT	546
GCAGAGAAATTTACCCAGCATACCGGCC	4
GTGCGCGCGCAGACCGTCAAACGCCTGC	None
AAGTCACCTCTCCGCAGGCGTTTGACGG	335
CACCAGGTGGCGGTCGATGTACAGCAGC	None
TACAGCAGCGGCGTTTCGTTTGGCGCCT	320
CCCACGTGGTCTTTGAGGCGCCAAACGA	232
GCCAAAACGTTATACGAAAAATTATTTG	65
ACCATGATTGTCGATAGCAATACCGCCG	1
ATTGTCGATAGCAATACCGCCGACGTCA	575
GATGCGGTACGCAGCCGTTTTGATATGC	142
GCGCAAGCCCTGAAAGTTATGGATGCGG	33
ACTTCCGGGCCGATACCGTCGCCCGGCA	15
TCGAAGAACTATCATATTGCCGTACTGC	None
GTTTGGACGGATTCAAAATCACCCGGAG	70
ACATCAACACCCATGCGCTCAAGGGCCA	579
TCATGGAAGTAGGCTTCCCGGTCTCTTC	126
GGTGTTGATGTCATGGAAGTAGGCTTCC	11
CGCTCAAGGGCCAGGGCAATCTGCAGCT	158
AGCCAGCAAGTCATTATTTTTGATACGA	46
TTGAATGCCGCCCACCGGTCTACCGCGC	344
CCGCCCACCGGTCTACCGCGCACAATAA	308
CGTTGAGTAGTAGTAGCCCAGTGAAACG	3
GTTCGTTTCACTGGGCTACTACTACTCA	531
TCACATATCGTTCGTTTCACTGGGCTAC	72
CTTTTAGTGGTACTGGATATGCCGTTTA	383
CGGATACGTACTTTAGCTAATTGTGCTG	133
GATAAAAGAACGAGTGGACATTCATACT	242
TCCACTCGTTCTTTTATCCTTTATTGGA	21
AATGTCCACTCGTTCTTTTATCCTTTAT	69
AAAAGTATGAATGTCCACTCGTTCTTTT	51
GTTATATTGCTTGCGTAATTTAAACATT	308
AATCGCAATGGTGTGACTCAGGACACAT	2522
GTGTGACTCAGGACACATTACGCTTGCG	None
TGTCCTGAGTCACACCATTGCGATTCAT	20
CCAGCGCAAGCGTAATGTGTCCTGAGTC	30
CATATAAAATAAGAAAAAGGGAAAGCGT	237
CCAGAGGTCAAAACCGAAAAGCCGCATC	5
CGGCTTTTCGGTTTTGACCTCTGGCATA	296
GGCAAACCACAGCTTCGCATGGTTGATT	60
CGAAGCTGTGGTTTGCCCATATCTAAAA	1037
GTTGATTTGAACCTATTGACCGTGTTCG	203
CACGGGCAGTCGGCTGAATTCCTCGTCC	141
ACGGTTTGACGGACACCTTAACCGCTCG	150
ATGCGCTACATACCGTTGGAGGGATCGA	273
CGCTACATACCGTTGGAGGGATCGATCA	306
TAGCGCATCATAAATATCAAGCACTGCG	13
ATCGATCCCTCCAACGGTATGTAGCGCA	682
TGCTGGTGCGTCATGAGCAGGCCGCGGT	109
ACGCACCAGCACATGATCGATCCCTCCA	6
ATGCGCCGGATTTTATCGGTATTACTGG	144
CGCCGGATTTTATCGGTATTACTGGAAA	114
GCGGGTTATCGGCCTCTTTTCGCAACGC	450
GGCCTCTTTTCGCAACGCGGATATAATA	778
AGGCCGATAACCCGCGATAACGCCCCAG	359
CGCGACAACGTCGGATCGTCTGTCGGCG	1
ACTATCCAGACGGTAGGCGATGAAAAAG	5
ATTTCCCGCTCAACGTGCGCTCCCTGTC	304
CGCTGAGCAGATTCGCCGGATGACGACG	None
ACGACGCGCGTGCGTTTTATCCGGTCTA	8
GGACCTGGGCCAGATATCAGCCAGTAGA	4
CGTAGCGCCATCAGGCAGGTTTGCCGGA	423
GCGCTACGCTTATCGGACCTGGGCCAGA	834
CGGCAAACCTGCCTGATGGCGCTACGCT	485
GGTTAAAATCGTTAACATCTAAGCGCAG	5
TCGGCATGGGTTAAAATCGTTAACATCT	6
AAATCGCTCGGCTGGCCGGTGTCTCGCG	38
ACTTTTTCTACGGTTTTGTCGCTCACGC	58
GCGGTAGTGCGTGAGCACAATTACCATC	56
GTAATTGTGCTCACGCACTACCGCCATG	900
GAACGTGTGCGTCCAGCACGCAGCCCGG	87
CGCTGCATTGAGCACCTTTTGCAACGCC	127
ACGTAACGAGTCTTTTCCTTTGTATTGT	65
CAGGCAAGAAATCGTCGAATTAACAGCC	323
AAATCGTCGAATTAACAGCCACTTTTTG	222
TGGCTGTTAATTCGACGATTTCTTGCCT	21
ACAAAAAGTGGCTGTTAATTCGACGATT	957
TCCTAAAATGCCGCTCGCGTCGCAAACT	29
AACGCAGATATTCGCCGTAAACATTGGC	230
TTTACGGCGAATATCTGCGTTGATTAAT	None
CCAATGTTTACGGCGAATATCTGCGTTG	None
TAAAAAAGCCAATGTTTACGGCGAATAT	None
CGTTGTGACTTGCTTGACAAGCTTTTCC	None
CTTTTCCTCCGCTCCGTAAACTCCTTCG	None
TTCCGGGGGGCAACGTTAGTCAATCTCG	None
GTATGTACCATTGACATCCATCACCCAT	1
TACCATTGACATCCATCACCCATGCCTG	None
GTACATACCATTTGACCGGTAGCGCTCT	None
TCAATGGTACATACCATTTGACCGGTAG	2
GATGTCAATGGTACATACCATTTGACCG	None
ATGGAAAATTTTAAACACACTACGGTAC	None
GAAAATTTTAAACACACTACGGTACTGT	44
AAGCCGTTAATGGGCTGAATATTCGTCC	None
TGCCATCAATATAGATACCATCCGGACG	307
GTCTGCGCAACGGCGATCGCCTGCGGAT	None
GAGAAGCGAGGATCATTAATGGTCTGCG	1
ATCAGCAGAGTGACAGAAGCCCTAAGCA	None
GCGCTCGTTGCTTCCTATCGATCCCTTC	None
CCTTGCCTGGCGTGATCGGTGACGATCT	1134
AACAAGCAGAGTGGCAGCTTCCCGAACC	None
CAAATGAACAAGCAGAGTGGCAGCTTCC	None
CATTGGACATTGAATGGCGCAACCTGAT	2
TTGATCCGTCCCAAGAAAATATTGTAGT	78
AAAGCAGCGGCAAAAACGCAAAAATCGA	1
AAGTTGGTCTGTTCTTCCTGGCGTTTCG	1
CTGGTGCGTCAGGGCGATATGCGTTCGC	1
CGTTCGCTGCGTGTTCAGGAAGTCTCCA	None
AACTTCTTTCGGGTCGGCCCAGATCGCC	154
CCGCCGGCGTCATGAACTTCTTTCGGGT	14
ACGCTCGACAGCCGTGTGGCTGCGGCGG	None
ACCCACCACTGCCACAAAGAGATCGCCC	None
GCAGCTACGCCTTGCGCTATCGCCTGCG	79
CACGGCGTACCAGTCGTCTATCTCAGCC	None
AGCGTTTATCTGCGCTGGCGGGCCGCTT	2486
GTAAAAGCGGCCCGCCAGCGCAGATAAA	None
ATTAGCGTAACGCTCAGCAAAATTGCCG	6
TCCTTGGCGCCGAACACCGCGGGGCGGA	6
ACCGTATCGAGCGTGAGATCCGCCCCGC	None
CCTGTTCGTGGCGCTGAAAGGGGAACGC	1441
CGCATCAAAGCGTTCCCCTTTCAGCGCC	16
CCTGACGCGTGTCTTTTACAATCACCTG	None
TTAGTTTGGCTGGCCGAGCATTTGGTCA	None
CTCGGCCAGCCAAACTAACATGAACCTT	None
GCGCGAAACGTCAGATAAGAAAAGACGT	55
AACAGCGCGGTCAACAGGCTGACGATGG	None
GATGGGCCCGCGTATGATCGCTCGTCTG	3
GGCCCGCGTATGATCGCTCGTCTGCAAA	2
GCTGATTACCAGGACAAAAACGTCGTCA	None
ACGACGTTTTTGTCCTGGTAATCAGCCA	None
GATACTCGCGTGACGCCGCCGGGTCTGG	436
CGCCAGAGCAATACCAGGGCTGGCGACG	None
GCCACAATCGGCGCTTGCGCTTCGCGGC	22
GCGAAAGCGGCGGGCGTCAATGTCGGCG	None
CGTTTATCTCTCCCCCGTCTGAGAATGC	34
CCGCGCGTACCAGGCTTTGGCCTCCTGG	None
GCTTCGCGCGATAAAGACGCCGACAGTC	20
ATCAGACTGTCGGCGTCTTTATCGCGCG	11
ACAAAACCAATCGCCGCCAGCCCGAAGG	None
GAGGCCGACGTCACCATGACAAAACCAA	None
GTATTCTTCGTCGCTTTTCGCGCGATGT	None
AGTGGTCAACCGAAGCGGTTAATGGTGA	None
GTGATGGCGGGCGGTACCGGCGGGCACG	2
GCGGGCGGTACCGGCGGGCACGTGTTCC	None
CGCAACGGCCAGTCCCGGGAACACGTGC	5
ATGCGCAACGGCCAGTCCCGGGAACACG	4
CTTCGGCACTAAATCCGCTTCCATACGA	None
CCAGATTGTAACCGTATCGCCCAGTCTG	None
GCGTAAAGAATGAATACACAACAACTGG	None
AATACACAACAACTGGCAAAACTGCGTT	None
GAACGCAGTTTTGCCAGTTGTTGTGTAT	30
CGTCGCGTTCGGCACATTCACTTTGTCG	11
TGCCGAACGCGACGCATTTCGGGCACGA	None
CCGACAAAGTGAATGTGCCGAACGCGAC	6
CGGCTCAGGTTGCGACAATGTTAGCGCC	201
TTGGCAAAATTGCGCGTTACTTATCTGA	39
GCTGATAAAATCGCGGTCCTGTTGGGCG	None
CCGCCTTCACGTAGCCCGGCCAACACTG	None
CGCATCCCGTCGATCCGCAAGAGGTCGA	15
CGCATTAATGCCGCCTTCACGTAGCCCG	None
TCGCGCAGCTTAAAGCAATGGGCTTTCA	None
CAACGCAATAAAGACCTTCTGAAAGCCC	None
CTTTACAGGGTGCGTTATCATTGGCTTT	None
GTTCCTGCCGGTTGGATACGAATTGACG	None
TCGCAGGCTGCGCTGAACACGCGAAACA	None
AAGAGACGCCTTCTTCACGCCGCAATAA	22
GAACGCGTCTTGCAGGAATTTTATTCCT	22
AAGGTTCCCGGCGCGCCCAGAGCCAGTA	None
TTCACATCCTGCGTCATGAAGGTTCCCG	6
AATCTTCAATTCATCAGGCCACTGTTTT	3
ATCAAGGCGACGGACAGAAAACTGGTAG	3
GTCAATATCATTGGCGTGGGCAGTTGCC	None
ATATTGACCATACCGTCGGGCAGAACTT	27
GGCAACTGCCCACGCCAATGATATTGAC	130
GATAAAGGCGGGGTGAATGACCTTGAGT	None
GCGCGCTGAACGCATTTCACCACTGACT	None
GGCACCATACCAATTTCATTCTGACAGC	None
ACGGAGAGAGATTATGTTTGAACCTATG	None
TTTGAACCTATGGAACTAACCAACGACG	None
GAACTAACCAACGACGCGGTGATTAAAG	None
ACTTTAATCACCGCGTCGTTGGTTAGTT	None
TGTTCAACAGCGTTACCGCCGCCACCAC	None
CGCTCGCGCACCATGTGTTCAACAGCGT	None
TATAGTACACTTCGGTTGGATAGGTAAT	86
TGTACTATACATTCGGCGGGCCAGTTTA	None
ATCAAACAAAGGACACTTAAACGTATCG	None
TCAGGGTGACTTTTTTGCCGGTGTGTAA	None
ACCCCGGTATTGGCCGGCGCAGGGCGTA	116
CCAAATCTGTGCGTGATACCATGCTCTG	526
GTATCACGCACAGATTTGGCATCGGCCG	13
CTCTGTACGTGTCTGGTGAATGAGCATG	1381
ATAAGATTTGTGCGCAAATTGTTTTGAT	None
ACGTGAGTGGAATACTGACGCGCTGGCG	None
CGGCCAGAAGTATCGTCTGCCTAACTGT	2
GTCGCGGCGAGTTTTGGTTTGCCCGCGC	None
GCTAAAGTTAACTTTAGACGCGGTGCTG	None
CCAGTAATCTACGGTGAAATTGGGACGA	None
GCGCCGCAAACGCTGCCCGTTGCCGACG	2
CTAATCAAATTATTAACCAAAGTATTCG	None
CGTAAGGCCGTCAGCCTTATTAATGCGA	1341
CGATGGAACCGGAGATGGAAAAACTCTC	None
AACGCCTTTGCCGGACAGCGCGTTCAGG	5
TCGGCAGCGTAAGCTTCACGTTTGGCTG	4
TTGTCGCGCAGGTAGTCAAAACCGTATT	None
CGCTGATGCGTATTTTCGCCTCCGATCG	7
CGATAAACTTACCGGCCTGATAAGACAT	91
GATGCAACAAGATGAAAAAACTGCAAAT	94
CAACAAGATGAAAAAACTGCAAATCGCG	852
AAAAAACTGCAAATCGCGGTTGGGATTA	34
CGCATCAGCGGCGCGTTGGGTAATAAAA	414
TGTCTATCCGGGAATTGATATTCCAGAG	124
CGCAAATTGGCGTAATTTACGAATAATC	119
TCGCCGGTTTATTTGTATTATCCCGGCC	55
CGCGCGGCCGGGATAATACAAATAAACC	462
GCACCAAAACTACGCGTATTTATTGATT	243
ACAAAAATAATCAATAAATACGCGTAGT	207
GCGATATTGCCGTCTCAACAGAGCCATC	48
GCTCTGTTGAGACGGCAATATCGCCTTA	687
GGCCGCCGAAGAGAAACGAATCGCCAGC	None
AATTAACTGACAGCGTTTAGAACAAAAT	83
GGCGGAAGGGGCTAATTTCCCCCCAGAC	284
GGGCTAATTTCCCCCCAGACGACCGGTT	433
TCTGACGTGACCGTCGTAAACTGTCCGA	160
GAGTAAAAATGTCTGACGTGACCGTCGT	5
CCGCTGGATAGTGAAAATGGTCTGGTGC	3
GTCTGCAATTGGCAGGTTGATGGAGAGC	37
GAGAGCTGTTGGATCAAAAACTCTATGC	None
CGCAGCCACGTACGCATCTTCTCATTGA	663
CGTACGTGGCTGCGCATAGAGTTTTTGA	86
AGAAGATGCGTACGTGGCTGCGCATAGA	191
CACACCCAGGTCCTATTTGAACACCCTC	294
TTATTGATAATAACGGCGCACCGGATGC	233
CGAAAAAATACGCTCACGCAGCGCCCGG	2
TTCCGCTATTGCGTTCAGGGCGGGCTGC	2
GTTGAGCCAGGGCAGCCCGCCCTGAACG	6
ACGGTTATTCCGAGGTCAGCGAAGGCAT	None
CCTTCGCTGACCTCGGAATAACCGTCAT	14
AGGTATACCGTAGCCTTAACCGGCGGTA	21
GGATTGTAACGTAAAAAAAGAGAATTTC	None
ATTAGTGCGTATGATAGCGTCACTGGAG	16
CGTATTGAAGAAGATCTGAAGTTAGGTT	169
TCGAACTGGAACGTCAATTCACCTTTAA	47
GATACCGTCGGGACGTTTGAAATGGCGC	74
CTTGCGCCATTTCAAACGTCCCGACGGT	718
TACAGCAGTCAGAATATCAAACCCGGCC	30
TTTATGTACAGCAGTCAGAATATCAAAC	7
CGCTGATGTTGCAGGGTGATGATCAGCG	11
TTGCAGGGTGATGATCAGCGCCAGACGA	150
ATCAGCGCCAGACGATTGTCCGCCCATA	82
GGCGGACAATCGTCTGGCGCTGATCATC	9
AGCGTTAAACAGCTCTGGCGCTGGCAAG	70
CCCCATGAGCGTTAAACAGCTCTGGCGC	11
GAAAATCATCGGCATAAGCCGGATCAGG	27
CAGAGCGTCCAGTAACGCATGAGAGGGC	None
CGTTACTGGACGCTCTGCATTTCGCCAC	30
AGAGGGCGCGTCGACCACCGCAACAGTG	133
ACGTTGACACAAGGTGTTGAGCTGAGCG	237
AAAGACGCTCAGCTCAACACCTTGTGTC	22
TTGCAAACGTTTGTCCCCTACCGTACTG	None
GCGATGATGCCAATAACGACCATCAGTT	555
ATGCCAATAACGACCATCAGTTCGATAA	994
CCAATAACGACCATCAGTTCGATAAGCG	366
GTCGTTATTGGCATCATCGCCATTTTAA	171
GAAAAACAACGCGGTTTCACGCTTATCG	233
ATTTTCGCTGCGTTACATGACACGGCAA	45
TAACGCAGCGAAAATCTTCAGAATCCGC	41
ACACGGCAACGTTATTGCGAGGCGCTAC	122
ACGCGGATCTACGGACAGGTGATTTATA	561
GCGCTGCGCCGTCGGGTCTATAAATCAC	125
CTCTCCACCCGATGGCGCTGCGCCGTCG	928
AAAACCATATTATCGCCTCCGGTTCGGT	213
AAGACCTCTTCAACCCAGCGCTTGCCGC	798
CCACGGTGATCACTCGTGAAGACGGCGT	391
GGCTTGCGTATCTGCCGGCAAAAGTTGC	24
CTGGCAACGATATCACCGCGCAACTTTT	18
CGTTCCAGTAGCGCGTCACGTCGGTCGT	6
CCGCCTCGCCGTTATAACCCAGACGACC	None
CTACTCTGAAGCAGCTATAAGCACCACT	16
TTGCCAGATAAGGGTTGGTTGGTAGAGG	None
CGGAGAAGGGACGCGTCGCGCCTCTACC	7
ATTGCCGTCCGGATGACGAAAAACCGTC	43
ACGAAAAACCGTCCTTGCTGGTGGTGCA	285
CACCACCAGCAAGGACGGTTTTTCGTCA	6
CATCGATCCACGGACCGCCAAACTCGCC	15
ACATGACGCTGTTTACGACATTACTGGT	123
ACGCTGTTTACGACATTACTGGTGCTGA	922
TCGTAAACAGCGTCATGTCATCTCCTTG	81
ATCGAGCTGCCAGTGCTCGCCCAGCTTA	114
CGTAATCCGACGGAATAGCGCCTCCAGC	141
TTGCGCACGATGGGAATGACGGCGATCG	19
GCGATCCGTTGTACGATCCCAACCGCCA	None
GCGAGCCGGTAAGACTCAGTAAGCCAGA	236
TACCACTTGCCGTTGATGCGGTGCATTT	195
CGGTGCATTTCCGGTGCCCAGATGAGCT	158
AGCTGGCTCATCGGGCCGCTTTCCGGTT	129
AGCCAGCTCATCTGGGCACCGGAAATGC	48
ACAGGCTGGAAATCCGCCGGGCTAATTC	None
GCAAACTGGCCAAACCCGTTTATTGAAC	430
ATAGCGCCAAAAATAATGTTACATCCGG	76
TTACATCCGGCGTCACCCATGCCATACC	322
CCATACCCGATTTTCTCTCTTACCGAAA	65
GCATGGGTGACGCCGGATGTAACATTAT	17
GATAAGGGCAGACTTTCGGTAAGAGAGA	158
GGGAGAAGTCTCAATGGATAAGGGCAGA	114
ACGCCGCTGATATGGATAAAATGGTTAT	26
GATAAAATGGTTATACGTGGGAAACTGT	None
GTTATACGTGGGAAACTGTGAGGCAGAT	108
TGCCTCACAGTTTCCCACGTATAACCAT	2958
GTGGCGTTACTTTTCCGCCCTCCCCGTC	129
CCCACTGATCGTGGCGTTACTTTTCCGC	2
GCGGCGGTATTGATCATTATGCTGATGA	46
GCAACTAATACGTACAGCACCCAGTAGT	74
CGATTGCAGGCTTTATTGCCTTTCTGAT	222
CGATAAGCTGAATATGGCGGTTTTTCAG	25
GCGGTTTTTCAGGCCGCGCTTGAGCTGC	28
GACAGTCAGCAGCACGGCGAGCAGCTCA	108
ATGGACAGTCAGCAGCACGGCGAGCAGC	223
CAGGTGCATTCGCGGCCACATACCATTA	None
ACGAGTTGCGTAAAAAGAAAGCACTTGT	249
TTAATTTGTTTTTATTCATTATTTATGC	416
AATAAAAACAAATTAACATCTGTAAGGG	481
CATAAATAATGAATAAAAACAAATTAAC	1418
CATAAAAATGCATTTAATCTACTGTTGA	301
CATTTTTATGCATAAATAATGAATAAAA	756
ATTTCTGTAAAATTGTTAAAATGTGCCT	832
GACAGAAGGTGAATACTTTGTTACTTTA	None
GCCTACAGCAAAATCCGCCAACCAAAAC	18
TGATCGAGCAGCAGCTGGAGTTTTTAAT	1
TTCCCTCAAGGATTAAAAACTCCAGCTG	None
GCGCGTTTCGAGCAGGTCAAACTGGGAT	3
CGCTGGAAGGCATTGCGGCTTATTACGC	15
CCTTCCAGCGCATGGCGCGTTTCGAGCA	None
TCAGAACGTTTCCAAAATGACGTGGATC	7
ACGTGGATCCGATCGAAACTCGCGACTG	14
ACCGATTCGATCGCCTGTAGCCAGTCGC	None
TAATTACTGGCCCCTGCGCCTGCCGCGA	None
CGACGTTCCAGCTCCAGATTACCCGGGT	58
ACCGTGCTGCGCGCGTCTAAAAAAGACC	16
GCTATCGAAATCAAAGTACCGGACATCG	1
TCCGGTACTTTGATTTCGATAGCCATTA	None
AAGTTGAAATCACCGAGATTCTGGTCAA	259
GAAGTCCCGTCTCCGCAGGCTGGCGTCG	None
ATAAGTGCACCGGTCTCGGTTTTGTCGC	None
TCCGGTACGTTAACGTCTTTCACGCCCG	15
TTGTCTGACATTCGCCGTCTGGTGATGT	None
GAGTTTGTGAGGTTATTAGCGAAAGCGA	83
TTACAAAATTGTTAACAATTTTGAAACA	None
CGCCCGTATCTTACAAAATTGTTAACAA	2263
ATGAGTACTGAAATCAAAACTCAGGTCG	None
AGTACTGAAATCAAAACTCAGGTCGTGG	None
GCCAAAGGCCGTAAAGTGAAAGTGGTCA	8
ATCGCGTTGTCGAAGTTGATCACGGTTT	None
CGGAATAAACGGTAATTGGATCGGACGA	None
ACCAGCATACGCTTCGGCACTTCTTTCA	25
CATGGCAAATCAGATGTGTCAAATGATG	1
GCAAATCAGATGTGTCAAATGATGGCGA	9
TGTCAAATGATGGCGAAGGATAACGAAA	1
CTTTGAAAAACGTACTGCTGCGGAAACG	353
ACAGACAAAGGCACTACCGACGGCATAA	294
AAACAATTAGTTGGTCGAAAATGACAGA	56
AGGTTTGATATATGAAACTTTTTCTGAC	90
AAACTTTTTCTGACAACAGCAGCGCTAA	105
CCGGAAATCAAGGTCGCAGTTAGCGCTG	None
CCATGCCGGAAATCAAGGTCGCAGTTAG	312
GCATTTGCCAGCGATCCCGTCATCCCCT	65
ACGGGATCGCTGGCAAATGCCATGCCGG	86
GGCACCGGGAGCTGCCAGTCTTCTCGTC	19
CGATGGCCTTCGCGCCAGTCACGATTGA	265
GCCTTCGCGCCAGTCACGATTGAAGCGG	200
ACTGGCGGCAATTTCTGCCGCCGGAAGG	56
TTAAGCGCTCTGTTACTGTCGTTACCCT	145
AAAAAGGTTATGTTAAGCGCTCTGTTAC	None
TTAGCGGCGGGTTAAGCGCAACGCAGCA	53
GGACGATAGTTTAATTTTTAGCTAATGT	None
AAAATCCTGTTATTGTGCCTTATGCGGT	None
GCTGCGCTTGTCGAGCTGCTGAAGACCC	7
AAGCCGCTTATGTTAAAGCCGGTTTTCT	6
TTAAAGCCGGTTTTCTCGCTGCTGTCGC	103
GCTTTTTCTGGGGAGACCAGCGGGGAGG	None
GTGCCCAGCAGTTCAATGGCTTTTTCTG	1
TTGTAACCACCCTGCATGGTGCCCAGCA	None
GTTCTTACGCTGATGATGGCTGGAAAAA	1055
ACAGTGAAAATTGGGAAGGCAAGGATTG	130
AGCTGGGATAAATTTTGTTTGTTAATTA	220
AAAGAAGTTGAGATGGATATTGAATAAG	63
GATATTGAATAAGCTTTAAGGTTCCCAT	730
GGAACCTTAAAGCTTATTCAATATCCAT	1
TGTATAATAATTATCATTATACATGCTA	None
TATAATGATAATTATTATACACTTTATA	56
TAGTAAATTTACACTGCTAGCATGTATA	137
CTATCATTATGAATGTAGTAAATTTACA	None
GGTAATTATCGCAGCTATGTAGAGGAAA	42
CGTCACCGCTGCATTGTACCTATGGGTA	203
GATTACGAATTTCTGCGCGACGTTACCG	28
TCGATGGGCCACGAGGTGGTCGGTCACT	411
GACATTCGTACTTTTACCCCTCCGGTAA	415
GGCCACGAGGTGGTCGGTCACTGGTTTA	371
CCCTGCTCGTTGCCAGGAGCGTTCGCTG	7
CCGCACAGGGATAAACTCTCTTCATCGT	4
TTAATTTGATTGAATATAATCGTTATGA	253
AACATCAAAAAAGCAATAGAGCGCGTAC	None
CCGCCGGGTACGCGCTCTATTGCTTTTT	83
ATGGTCGTACCGCTCGTTATTGGCGCAG	90
GTCGTACCGCTCGTTATTGGCGCAGTCA	615
ACTGCGCCAATAACGAGCGGTACGACCA	708
GCGACAAGCAACTTAGTGAGCGTAATCG	2
AAAATGATAGTTATCGCCGATGATTTTA	61
ATAGTTATCGCCGATGATTTTACCGGAT	54
ATTTTACCGGATCGAATGATACCGGCGT	21
ACTTCCGTTCTCGCCCCCTTCTTCGCCA	28
ACTAACACATCGGCGCGGCGGGACGGTT	125
CCGCCTGATCTGCGGGCATCGCCCGGCT	1
TATTGTGGAGACTAAAACCGTTGCCATT	84
GCAACGGTTTTAGTCTCCACAATACATC	None
GTAATGGCAACGGTTTTAGTCTCCACAA	2
GGCGATCCAGCGGGCATTGGGCCGGAAA	293
CCCGCTGGATCGCCCATGGTAATGGCAA	323
CCTCGCAACGTTGAAACGTTTACAGGCG	198
GTACTTTACACCGATAAACTAAAAGTGA	913
AGGGGCAGTATGATATGGTGGTGGCGAT	None
CAAAATCTGAGAGCATGGCCGTATCGAT	None
AAAGGACAACACCGTCTGGATCTCATTG	None
AGATCCAGACGGTGTTGTCCTTTCATAA	1
GTTTTTCAGATACGCCACAATGAGATCC	88
CGTCAACCGCCTCAACCAGCTGTTCTAC	93
AGCAGGGCGTGATCAGCCGTAGTCATGG	5
GCGGTGTGGCGCTGCGACGTTTTGAACC	259
TTTGCGCCGATAATGGAGCAGGTCTCCG	179
GAGCAGGTCTCCGACAGGATCTCGGTCA	57
AACTCTATAACGCCAACCGACTGACCGA	563
GCTATATCGCCTATATCGATGAACTCTA	485
GCTTTAACAATCTGACGAAAAGCCTGAG	565
CAGTTTCAGCTTTTTCAATTTTTATCAC	154
GTCATAATGCCGCCGTAATAGGTCGGAA	1212
ATTAAATCCTGGTGATCGGTTTTTTCAT	None
ATACAGAACGTTGTCTACGGCAAAGTAC	505
CCACATCGTATTTTCGGCCATTGGCTGA	487
TGGCATGAAACGCTACACGACCAGTTTG	48
GCCGAAAATACGATGTGGCATGAAACGC	236
GAGGTATCAGCCAATGGCCGAAAATACG	279
GGCGCAACATCATAGCTAACAATGACCG	42
CCGCTAAGATCGCGGTAGCTGTCTTCGC	63
CGCATAGCTATTTGCGCATAAGGCCATC	None
CGCAAATAGCTATGCGCTTACTGAATCC	783
GCCATCAGGCTGCCAAACAACACGGGTC	254
GCCTTATGCGCAAATAGCTATGCGCTTA	109
AAGACGTTTTTCAGACCCGTGTTGTTTG	83
CTAACGTTGACTTTCCCTGATGCCGTGG	1
CTTAGACACCCGCCTGTTCATTATAAGG	1
AACAGGCGGGTGTCTAAGCTTAGACCCT	310
ATTATGTTACGCCGTGATTTCTTAAAAT	378
TTACGCCGTGATTTCTTAAAATATTCAG	9
CAACCCCCAGCGCCACTGAATATTTTAA	848
CGAGCAACCGTATGCAGTTAATTGTTAA	135
TCGACTGTCCGGCTTTAACAATTAACTG	880
GATATCAACGGTCACGCTTTTTCCTTTG	931
GCGAGATGGATCATGGCAACATGGATCA	101
CGCCAGCGAAAACCGGTAATATCTTTGT	1
CCAGACAAACGGTAATATTAGCCAGATG	None
CCGAAAAACACCAGGATATCGCTACGCG	35
CTGGTTGTGGCCGGATTGCTATGGCGCA	110
GGGTAGTACCAGGAACCGCCAATAGCAA	None
GCAGAAAATAACGCACGATCGCCACGAT	251
GTGTCTTTTTATGGCAGAAAATAACGCA	98
ACGATCACACATGTTAATTCCTATACTT	728
CCGCGAATGAATACGTTTGCTGTTATAC	136
AATACGTTTGCTGTTATACTGCGTGCCT	3
GTTATAAATATGAAACATACTGTTGAAG	35
AAACATACTGTTGAAGTCATGATCCCCG	1
ACTTCAACAGTATGTTTCATATTTATAA	4
ATCCCCGAAGCGGAGATCAAAGCACGTA	652
AGCCACGCAACAGACCTACCAGCACCAT	151
AGGAACCTGGACTTCACGGCACAGGTCC	10
ACCGCCTCCAGTTATGGTAGCGGCATGT	664
GCGATAACGCTGAGCGTAGTCGATACCG	83
TATTTCAGACTTAGGGCGGAAATACCCT	981
ATAATATGCTCAACTTCCAGAACATCTA	512
CTCAACTTCCAGAACATCTACCGCATAC	157
GTCAAAAATGCTGGTGGAAGAGGACCCC	None
CACTATGGTCAAAAATGCTGGTGGAAGA	114
AGTGTATCTATGTCTTTCATGGAAGTTA	None
AAAGACATAGATACACTCATCAGCAACA	None
TGCGTTGGGCTAATATAGGGCAACTCCG	8
GTTTAAATAATTACGGAGTTGCCCTATA	None
ACCATTGCGCTGGAACTTCAACAACTTA	250
CCGCGCAACGCCTGAACGCCGCCGGGAT	10
GAGCAGGGAAATCGACCACCATCGGTAT	1
GTGGTCGATTTCCCTGCTCCATTTGGCC	5
AGCTGATAATACCGATGGTGGTCGATTT	172
AACGCGCGCGGATGCTCTCCGGTGGGAT	391
CTGTGCCGCAATATCGGTATTATTCAGC	11
ATGCAGCTTTACTGGGTTGCCCTTAAAA	1222
CAGCTTTACTGGGTTGCCCTTAAAAGCA	306
CTTTTAAGGGCAACCCAGTAAAGCTGCA	149
CGGATCTGGGGGCAAACGCTGGTGCCGC	184
ACGGGCGGCACCAGCGTTTGCCCCCAGA	None
GTGATGACGGGCGGCACCAGCGTTTGCC	40
GTCTGGTCAAGGGGAAAAAAGAAATTAT	65
CGTGCCGCTGGTGGGTTGACACCAGCCG	306
GCCTGAAAATAGCGATAGCGCCAGCAGC	607
CTGCTGGCGCTATCGCTATTTTCAGGCC	1
GATGCTGCTGGCGCTATCGCTATTTTCA	411
AAGAATTTATGGATGCTGCTGGCGCTAT	343
GTTTTCAATAAATGCCGGATTGAAATAG	12
CCGGATTGAAATAGTCGCGCGCCCATGC	14
GGCGCGCGACTATTTCAATCCGGCATTT	45
CAACGTGTGTGAACGTGCTGCCCAGCGC	338
CGCAAAAGGCAACACCGGGTATTTTATT	92
AGAGTGCCGATGCGCAAAAGGCAACACC	3
GACGCATCTTTGGCATCGCCGTGAAAAA	273
CCAAAGATGCGTCCATATCGATAAGCAA	75
TTTATCCCTGCGGCATGCGCCAGCGAAC	55
CCGCAGGGATAAACATCGGCACAACGCG	2
CGCCAGCGAACCGCACAACAGGCAACAA	4550
AATTCATTGGCTAAAGCAGGGTTGCTTT	527
CAACCGCAACATTCTATCTGCAATATAA	3
AGGATGATGCTGAGAATATTGGCGTGCA	333
CGACCATCCTGAAAAATGAGGATGATGC	101
AGGCCGGTGATATGTACGGTGCCGTCTT	1
TACGGTGCCGTCTTTGGCGGTGTCTGCC	20
GCGGCCAGTGCCACAGTGAGTGTTTTTA	1565
AAACTCTCCTTAAAAACACTCACTGTGG	30
AAGGCTGCTAACAATTTTAAAAATAATG	133
CAAATTTTTTTGAATAAAAAATGATCGT	116
ATCGTGGTCATAGTGTGTTGTCGGCCAA	453
TTTTTTTGGCCGACAACACACTATGACC	364
TCAGCATGTTTTTTTGGCCGACAACACA	161
ATGTCAGCATGTTTTTTTGGCCGACAAC	1
GAGGAGAAGTTATGCTGGGATGGGTCAT	33
CTGGGATGGGTCATTTCCTGTCATGACG	33
GGTCATTTCCTGTCATGACGATCGGGCG	31
ACAGGAAATGACCCATCCCAGCATAACT	137
CGGCTGAGCATATTTACGCTTAACCCAC	15
GAGGGCGTCACACATCATGCGGCTGAGC	None
AGTTTTGATCAATACCATTGACGACGCT	404
ATATATGGTTATGCGCGTTGTTCTTATC	78
GTTATGCGCGTTGTTCTTATCTTGCTGT	274
CGCGTTGTTCTTATCTTGCTGTTCTTTT	819
GCGGCATCTTTCGTCGTTTGCATATAAC	28
CCGAATTTAAAGGCATAATAATCAGCCG	None
GCCTTTATCGATAAAGCCCACACCGAAG	None
TCCGGCGCGTTATACACCGGCGTGTCCT	74
TCGCCAACTTCAGCGCAGTGCGCCGCCG	55
ATTCTGGAGCCGCGTTCAGCCGCAATCG	196
CCTCCGGTATTCTGGAAAACGAAGCGAT	486
GCACAGGAACCTTCGTAGTGCAGGTCCG	66
CTGCAAGGCAAGCTCCACCGCGTAAAAG	208
ATTCGCACCATGCTGCAAGGCAAGCTCC	108
TAACGCTTTGATTATCGATCAGACGCGC	7
CGTTACATTAGCCCAGTAGACAGGGGTT	420
AGGCAAAAGCCCGGGCTGATGTGGTGAT	13
AAGCTGGTCGATGAGGCAAAAGCCCGGG	228
GCCGTCGTGCAGGTTGCCCATGGTGGGA	328
GGCAACCTGCACGACGGCCATATGAAGC	56
GTGGGAACCAGTGCGACGCGTTTACCTT	None
CTGGCGCAGCAGCGGCAGGGTTTCAATG	145
ATCCTGCCCGATGGCGCTGCGCTTATCA	1413
GCGCTGCGCTTATCAGGCCTACATCCGT	106
CGCAGCGCCATCGGGCAGGATCATCAAG	138
TAGGCCTGATAAGCGCAGCGCCATCGGG	1
ACGCGTCGCGTCGCCATCCGGCACGGTC	148
GCGACGCGACGCGTCTTATCCGGCCTAC	592
AACACAGCTTTCACTAATTTTTCTGACC	33
ACCACAAACCGGCACGGCGCGTTCGGTG	23
CCTGTTCCGGGGTGGCGTAAGCCATAAA	56
CCCAGAGAGTCGCCAACCAGCATCACAT	405
TGATGCTGGTTGGCGACTCTCTGGGCAT	29
CAAGCAAGAGAAAAAACGCTTCGCGACA	107
AAACCCACCACCATTTCACTGCTGCAGA	1497
ACTGTTAGAATGCCGGGAAATATAACTT	78
CTGTTTGGCGATGAAGTCATTAACACCG	509
CGCTGGGTATGGTTAAGCAATTCTTCGG	None
GTTAAGCAATTCTTCGGGGGCGAGAGCG	None
TCGGCGATAGCCTTCAGGGCGGCATTGA	37
CCGCCCTGAAGGCTATCGCCGACATTCC	319
ACGATCGCGTATATCGCGCTTGGCAGTA	44
ATGACCACGAAACGTTGCCACTTCGATA	72
ACCACGAAACGTTGCCACTTCGATAATT	302
ACGATTATCCCGCGTGAACAGCACGCTA	64
TGGACGGGCGACGGCTTGTTCTGCCTCG	None
ACACTACCGAGGTGCGCTATTTTTACCC	None
TATGACACTACCGAGGTGCGCTATTTTT	48
CGTCTCGCTGAGCTATGATTAGCCGCTA	None
GCAATCACAGCGTCATGAGGCTTATCGC	18
GCGAGGTCTTATGGCAATCACAGCGTCA	None
CGAACGCGCCAAATTCCGCGTTGCGCAC	22
CAGTTCGCCGGATGGCGACGGCGCGAAA	1
GCGACGGCGCGAAACGGCCAATATAGTG	None
ACTGACTCACACTATATTGGCCGTTTCG	916
GCGTAATCAACTCCGGGATGAAGTCGAT	1185
CTTCAAGAATACGCTTGAAGTGCGATAG	57
AACGAAGCCCAGCTATCGCACTTCAAGC	25
GCGAGAATACTCAGGGACGATGTTTTAC	None
TTTTACGGTTTTGCCCTTCTTGCATGTT	16
CAAGAAGGGCAAAACCGTAAAACATCGT	13
CATCTGCTATTTATAGCGACCTGATTTT	229
ACGTGCGGGGGAAAAACGTGTAATGGCG	4
TTACAGGCAGATTTCCGCCCGGACTGCT	95
CGCCGGATTGCGTTTCAGTCAATTCCCA	315
CGGATATTTGCGTTTAGTATTTTCTGAT	None
TCGAATACCAGACGGTATCGCCAGGCGT	349
GGGGTGAAAATAGCATCGACATTCCTTC	None
CTATTTTCACCCCCTTTACAACGCGCTA	50
TCGATGCTATTTTCACCCCCTTTACAAC	12
AAGGAATGTCGATGCTATTTTCACCCCC	35
CGGGTGAAAAGGCTGCGGGCTTTGGTAA	29
CGCCAGCCGCCGCGCGGGTTGTTGCAGT	61
ACGCCGGTCAGTGGCTGCGTTCGCGCGT	22
TAGCGTAAAGCCCGGCTGTCGAATTCGT	55
GGCGGCGCGCCAGGCGATAATTTGCGCG	78
TCTGAGCCAAAACGGCTGTTTTTTGCGA	39
GATTAACACGATGCTACAATGCGGCGCA	492
CTACAATGCGGCGCAAAGAAAGTTAACC	165
CGGCGCAAAGAAAGTTAACCCCGTGGAG	245
ACGTCACAAACGGCTCCACGGGGTTAAC	42
AAATTCATCCAGTATCACCAGCCCCACG	10
ATTAACAGCCTGAGATCGTCACGGAGCC	4
ACAGGCGTACAGTCGTTACGAGGGCTAA	332
CCATGCTGCAACGTCTGGATAGTGAACT	287
TCTGGCCGGACGATCCGGCGAATACGGC	230
AAGTATTCGTGACGTGTTATACGTTGCC	334
TATTCGTGACGTGTTATACGTTGCCTCC	715
GCGATTAACGCCTTATCTGGCCTGGAGG	None
AGTAAATTGAGAGATTTCTTCTTCTGTC	54
AAATCTCTCAATTTACTCTTTTGCCGGA	51
AAGAAATCTCTCAATTTACTCTTTTGCC	None
AATAGAGAATCGGGCCTTTGCGCCTGTA	22
GCCCGATTCTCTATTCTTCCGCCAGACG	None
TTGCGGAGAAAAAGCATGGCGGGGAATG	43
CTTTTTCTCCGCAACATACAGGCGCAAA	269
GCGGGGAATGACCGCGAGCCGATTGGAC	None
ACCGCGAGCCGATTGGACGTAAGGGGAA	2
CTGCCGACGACGGCTCACCTTTTGTTTC	146
ACGACGATTATGATGATGACTATGAGGA	7
GCGAACAGCACCACAAAAACGATAAACA	443
TCTGGCTCAAGGTTCACCATCCGGCCAT	238
GCGCTGATCATGGATGCCCGTTACAGTA	202
ATAGGCGAAATATCGTCGCAATGGCAAG	None
ATGCTGCGGTTATAATAATAATTATCGT	None
CTGCGGTTATAATAATAATTATCGTTTA	182
GTTTACGTTATCATTCACTTTCATCAGA	31
ATAACGTAAACGATAATTATTATTATAA	24
AAAGTGAATGATAACGTAAACGATAATT	35
GCGCGTCTTAAAACTGCTCAGCCAAACT	1
CCGCTAACCGCTGTGGCTACTACAACTG	18
TCTGTCTATGCACAGGCGGCGGTTCAAC	1565
CACAGGCGGCGGTTCAACCGAAAGAAGA	617
GTTTCTTCTTTCGGTTGAACCGCCGCCT	36
GTCGGAGCCGGTCCCCAGGCACTTTCCT	3
ACGGCGTCTTACACTTATACTGATGCTG	702
CAGGAAAACCACATTCATTCCGATACCA	139
AATGTGGTTTTCCTGCATCGCAGCCAAC	346
ACCAATAAGTCCGGTGACGCGACCTGCG	9
GTTCCGGTAAATCCACGCTGTTAAAAAT	38
CTGGGCCGCCATCAGCCGCCTTCCGAAG	91
GCGGCCCAGCATTTTTAACAGCGTGGAT	16
GAATGACGGTGCGCGAACTGGTGGCGAT	14
CGTGATTTATATCCTCTTACTCGCCGCC	7
GCGCTCTCGCCGCTGCTGTGGCAAATGA	792
AATACGGCGCAGGCTGCCGCTATCGATC	19
GCGTGGCGGACGTGCCAAATTATAAGCT	19
TGGGTCTTCGCACTGAACCCAATCTCGA	5
TTTTTCTGCCGCAGCTTCCAGATTCAGC	262
AAGCGATCGTATTGCGCCAGATGTTTTT	None
CGGCTTCTGGCTGGCGATGAAGCGATCG	231
CCGGATGGCGGCGCGAAAAGCGTCTTAT	98
GCGGCGCGAAAAGCGTCTTATCCGACCT	46
GCGGCTTCGCCTTATCCGGCCTACAAAG	3
TCAGCCAGCAGGCGGCAACAAACAGCGC	39
GGTTAACTTCTCCGTTGCGCTACCGCGC	275
TCGATATCCGGTGACCAGATAGCCTGTT	25
TCGGGTGGCAGCCATGCTCAACCCGACC	2
CTCAACCCGACCTACAAATTACACAATA	1135
TTGTGGCAATATTTTGTAGGCCTAAAAA	322
CAGAGTTCCCTCGATAAAACGTGACAGG	287
GATACAAAAATAACACCTGCTTCTTGCT	108
ACTTATCGATACAAAAATAACACCTGCT	176
TAATAAAAAACAACTCTATTAAAATAAA	97
TTACGCGTCATTGCTATATATTCAGTAC	1041
ATCAGAATTACAGTACTGAATATATAGC	304
TTTTTTTATTCATTTTGACATGTTTATT	939
AATAAAAAAAGATCAGAATTACAGTACT	441
TCAAAATGAATAAAAAAAGATCAGAATT	703
TTTATTGTTTTTTTGGCTCTCCCGTCTT	890
AAAAATGAATACAGCAGTAAAAGCTGCG	23
AATACAGCAGTAAAAGCTGCGGTTGCTG	78
GGTGTTTCCAGCTTTGCCAATGCTGCGG	188
GCCCAGGTTAACGGTCTGGTGTTCGTCG	7
GAAATCGACTTTTGAAGATTCTTTACCG	23
CGCAGTTTTCCAGACCGATATGGAAATC	81
CTCAAAGTAAAAAAATAGATTATATATT	69
GCTCACTATAAAAAATTTCGTCTGAGCA	89
GGCGCTTCCGCGTAGCTATTTTCCGGAC	19
TTAAAGATGATGCCAGCCTGGATCTCTC	None
ATGCCAGCCTGGATCTCTCCCGTTTTTC	77
TAGCCTTTACGGGAAAAACGGGAGAGAT	347
ATAGCTCCCCGGCATAATGTAGCCTTTA	None
ATTTTATCTGCTATTTCAGGTTTTAACC	73
ATCAAAATCTTTAGCGTAGCTGGCACGG	438
ATGTCATTAAAACGTTATAACCTGGCCG	4
TCATTAAAACGTTATAACCTGGCCGCTG	107
GCGGCCTGGGCGCTACCGTAGCCGCCCA	7
AGAAGGGCGTCAAAATCACCTCGCCTTT	None
CGCTGGACCGGTGGGACGACGATTAAAG	10
CGCGTTTGCAGGGCGATTTGCAGCGTAT	11
AGGCAATGGCGGTTACGGCTGGGCACGG	184
GCGGTTACGGCTGGGCACGGTAACGTGT	5
GCCGCACACGTTACCGTGCCCAGCCGTA	91
CTGAGTGCGGTCAGTATGCCGCTGGCAG	75
TTGACCGTCTTACTTCCCGCTGCCAGCG	649
ACAACCATTGCGTATTGCCGGGTGAAAT	130
AAAAAAATAGTTTTGACGATGTTAATGG	None
TTAATGGGGGGCAGCCTTGCCGCACAGG	49
GGGGGCAGCCTTGCCGCACAGGCAGCCG	293
TGCCGTGAAACTTAAGATTATCGGCTGC	59
GTGGACCCCAACGTAAAGGGTTGGTCGT	16
GCTTTCAGAACAGGTATCGATTGTTCAT	1
GCTAAAAGACAGGCGTTATTACACGGCG	None
CAGGCCGCGCCGTGTAATAACGCCTGTC	31
CAGGTTATCTGCCGCTGAGACCGGCAAT	2
CAGGGGACGGGGATTGCCGAAGTCGATT	47
CGCGGTATCCTGGCCATCGATAGCTATT	182
GCCAGGATACCGCGCATTCCGGTCGCTT	5
TGCGCTAGCCACATTTGAGTATTTATAA	524
AAAATAATACGGACTTTATTTTTGCTGC	449
GCAGTTCGGTAGTGGCCAAACCCATGCT	443
GGTTTGGCCACTACCGAACTGCCATAAA	None
CTGAAAGCGACGTTTTCAAGCACCACGA	852
TCCCGAAAGGTTCCAGGAGCCATAGTAC	95
GCTCGACGCCAGCCAGGGGCAACCATAA	420
CTCATCAATAATATACTGGAAGCTACAG	None
GTCGGCACCAGGTTGGTGACCAGTTCCG	None
GTTATGCCCCAGTACCATTGGTCCCCAG	6
CCCCAGTACCATTGGTCCCCAGGAACCG	330
TCGATGGCAAAGCGTATATCGACTATGT	None
ATGTCGATGGCAAAGCGTATATCGACTA	None
AGTAAGTCTGAAAATCTCTATAGCGCGG	None
TGAATACCCGCTATTCTAAGTTATTCAG	3
AAAGTTTTACGCATTTGAAACAATACGA	None
CGTAAAACTTTCATAACCTTCTCTGAAT	None
CCGACTTTAGATTTGTATTACCAATTAA	469
TCGGCATTCTACTCGCCAACGCCGCGAA	480
ATCTTCTGATGAAAACAGACACTTCCAC	48
ATCATTAATTGGTAATACAAATCTAAAG	None
AAAACAGACACTTCCACCTTTTTAGCTC	147
CAGCGGGATAAAACGCCGCTGGCCATCC	93
GCCAGCGGCGTTTTATCCCGCTGCATTA	17
AACAGGATGGCCAGCGGCGTTTTATCCC	85
TTTTGTACCCAGGAAACCGCCTTTTCAA	234
GGTGCTTATGGGCGGCGCGATCGGCGGC	160
TAATACCCTGGTAATTCGTTCAAGTATT	None
AGTGATGACGTAGCGCTGCCGCTGCAGT	None
ACGTAGCGCTGCCGCTGCAGTTTACCGA	474
GTTTTACCTTTGACGATCAGGTGAACGA	None
GTCATATCCCCTTCGTTCACCTGATCGT	30
AAGCGGGAACCTTCCAGACCTTCGGTAT	253
CTGAAGGAAGAGCCACACCCGCAGGTAC	None
CCGACAAACACCGCCAGCCCGACCGCAT	90
GTCAGCATACTGGTGACCATGGCGACGA	None
CTGACCATCCTACTGGTTCGCCAGCCAA	304
GCGACGACCAGGTCGGTAGGATCTTTAA	37
GCGCTGGATAACGGCCCGGTATTCTGGG	238
GACCCGTTCGGCGTCCTGGTGCTCGGCG	11
CTCGTCTATTGGCTGGATATTGTAGGCA	277
CCCGCGTATTATCCTCGCCGCAAAACAA	36
CGGGCGAAATTCTCAAAATTGAACAATA	690
ACGTCAGTTGGTTTACCTGGCGTTCCGC	1743
CGTTCCAGATTCATTCCCTGCCAGGTAG	206
AATCTGGAACGCATTGTGGCGCTGAAGC	305
ACGCGCGGCGCAGCGTAAAGCCACACCG	239
TTCAGGGCGCTGGTCGCCCTGCTGCTTA	9
GCTAAGCAAATGTTCAGGGCGCTGGTCG	1
CCGGATTTTCGCCAGCCCGACGGAACCG	244
CAGGATTCCGCGGCGGCGATCAGTTTGT	23
TGACCGCTTTCGGCTATGAATACGGGCA	27
ATCACGTCCGGCTTGCAGTGCTCCAGAA	9
GAAGAAGAAGTTACGCTGCTGCGTGACA	None
AAAATCGGCATCATTGGCGCAATGGAAG	None
CGCTTCCCCATAAGCGCATGATAAACTA	584
GCATCGATCGATTTCCGAAATAAAATTA	78
CCAGTTAATTTTATTTCGGAAATCGATC	43
CTCCGTCTTTACACCCTGCGGTGAACGA	135
AGATCCTGCGGATTTTTGAAAGCGATCG	159
CCGCGGTGCGTACTCGCCTGACGCATTC	125
CGTCAGGCGAGTACGCACCGCGGCATTG	19
GAAGCCGCAGATGATATTTCTTATTGTG	10
GTGGCACCACGCGTGATATAAATGGTGA	439
TGTTTAGCCATCCGGATGTAGAACAGCT	1822
GACTTTTGTAAAGATGGACAATAAATTT	76
TTCCGGAATAAAGTTTCTGGAAAAAGTA	148
AATCTGACGTACACAGCAATTTTGCGTT	365
AAAAAAACCACATTAGCAATGAGTGCAC	34
AGTGCACTGGCTCTGAGTTTAGGTTTGG	271
CCAAACCTAAACTCAGAGCCAGTGCACT	63
ACTGCCCAGCAGATGCCAAGCCTGGCAC	187
GCATCACTTTTTCGAGCATCGGTGCCAG	643
AATTTCTGTTGTTGACCGCCGTTGCCGC	217
TCGAGACCTGTCATCTTCCTTATGCTTG	1255
GCTGGCTGGCATCTTGATACCAAAATGG	2
GCGCAGGATATCGTGGCGCGCACTATGC	40
CGCATCATCGATACCAATATCAACGTAA	104
CGCATAGTGCGCGCCACGATATCCTGCG	17
ATGCGCATAGTGCGCGCCACGATATCCT	54
CGCCCGCGGGCATCCATTACGTTGATAT	47
CCATCGGCCACCACCGTTTTACGCTGGC	15
AATTCACCTCTATCCTTTTGAAAATAGA	539
CCCAGACTTTTTAGATTGTCATACATAG	None
ACAATCTAAAAAGTCTGGGCATTACCAA	696
TATGACAATCTAAAAAGTCTGGGCATTA	542
AAGGATACCGCTATGTATGACAATCTAA	425
ACACTATAACTTTTGAATAATTAACGAA	677
CGTTTGAAGTCAGTGTGGGAAATTGACC	22
TCCGGAACGTATAATGCTACTATTCGCC	None
ATTTTCTATTATACGGCCTGGCAAGCGC	283
CCGTTCGCTCATACTGATGACAATGGGC	191
CGTTAAGCGCAGTCTATGATAACAGTTG	16
TTAACGTAAGACGGCATCAGCACGGTGT	28
CGCCCTGACGAACGGCCGCAGGCGGAAC	440
ACCTGGTTTACTGCCTCTCGGGTCACGG	247
TAGATACCGTGACCCGAGAGGCAGTAAA	65
CAGCAGTTACAGAACGTTATTGAGACCG	198
AAAGAGTTTAACAATGCAGCAGTTACAG	30
CAAACGATAAAGGGTAGTGTGTTTATTT	19
CCGCAAAAAGCTGCCCGATGAACAGGCG	None
GACGCGGCGAACTGCATCCGCTTTCCGA	424
CCTCTCCCAGCCAGTGTTGAAAGATGTC	17
TCGATGCGGGCTTTGATACCGGCGACGG	188
CGGGCTTTGATACCGGCGACGGTCAGTT	38
AATACTCTTCCTGAACAGCACGCGAATA	151
GGTGGCGCATATGAATACTCTTCCTGAA	6
ATCGCAGCTTGTCTGCTCAGTACGAGCA	None
TAATCGTTACAGATACGGTCCAGTTCGC	None
CGCGTCGCGGGCCGTCTGGCAGCCGAAG	4
TCTTCAGATGTCTTGATAGAGATAGCCA	None
TCTTGATAGAGATAGCCATGAATTCTGT	None
GCTATCTCTATCAAGACATCTGAAGACA	None
GACAGAATTCATGGCTATCTCTATCAAG	None
ATTTCGGCAATAATTGTGTAAGTGCTGA	None
TGCTGACAATGGTATCAGTCAGGGGTGT	40
GATCGGAAGTCCGGCGCGCTTTATACCA	None
GACGGGAGCGACAAATCTCACTTTGTGT	None
TGCCGATACGTGTGTGTTGTTACACAAA	None
GGATACGTGGAGGCATAACCCCAACTTA	None
CCTCCACGTATCCCATATTACCGACCCC	None
GCAACTGTTTCCATGCGCGACATGCTCA	None
CGCGACATGCTCAAGGCTGGTGTTCACT	1
TCGCGCATGGAAACAGTTGCCATGATTT	None
CTCAAGGCTGGTGTTCACTTTGGTCACC	None
AAAGGCTTCATTTTCGGGTTCCAGTAAC	None
TGAACTTTGTTACGCGCGCCGAAGATGA	None
CCGAGTAATAAGGCTTGATAACTCCCTA	130
GCTGAAATAACCGCATCCCTGGTAAAAG	None
CGGTTATTTCAGCCATTCTAAAATCCTC	9
CCTGCGCCGGTACGCTCACGCAGCTCTT	None
ATGGATTGCAAAAAAGCGCTGACTGAAG	None
GATTGCAAAAAAGCGCTGACTGAAGCGA	221
TCGCCATTCGCTTCAGTCAGCGCTTTTT	14
CGACGTACAATGTCGCCGGAATTAACTC	11
GCTACCAATGCAAAACCCGTCTATAAAC	26
CAAAACCCGTCTATAAACGCATTCTGCT	None
CGTTTATAGACGGGTTTTGCATTGGTAG	35
CGGCGAAGCTCTGCAGGGTACGGAAGGC	14
CAAGCATACTGGATCGTATGGCTCAGGA	9
CTTGCATCAATACCGAAGCCTTCCGTAC	None
TGGTCGCCCACAACGCGGTTCATCCCCG	None
ACCCGTCAATAGAACAGAATCTTACCCG	None
TGCTAAGTATAGTCTCGTTTAATTTCTG	None
CTGAAGTACGCATGGAAAAATGCGTTGA	None
CGTACTTCAGCATCTTTTCTGATATCGC	None
GAAAAATGCGTTGAAGCGTTCAAAACCC	None
CGTTGAAGCGTTCAAAACCCAAATCAGC	4
ATCGCTTTTTCAACGGCTGGCCCCATAG	66
TCGGTGCCCGCAGAGCTTGGATTCAAAC	None
AAGCAATTAACCATTCTGGGCTCGACCG	None
GCGCACCACGTCCAGTGTGCTGCAACCA	5
TCGCCCGCATGGCGGAGCAGTGCCTGGA	254
CGGGCGACATTTTTACCCGCCACCAGCG	9
GCGGAGCAGTGCCTGGAGTTCTCGCCGC	143
CTGCTGAAGCATTATTTTGAGCTGTTCT	None
ATTTTGTGTATCCACAAAAAAGCCGTGT	None
CGTCCTGAATGATTTTGTGTATCCACAA	30
ACGCGCGGTCATCCGCGAAGCGAACCGA	None
ACCGCGCGTCATCGCCCCTGTCGTGCGC	None
CGAACCGAAGAGAATGTGTATAAAGGCT	None
TGTATAAAGGCTTCAGTATTCCTGAGTA	None
TTGTCTGCAACTCAACCAGTAAGCGAAA	None
CGCTGGCAAATTTTCGCTTACTGGTTGA	None
GCTGCCGTCATGTTGCAATAATTATGGA	None
ACGGCAGCCATGCGCTGGCAAATTTTCG	None
TTGCAATAATTATGGATGGCAATGGTCG	None
CCCAAAGGCCCGGATCTTCCCTTGCTTT	6
GGGGTTGCTTTTGCTGAAGTATCGCCTG	None
ACCGCGGGTATTAACACAAAAGCAGAAA	None
GCGAACCCCACCGGCGGCAATAAAAAAA	None
CTGGCCGCGTGGGAATGGGGACAGTTAA	8
GGGACAGTTAAGCGGTTTCGCCGCGCGT	11
ATACTCAGGCAACAAAAATAGCATCAGC	10
GCTACTCTATGTCATGATCCTGGTCTGG	None
CTGAGTATTCTCTGGAATCTGGCTGCAT	83
CAGCCAGATTCCAGAGAATACTCAGCAT	129
AATGCAGCCAGATTCCAGAGAATACTCA	383
ATGAATGCAGCCAGATTCCAGAGAATAC	None
AATTTGGTCATTTCTGGGTTGCCCGGCG	196
TCATCGCCCTGATCCCGCTGGGCGGCTA	2
CAAGATCCTGTATCTTCTTTAGGGATTC	143
GTCAGCCGTTAACGCAGTGGATGAAATT	95
AAATTCGTGACGTTTGTACGCGATAATC	None
GCGATGAAAAAGTTGCTCATAGCGTCGC	None
AAAAAGTTGCTCATAGCGTCGCTGCTGT	None
AGCAACTTTTTCATCGCCATCGTTATTA	None
TCCTTCACTACGAACCCTTCAGCACCGT	None
AATGTCCTTCACTACGAACCCTTCAGCA	None
CCGGTGCGCACAGGCGACACGGTTAATG	1368
GCGCCCATACTAGTTGGGACGATAATGA	36
CATTGGTAGTGTAGCGATGACTTTTGGC	None
GTAACGTCCGCACAGGCTGCTGACAAAA	None
TTGACGATTGCAATTTTGTCAGCAGCCT	None
GGTAATCTGTTCCAACAGGTTGCGCAGA	None
GAAACCGATCTGCAATCTAAAATGCAGC	None
GATTGCAGACGCTGCATTTTAGATTGCA	639
TCTTTCACATCGCTGCTGTTGTAAGCAA	572
CCTTCAATTCGACTGGCTGACTTAGCAG	None
CAGAATTACACGGTGATGGCGATATCGT	303
GCGATATCGTCATCACCGGCGTTGCGTC	20
ACGATATCGCCATCACCGTGTAATTCTG	20
GACGCAACGCCGGTGATGACGATATCGC	33
TGGCCTGTTGTTGCAGATTGCATGGACG	None
CGGTGATTGAATCTGGCGTACAACTGGG	8
GGTGAGAATTGCCTGATCCAGTCCAGTA	514
ATACTGTTATTGGCAATGGCGTGATTAT	150
ACGCCACCGGCAACTGCCGTATTGTCGC	6
TGACAGGCCGGAAAAGAATGGCAACTAC	None
AATGTGACAGGCCGGAAAAGAATGGCAA	None
AGTGTTAGTAGTCAAAATACTCTTCCTG	None
TCTCCGTCAACGAGCCGTTTTTCCAGGG	293
GCGCAGGCAACCGGTATTCTGGCGTTTA	162
AAGCGCGCTTTAAGCGTCCGGTGGTGCC	181
AATAAAGGCGGATTTATCAATCACGAAT	None
GCGGTAGGATGAATAAAGGCGGATTTAT	None
CCCACATTGGTCCCTTTTGTATTGTTGG	328
TGGGCATTAGCGCCAATTACAGCGCCGT	15
TGGTCGTGAATGGTCAAACCAAAATCGG	302
GTCAAACCAAAATCGGCCGCGACAACGA	1174
TGAACCAGGATCTGAAATATGCGGGTGA	11
GCGGCACAGCGTCCTTTAACGATTGCCC	271
CAGGCCGAAGGGTGTGAAGCCTGGTACG	124
GAAGAGCTGGCGGTCATGGGCATTGTTG	71
ACCGCCAGCTCTTCCATCTCGTACCAGG	78
CCCATGACCGCCAGCTCTTCCATCTCGT	14
CAACAAACGGCGTAAACGTCCGAGCACT	None
ATCGAATTTGTTTATCCACACACCCATT	None
GGTGTGTGGATAAACAAATTCGATCATT	1
AAGTGGGCCGTGGCCCGCTGGTGGGCGC	69
ATTCCAAAAAATTGTCTGAAAAGCGTCG	None
ACAGACGACGCTTTTCAGACAATTTTTT	4
CGCTTCCGCGCGCCCCAGACTCCAGCTT	88
TCTGAACCACGTTTCGTTCACCTGCGGG	None
ATCGATGGGCTGGCGAAGACCGGGCCGC	4
GGCTGGCGAAGACCGGGCCGCTGGTGAA	5
AGGCCGCCTTTTTCACCAGCGGCCCGGT	1
CCTGCGCTGGCGATCACCGATTTTACCA	189
ACCCGCTCCGTAGAACTTCACCAGACCG	9
CCCGCGCCATGACCCGCTCCGTAGAACT	58
ACCGCATACTTATCGTCAGCGGACAGGT	None
ACTTCAGCGGGGGGCTTAAAATGACCGC	1
CTGGTCATCAATTTGCCTGTCCGTCAGC	None
AGTCTGAATTTCCTTGATTTTGAACAGC	None
AGAAACTGGATATTAATATCGATGAAGA	62
AAGAAGTCCATCGCCTGCGCGAAAAAAG	None
GACTTCTTCATCGATATTAATATCCAGT	None
CGCCGAGATCGGCGAAGATTTTGCGCGT	29
GCGCGCCAGTTGGGCTACCTGCCATGCG	None
GGATTGCAAAAAACACTGGCGCTCAGCG	21
ATCCCTGCCGCTACGGCGCTGAGCGCCA	73
TTGAGCTTATCCGGTGCGCAGGCCGCGC	91
ACCATTAACGCCAGCGATCTGGCGGCGA	148
GTCATTGGCTCACTACTGCTAAGCAGCG	10
CGCGCGCCGGAATATACTTACTCTAACT	939
TTAGAGTAAGTATATTCCGGCGCGCGCA	None
CGCAAACATAGTAGCCAGGGTTTTACGG	17
CCGTCTATGCTACATGTGATTGACGGTA	None
TGGTGAATCTGACCGTTAGCGACGGTAC	24
ACGAAGATAAGACCACCAGCTACCCTGC	16
GTGTAATGTTGCGCCTGCCTACTATGAG	12
CATAGTAACAATCCTGCCGATGCAAAGC	15
AACATCATCGCCATTATGGGGCCGCACG	1
GGGCCGCACGGGGTTTATTATAAAGATG	136
AACCCATCAAGGAGCTTGAGCGTGCATT	184
GGTTCATCTTTATAATAAACCCCGTGCG	63
CACGCTCAAGCTCCTTGATGGGTTCATC	30
TTCAATAAACTTCAACAAGTCAACGCTA	143
CGCTTTGGTAAACGGCGGCGTAATATTA	None
CTCTGCTCGATTGGCCAGCATTATCCCG	159
TGACGAGTAACGTACTGATAATCAATAA	64
CTGGGATTAAAACAGGTTCATCACATCG	3
AACCTGTTTTAATCCCAGCATAGCGTCT	51
TGATGAACCTGTTTTAATCCCAGCATAG	393
ATCGCGATGTGATGAACCTGTTTTAATC	29
CGGTGAGCAAGGCGTTTTATTGCGATAT	27
TGATTGAGCTTTTCTCTTTTCCCTTCCC	None
ACGCTCGCCAGGTAACGTTGCCGGGCTA	None
GATCATGACCACTCTCACGTTGAATACC	None
ACCACTCTCACGTTGAATACCTCGTTAC	None
CAACAGCACCGTAGAATCCAGGCCGCCG	39
GCGTTCTCGCCACAACACCAGTTGATGC	341
GATAGCACGCAGCGTGACGTCAGGATGG	14
CTGATAGCTGGGTGCGGCATTGCGAAAC	362
TGCCTGATGGCGCTGCGCTTATCAGGCC	280
CAGATATTCTACGTTTTTACGTAAGATC	305
CATGCAGGCAAGCTCAAGACTATCGTAG	340
CAGGCAAGCTCAAGACTATCGTAGTCAT	59
GGTTGATACGTTTCATTCATTGACATAA	156
AAACGTATCAACCCATTAATTGCGATGA	None
AATGAAACGTATCAACCCATTAATTGCG	None
TCAATGAATGAAACGTATCAACCCATTA	20
GGCGCTATCTGCCGCCACTTCATTAAGC	256
CACTTTCAATACACAACCCAGCGCATCC	94
TCTCCGCTGGCGATTTCCGCATACCGCT	796
CGGAAATCGCCAGCGGAGACTTAGGGTA	36
TGGAAAAATATTGTGAGTTAGTACGCAA	72
CTGACAGGAGGGCATGTGGAAAAATATT	60
ATTTAACTTCGTAGGCTTAGACTTGCAT	None
GTGACTATACCATACTCATTTGCGCAAT	None
AGTATGGTATAGTCACCTTGCTAAACAA	969
ATTCGTTAACAGCCTTTTAGCGCGGTTT	109
GCGCTTAAAGCGACAATTTATAAAGCCG	None
TGGCTGACCTTGATCGCAACCGGTTTCT	497
CGGCATTGACGCTGGCGCGTCACCCTTC	176
CCGCATCCAGAAACCGGTTGCGATCAAG	250
CGCTCCTGCGTTTCAGAAGGGTGACGCG	83
CCAACAGGCGCAGCATCATGCGCTCCTG	None
ATTGCCATCTCCCGGACGGTCTCCATAG	30
GAGACCGTCCGGGAGATGGCAATCATGA	1
AGCTGGAAATTACGGCCATTCGTGCGCA	284
GCCGTAATTTCCAGCTCATTATCGGCTA	9
AATCGCGCTAGAGGTCTTATTTACGTGC	None
ATGGCGTCATTATCATTAAGGCGCAGGA	10
CGAGGCGTTGCCGCCGATAGAACCGGTA	None
GCGTCATAGGTTTCCTGCAACGACTCCT	17
TTTTCGACTTTTTTCAGGACGCGCAGGC	30
ATCCGCAAGCTCGCCTCCGGGTTATATA	None
CTGCGCGCCGGGATGATCCGCAAGCTCG	None
CGTACTAGCCAATACCTGCTCTCCACTC	None
TGATTTAGTTTACCAGCGTGCAAGAGAT	None
ATCCTCGCCCGGCTTATCGTAAGGGTGA	305
GACGGCGGCTGGCGGCCGACAGTTCGTC	159
AAAAACGAAAAGCACCCACAAATGGCTG	74
GCTGAACGCTTCCAGGCCGCGAACGGCA	57
CCGTTCGCGGCCTGGAAGCGTTCAGCCA	424
CAGTTCGCCGCAGGCGCTTTTGACCAGA	55
AGCAGCTTTCAGTTTGAACAAATCGGCG	47
CAGATTAATGCATCTAAAATGAAAGCCA	97
TTAGGCGGAGAGTCTTGATTTGTCGCCT	349
CTAAGCAGATCCCCTGTTGAACCCGTTC	5
GAACAACCGCCCAGCATGAGTGCCAATA	198
CTGGGCGGTTGTTCCATGCTAAGCAGAT	377
AGTGCCAATAAACAGATCGGTAAAGCAC	2
CGTGCTTTACCGATCTGTTTATTGGCAC	197
CAAGCTCCTGATTCAATATCTGGCAATT	159
ACGGGCAATAGCCCGTCCTGAATAATAT	41
TGTACGAAGCCGCAAATAAAGTTTTTAA	32
TGAAAAAATTCGTTCAGGCTTATCAGTC	48
ACGGTATCTTTGTTGAAGATAAAGATTC	16
ACCGCTAGCGCGATCTGCGCGTCATCCA	185
AGCTCAAGGACGGTTCCCAGGTCGCTGT	14
GGATAGACAAAAGTCTTACCAACGGAAA	1
ATTATGTTCTGCCTAATGAAGCGCTGAG	60
ATTTGGATCTTTTTCATCCTGACCGCAA	158
AAAAAGATCCAAATCATATTAAAGTCGG	241
[truncated: 34,651 more rows]

## Sheet: E1_P2_Sal4_R2
TATCTGCCCGCCTAAGTCAATAAATTTT	1729
CATGAACCGCATCAGCACCACCACCATT	24
AACCGCATCAGCACCACCACCATTACCA	147
AGCACCACCACCATTACCACCATCACCA	885
GTGGTGGTGCTGATGCGGTTCATGGATG	484
GTGGTAATGGTGGTGGTGCTGATGCGGT	59
GTGATGGTGGTAATGGTGGTGGTGCTGA	None
CGAGTGTTGAAGTTCGGCGGTACATCAG	None
TACCGCCGAACTTCAACACTCGCATGGT	192
CAGAACGTTTTCTGCGTGTTGCCGATAT	271
CCAGGCAAGGGCAGGTAGCGACCGTACT	175
GTTGGTAATTTTCGCGGGGGCGGAAAGT	694
TTTGATCTGAGCGAATTCTTGTTCGACA	161
TGATCGGCCGGGATCTGGCTGGCGGCGA	901
GTTCCGACTATTCCGCCGCCGTGCTGGC	248
TGCCATAAAGGCGGTCACATCGCCGGAG	None
AAGGTAAGGTATTGCGCTATGTGGGCAA	465
GTGAAAGTGTATGCCCCGGCTTCCAGCG	13
CCCCGGCTTCCAGCGCGAACATGAGCGT	43
TTCGCGCTGGAAGCCGGGGCATACACTT	301
AGCGTCGGTTTCGACGTGTTGGGCGCAG	204
TGGTATCCGTTGAAGCAGCGGACCATTT	354
GTCCGCTGCTTCAACGGATACCACATCG	None
CAGACGGAAATGGTCCGCTGCTTCAACG	2141
CCAGTACCCATAGCCACTCATCAAAGCC	None
AAACTCTATAATCTGAAAGACCATAATG	1356
GTCTTTCAGATTATAGAGTTTCATTGAT	1140
AGCAGGTCAGCTTTGCGCAGGCCGTCAC	2275
AGATGCTCAACCAGGACTTTGTCAGCCG	224
ATCCTCTCGGCATTTATTGGCGATGAAA	None
CCGAGAGGATCTTTGCGCTACGGCTGAC	39
GAACAGCTCCAGGCAGCCGACATCGCTT	969
TCGTTAGGCCTACCGGTGAAACGTTTTA	2049
TTGTTGAGCAAAATCAAAATCCGCGTCG	None
TTTATACCGGCCTACAGGCGGAAACGTT	2652
AGGCTGCCAGTCATGAAAACGCGTGGCG	12
ACTGGCAGCCTCATTTTACGCCGGATAA	666
AAAACGCGTGGCGTTGAGATCCGCCAGT	901
GGAATTAGCGACAAACTGGCGGATCTCA	739
CTGATTCTGATTTCACCTGCAAAAACGC	2773
CCAAGCGTCGCAAGGCGTAATAGCCAGA	2054
ATAATGGTGTCGCTGAATACGCCAATCA	143
CGGCCGCAGCGGCAACGTCGTATCCCCC	350
CCACGCTGAAAACCGCTGGTAATAGCCT	102
CGCTTTTGACTATCGAGGCGATAACGCC	1900
GCCGAGACCCACATCCAGAATACCGCGC	None
ACGTCAGGCCGCCTGGCTGCGGGCTAAG	474
AATCCGGTACGCCAGGTAAACCAACATC	931
TTGGTTTACCTGGCGTACCGGATTCATT	3736
ATTTACCTGCTGCTCGGCGCAGGATGTT	438
CCTGAGTTTTTCAGTTTTATTAACGAAA	658
GTAAACTGCCGTTAATATTAGTCTGACA	553
CGCAATTAAAGGATACCACCGTATTTAT	278
ATAACACGACGCACTCACAGCGCAACCG	511
TAACCGGTCTACCCTGATGATAACACGA	2944
ACGGACAAATTGACCTCCCTTCGTCAGT	20
AAACTGTATCAGCCGCAGGATGCTACAA	1795
CTACAACTAACCCTTCTCTCATTCTTAA	135
AGAGAAGGGTTAGTTGTAGCATCCTGCG	297
CAAAACGTATCATTAAACTCTACAATGA	400
ATACGTTTTGCTTTGGCGATAGACGCTT	317
CCCTGCCAGGTGGACGCCAGCTTGATCA	1733
ATACACTGCGAAGGGAAGGACAGACAGG	None
GATACCTTACGTATTGGCTTAGTTTCTA	389
CCTTTATCCTGGTAAACGCCGCTTGAAG	98
AACAGGAAATTATCGAGCAAACGTTGTG	374
AGATGAGCTGTCATCTGGTGCTGACCAC	None
ACAGCTCATCTCATCGACCAGTTCACAC	130
GCAAGGGTCGCGTCCGGCGTGACGTCGC	94
GATAGTTGCTTCGTTACCGGTGATATTG	1099
GTGGTCATGCCGAAGCCCATCAGGCCCA	278
CCGAAGCCCATCAGGCCCAGCGGTGCCG	4386
GGCTTCGGCATGACCACCATTCTGCTTA	None
GGCAACACTAAGTTGGCTAATCCGGCAC	1943
ATTTTGAGGAATTATGGGCAACACTAAG	None
GTGAAATAGTTTCCCAGAATAACGAGTT	1500
AGGACTGTCTATGATCTAATAAGGGGGA	113
GACGCGGCGCATAAGCAGGAATTTCTGC	69
TCGCAAAACGGCTAAAACTCAAAGCAGA	173
CTGAAACTCGCCGGCAATGAGCTGCCAG	486
GAAGGTCACCCGGAGCAACACCGCCGTA	1168
GCTAAGAACGCTCGACAAGCGAGCTTTG	69
CGTCAGCAAACGGGCGAAATCGGCGAGT	305
CTGAAGAAAGTCTAAATCCTCGTCGTGT	38
AACGTCACCTATTTACACGACGAGGATT	1117
CGGCAGACGGGAATTTTCAGCGTGAGAT	1691
AAACGAACGATCTCACGCTGAAAATTCC	825
CCCAGAAATGAAACGAACGATCTCACGC	1353
GCAATAACACCCAGTATTTTATGGTCGT	1160
GTCGTTCGCGTGCGCGACGCTACTTAAC	786
CGATCTGTGTTAACGATTTCCGTCGGCC	40
GAATTTCTCTTTGACGGGTTCAATAAGC	484
ATAGACGGTATTGCTTATTGAACCCGTC	19
AGCAGAGTATGATAGACGGTATTGCTTA	322
GCAACGATTCAGTTTTGTAATCTTTTCT	591
TTTTCTTTTTATTACAATTTTTCTGTGA	555
GTATTCGTTATTTAATTTATTTCATGAA	206
AAATAAATTAAATAACGAATACCATTCA	153
GAAAACCAGACAGATAAATATTCATGAA	None
ACGTGGGTTACGACCCCATCTTGTAGTC	None
TGGTTGTGAATCTGTAATAAGGGCGAAA	None
GGTAAAATTATTGGTATCGACCTGGGTA	None
GATGGAACGCAGGCACGCGTGCTGGAGA	769
GAACGCAGGCACGCGTGCTGGAGAACGC	1756
ATAGAAGGCGTAGTGCGATCGCCCTCGG	None
ATAGAAACGTCACGTTGAACTTCTTCGT	None
ATTTTGTACGGCATGATAGAAACGTCAC	827
GCGAAAAGAGATTACTACGAGATTTTAG	75
GCCAGGCGCTTATACGCCTTTTTGATTT	5
AAATATCATCCGGACCGCAATCAGGGTG	134
ATATTTCATGGCCAGGCGCTTATACGCC	29
CGCAAAAACGCGCAGCCTACGATCAGTA	627
TTATAACGCAAATCAGCCCCACGCGCCG	None
GATCTCACCCTGGAAGAAGCGGTGCGTG	1537
CGCCAGGGATTCTTTGCTGTACAGCAGA	1201
TTAATCAGCAGTTTTGTATACGCTTATT	626
CGTATACAAAACTGCTGATTAACATCAA	41
AATAAGCGTATACAAAACTGCTGATTAA	None
TGATGACATTAATGATTGCTTTTTTAGA	1564
ACATTAATGATTGCTTTTTTAGATGCTG	106
TCATCACATCACGTTTTTTTAAAGAATA	2021
CAATATAGATAATACTCAAGATAAATCA	251
GGATCGAAAGGTGCCAACAAGAGCTTTG	1271
CGGCTATGGCGGCAAAAAAGTTAGGCAT	5055
GCGGCAAAAAAGTTAGGCATTACACCGG	22
CCTAACTTTTTTGCCGCCATAGCCGCAT	36
AGCCCGCCTTTCCCTCTGCTAAACAGTT	6
TCGACAGCCTTAGCTGTGGGGATGAGCC	5166
TCTATTCCCAACCATGTGTCGACAACGG	1014
TGTCGACAACGGAAGTTGTGCTATTGGA	2893
ATCTCTAGCTCCAATAGCACAACTTCCG	434
AGAACTATTATATTCTGTCTTATCTTTG	635
AAAGTATTAAATATTGCTTAACGCAGAT	64
CAATATTTAATACTTTCATGAGAACTAT	None
TTGAAACTGCATTCTTTTTCGATCGCAA	136
GCTGGATCAAGAATAGAGTGACCTAGAC	None
GCTATGCTGGCGATATGCGGGATCTGAC	None
CGCTCGCGCCGTGGCTTCGGTAATGCCC	937
CCCCAATGGGTGGCGCCGCCTTTATCTT	6464
GGTGGCGCCGCCTTTATCTTTAGGGTTA	249
CGCAATAATTCCATCTATAATTGGATTC	None
GAATTATTGCGCTTGAAGGCGGTTACGT	1743
AATCCAATTATAGATGGAATTATTGCGC	182
ATGAAACTGAGACATTTGGCTCTCATCG	209
AAACTGAGACATTTGGCTCTCATCGCAG	202
ACTGCGATGAGAGCCAAATGTCTCAGTT	1577
AAGGTAAATATAAACTGAGGACGGTCTC	None
CAATTGCTATTAATGATATAAGTTTTCA	1255
AAAACTTATATCATTAATAGCAATTGCA	1877
TAATTAAATATCATTTAATTACAATGAA	1251
ATAAATGATATTTACTATGTTCTCACCA	226
ATATTTACTATGTTCTCACCAGAACGGA	2129
TTCTCACCAGAACGGAGTAAGCGGGCGC	23
AGAAAACAACACCTCTCAGCGCCCGCTT	None
AGGTTAACAACACCGTCTAACGAAGAGA	334
ATTTTTATATCATCTAAAAAGATGATGT	441
ATATAAAAATCATAAAAATGAGGTTAAC	3288
GCTACAAGCAAACTGATTCAAGGCGATA	835
AGTAGTTTCAGTAATTGTATCGCCTTGA	755
CAGCGAATGGTTTTGACCCTGCAACAAG	198
GTTTTGACCCTGCAACAAGCGATGATAA	2234
ATAAAATAAGCTATACTTCCGCTCGTGT	102
CCAACAAAGCCAAAAATCAGTTTGTCAT	779
GGTCGAGGAAGGTCGGCTCATATTTCAC	472
ACCATTTCCATTCACGCCAGCGCATTTG	130
CGCTGGCGTGAATGGAAATGGTCATGGT	929
AAAGTTAAGGTAATTTTTTGATACCAGC	399
AGAGCGGTAATGCGGTCGATATGAACCA	1967
CGGTCGATATGAACCATGCCGCAATATC	541
GTTCATATCGACCGCATTACCGCTCTCA	1267
ATGAGATGCAAATCGCGCCAGTCGAGTC	None
CCACTATACTGGGCCTGCCCGATGGCGT	38
GGGCGGTGGTTCTACTATCAGTATTACG	1355
GCGCGTTCTTTCGAATCTCTTTTCCTGC	None
AACGCGCCTTCGAATCTCAAACTAATAG	100
AGAGGTCAGGGGGCGCAGGAAAAGAGAT	221
CGTAATTTGTTATTAATTTTCTGTAATC	236
ATTACAGAAAATTAATAACAAATTACGC	812
AATTGTCTTAATCTTAAAAATATTGCGT	1482
AAAAAAATGATGAACGACGCTTTTGCTA	649
ATGAACGACGCTTTTGCTAAAGATAATA	11
AACGACGCTTTTGCTAAAGATAATAATG	1132
AATTCTCATTATTATCTTTAGCAAAAGC	None
GCAACAAGGCCGAAAATAAGGCATCAAT	377
TAGTGTTCATCGTTTGCCTGTAAATAAA	879
TTTTACTGAAGGTTGTTATGAAAGCTAT	454
AAAGCTATTTTTAAAAAGTCAATATGGC	304
GCTAAAGGAGATAGGCCGAACGACTGGT	508
TCCTTTAGCCATATTGACTTTTTAAAAA	1893
TTATTAATTATTAGCAAGCCAACGGCAA	387
TCAGAAGCAATAAAACAGCCACTCAACG	None
AAGACACTTTTTTTCGCATAAGAAAAAG	333
ACACTTTTTTTCGCATAAGAAAAAGTCG	54
TGTCTTCTTGTTCTGATATAAATGTCAG	1603
CGAAAAAAAGTGTCTTCTTGTTCTGATA	797
AAAAAGTCGTGATATTGCTGTGAAGAAA	306
AAAAAGCCTGTACTAGCATTAATGGTCT	452
CTAGTACAGGCTTTTTCATTCAAGCTCC	256
GTCTCTGCCATTGCCTTTGGCGGAATGT	28
GCAGAGACCATTAATGCTAGTACAGGCT	845
TTGTCCACCGCGCAAGCGGATACTACAA	3
TCACGGTCTGATCGACAGAGTCAGCGGA	22
AAAAAAAACGTACCGATTTTCCTTCGAT	3966
CCTCCCGCCTGCGCGGCAAACGACAGGC	593
TTTTTTTAATTCAGTCATGGGTCGCCAA	184
ACTGAATTAAAAAAACATTGCTGGCAGA	5369
GGTCGCCAATGCCGATGGTTCACGCTCG	824
ATAAAATCCGTCGAGCGTGAACCATCGG	5029
CGTATTTTATTTAAACAGTAAAGCGATA	27
ATGTTATGCGTAATCAGCTTTTCATGAC	42
TTATGCGTAATCAGCTTTTCATGACGCG	517
CGTAATCAGCTTTTCATGACGCGATATT	None
AAAAGCTGATTACGCATAACATCATGAA	326
ACGCGATATTACTCCAGCGTAACTAAAC	72
CCGGGTTGAAATAGTTTTCCGCCCACCC	None
TCTCTGGTTGCGAGAAACGTATTGTTCA	297
GGCGGCTGAAGTATGCGGCGACGGTGGC	None
ATACCACGTGGAAACGGATGAGCGGCTA	801
GTTATCAGAATCACGGTATTGGCGAAAG	None
GCCTGAGTGGCGGCCTGGTGGCGCACGC	187
AAAATACCTCTTTTATTTGCTCTGCTGG	2
TACAGGCGGTGTGTCCCGCCGGCGCGTC	229
TGTCGCCATATCCGGTCGTAGAAACGAG	None
GCGACACATAGGAGCGATAAGTCTGGCT	None
AACAATGTCCTGATGGGATATGATGAAA	782
ACATAAACATTAAACATAGTCTTAGGAC	3
TCGTGTACAGCATTCTTTATAGTGGAAC	140
CTGTACACGACATCTGTCAGCGGATCGC	37
AACAGATCACACTGCGCTCTTTTTGCCA	275
GCAAAAAGAGCGCAGTGTGATCTGTTCA	51
GGACTGATGCTGTGTCCACAAATCAATG	1
CTGTGTCCACAAATCAATGCCAGCGCTG	16
TCGCAGGTTTGCGCCACAATAGTGCCGG	295
TTTCCGCTTCCCATCCCGGTGTCGGTTA	1
ATCAGGATACCATCAGTATCAATAATGC	40
CGTAACGATATCCTGTACGGCATCGGGA	1035
CCGTACAGGATATCGTTACGCATAATTA	119
CTGCTGGCGGCATCCGGCGTCCAGGCGC	16
CCGCCAGCAGCATCCCGATGCCGTACAG	2467
GCCGGGTCTATGTTTCCGGAACCATCAC	51
GTTCCGGAAACATAGACCCGGCCATCGT	None
TTTTATTTTGATCATAAAGCGCAATCCC	None
CCTCCGCAACCTTCATTCTTGCCTATGA	1538
AAGGTTGCGGAGGCATTGGCGTCCCCGG	20
AATAAGTTCTTTTTACGCTGCGCGATAT	None
GGAAGCAAGCACCAATATATCGCGCAGC	1
ATATGGGAAGCAAGCACCAATATATCGC	None
GGCGCAGGCTGGCGTGGTAATTGGCGGT	522
CGAACCGTGTACAAATGGCGTTTCGTTC	2
TATTATCACGCGTTAAAACTTTCCCGAC	208
TTGACGTTGGCAGGCGTTGCCGTATCCG	None
TAGGCTTCCGCCGTCGGACCAATTTGCG	1
ACTGACGATGTAGGCTTCCGCCGTCGGA	None
TTCGGCCAAATACGTTGCCACGACCTCT	111
TTCAACTGGCATTACAGTATCGTGCTGA	205
AAGTCTATGCGTTGCGTCATACCGGTGA	1918
CGTTGCGTCATACCGGTGATTTTACTTT	101
ACGCAACGCATAGACTTCATTTTACTTT	1
AACGATAAAGGAAAGTAAAATCACCGGT	62
AAGGGACAGCGAAACCGACCGCTCAGAT	175
AATCTGAGCGGTCGGTTTCGCTGTCCCT	60
CCATAATAAAGAGGGAGTTGAACGTTAT	None
ATAAATCTTTCATCGATTTTTATCCCCT	240
ATAAAAAAGTGCTAAAGGTGACGCTAAT	1172
TAATGATATTATTTCTCTTAACGACTCA	478
ATATTATTTCTCTTAACGACTCATTATA	1114
AGTCGTTAAGAGAAATAATATCATTACA	246
AGACAATATACTATTAATAACGAATTTA	265
TGTTTTTATTTTACACAGGCTGAAATGA	3501
CGGCCAATAAAAAATGCTAAAAAAATTG	2201
CTAAAAAAATTGACTACAATCTGATCAA	785
CAACCAGGGCGGCGAGGAAACTGGATGT	908
AGTTCATTACTCTCCTGAGCATCTGTTT	146
CCGGAAAATAGTAATTTTCAGTGATATC	315
GAGGCTGGTGAGTATTCCCCTGTTTTTT	1172
AGATGATCGAAAGTTATCTTATTGATAA	546
ATTCAGCATATATTCCAGACACTTTATG	339
CGCATTGCGGCAATTTTTATCATCTTTC	8
TTTTTTAGCTCATTGGTCTTATCATTGT	114
AGCTAAAAAACATAAAAACGGGAAAGAT	2340
ATAAGACCAATGAGCTAAAAAACATAAA	2681
ACTATTTATTTAATTAACAGCACGCACA	1124
ATGTTATTTAATGGGTTTAATTAGGGTG	13
TTATTTAATGGGTTTAATTAGGGTGGCG	None
GGTTTAATTAGGGTGGCGATAATAATAT	None
GCCACCCTAATTAAACCCATTAAATAAC	1437
CATATTATTATCGCCACCCTAATTAAAC	146
ACGCTATTACAATCACACCAGTTGATCC	3339
AATAAGAAAAGTTCGTCAATGGTTAACA	598
GTTAACATGCCCGCACCGCGTGAGCCGA	3352
TTAACCATTGACGAACTTTTCTTATTCA	469
CCCGCACCGCGTGAGCCGATTAACCAGA	53
GTTTAAAACCAGTGCGTTATTGGTATCG	3394
GCGTTATGGTTTAAAACCAGTGCGTTAT	None
TCGCCTATTACGATATGCTGTATGTGAT	1134
CTGCCCCCAGGTCCAGAAATTCTTATCT	176
TCTGTTGCCGCTCGATAACTTCAGCCGG	389
GTATTTAGGTTTATTTTAAACTGCACCA	327
GCGTATCTGTGCCGCTGTAAAAAACATT	2060
GGCATGTAAATCGTTTGTATAATAAATT	82
TCACGCGCATCGGCTGAAAAGGAAATGG	None
GCTGAAGACAAACCAATGCACAGCGACA	271
CACAGCGACAGTAGGGATATCGAAAACT	116
GTTTATATGAACAAAAAGTTTTCGATAT	1024
GATGGTTTATATGAACAAAAAGTTTTCG	25
TAGCGTAAATGGATGGTTTATATGAACA	None
CCTGTCGCCTGTCCATACTTTTTAGAGG	448
ATGCAAATTCGCCCCTGTCAAACACGGC	3
CAAATTCGCCCCTGTCAAACACGGCGCC	1201
TGTTCTTTTCTCTTGCTTTAATGGCCAG	214
CGGCGAGTAGACTATTAATATATTTCTT	240
AAAAATAAGAAATATATTAATAGTCTAC	87
GAGTTGAGCATGAAAAATAAGAAATATA	1449
AAAAGAACAGTCGTTGCCAGTATGATAG	305
ATAGGGTTGGCGCTATGCGCTGGATGCG	3443
CGCTGGATGCGTATTATCAACCGCGCAA	None
ACTAAGTTAGGACGCTTTGCGGTTGCCG	1022
CGGTGCCCGTAGGTGGCGAGATCGCCAT	342
TTAGGTGTTTTAACGATGCGGTGCCCGT	347
GGGAAATTACACCTGAATGCGGGCGGCG	None
CCGACGCCTGTCACCTGGGGCTAATGGA	3835
ATGTTTGGGAAAAGTTGTCAGGTCATGG	927
TTTGGGAAAAGTTGTCAGGTCATGGTTA	1209
ACCTGACAACTTTTCCCAAACATCATTA	2577
GTTAAACCGACCGGATCGGTGTGTAACC	576
GTTTTTTCGATCCGGATAGAGCTTTTCT	4
AAGAGTTCGAGGGTCTCTTCCGACATTT	350
CGAGAAAAAAGCCTGATAACCTGCACAC	99
TTTTCTCACATTAATGTCGATGCTTGCA	1462
TGAGAAAACATATTCACTCCCTGCGAAT	108
TCGATGCTTGCAAAACGCCAGGCTGCAA	1790
CTTGCAAAACGCCAGGCTGCAAAAATCT	39
GGGAACAAAAAACCGCACGCTCGACAGA	None
CGGACAGGACTTCACCAGACCTTTCCAG	1131
ACACTTTTTATTTTAGCAATTCAGTTAC	138
AATACGTTAACTACAACGTCTGTTGTCC	335
AAATGGTGCTTAACCATACCGCTATTTA	271
GTGCTTAACCATACCGCTATTTATGAAA	712
GTTAAGCACCATTTCATTATTGATATCG	640
AGCGCATTTTCTACCGTATTCTCTTGCG	None
ATCTCAGCCGGTTCCAGACTCCAGACCC	153
GGTGTAAAGATGTTCTACCGGCATCGCC	None
ACAATACGGTTTTCAGTATCCGCTACCA	None
GGGCTGCTAATTTTACAGGAGATTGCGC	None
ATAGACCGCTACGCGTACAGATCCATTT	105
TCGGACTTCATTTCGTAAAAAACGAGCT	None
AGTCAGGCGAGGTAAGATAGTAGATCCG	673
CCTCTGGGGGCATCATTCTCATCATCGC	4904
CCCCCAGAGGCATCGCTGCTAAAAAATC	None
ATGCCCCCAGAGGCATCGCTGCTAAAAA	145
AGAATGATGCCCCCAGAGGCATCGCTGC	None
CTGATGGCCAATATGGGCGCGACCAGTG	12
GCCAATATGGGCGCGACCAGTGGATGGT	2131
GGCGCGACCAGTGGATGGTATCATGATT	1316
AGCATGTCTCATATTAACTACAACCATC	1433
TCTCATATTAACTACAACCATCTTTATT	336
GTTGTAGTTAATATGAGACATGCTCATT	319
CCAGAAATAATAAAGATGGTTGTAGTTA	259
TCTATAAAGAAGGTTCTGTCGTGGGTGC	2
GTTTGCGGCGTCAGAAAAAGCGCCTCTG	130
ATATTCTTCCATGACATTCTCCACGCGC	18
CTATTCAGGAGGGCAGACGCTGCAGTAC	None
GATTTCCTCGGCAATACCACTTACTTTG	295
TGGCACTGACTTTCTGCGACTGGCTCAG	639
CCCAGTCTTCATTTCTCATTACCGGCAG	137
ACGGCCGCTGCGTACGCGCAGGCTGTTC	118
CAACAAGACCCGCGTCGTCTGGTCTGGC	124
CCATTTATGCAACAAGACCCGCGTCGTC	20
GGAGGCACCACCATGCCATTTATGCAAC	49
GCATAGACGCCCCCATATGGGGGATCAT	604
TACGTTGAACTGAAGCAGTACAGCAGAT	2436
TGGCGGGTAATCTGCTGTACTGCTTCAG	85
ATGCTGACCCGGAAGGCTGGGTATCCTC	1368
CTGACCCGGAAGGCTGGGTATCCTCAAT	326
AGTTCTGTCATTGAGGATACCCAGCCTT	37
GGAGGGGTAGCTGAAAAAATAGGCTGGT	None
ACGTGCAGCTTTGTTTTTGTGGATCAGA	None
CAACCGATCGTGGACCGTCAGGCTGCTA	None
CTTTCAGTGCAGCAGCTTTGTCGCCAGC	50
AAAGTACGCATCATAGAGCGACGGCTTG	None
CGTACTTTCATCAAGAAAGTATACGCAG	138
ATGCGTACTTTCATCAAGAAAGTATACG	250
AAGGCTAAAAGGGCATATTCCTCGGCCT	None
GCGCAGGATTCTACCAGCTTGCGTGCTG	None
CTGGTAGAATCCTGCGCCATCACTACGC	None
GAAAGGCTGTATTCACAGCACGCAAGCT	212
AGAAAAATTGCATTAAGCGGCGGGTTTT	6
CAATTTTTCTCATGGAAAGGCTGTATTC	50
CGGCAAACTCCGCCCCAAAACCCGCCGC	None
GCGATGAAAAGCATCTTCTTTATGTTTC	None
GTATACTCTTGCGATTTTCACTGTTTTG	18
AAGCTGATACGCGGCATACATAATCTCA	None
CCGCGTATCAGCTTCATGTCTGACTCAA	None
TATGCCGCGTATCAGCTTCATGTCTGAC	None
CGGGGCCTGACTGAGATTATGTATGCCG	None
GGTGTGTGCTGACCATTGGTAATTTCGA	17
ATTTTCGAACCGCAGCCGCTGGAGCTGT	1
AGTTAACGGCCCGCAAGTTTTTTGGGCT	None
AGTGACTATAAATCGACCCTGAATTTGC	18
CGCGGCGACCTCGCCAAGCGTGAACCGG	1219
CTGGCGCGTTGGACCGATGATGATCTGT	413
CCGTACAGATCATCATCGGTCCAACGCG	None
ATGCCGTACAGATCATCATCGGTCCAAC	None
AAGGTTTTTTTGCCTTTTTTGGCCGCAC	67
CCGGGCGAGAAATTCACTGCCGCTGAAT	133
GACTTCAAAACCGAAGCCAACATCATCC	None
TTCCGGATACGTTGGACGTTTGGTTTGA	None
CTGCCGATATGTATCTGGAAGGGTCTGA	None
CAAAAGTGACGCTGAAATATGCTGACGA	None
AGGTCAGATTTATCTTCATTACTTCCCA	None
ATGAAAATATTCAGTACAATGCTGGTAA	None
AGTAAACCACTCTGTTCAACAGGACTAC	None
GCTGGTAGTAGTCGTGCTGATTATCGAT	None
CAGATTAAGCGACGGGAACAGCCCTACC	None
CGCGTAACTACGGCGCGGCTTTTAGCTT	None
TTATTCAGCTTCTGCGTCGCTTTCGAGC	1
ATTAACGCATAAGCGATGTTATTCAGCT	None
CGTAAATACCGGGTGGCGCTTATCCGGT	None
CGCAGCGCCATCAGGCAAACGTGGTGCC	1223
GCGCTGCGCTTATCAGACCTACAAAACC	280
GCGGTGAAAACGCCTTATCCGGCCTACG	75
GCGTTTTCACCGCCATCCGGCACCACGT	69
GACGATAAAACCGTAGGCCGGATAAGGC	225
TCTAAATCCGTACAGAGCAACAGCGCGA	None
ATGGCTCAACGGCGGAATCTACCCGCAA	173
GCTCAACGGCGGAATCTACCCGCAATAA	148
GTTAAAATCAACGGTAATCGAGTCGCCG	None
CCCGGCCAGCGGATGGTTAAAATCAACG	881
CCTCCAGCGCCGGATCGATTTCCAGCAC	245
CAGATCCTGTTGGCCAACCCACGCGGTT	125
CTGATAGCGCGGTCTACCCCGGCGCAAA	None
CGCTCGCTATTTACGGCGCGCCAATTTA	4959
CACGACTTCGTGCCGAACGTAAATTGGC	262
TAGTGGACAGCCTGCGCAAGCGCGGGGC	None
GCGCCATCCGGCACTTCGCTAATTTGCT	None
GGCAAAATAAAATATGGATTGCCAACGT	657
GATTGCCAACGTTACTCGCCATCGGCTT	581
GCGAGTAACGTTGGCAATCCATATTTTA	1756
GACGCAACAAGCGCCACGGTGCTGGAGC	524
CACCTCTTTATCCTGGAGTGAGCCGCGT	53
TCGTTTTTTATCTGCGGACGTCCATTCG	11
GTAAACTCATACAGACCTTAGATACCGC	None
TAACTCTGTTACAATCGACAGATCCGGG	None
GTGATAAGCTAAGTCCGCGTCTGGTGAC	95
ACAGCATCCCTACACATTATTCTTGATA	4336
TGTAGGGATGCTGTCATTAATGCTCTCC	None
CCCGGATCGGTATCAAGAATAATGTGTA	724
ACGCGGCTGCGATTGCCGCTGCGCTGTT	202
TTTCCGTTGAAAAAACGACCCGTAATGC	101
CAGAAGCTGCAACGCATTACGGGTCGTT	3918
CACTATCCGGAGTGTGCGTGTAACATTC	147
GGCGTCTGGGGCAGCCCGCCAACGCGCA	None
GCAAAGGGATCGATTTAATTCGTCATAC	2404
CCGACGATTGAAAACTGGGGAAAAATCT	163
GTGTCCACCAGGATTTCCGCTAGCATCG	134
CTAGCGGAAATCCTGGTGGACACCATCA	198
AGTGTCGTAATGCTATCCATGTTATTCT	468
GATAGCATTACGACACTCATCGTTGAAG	2
CAGCGAGAAGCGGCGGGCACAGTACAAC	3681
CCAGCTCTCCAACTGTTCCAGAGTATAG	None
CGACTTACATTACCGTTGGCAACGAAAA	688
CAAATATCCGCTATGCCAGAATTAGTTG	106
CAGGCGTTCTTTCGTGATATCGGTCAGA	None
CTGGCAATCACCTGGTATCTGACCGATA	351
GTGGATGTAAACAGGATCAGTAGAAATA	409
TAAACAGGATCAGTAGAAATATCCGGTT	None
TTTATACGGGAAATTACACGCTGGTTTG	None
CCGAATGCAAGAAAATACCGTAATTAAA	1249
ATGGCCTGGCCTGCGCCAAGGTGCATCA	103
GCCTGGCCTGCGCCAAGGTGCATCAGCC	178
CCCTGAAGCAGGGCGTTCAGACTTTCCA	None
CCGTTTTTCACTGCCCGTTCGACGAAGC	53
GCTTTTTTGAGTTCGCGCAGGCGCAGCC	17
CTGCCGATTGCCGCCGCGCTCGATGACG	None
ACATGCTGCCGATTGCCGCCGCGCTCGA	21
TCATCAAGGCGCAGGCGGGTGGCGAACA	1375
ACCATTGCCATTACCGACGTCGTCCTGC	19
CCGCGAATGGCAAAGATGAGCAGGAACA	640
GCAAAGATGAGCAGGAACAGAAAGCTCA	1474
AGCAGGAACAGAAAGCTCAGTACGAACC	268
AACGAAGCTGTACTACTGGGTGAAGGTT	169
AATCATTTTCCATAATGAGAGGCACGAC	None
ATTCATGAACGAAGCTGTACTACTGGGT	3
GAAAATGATTCATGAACGAAGCTGTACT	None
CTGCAACCAGAAATATCATAACCGGTGC	50
GCCCCCATCACAAACATAAGGGCAAAAC	358
AGAAAGTAATAAAGTAATTAATGCAAAG	None
CAAAGGCATAAAGCGGTAGCGGCATACC	8964
ACCCAGGCTTCGGCGACGGAGAAAAAGG	16
ACCAACATGACCCAGGCTTCGGCGACGG	391
TTTATGACCAACATGACCCAGGCTTCGG	None
CTTTATGGTTTTTATTTCCTTAATTAAC	522
TCTATTCCAGACGAGTAATACAAACGCT	665
CGACGTTATTTGCTGACGGATGCAGAAT	227
CAGAATAGAGTGAATCTAATATTTAAAC	318
CGTTTAAATATTAGATTCACTCTATTCT	352
CTTTTGCAAATAAATGCGTTTAAATATT	None
TATTGCGTCGCGAGTCGGTCGCCATGTT	316
GCGACCGACTCGCGACGCAATACATCCT	405
TTTCTGGAGGGCGTGGGACTCGCCCTGG	1102
CGCATACCGCGATTTCACAATCGTCTTC	None
CATTTCAGTACGCTCCCGGCCAGAGAAC	66
GGTAATCCCCAGCGCTGGAGCCAGATGT	2030
AAAATCATTAAAGATGCCCTGGCAGGCA	1199
CCCTGGCAGGCACGCTGGAATCCAGCGA	581
GCTGGATTCCAGCGTGCCTGCCAGGGCA	None
TGATGATCAGGATTGGTCCATCCAGCGA	None
GACCAATCCTGATCATCACATCGCTGGA	1187
CACTCCAGCGCGCCTTTGTCATCGACGC	223
GAGTGCGTTATGAGACCACGTCGCAGTA	994
AGACCACGTCGCAGTATGTTGTTTATCC	245
TTGTTTATCCCCGGCGCAAATGCGGCCA	1152
GCCGCATTTGCGCCGGGGATAAACAACA	2768
TTGAGCACCTCGTTTGTCTACGGTGCGG	5385
GACTAAAAGACGGGCGGTATCTTTCTCA	1569
TTGAAGCGCGTGATGGACTAAAAGACGG	32
CGGCGCGCGTTGCGGGTATTGCCGCCTA	1627
AAAGAGACTGTAACCATGCTCAACCAGC	1104
GTTACAGTCTCTTTCATGGTTCCTTCCT	236
CTCAACCAGCAATATGTCGTACCGGAAG	449
TCGTACCGGAAGGATTACAGCCCTACCA	135
CCATTTTTAAGCCCGGAACGACGGATAG	56
GTGGAAGGATATCGTCATGCCATTTTTA	813
CTGAGCGCGCTGGAAATTGACGTGAATT	178
AAGGGCACAGACCTGTTGTACCTGGGCC	2087
CTACAAGCGCGCGATAAACGTGCCGCCA	None
GAGTGGGTCAACGTCTGGGAAATGCAGG	783
TGCTGTTTCAACGCCATTGCCGGCGCAC	219
GCTCATCTCCAGTGTCGACATGTGCTGT	188
TCCCAAAGCCGCCCTAACGGATGGCTCA	35
CTATGAACGTGAGCGTTGTGACTGAACG	None
AACGTGAGCGTTGTGACTGAACGGCGTA	1367
AGTACGCTGGCGTACGCCGTTCAGTCAC	283
GGTTGGTTGCAAGAGCGCTGCTGACGGA	None
CGCTCCCGAATTACGAATATCGACCAGA	376
CCGCCAGATCCATATCCCTATGCGCTCC	60
ACTTAAAAACCAGGTCACTGCCAGTAAA	618
AATCATGTCTTTTACTGATATCGCTCCC	107
ATAAACAGGGAGCGATATCAGTAAAAGA	None
GCGGCCTCCGGGCGCGCTGGTTACTCTG	20
CATGAAGCACAAATCCGCGTCGCCATTG	None
AAGCACAAATCCGCGTCGCCATTGCCGG	None
GCGACGCGGATTTGTGCTTCATGCATAG	None
CGGCCACCGGCGCCGGCAATGGCGACGC	114
GGACGGCAGTTAATCCAGGCCGCCATGG	22
GCGGCCTGGATTAACTGCCGTCCCATGC	None
AGATTGCGATCGTTTTCGCCGCAAACTT	None
CGGGATGTGCTGGGGCTGGATGTATTAT	6102
CCGTGGGCGAAGAAACTGTCGAAACATG	2670
TTCTGCCGTTGTTTTCGCGTTAAGAATA	772
TCTTTAAACGGACTATTCTTAACGCGAA	5202
CGGTTAATTGGCCCTTCAGACGCATCGG	80
ACCCGTACCGATGCGTCTGAAGGGCCAA	1486
ACTAACGTCAGTTCAGGCAGTAATTTTT	2
CAAAAGGCACCTCGACCAGACTGATAAG	484
GATATCAGTCTTATCAGTCTGGTCGAGG	None
CCAACCTATTGAAGCAAAAGAGATAAAA	750
AAGCTGGATCTTTATATCGCGATTGTAA	None
TTGACTTTTATCCGGCTTAACTTCAGAA	163
GCCCGACCGTGAAACTGGGTTCCGTCTT	None
TATTGAAAACGACTTCCCCAACCGCCGA	413
ACCGGTTATCAAGAAATCCTCACTGATC	None
GGGATAAGTAAGAGTGACGATTTGGCGG	306
TCGGCACCAATAAAGCCGATGAAGAATC	None
AAGAATCCTCTCAGGTTCATGCGCAAGG	240
AACCTGAGAGGATTCTTCATCGGCTTTA	385
ACCGAGGCAGATGCCAAATAGCGGAATG	None
CCAAAACGTACAGATATAAAAAGCATCC	121
CTTTTTATATCTGTACGTTTTGGCATGG	11
ACGCGATAGCCCTCTTCGCGCAGGGCTT	27
GTGGCCGGGTTGGAGTTCACCAGAATGA	None
ACCGACCCGGAAATGGCCGATGCCACCT	356
GCCGATGCCACCTACATCGAGCCGATTC	351
ACCGCGAGCGCTTCCAGCACGCGGTTGA	505
AAACCCTTTTTTTGTCTATGGAAAACCC	1761
GAAAACCCCCAGCTAGGCTGGGGGTTCC	59
CTTTCAGCTTTAAGCCAGTTATTAAAAC	None
GGGGACGAAAAGAGCTTAGCGCACACCC	None
GAACTGTAAATATCACATAGTTTTCGCG	None
GAGAGAAGCGTAGGGCAGTAGGCAGCAT	None
CTTTACGAGCAGTTTGGGGATCTAAAAT	194
TCGCATACTATCTTGCATATCCACAATT	None
GTGTGCTTATGTGTGAAAAATATGTTGA	271
TGTGAAAAATATGTTGAAAGACCGCTTT	33
TTGAAAGACCGCTTTATTTGTTAATTGC	212
CGGTCTTTCAACATATTTTTCACACATA	12171
TTCAATATCAAATTGACGGGAAATCTCC	None
ATTCAATCGGCGATAGAGTTGAGAGTCG	1384
GTCGCCTGATCCTGGAGGCAGGCTCTAA	525
ACGCGAGTGGGCCAATATAAACACCGGC	None
ACATCGCCAATCAGCACGGCGCTGGGGT	None
TCATCGTGGGCGCCGGTGTTTATATTGG	4
CACCACCGGGATCAGTCCTTCAAAGGCG	340
AGCTATTACGCCTTTGAAGGACTGATCC	None
CCGAGCTTGGCTTCCGGCAGCGCGAAGC	176
ATTGCTACGCGTAATTCCGGATCGTCAC	1321
CCATTGACGCCAAAACCAGCTTTGCAAT	34
GCATTCGCTTTAGGTCGGTCGAGGGTAA	1048
AGTGAGTCATTACATCTGACCCGTAACG	None
AACTATGAGTGAGTCATTACATCTGACC	1735
CACTCGGTCACCGTTGCCTGATATTTAC	1839
GCGCCGATTTTTGCCAGTCCAAACCAGC	199
AATTCCGGACAGTTATCCAGATGCAGCG	359
CAGCGCGACCCTATCACCCTTGCGGATC	3826
CTTCGCTCAATGAAGAGATTAACCGCAC	None
CATAGCTAAACTGCCGAACGATTCCCTC	None
TGGGACGACCTGGCCGGGGTGTACGGAG	558
GATATCGTTGGCGGACAAAACTTACGTC	95
GTGCTCACCATTCCGGAACTGGAAGGTA	110
GGCATTCCACGCGATGGATGAGTTGTGT	None
CCGACCAACTCCATGACGATGTAACCAT	None
GTATCGGCCCATGCGACGTTTTCAATCC	445
CGACGTTTTCAATCCAGATAACCTCTGC	1
GACCGGCGATTTCGATTCCTGAAAAAAC	416
CCAACCTTTGGCCCGCTTGCTGGGGTAC	None
AATCATTTACCAATGCCAACCTTTGGCC	1047
ATGAATCATTTACCAATGCCAACCTTTG	57
TAGGCCGGATAAGCACAGCGCCATCCGG	283
GCGCTGTGCTTATCCGGCCTACATACCG	351
CCGGATGGCGCTGTGCTTATCCGGCCTA	1336
ATTGCCTGATGGCGACGCCCCGCGTCTT	945
GCGACGCCCCGCGTCTTATCAGGCCTAC	158
CAATACCGCTAATCGATCCCTTGTAGGC	497
ACCACGATGTACGGGGTATAGGCGCTAC	1707
TACGGGGTATAGGCGCTACTGGTGATAA	560
ATTTTATCAATTTGCTCCTGAGTCCCTT	723
GCCAGTGAGAACTGGGAAGCTTATTTTG	None
ACGAACAGGAGCTGTTTGTCGCCGGTAT	None
GATTTCAACTTAAATGACGAACAGGAGC	5
TTGAGGATGCTTTTATCCATCAGCAGCA	3
ACGACCATATACCATTCAAATGCCCAAC	None
CCCAACCCCAGACGTTGGTGACATAACT	2273
CCGCTAACGTCGTTATTAATGCGGTATT	None
GCGGAAAAAAAACCTTCGGTTCAATTCC	None
AAAAGAAAAAATCGGGAATTGAACCGAA	2025
AAAAATGAAAAGAAAAAATCGGGAATTG	1576
TATCTGGCGTTCAATATTGTTGAGCCAG	2470
AAAATTTTCAATATTGTTTGCTGGCTCA	1004
CCAAATATGAAAATTTTCAATATTGTTT	147
TTACGAATATCAATGTGTGACATTTTCA	1377
TGTGACATTTTCAATATTGGTGATTAAG	513
TCACACATTGATATTCGTAACTTTCAAT	29
CAATGAAGATAATTACTTGCTACAAATG	203
AAGATAATTACTTGCTACAAATGCGTAC	1297
CGTACCTGATGAGCAGGATATTGCGATT	335
GCGACAACCTGAGCGTCTCCCAACTGCT	None
ACCACAATCAGTTCATCAGGGCCACGAG	None
TTCAGCGCTTCGCCCACCAGCAAACCAA	35
TTATGAACAAATTTTCCAGTGTCTGGGT	22
AACAAATTTTCCAGTGTCTGGGTATTCA	1719
AGTGGCGCGCAGGCTGTAGGTGAAAAAG	716
CTGTCGCGCTGTCTGCTTCGTTCAGTAC	405
ACATGCTGTCGCGCTGTCTGCTTCGTTC	556
ATCCGCGCCCAAATGACATGCTGTCGCG	193
TCCGAAGATATCTTTGATGCCATCATCG	234
CCATCATCGTGGGTGCAGGTCTGGCCGG	14
GCATCAAAGATATCTTCGGACATACGTA	None
ATGGCATCAAAGATATCTTCGGACATAC	1
TCACCGGTGGGCGCTTGTATGCACATAG	4
TGCATACAAGCGCCCACCGGTGACATTC	267
ACATCTCCCGTTAATGTGGACGTCAAAC	279
TGGACGTCAAACTGGGCGTCAATAAGTT	541
TGGATGAAGACAGCCCGCACATCATTCT	119
TGCGGGCTGTCTTCATCCACATTGAACT	3134
ATGTGCGGGCTGTCTTCATCCACATTGA	4696
GCCGAGGATCCGGCACGTTCCGCACTCC	16
CAGCAGCCCAGGAACTTTGATGACCTTA	1339
ACCTTAAATTCTCCTCCATTCATCGCAG	2962
GTCATCAAAGTTCCTGGGCTGCTGCATG	None
GAGGAGAATTTAAGGTCATCAAAGTTCC	None
AATGGAGGAGAATTTAAGGTCATCAAAG	None
CTGTGGGGAAGCGGCGGCCCGTTCCTTG	652
ATCACCAGCACGTAGCCATCAAGGAACG	826
CCAATTAAAACGCGCATCACCAGTAATT	None
GAAGTAGCGATAGGGTAATCCGCGCCGA	152
CCCGGTCCGCCGGAAAAGAAGGCGTATA	9
TGACTGTTAACTGTAGCGTTATTGGCGA	106
CAAAAACGTCTTATGACCGCACTGTTTA	139
ACCGCACTGTTTACCGCAGCAACACTAT	813
CTGCGACGGTGAATAGTGTTGCTGCGGT	1634
CTCTTCTAACCAGGCGGTTGAAACCACG	127
AGCATCCTGCGACGGTGAATAGTGTTGC	279
ACACCATACCGGTATCGTTATCGACCTC	30
CGCATAAAGAGAAAATATTATTGCGCGG	514
TCGATGAGTGTAACCTCATGTAAGCGGA	40
CCCTGCGATATGTTTTTTTCCGGGAAAT	1384
ATTAGGTATAAATGATGAGGTATAAGGA	62
AAACCAATACCTTTTTATTTGCTCGCGC	133
TTCCGATCAGGTCTTTGCAGACGTTTAT	None
GAAAACCACGGCAGATAACCCGCCTTAT	119
GTATAAGGCGGGTTATCTGCCGTGGTTT	99
ACAATATCGCCGCCAGTAGAAAGCTGCG	699
GCAATAAAGCGCGTTGCGGTGAGTCACG	250
AAGGACAAGAGGGGGTAAAAGGGCAGGG	None
TTAAAACAGCCCGCAAAACCGTCTTATT	409
GGCTTACTGCCTGCGCGCGCACATTCCA	5007
TGCGCGCGCAGGCAGTAAGCCCTTCGTG	2528
CCGTTGGAATGTGCGCGCGCAGGCAGTA	869
AACTGTTGATAAAAAAGAGGGCCAGCAT	82
CTGGCCCTCTTTTTTATCAACAGTTCAT	1997
CGAAAGGCGGAAAATATTACCATATTAT	1990
TGTCCCAGAGTGGCGGACAGATTTCCTC	12
GTGCCGACCTTAACCAGTTTGAAGTGGC	1143
AAGCAACCGTTGCCAGTAATGCGGCGGC	302
CGGCGGCAATAATGCGTTTTTTCATAGT	89
AAAAAACGCATTATTGCCGCCGCATTAC	134
ATAAGGTTTGCGCAATATCAGTAATCCG	376
GGCCTCGCCCTGACGGGCCGTCGCACGC	None
TGACTGAGGTGAGCGACAAATTTGCCGG	None
CTCCCGGGGACTCACTCCCTTGCCGCCT	379
GGAGTGAGTCCCCGGGAGCATAGATAAT	357
GCTATTTTCAGATAATCAACCGAGGTTA	552
AGGTGACTATAACAAGATAAAAGACGGT	17322
TTGTTGTCAATGTAAAATAATGCACTGC	90
TAAAATAATGCACTGCCAGCTAAAAAGA	1933
AATATGTGATAAAGTTACTGACTACAGG	2763
TGATAAAGTTACTGACTACAGGTATAAT	2125
AGTAATAAAAAAAATCTGTCCGCAGAAG	547
TTATCCGGCGCGGTAAAGGCTGATGAAA	999
AAAAATGCGCCGTCAAGGCGAAACCGGC	1796
AGCCGCTCTCTGCCGGGTACCGGGAAAG	832
TCACCCCCGTTTTCATGAGCCGCTCTCT	5
ATTACAGAATGTCACCCCCGTTTTCATG	2293
ATACAGACCCAATAAGCGCAGCGCCAAC	276
TAATGGATTGATATTACAGTCATTACAG	2383
GATTGATATTACAGTCATTACAGGCAAA	423
ACTGTAATATCAATCCATTACATGATGA	2915
GCCTTAAACCGATTGGTCAGCGATTTAA	3037
GCTACTATCATCACCGACCTTTCCACAC	169
ATAGTAGCCTTAAATCGCTGACCAATCG	37
GGCCGCAGGCGTTTGCGGAAAAGCGCGA	107
ATCTGTTTTTTATTACAAAGTGTAGTGA	3442
ATTAGCCTGTGATGATCTGTTTTTTATT	816
ATCCTCATTATTTATGCGCATCCGTATC	759
CGCATCCGTATCCGCATCATTCTCATGC	737
CGCATAAATAATGAGGATCATGATTAGC	3
CGGATACGGATGCGCATAAATAATGAGG	1765
ATGCGGATACGGATGCGCATAAATAATG	275
CGAATAAGCGGATGCTTGAACAGGCAGG	1419
GATAGCCATACTCTACTGCAGGCGCTGA	32
CAACCCGCAATCAGATACCCCAGCACCG	438
CAGAATAGATTCGGCGTCCGTCACCAGC	None
TTGTTTGTTATTGGACTTGAGCTGGACC	None
GAAGCTGCGCGCCTCGGTATTTGGCGGC	29
CCAATCAGTTCCGCCACCTGCCAACGCA	199
TTCTGCAAACTTTACTGCTAATTGGCTG	991
CTGGCGCTCCACATCAAATGAGTGGCGT	1023
TGGAGCGCCAGCATTACAGTAGTTCAAA	9079
AGTGGCGTCGCCAGCAGAACGAAAAATT	265
AGCACGAAAATTTTTCGTTCTGCTGGCG	47
AGGATGAGCACGAAAATTTTTCGTTCTG	46
ATTGCGCTTTACGTATAGTGGCGGCAAT	None
ATCAGTCTGATTGCGGCGTTAGCGGTGG	None
ACGCGATCCACCGCTAACGCCGCAATCA	None
GAAAACGCCATGCCGTGGAACCTGCCTG	None
GCGTTTTCCATACCGATGACGCGATCCA	None
CCGTGGAACCTGCCTGCCGATCTCGCCT	None
ACGACAGGTTTATTTAACGTGTTACGTT	None
ATAAACAGTATTTTGTGCAGCCGTCAAA	203
GCGAACCACGGCTTCAGCGGCGCAGGGG	237
CGCCATGACCAGCTTTTTCTCTTCATCT	6
ACCAGCTTTTTCTCTTCATCTACCTGCA	239
AAGAGAAAAAGCTGGTCATGGCGCATGC	None
AGCTGTTGAATTGGTTACGCCGTCAGCC	35
AGATAAGTTGCCATTGTTATAATTTTAG	None
GCAACTTATCTCATCGGCGACGTTCACG	40
ACCATTGGTAATCAGCCAGTAGCGGCCC	304
GTCATGGCCGTGAAACCGAAGTCCAGGG	113
GTTACGGTATAGGCAAAAACGTAACGTT	892
AACGTTACGTTTTTGCCTATACCGTAAC	255
TAGACGCTTTGCACCTGAATACACACTC	1234
ATCAATTCGCCCAGAGTGTGTATTCAGG	2015
ATATTCGCGTGTTGAGCCGTATTACCAC	159
GAACATCAGCGGGGTGGAGATATTATAG	None
TTCCATCTCTTTAGCTATACTGATGCCA	1876
ACCATGAACTTTGGCGAACTGTCTGCGC	582
GGTTTGCAAACGCGCCGCCAGATCGCGG	604
ACCGTGAGCTTATCCAGTCGTTCGCCGA	3
GTTGAAATCGGCCCCGGTCTGGCGGCGC	1095
GCCCTGATGGACTCGATTATTCATTGGG	18
AATAATCGAGTCCATCAGGGCCATTTAG	519
TACCACGATCAGGGCCTGCCCGTGCTAA	152
CCGACGCGGTGCTGGCAATGTACCACGA	155
CCTGCGTCGTTAATAACGCCTTTGTGCA	26
GCAGGCGCGCGCAGCGAGACCGGCAATA	1725
TCCCCGCTGCGCCGCAGCCCGCGGGAAC	1190
CTCGGCCTGCCTCTCTCGCTTCTCCCTT	None
GCGGCCCGCTCCGTCAGGAGCGCGCCGT	963
AGCAGTGCGCAACGCGTTGTTATCACTC	4
TTGGCGATGGCCTGATCCAACTGCTCAT	None
GCCTGATCCAACTGCTCATCCGTGATCT	295
ATCGCGAATACCAGTTTCGCTGCCCCCC	13
GCGATACCGAGAAGCAGCGTTTTCCAGT	1610
AAGAACTGGAAAACGCTGCTTCTCGGTA	24
GAAAAAGTATGAAGAACTGGAAAACGCT	219
CTCGGCTTGCAGTACAACTCTTGCTGCT	47
ACCTGATTGTCATCATAATGCACATTAC	141
TCCACGTTGCCGGTAAAAACGGCATCGT	None
TTGGGCGTGCCGAGCTACGATCGTCCTC	None
ACTATAAAGGGCGCTGGCGATCATGGTG	None
ATCGCCAGCGCCCTTTATAGTCATCAGG	None
GTGGCCAGAAGAGTGGGAATACGTTTTT	None
AAAAAACGTATTCCCACTCTTCTGGCCA	13
AGTAAGTTAGGCTGTGACCGTTTGTCAC	563
CCGTGCCTAACACCACAGACGCTAAACG	104
ACAGGTATGATAATGCAAATTATAGGCG	36
ATAATGCAAATTATAGGCGATGTCCCAC	4842
CAAATTATAGGCGATGTCCCACAATTGA	180
GCTACGGTCAATTGTGGGACATCGCCTA	1341
CAGTACTGGGGAAAGATAATTGGCGTCG	789
ATGGGCGGCGGCTTTTGGGGCGTGGTCC	None
GGCGGCGGCTTTTGGGGCGTGGTCCTGG	659
GCCCACCAGCAGACCCAGGACCACGCCC	32
AATATCCGCTTCCGTCACCCGTCCTTTT	96
GGTAATTATCCGCTTTTCCGACCCGAAA	693
CACCGATTCTGCCTGCGGGTAGTCGCGC	121
CTGTCTTTGTGCGCTTCCAGACGCCCCG	1457
TGCTCATCCTGATACAGGATAACCAGCC	None
AGCACATTATGGTGGTCAATAAGCCCAG	48
GAAAACTACAATCCGCCGCAGGAACCCT	588
GGGATGGAAAACTACAATCCGCCGCAGG	675
TAGCTGCCAGCCTTCATGGCTTGTAATC	30
GCTTGTAATCGTATCGCCAGGGTTGAAC	1389
ACGCGGGTCACGGGAGAATCACTGCGCG	910
CGCGAACCGTCACCTTACTTTTCCCGTC	254
GATGCGCGAACCGTCACCTTACTTTTCC	148
CCTTTTACACTTGGTCAACGCTGGATCA	790
CGCCGCCTTCCAGTACCATAGCGCCCTT	None
ATAATTTTGCTACACTACTGACCGGGCA	4990
CAATACAGTTCGCCGTGTCGCGTGGTTT	887
AAGCGGATGTACGCCCGCCGGAACGTTA	842
GAGAAACTGCTGCGCGAAAACGGCGTCA	194
CGGATGGAGAAACTGCTGCGCGAAAACG	46
AAAGTCTCGCAGCTGGAGCGGCGTCAGG	666
AAACCTGCCTGCGCCACGATGATTACCT	651
CCTGTACAAAATAACAGTATTACCCCCT	1111
CCATCGCTATTTATCAGTTCAGTCAGCA	513
GCTACGGTGTTTATCCATAATGCCATCG	238
AGAATTATGCCTGCCGCGATTCTGATGA	7303
CCTGCCGCGATTCTGATGATGTAGCGAT	5039
ATGTAGCGATATTTCATGAATGAGTTCG	74
AAATATCGCTACATCATCAGAATCGCGG	1547
CCATTTTATCGTTAAAATATCCATTACA	None
GCTTTTAGCGTCAGATATTTTTGCTGAC	1145
CAACTCGAATTATTTTGGGTATATATTG	529
TGACTGGGGTGAGCGACAAATCTGCCGG	None
GATGGGCCGAGTAATCCGTAGCCAACAC	420
AAAAGTGTAACAATTTCATTTGGAACAT	278
ATCTTTTATGAATGTGAGTATGCAGGCG	451
AATGTGAGTATGCAGGCGCGTCTGGTAG	967
TGAGTATGCAGGCGCGTCTGGTAGGGAA	591
GAAGGGTTAGCGCGTTGAGTATTGACGA	1247
TTTTATACTCAAAAAATCGACTCACGGT	268
TCCGTTTTTTCTGTCGTGTCCTTGCCAG	1
CCTGGTACAACAGACGGTGGGTTGGCGT	198
ACCTTCAACGACTTCACCGCTCTCCAGG	41
GTGGTGGTCAGCCTGGAGAGCGGTGAAG	None
ACCGCTGACGATATGGTGGTGGTCAGCC	144
ACGCTATAATCGACGCCGGACGGCTTAA	803
CCGTCCGGCGTCGATTATAGCGTCATGA	None
TTAGAAGATCTCAAACGCCAGGTACTGG	757
AAAGCAGCTATACCCTGACGCCCGCCAC	477
CTCGGCATGTTGGGTGACCTGACGCAGG	384
TTGGGTGACCTGACGCAGGGTTTCTGCG	1046
CTGGCTGCCAATCACAAACCATACTTCA	912
GTTTGTGATTGGCAGCCAGCATTTGTAT	None
AAGTATGGTTTGTGATTGGCAGCCAGCA	374
ACGATTTTTGATAATTATGAAGTATGGT	403
GAGTCAATGGAGGCCGCGCTGAAAGCCG	None
TAGTCGCGCGGATGATGACGGAACTGGT	1347
ATGACGGAACTGGTTGTTCGGGCCGTCG	None
ACGGAACTGGTTGTTCGGGCCGTCGCAA	1154
GCAATTGCAATTGGCCTCGATTTTGGCA	80
GAGTAAGACGATGGCAATTGCAATTGGC	None
TGGACATTCCAGCCATAGTTATAGACAC	1712
GCTGAAACGCAAAATGATCCGCTATTGC	47
ATCCGCTATTGCCGGGATATTCATTTAA	1568
AATATCCCGGCAATAGCGGATCATTTTG	204
CCCATCTGGTCGCCGGGCTGACGCCAAT	3851
GGCATTAAATGAATATCCCGGCAATAGC	4
CCCAACGGACGATCGATAAAAAAATCCA	737
AAGGGATATATTCTTAACCTGACCATCC	117
ATGTGTCCACAAAGATGTCATAAGCCGT	825
GGGGACGGGGTAAGCAGAATCCCTGCTT	None
CAAGCACTGCTGGAACACTTTATCACCC	1194
AGCGAATACAGAGTGGATTGGGTGATAA	None
GCGGGGCTGGGCGCGCTTATCGGCAGCG	312
CCAAAAATTGAGCTCGCCGCTGCCGATA	4
CCTGGCTGGTGGGTATTATCGGCTGTCT	315
CAGCGCGTGTTCGGTTTTATCCAGCAGC	51
CTGTTTCAGGAGAATAATTTATTCAGCC	None
ATCGTCGCCGGCAATCAGTAGCGTACCG	90
CGTTTTACGCTGGCGGTAGAACGCGGCG	450
ATGGTAAAGCCAGGTGATATCAATCAGT	1106
GTAAAGCCAGGTGATATCAATCAGTTTT	1176
CTAAAACTGATTGATATCACCTGGCTTT	465
ACGTGCGCCAGTAAAATGCCCTGCAAGC	18
GCGCACAGACGCAGCAGCGCCAGACGTC	247
AGAAGCGCACCACATGCCACAGGTAGCT	4672
CCACAGGTAGCTATCCCGCCAGATTGTC	720
ATAACCGTCTCGCTGGCGGCCTTTCTGG	1266
GCAACGCGCCGTCAGCCGTTAATTCCCG	95
GATTAGCGAATGGCAACGCGCCGTCAGC	16
TGATACGCCGGAGAGGTGGTGTAACTGA	4680
GCACAAATGTGTCGTTTTTCCAGCCGCC	45
TGTCGTTTTTCCAGCCGCCGGGCACCTT	589
TGGTGTTGGGGCTGGACAACAATCTGCT	331
GAGGGGAAGAACAGCAAAGCCGATGTGG	None
GCGTTTCGCTGCTCAACCGCCTGCGGAT	204
CGGATCAGGTTCGACGGGTATTTTCTCA	1411
AGGTTCGACGGGTATTTTCTCAGCGCGC	428
CGCGCGCTGAGAAAATACCCGTCGAACC	5682
AGCGCGGCACCCCGTTGAGTTCGGCGTT	1116
ACTACACTAACGCCGAACTCAACGGGGT	None
AATACCCTCGGCTGGTTTGATTTTAAAT	203
GGAAATCAGCATTTGCCTGACAGCGCTT	2706
TTAGCCAACCGCGCGCCTGCATCGTATT	427
GCGACGCGAACAGTTCAGCAGATCCGCC	7
AGCTGGCGGATCTGCTGAACTGTTCGCG	234
TTGTGACGGTAAAACGCAAGACACCACG	2219
CCCTCAGGTCGCCTGCAACAACAATTTA	268
ATATTATTGGCCTAATATAGGGATAATA	2955
CTCGCGGAACTGATGCAGTGGGAGGCGA	2039
CAGTGGGAGGCGACCGATTGAAGCCAAT	2858
TCTGCAATTGGCTTCAATCGGTCGCCTC	1
ATGTCTGCAATTGGCTTCAATCGGTCGC	None
TGTGACTGAGTATTGGTGTAGGCGATAG	387
CAATATCACCCGGTTGCCATTATATTCT	163
TCGGCGAAGCTTGGCGCGATCACCACTT	1342
GGCGCCAAAACCGGTGCGCGTAACCTTC	978
CAATTATCCCTAAACAGTTTTTGCAGAA	584
CCGCCAACGTCGATACCGATGCAATTAT	259
CTGGGTAAATTTCTCTGCCATGGTAGTT	1411
GCAGAGAAATTTACCCAGCATACCGGCC	None
GTGCGCGCGCAGACCGTCAAACGCCTGC	None
AAGTCACCTCTCCGCAGGCGTTTGACGG	388
CACCAGGTGGCGGTCGATGTACAGCAGC	306
TACAGCAGCGGCGTTTCGTTTGGCGCCT	319
CCCACGTGGTCTTTGAGGCGCCAAACGA	738
GCCAAAACGTTATACGAAAAATTATTTG	167
ACCATGATTGTCGATAGCAATACCGCCG	None
ATTGTCGATAGCAATACCGCCGACGTCA	533
GATGCGGTACGCAGCCGTTTTGATATGC	841
GCGCAAGCCCTGAAAGTTATGGATGCGG	10
ACTTCCGGGCCGATACCGTCGCCCGGCA	None
TCGAAGAACTATCATATTGCCGTACTGC	None
GTTTGGACGGATTCAAAATCACCCGGAG	61
ACATCAACACCCATGCGCTCAAGGGCCA	1529
TCATGGAAGTAGGCTTCCCGGTCTCTTC	90
GGTGTTGATGTCATGGAAGTAGGCTTCC	170
CGCTCAAGGGCCAGGGCAATCTGCAGCT	631
AGCCAGCAAGTCATTATTTTTGATACGA	158
TTGAATGCCGCCCACCGGTCTACCGCGC	419
CCGCCCACCGGTCTACCGCGCACAATAA	573
CGTTGAGTAGTAGTAGCCCAGTGAAACG	2
GTTCGTTTCACTGGGCTACTACTACTCA	1408
TCACATATCGTTCGTTTCACTGGGCTAC	189
CTTTTAGTGGTACTGGATATGCCGTTTA	866
CGGATACGTACTTTAGCTAATTGTGCTG	747
GATAAAAGAACGAGTGGACATTCATACT	881
TCCACTCGTTCTTTTATCCTTTATTGGA	41
AATGTCCACTCGTTCTTTTATCCTTTAT	70
AAAAGTATGAATGTCCACTCGTTCTTTT	127
GTTATATTGCTTGCGTAATTTAAACATT	976
AATCGCAATGGTGTGACTCAGGACACAT	5173
GTGTGACTCAGGACACATTACGCTTGCG	None
TGTCCTGAGTCACACCATTGCGATTCAT	1
CCAGCGCAAGCGTAATGTGTCCTGAGTC	43
CATATAAAATAAGAAAAAGGGAAAGCGT	870
CCAGAGGTCAAAACCGAAAAGCCGCATC	None
CGGCTTTTCGGTTTTGACCTCTGGCATA	1512
GGCAAACCACAGCTTCGCATGGTTGATT	478
CGAAGCTGTGGTTTGCCCATATCTAAAA	4524
GTTGATTTGAACCTATTGACCGTGTTCG	424
CACGGGCAGTCGGCTGAATTCCTCGTCC	419
ACGGTTTGACGGACACCTTAACCGCTCG	562
ATGCGCTACATACCGTTGGAGGGATCGA	1289
CGCTACATACCGTTGGAGGGATCGATCA	466
TAGCGCATCATAAATATCAAGCACTGCG	907
ATCGATCCCTCCAACGGTATGTAGCGCA	1435
TGCTGGTGCGTCATGAGCAGGCCGCGGT	235
ACGCACCAGCACATGATCGATCCCTCCA	None
ATGCGCCGGATTTTATCGGTATTACTGG	527
CGCCGGATTTTATCGGTATTACTGGAAA	145
GCGGGTTATCGGCCTCTTTTCGCAACGC	2714
GGCCTCTTTTCGCAACGCGGATATAATA	1740
AGGCCGATAACCCGCGATAACGCCCCAG	1037
CGCGACAACGTCGGATCGTCTGTCGGCG	None
ACTATCCAGACGGTAGGCGATGAAAAAG	119
ATTTCCCGCTCAACGTGCGCTCCCTGTC	331
CGCTGAGCAGATTCGCCGGATGACGACG	None
ACGACGCGCGTGCGTTTTATCCGGTCTA	None
GGACCTGGGCCAGATATCAGCCAGTAGA	4
CGTAGCGCCATCAGGCAGGTTTGCCGGA	394
GCGCTACGCTTATCGGACCTGGGCCAGA	3357
CGGCAAACCTGCCTGATGGCGCTACGCT	1046
GGTTAAAATCGTTAACATCTAAGCGCAG	1
TCGGCATGGGTTAAAATCGTTAACATCT	134
AAATCGCTCGGCTGGCCGGTGTCTCGCG	33
ACTTTTTCTACGGTTTTGTCGCTCACGC	109
GCGGTAGTGCGTGAGCACAATTACCATC	32
GTAATTGTGCTCACGCACTACCGCCATG	3436
GAACGTGTGCGTCCAGCACGCAGCCCGG	76
CGCTGCATTGAGCACCTTTTGCAACGCC	244
ACGTAACGAGTCTTTTCCTTTGTATTGT	214
CAGGCAAGAAATCGTCGAATTAACAGCC	2216
AAATCGTCGAATTAACAGCCACTTTTTG	395
TGGCTGTTAATTCGACGATTTCTTGCCT	95
ACAAAAAGTGGCTGTTAATTCGACGATT	2741
TCCTAAAATGCCGCTCGCGTCGCAAACT	8
AACGCAGATATTCGCCGTAAACATTGGC	5841
TTTACGGCGAATATCTGCGTTGATTAAT	None
CCAATGTTTACGGCGAATATCTGCGTTG	None
TAAAAAAGCCAATGTTTACGGCGAATAT	None
CGTTGTGACTTGCTTGACAAGCTTTTCC	None
CTTTTCCTCCGCTCCGTAAACTCCTTCG	None
TTCCGGGGGGCAACGTTAGTCAATCTCG	None
GTATGTACCATTGACATCCATCACCCAT	None
TACCATTGACATCCATCACCCATGCCTG	None
GTACATACCATTTGACCGGTAGCGCTCT	None
TCAATGGTACATACCATTTGACCGGTAG	None
GATGTCAATGGTACATACCATTTGACCG	None
ATGGAAAATTTTAAACACACTACGGTAC	None
GAAAATTTTAAACACACTACGGTACTGT	246
AAGCCGTTAATGGGCTGAATATTCGTCC	None
TGCCATCAATATAGATACCATCCGGACG	284
GTCTGCGCAACGGCGATCGCCTGCGGAT	None
GAGAAGCGAGGATCATTAATGGTCTGCG	None
ATCAGCAGAGTGACAGAAGCCCTAAGCA	None
GCGCTCGTTGCTTCCTATCGATCCCTTC	None
CCTTGCCTGGCGTGATCGGTGACGATCT	1993
AACAAGCAGAGTGGCAGCTTCCCGAACC	226
CAAATGAACAAGCAGAGTGGCAGCTTCC	None
CATTGGACATTGAATGGCGCAACCTGAT	None
TTGATCCGTCCCAAGAAAATATTGTAGT	58
AAAGCAGCGGCAAAAACGCAAAAATCGA	None
AAGTTGGTCTGTTCTTCCTGGCGTTTCG	None
CTGGTGCGTCAGGGCGATATGCGTTCGC	10
CGTTCGCTGCGTGTTCAGGAAGTCTCCA	None
AACTTCTTTCGGGTCGGCCCAGATCGCC	143
CCGCCGGCGTCATGAACTTCTTTCGGGT	14
ACGCTCGACAGCCGTGTGGCTGCGGCGG	None
ACCCACCACTGCCACAAAGAGATCGCCC	None
GCAGCTACGCCTTGCGCTATCGCCTGCG	160
CACGGCGTACCAGTCGTCTATCTCAGCC	None
AGCGTTTATCTGCGCTGGCGGGCCGCTT	5079
GTAAAAGCGGCCCGCCAGCGCAGATAAA	None
ATTAGCGTAACGCTCAGCAAAATTGCCG	None
TCCTTGGCGCCGAACACCGCGGGGCGGA	None
ACCGTATCGAGCGTGAGATCCGCCCCGC	None
CCTGTTCGTGGCGCTGAAAGGGGAACGC	5389
CGCATCAAAGCGTTCCCCTTTCAGCGCC	None
CCTGACGCGTGTCTTTTACAATCACCTG	None
TTAGTTTGGCTGGCCGAGCATTTGGTCA	None
CTCGGCCAGCCAAACTAACATGAACCTT	None
GCGCGAAACGTCAGATAAGAAAAGACGT	277
AACAGCGCGGTCAACAGGCTGACGATGG	None
GATGGGCCCGCGTATGATCGCTCGTCTG	89
GGCCCGCGTATGATCGCTCGTCTGCAAA	None
GCTGATTACCAGGACAAAAACGTCGTCA	None
ACGACGTTTTTGTCCTGGTAATCAGCCA	None
GATACTCGCGTGACGCCGCCGGGTCTGG	2076
CGCCAGAGCAATACCAGGGCTGGCGACG	None
GCCACAATCGGCGCTTGCGCTTCGCGGC	25
GCGAAAGCGGCGGGCGTCAATGTCGGCG	None
CGTTTATCTCTCCCCCGTCTGAGAATGC	180
CCGCGCGTACCAGGCTTTGGCCTCCTGG	None
GCTTCGCGCGATAAAGACGCCGACAGTC	92
ATCAGACTGTCGGCGTCTTTATCGCGCG	None
ACAAAACCAATCGCCGCCAGCCCGAAGG	None
GAGGCCGACGTCACCATGACAAAACCAA	1
GTATTCTTCGTCGCTTTTCGCGCGATGT	None
AGTGGTCAACCGAAGCGGTTAATGGTGA	None
GTGATGGCGGGCGGTACCGGCGGGCACG	16
GCGGGCGGTACCGGCGGGCACGTGTTCC	None
CGCAACGGCCAGTCCCGGGAACACGTGC	None
ATGCGCAACGGCCAGTCCCGGGAACACG	None
CTTCGGCACTAAATCCGCTTCCATACGA	None
CCAGATTGTAACCGTATCGCCCAGTCTG	None
GCGTAAAGAATGAATACACAACAACTGG	None
AATACACAACAACTGGCAAAACTGCGTT	None
GAACGCAGTTTTGCCAGTTGTTGTGTAT	None
CGTCGCGTTCGGCACATTCACTTTGTCG	1
TGCCGAACGCGACGCATTTCGGGCACGA	None
CCGACAAAGTGAATGTGCCGAACGCGAC	None
CGGCTCAGGTTGCGACAATGTTAGCGCC	1239
TTGGCAAAATTGCGCGTTACTTATCTGA	9
GCTGATAAAATCGCGGTCCTGTTGGGCG	None
CCGCCTTCACGTAGCCCGGCCAACACTG	None
CGCATCCCGTCGATCCGCAAGAGGTCGA	105
CGCATTAATGCCGCCTTCACGTAGCCCG	None
TCGCGCAGCTTAAAGCAATGGGCTTTCA	None
CAACGCAATAAAGACCTTCTGAAAGCCC	None
CTTTACAGGGTGCGTTATCATTGGCTTT	None
GTTCCTGCCGGTTGGATACGAATTGACG	None
TCGCAGGCTGCGCTGAACACGCGAAACA	None
AAGAGACGCCTTCTTCACGCCGCAATAA	507
GAACGCGTCTTGCAGGAATTTTATTCCT	124
AAGGTTCCCGGCGCGCCCAGAGCCAGTA	None
TTCACATCCTGCGTCATGAAGGTTCCCG	None
AATCTTCAATTCATCAGGCCACTGTTTT	4
ATCAAGGCGACGGACAGAAAACTGGTAG	None
GTCAATATCATTGGCGTGGGCAGTTGCC	None
ATATTGACCATACCGTCGGGCAGAACTT	None
GGCAACTGCCCACGCCAATGATATTGAC	37
GATAAAGGCGGGGTGAATGACCTTGAGT	None
GCGCGCTGAACGCATTTCACCACTGACT	None
GGCACCATACCAATTTCATTCTGACAGC	None
ACGGAGAGAGATTATGTTTGAACCTATG	None
TTTGAACCTATGGAACTAACCAACGACG	None
GAACTAACCAACGACGCGGTGATTAAAG	None
ACTTTAATCACCGCGTCGTTGGTTAGTT	None
TGTTCAACAGCGTTACCGCCGCCACCAC	None
CGCTCGCGCACCATGTGTTCAACAGCGT	None
TATAGTACACTTCGGTTGGATAGGTAAT	282
TGTACTATACATTCGGCGGGCCAGTTTA	None
ATCAAACAAAGGACACTTAAACGTATCG	None
TCAGGGTGACTTTTTTGCCGGTGTGTAA	None
ACCCCGGTATTGGCCGGCGCAGGGCGTA	527
CCAAATCTGTGCGTGATACCATGCTCTG	2440
GTATCACGCACAGATTTGGCATCGGCCG	36
CTCTGTACGTGTCTGGTGAATGAGCATG	2156
ATAAGATTTGTGCGCAAATTGTTTTGAT	None
ACGTGAGTGGAATACTGACGCGCTGGCG	1
CGGCCAGAAGTATCGTCTGCCTAACTGT	None
GTCGCGGCGAGTTTTGGTTTGCCCGCGC	None
GCTAAAGTTAACTTTAGACGCGGTGCTG	None
CCAGTAATCTACGGTGAAATTGGGACGA	None
GCGCCGCAAACGCTGCCCGTTGCCGACG	None
CTAATCAAATTATTAACCAAAGTATTCG	None
CGTAAGGCCGTCAGCCTTATTAATGCGA	1869
CGATGGAACCGGAGATGGAAAAACTCTC	None
AACGCCTTTGCCGGACAGCGCGTTCAGG	55
TCGGCAGCGTAAGCTTCACGTTTGGCTG	None
TTGTCGCGCAGGTAGTCAAAACCGTATT	None
CGCTGATGCGTATTTTCGCCTCCGATCG	None
CGATAAACTTACCGGCCTGATAAGACAT	24
GATGCAACAAGATGAAAAAACTGCAAAT	650
CAACAAGATGAAAAAACTGCAAATCGCG	2432
AAAAAACTGCAAATCGCGGTTGGGATTA	35
CGCATCAGCGGCGCGTTGGGTAATAAAA	3203
TGTCTATCCGGGAATTGATATTCCAGAG	228
CGCAAATTGGCGTAATTTACGAATAATC	585
TCGCCGGTTTATTTGTATTATCCCGGCC	113
CGCGCGGCCGGGATAATACAAATAAACC	1818
GCACCAAAACTACGCGTATTTATTGATT	1018
ACAAAAATAATCAATAAATACGCGTAGT	160
GCGATATTGCCGTCTCAACAGAGCCATC	336
GCTCTGTTGAGACGGCAATATCGCCTTA	547
GGCCGCCGAAGAGAAACGAATCGCCAGC	16
AATTAACTGACAGCGTTTAGAACAAAAT	52
GGCGGAAGGGGCTAATTTCCCCCCAGAC	1119
GGGCTAATTTCCCCCCAGACGACCGGTT	1095
TCTGACGTGACCGTCGTAAACTGTCCGA	94
GAGTAAAAATGTCTGACGTGACCGTCGT	None
CCGCTGGATAGTGAAAATGGTCTGGTGC	None
GTCTGCAATTGGCAGGTTGATGGAGAGC	279
GAGAGCTGTTGGATCAAAAACTCTATGC	None
CGCAGCCACGTACGCATCTTCTCATTGA	1649
CGTACGTGGCTGCGCATAGAGTTTTTGA	332
AGAAGATGCGTACGTGGCTGCGCATAGA	1419
CACACCCAGGTCCTATTTGAACACCCTC	512
TTATTGATAATAACGGCGCACCGGATGC	1081
CGAAAAAATACGCTCACGCAGCGCCCGG	None
TTCCGCTATTGCGTTCAGGGCGGGCTGC	9
GTTGAGCCAGGGCAGCCCGCCCTGAACG	59
ACGGTTATTCCGAGGTCAGCGAAGGCAT	None
CCTTCGCTGACCTCGGAATAACCGTCAT	5
AGGTATACCGTAGCCTTAACCGGCGGTA	None
GGATTGTAACGTAAAAAAAGAGAATTTC	15
ATTAGTGCGTATGATAGCGTCACTGGAG	78
CGTATTGAAGAAGATCTGAAGTTAGGTT	1066
TCGAACTGGAACGTCAATTCACCTTTAA	1009
GATACCGTCGGGACGTTTGAAATGGCGC	287
CTTGCGCCATTTCAAACGTCCCGACGGT	535
TACAGCAGTCAGAATATCAAACCCGGCC	154
TTTATGTACAGCAGTCAGAATATCAAAC	10
CGCTGATGTTGCAGGGTGATGATCAGCG	129
TTGCAGGGTGATGATCAGCGCCAGACGA	822
ATCAGCGCCAGACGATTGTCCGCCCATA	240
GGCGGACAATCGTCTGGCGCTGATCATC	8
AGCGTTAAACAGCTCTGGCGCTGGCAAG	158
CCCCATGAGCGTTAAACAGCTCTGGCGC	2
GAAAATCATCGGCATAAGCCGGATCAGG	62
CAGAGCGTCCAGTAACGCATGAGAGGGC	None
CGTTACTGGACGCTCTGCATTTCGCCAC	122
AGAGGGCGCGTCGACCACCGCAACAGTG	412
ACGTTGACACAAGGTGTTGAGCTGAGCG	560
AAAGACGCTCAGCTCAACACCTTGTGTC	None
TTGCAAACGTTTGTCCCCTACCGTACTG	None
GCGATGATGCCAATAACGACCATCAGTT	1238
ATGCCAATAACGACCATCAGTTCGATAA	2097
CCAATAACGACCATCAGTTCGATAAGCG	1356
GTCGTTATTGGCATCATCGCCATTTTAA	319
GAAAAACAACGCGGTTTCACGCTTATCG	2345
ATTTTCGCTGCGTTACATGACACGGCAA	338
TAACGCAGCGAAAATCTTCAGAATCCGC	76
ACACGGCAACGTTATTGCGAGGCGCTAC	605
ACGCGGATCTACGGACAGGTGATTTATA	2519
GCGCTGCGCCGTCGGGTCTATAAATCAC	231
CTCTCCACCCGATGGCGCTGCGCCGTCG	2263
AAAACCATATTATCGCCTCCGGTTCGGT	298
AAGACCTCTTCAACCCAGCGCTTGCCGC	2210
CCACGGTGATCACTCGTGAAGACGGCGT	892
GGCTTGCGTATCTGCCGGCAAAAGTTGC	19
CTGGCAACGATATCACCGCGCAACTTTT	1
CGTTCCAGTAGCGCGTCACGTCGGTCGT	None
CCGCCTCGCCGTTATAACCCAGACGACC	23
CTACTCTGAAGCAGCTATAAGCACCACT	32
TTGCCAGATAAGGGTTGGTTGGTAGAGG	None
CGGAGAAGGGACGCGTCGCGCCTCTACC	None
ATTGCCGTCCGGATGACGAAAAACCGTC	81
ACGAAAAACCGTCCTTGCTGGTGGTGCA	1515
CACCACCAGCAAGGACGGTTTTTCGTCA	32
CATCGATCCACGGACCGCCAAACTCGCC	72
ACATGACGCTGTTTACGACATTACTGGT	328
ACGCTGTTTACGACATTACTGGTGCTGA	3011
TCGTAAACAGCGTCATGTCATCTCCTTG	934
ATCGAGCTGCCAGTGCTCGCCCAGCTTA	186
CGTAATCCGACGGAATAGCGCCTCCAGC	263
TTGCGCACGATGGGAATGACGGCGATCG	82
GCGATCCGTTGTACGATCCCAACCGCCA	None
GCGAGCCGGTAAGACTCAGTAAGCCAGA	457
TACCACTTGCCGTTGATGCGGTGCATTT	154
CGGTGCATTTCCGGTGCCCAGATGAGCT	274
AGCTGGCTCATCGGGCCGCTTTCCGGTT	961
AGCCAGCTCATCTGGGCACCGGAAATGC	268
ACAGGCTGGAAATCCGCCGGGCTAATTC	None
GCAAACTGGCCAAACCCGTTTATTGAAC	465
ATAGCGCCAAAAATAATGTTACATCCGG	222
TTACATCCGGCGTCACCCATGCCATACC	2173
CCATACCCGATTTTCTCTCTTACCGAAA	220
GCATGGGTGACGCCGGATGTAACATTAT	26
GATAAGGGCAGACTTTCGGTAAGAGAGA	326
GGGAGAAGTCTCAATGGATAAGGGCAGA	412
ACGCCGCTGATATGGATAAAATGGTTAT	258
GATAAAATGGTTATACGTGGGAAACTGT	1
GTTATACGTGGGAAACTGTGAGGCAGAT	358
TGCCTCACAGTTTCCCACGTATAACCAT	6969
GTGGCGTTACTTTTCCGCCCTCCCCGTC	165
CCCACTGATCGTGGCGTTACTTTTCCGC	None
GCGGCGGTATTGATCATTATGCTGATGA	205
GCAACTAATACGTACAGCACCCAGTAGT	500
CGATTGCAGGCTTTATTGCCTTTCTGAT	196
CGATAAGCTGAATATGGCGGTTTTTCAG	63
GCGGTTTTTCAGGCCGCGCTTGAGCTGC	49
GACAGTCAGCAGCACGGCGAGCAGCTCA	681
ATGGACAGTCAGCAGCACGGCGAGCAGC	785
CAGGTGCATTCGCGGCCACATACCATTA	None
ACGAGTTGCGTAAAAAGAAAGCACTTGT	345
TTAATTTGTTTTTATTCATTATTTATGC	1475
AATAAAAACAAATTAACATCTGTAAGGG	2870
CATAAATAATGAATAAAAACAAATTAAC	1854
CATAAAAATGCATTTAATCTACTGTTGA	407
CATTTTTATGCATAAATAATGAATAAAA	1858
ATTTCTGTAAAATTGTTAAAATGTGCCT	4117
GACAGAAGGTGAATACTTTGTTACTTTA	None
GCCTACAGCAAAATCCGCCAACCAAAAC	None
TGATCGAGCAGCAGCTGGAGTTTTTAAT	None
TTCCCTCAAGGATTAAAAACTCCAGCTG	None
GCGCGTTTCGAGCAGGTCAAACTGGGAT	None
CGCTGGAAGGCATTGCGGCTTATTACGC	186
CCTTCCAGCGCATGGCGCGTTTCGAGCA	None
TCAGAACGTTTCCAAAATGACGTGGATC	35
ACGTGGATCCGATCGAAACTCGCGACTG	169
ACCGATTCGATCGCCTGTAGCCAGTCGC	None
TAATTACTGGCCCCTGCGCCTGCCGCGA	None
CGACGTTCCAGCTCCAGATTACCCGGGT	116
ACCGTGCTGCGCGCGTCTAAAAAAGACC	30
GCTATCGAAATCAAAGTACCGGACATCG	None
TCCGGTACTTTGATTTCGATAGCCATTA	None
AAGTTGAAATCACCGAGATTCTGGTCAA	765
GAAGTCCCGTCTCCGCAGGCTGGCGTCG	None
ATAAGTGCACCGGTCTCGGTTTTGTCGC	None
TCCGGTACGTTAACGTCTTTCACGCCCG	41
TTGTCTGACATTCGCCGTCTGGTGATGT	1
GAGTTTGTGAGGTTATTAGCGAAAGCGA	159
TTACAAAATTGTTAACAATTTTGAAACA	None
CGCCCGTATCTTACAAAATTGTTAACAA	3373
ATGAGTACTGAAATCAAAACTCAGGTCG	None
AGTACTGAAATCAAAACTCAGGTCGTGG	None
GCCAAAGGCCGTAAAGTGAAAGTGGTCA	3
ATCGCGTTGTCGAAGTTGATCACGGTTT	None
CGGAATAAACGGTAATTGGATCGGACGA	None
ACCAGCATACGCTTCGGCACTTCTTTCA	136
CATGGCAAATCAGATGTGTCAAATGATG	None
GCAAATCAGATGTGTCAAATGATGGCGA	38
TGTCAAATGATGGCGAAGGATAACGAAA	3
CTTTGAAAAACGTACTGCTGCGGAAACG	2636
ACAGACAAAGGCACTACCGACGGCATAA	1886
AAACAATTAGTTGGTCGAAAATGACAGA	244
AGGTTTGATATATGAAACTTTTTCTGAC	462
AAACTTTTTCTGACAACAGCAGCGCTAA	368
CCGGAAATCAAGGTCGCAGTTAGCGCTG	None
CCATGCCGGAAATCAAGGTCGCAGTTAG	265
GCATTTGCCAGCGATCCCGTCATCCCCT	66
ACGGGATCGCTGGCAAATGCCATGCCGG	329
GGCACCGGGAGCTGCCAGTCTTCTCGTC	None
CGATGGCCTTCGCGCCAGTCACGATTGA	1918
GCCTTCGCGCCAGTCACGATTGAAGCGG	792
ACTGGCGGCAATTTCTGCCGCCGGAAGG	22
TTAAGCGCTCTGTTACTGTCGTTACCCT	105
AAAAAGGTTATGTTAAGCGCTCTGTTAC	None
TTAGCGGCGGGTTAAGCGCAACGCAGCA	134
GGACGATAGTTTAATTTTTAGCTAATGT	None
AAAATCCTGTTATTGTGCCTTATGCGGT	None
GCTGCGCTTGTCGAGCTGCTGAAGACCC	14
AAGCCGCTTATGTTAAAGCCGGTTTTCT	None
TTAAAGCCGGTTTTCTCGCTGCTGTCGC	499
GCTTTTTCTGGGGAGACCAGCGGGGAGG	None
GTGCCCAGCAGTTCAATGGCTTTTTCTG	None
TTGTAACCACCCTGCATGGTGCCCAGCA	None
GTTCTTACGCTGATGATGGCTGGAAAAA	2147
ACAGTGAAAATTGGGAAGGCAAGGATTG	352
AGCTGGGATAAATTTTGTTTGTTAATTA	885
AAAGAAGTTGAGATGGATATTGAATAAG	188
GATATTGAATAAGCTTTAAGGTTCCCAT	1899
GGAACCTTAAAGCTTATTCAATATCCAT	None
TGTATAATAATTATCATTATACATGCTA	None
TATAATGATAATTATTATACACTTTATA	34
TAGTAAATTTACACTGCTAGCATGTATA	227
CTATCATTATGAATGTAGTAAATTTACA	12
GGTAATTATCGCAGCTATGTAGAGGAAA	43
CGTCACCGCTGCATTGTACCTATGGGTA	211
GATTACGAATTTCTGCGCGACGTTACCG	None
TCGATGGGCCACGAGGTGGTCGGTCACT	1782
GACATTCGTACTTTTACCCCTCCGGTAA	778
GGCCACGAGGTGGTCGGTCACTGGTTTA	991
CCCTGCTCGTTGCCAGGAGCGTTCGCTG	23
CCGCACAGGGATAAACTCTCTTCATCGT	None
TTAATTTGATTGAATATAATCGTTATGA	793
AACATCAAAAAAGCAATAGAGCGCGTAC	None
CCGCCGGGTACGCGCTCTATTGCTTTTT	845
ATGGTCGTACCGCTCGTTATTGGCGCAG	228
GTCGTACCGCTCGTTATTGGCGCAGTCA	1245
ACTGCGCCAATAACGAGCGGTACGACCA	1710
GCGACAAGCAACTTAGTGAGCGTAATCG	None
AAAATGATAGTTATCGCCGATGATTTTA	48
ATAGTTATCGCCGATGATTTTACCGGAT	49
ATTTTACCGGATCGAATGATACCGGCGT	49
ACTTCCGTTCTCGCCCCCTTCTTCGCCA	62
ACTAACACATCGGCGCGGCGGGACGGTT	229
CCGCCTGATCTGCGGGCATCGCCCGGCT	None
TATTGTGGAGACTAAAACCGTTGCCATT	549
GCAACGGTTTTAGTCTCCACAATACATC	None
GTAATGGCAACGGTTTTAGTCTCCACAA	None
GGCGATCCAGCGGGCATTGGGCCGGAAA	1702
CCCGCTGGATCGCCCATGGTAATGGCAA	1163
CCTCGCAACGTTGAAACGTTTACAGGCG	951
GTACTTTACACCGATAAACTAAAAGTGA	2338
AGGGGCAGTATGATATGGTGGTGGCGAT	None
CAAAATCTGAGAGCATGGCCGTATCGAT	None
AAAGGACAACACCGTCTGGATCTCATTG	6
AGATCCAGACGGTGTTGTCCTTTCATAA	35
GTTTTTCAGATACGCCACAATGAGATCC	29
CGTCAACCGCCTCAACCAGCTGTTCTAC	230
AGCAGGGCGTGATCAGCCGTAGTCATGG	None
GCGGTGTGGCGCTGCGACGTTTTGAACC	326
TTTGCGCCGATAATGGAGCAGGTCTCCG	191
GAGCAGGTCTCCGACAGGATCTCGGTCA	1397
AACTCTATAACGCCAACCGACTGACCGA	1213
GCTATATCGCCTATATCGATGAACTCTA	1031
GCTTTAACAATCTGACGAAAAGCCTGAG	2778
CAGTTTCAGCTTTTTCAATTTTTATCAC	362
GTCATAATGCCGCCGTAATAGGTCGGAA	3270
ATTAAATCCTGGTGATCGGTTTTTTCAT	None
ATACAGAACGTTGTCTACGGCAAAGTAC	509
CCACATCGTATTTTCGGCCATTGGCTGA	1565
TGGCATGAAACGCTACACGACCAGTTTG	121
GCCGAAAATACGATGTGGCATGAAACGC	547
GAGGTATCAGCCAATGGCCGAAAATACG	313
GGCGCAACATCATAGCTAACAATGACCG	49
CCGCTAAGATCGCGGTAGCTGTCTTCGC	242
CGCATAGCTATTTGCGCATAAGGCCATC	None
CGCAAATAGCTATGCGCTTACTGAATCC	2000
GCCATCAGGCTGCCAAACAACACGGGTC	1030
GCCTTATGCGCAAATAGCTATGCGCTTA	191
AAGACGTTTTTCAGACCCGTGTTGTTTG	1
CTAACGTTGACTTTCCCTGATGCCGTGG	None
CTTAGACACCCGCCTGTTCATTATAAGG	31
AACAGGCGGGTGTCTAAGCTTAGACCCT	717
ATTATGTTACGCCGTGATTTCTTAAAAT	1154
TTACGCCGTGATTTCTTAAAATATTCAG	None
CAACCCCCAGCGCCACTGAATATTTTAA	2676
CGAGCAACCGTATGCAGTTAATTGTTAA	274
TCGACTGTCCGGCTTTAACAATTAACTG	1732
GATATCAACGGTCACGCTTTTTCCTTTG	2749
GCGAGATGGATCATGGCAACATGGATCA	645
CGCCAGCGAAAACCGGTAATATCTTTGT	13
CCAGACAAACGGTAATATTAGCCAGATG	2
CCGAAAAACACCAGGATATCGCTACGCG	10
CTGGTTGTGGCCGGATTGCTATGGCGCA	56
GGGTAGTACCAGGAACCGCCAATAGCAA	None
GCAGAAAATAACGCACGATCGCCACGAT	454
GTGTCTTTTTATGGCAGAAAATAACGCA	456
ACGATCACACATGTTAATTCCTATACTT	2611
CCGCGAATGAATACGTTTGCTGTTATAC	325
AATACGTTTGCTGTTATACTGCGTGCCT	None
GTTATAAATATGAAACATACTGTTGAAG	23
AAACATACTGTTGAAGTCATGATCCCCG	43
ACTTCAACAGTATGTTTCATATTTATAA	None
ATCCCCGAAGCGGAGATCAAAGCACGTA	2071
AGCCACGCAACAGACCTACCAGCACCAT	887
AGGAACCTGGACTTCACGGCACAGGTCC	31
ACCGCCTCCAGTTATGGTAGCGGCATGT	1346
GCGATAACGCTGAGCGTAGTCGATACCG	1049
TATTTCAGACTTAGGGCGGAAATACCCT	3057
ATAATATGCTCAACTTCCAGAACATCTA	3365
CTCAACTTCCAGAACATCTACCGCATAC	407
GTCAAAAATGCTGGTGGAAGAGGACCCC	None
CACTATGGTCAAAAATGCTGGTGGAAGA	391
AGTGTATCTATGTCTTTCATGGAAGTTA	None
AAAGACATAGATACACTCATCAGCAACA	None
TGCGTTGGGCTAATATAGGGCAACTCCG	None
GTTTAAATAATTACGGAGTTGCCCTATA	None
ACCATTGCGCTGGAACTTCAACAACTTA	738
CCGCGCAACGCCTGAACGCCGCCGGGAT	1
GAGCAGGGAAATCGACCACCATCGGTAT	None
GTGGTCGATTTCCCTGCTCCATTTGGCC	None
AGCTGATAATACCGATGGTGGTCGATTT	594
AACGCGCGCGGATGCTCTCCGGTGGGAT	729
CTGTGCCGCAATATCGGTATTATTCAGC	52
ATGCAGCTTTACTGGGTTGCCCTTAAAA	2840
CAGCTTTACTGGGTTGCCCTTAAAAGCA	631
CTTTTAAGGGCAACCCAGTAAAGCTGCA	270
CGGATCTGGGGGCAAACGCTGGTGCCGC	719
ACGGGCGGCACCAGCGTTTGCCCCCAGA	None
GTGATGACGGGCGGCACCAGCGTTTGCC	6
GTCTGGTCAAGGGGAAAAAAGAAATTAT	866
CGTGCCGCTGGTGGGTTGACACCAGCCG	291
GCCTGAAAATAGCGATAGCGCCAGCAGC	997
CTGCTGGCGCTATCGCTATTTTCAGGCC	None
GATGCTGCTGGCGCTATCGCTATTTTCA	3933
AAGAATTTATGGATGCTGCTGGCGCTAT	430
GTTTTCAATAAATGCCGGATTGAAATAG	None
CCGGATTGAAATAGTCGCGCGCCCATGC	None
GGCGCGCGACTATTTCAATCCGGCATTT	307
CAACGTGTGTGAACGTGCTGCCCAGCGC	913
CGCAAAAGGCAACACCGGGTATTTTATT	31
AGAGTGCCGATGCGCAAAAGGCAACACC	None
GACGCATCTTTGGCATCGCCGTGAAAAA	726
CCAAAGATGCGTCCATATCGATAAGCAA	97
TTTATCCCTGCGGCATGCGCCAGCGAAC	76
CCGCAGGGATAAACATCGGCACAACGCG	None
CGCCAGCGAACCGCACAACAGGCAACAA	12744
AATTCATTGGCTAAAGCAGGGTTGCTTT	715
CAACCGCAACATTCTATCTGCAATATAA	66
AGGATGATGCTGAGAATATTGGCGTGCA	211
CGACCATCCTGAAAAATGAGGATGATGC	52
AGGCCGGTGATATGTACGGTGCCGTCTT	None
TACGGTGCCGTCTTTGGCGGTGTCTGCC	None
GCGGCCAGTGCCACAGTGAGTGTTTTTA	5197
AAACTCTCCTTAAAAACACTCACTGTGG	109
AAGGCTGCTAACAATTTTAAAAATAATG	734
CAAATTTTTTTGAATAAAAAATGATCGT	92
ATCGTGGTCATAGTGTGTTGTCGGCCAA	1177
TTTTTTTGGCCGACAACACACTATGACC	1072
TCAGCATGTTTTTTTGGCCGACAACACA	114
ATGTCAGCATGTTTTTTTGGCCGACAAC	None
GAGGAGAAGTTATGCTGGGATGGGTCAT	55
CTGGGATGGGTCATTTCCTGTCATGACG	8
GGTCATTTCCTGTCATGACGATCGGGCG	10
ACAGGAAATGACCCATCCCAGCATAACT	336
CGGCTGAGCATATTTACGCTTAACCCAC	169
GAGGGCGTCACACATCATGCGGCTGAGC	None
AGTTTTGATCAATACCATTGACGACGCT	329
ATATATGGTTATGCGCGTTGTTCTTATC	3
GTTATGCGCGTTGTTCTTATCTTGCTGT	343
CGCGTTGTTCTTATCTTGCTGTTCTTTT	906
GCGGCATCTTTCGTCGTTTGCATATAAC	86
CCGAATTTAAAGGCATAATAATCAGCCG	None
GCCTTTATCGATAAAGCCCACACCGAAG	None
TCCGGCGCGTTATACACCGGCGTGTCCT	65
TCGCCAACTTCAGCGCAGTGCGCCGCCG	167
ATTCTGGAGCCGCGTTCAGCCGCAATCG	369
CCTCCGGTATTCTGGAAAACGAAGCGAT	2082
GCACAGGAACCTTCGTAGTGCAGGTCCG	301
CTGCAAGGCAAGCTCCACCGCGTAAAAG	245
ATTCGCACCATGCTGCAAGGCAAGCTCC	433
TAACGCTTTGATTATCGATCAGACGCGC	11
CGTTACATTAGCCCAGTAGACAGGGGTT	740
AGGCAAAAGCCCGGGCTGATGTGGTGAT	316
AAGCTGGTCGATGAGGCAAAAGCCCGGG	796
GCCGTCGTGCAGGTTGCCCATGGTGGGA	883
GGCAACCTGCACGACGGCCATATGAAGC	56
GTGGGAACCAGTGCGACGCGTTTACCTT	None
CTGGCGCAGCAGCGGCAGGGTTTCAATG	576
ATCCTGCCCGATGGCGCTGCGCTTATCA	5026
GCGCTGCGCTTATCAGGCCTACATCCGT	181
CGCAGCGCCATCGGGCAGGATCATCAAG	402
TAGGCCTGATAAGCGCAGCGCCATCGGG	None
ACGCGTCGCGTCGCCATCCGGCACGGTC	331
GCGACGCGACGCGTCTTATCCGGCCTAC	1686
AACACAGCTTTCACTAATTTTTCTGACC	84
ACCACAAACCGGCACGGCGCGTTCGGTG	75
CCTGTTCCGGGGTGGCGTAAGCCATAAA	123
CCCAGAGAGTCGCCAACCAGCATCACAT	2045
TGATGCTGGTTGGCGACTCTCTGGGCAT	2690
CAAGCAAGAGAAAAAACGCTTCGCGACA	77
AAACCCACCACCATTTCACTGCTGCAGA	5925
ACTGTTAGAATGCCGGGAAATATAACTT	65
CTGTTTGGCGATGAAGTCATTAACACCG	830
CGCTGGGTATGGTTAAGCAATTCTTCGG	None
GTTAAGCAATTCTTCGGGGGCGAGAGCG	55
TCGGCGATAGCCTTCAGGGCGGCATTGA	47
CCGCCCTGAAGGCTATCGCCGACATTCC	774
ACGATCGCGTATATCGCGCTTGGCAGTA	58
ATGACCACGAAACGTTGCCACTTCGATA	102
ACCACGAAACGTTGCCACTTCGATAATT	750
ACGATTATCCCGCGTGAACAGCACGCTA	477
TGGACGGGCGACGGCTTGTTCTGCCTCG	None
ACACTACCGAGGTGCGCTATTTTTACCC	None
TATGACACTACCGAGGTGCGCTATTTTT	26
CGTCTCGCTGAGCTATGATTAGCCGCTA	2
GCAATCACAGCGTCATGAGGCTTATCGC	261
GCGAGGTCTTATGGCAATCACAGCGTCA	None
CGAACGCGCCAAATTCCGCGTTGCGCAC	None
CAGTTCGCCGGATGGCGACGGCGCGAAA	None
GCGACGGCGCGAAACGGCCAATATAGTG	None
ACTGACTCACACTATATTGGCCGTTTCG	653
GCGTAATCAACTCCGGGATGAAGTCGAT	5430
CTTCAAGAATACGCTTGAAGTGCGATAG	14
AACGAAGCCCAGCTATCGCACTTCAAGC	6
GCGAGAATACTCAGGGACGATGTTTTAC	None
TTTTACGGTTTTGCCCTTCTTGCATGTT	82
CAAGAAGGGCAAAACCGTAAAACATCGT	None
CATCTGCTATTTATAGCGACCTGATTTT	187
ACGTGCGGGGGAAAAACGTGTAATGGCG	217
TTACAGGCAGATTTCCGCCCGGACTGCT	166
CGCCGGATTGCGTTTCAGTCAATTCCCA	851
CGGATATTTGCGTTTAGTATTTTCTGAT	None
TCGAATACCAGACGGTATCGCCAGGCGT	1200
GGGGTGAAAATAGCATCGACATTCCTTC	None
CTATTTTCACCCCCTTTACAACGCGCTA	75
TCGATGCTATTTTCACCCCCTTTACAAC	None
AAGGAATGTCGATGCTATTTTCACCCCC	10
CGGGTGAAAAGGCTGCGGGCTTTGGTAA	79
CGCCAGCCGCCGCGCGGGTTGTTGCAGT	66
ACGCCGGTCAGTGGCTGCGTTCGCGCGT	None
TAGCGTAAAGCCCGGCTGTCGAATTCGT	322
GGCGGCGCGCCAGGCGATAATTTGCGCG	249
TCTGAGCCAAAACGGCTGTTTTTTGCGA	10
GATTAACACGATGCTACAATGCGGCGCA	1651
CTACAATGCGGCGCAAAGAAAGTTAACC	242
CGGCGCAAAGAAAGTTAACCCCGTGGAG	316
ACGTCACAAACGGCTCCACGGGGTTAAC	2
AAATTCATCCAGTATCACCAGCCCCACG	None
ATTAACAGCCTGAGATCGTCACGGAGCC	None
ACAGGCGTACAGTCGTTACGAGGGCTAA	1404
CCATGCTGCAACGTCTGGATAGTGAACT	649
TCTGGCCGGACGATCCGGCGAATACGGC	1003
AAGTATTCGTGACGTGTTATACGTTGCC	2186
TATTCGTGACGTGTTATACGTTGCCTCC	1740
GCGATTAACGCCTTATCTGGCCTGGAGG	None
AGTAAATTGAGAGATTTCTTCTTCTGTC	None
AAATCTCTCAATTTACTCTTTTGCCGGA	24
AAGAAATCTCTCAATTTACTCTTTTGCC	None
AATAGAGAATCGGGCCTTTGCGCCTGTA	22
GCCCGATTCTCTATTCTTCCGCCAGACG	None
TTGCGGAGAAAAAGCATGGCGGGGAATG	39
CTTTTTCTCCGCAACATACAGGCGCAAA	1637
GCGGGGAATGACCGCGAGCCGATTGGAC	None
ACCGCGAGCCGATTGGACGTAAGGGGAA	None
CTGCCGACGACGGCTCACCTTTTGTTTC	1046
ACGACGATTATGATGATGACTATGAGGA	None
GCGAACAGCACCACAAAAACGATAAACA	1141
TCTGGCTCAAGGTTCACCATCCGGCCAT	750
GCGCTGATCATGGATGCCCGTTACAGTA	528
ATAGGCGAAATATCGTCGCAATGGCAAG	None
ATGCTGCGGTTATAATAATAATTATCGT	None
CTGCGGTTATAATAATAATTATCGTTTA	2296
GTTTACGTTATCATTCACTTTCATCAGA	82
ATAACGTAAACGATAATTATTATTATAA	None
AAAGTGAATGATAACGTAAACGATAATT	81
GCGCGTCTTAAAACTGCTCAGCCAAACT	26
CCGCTAACCGCTGTGGCTACTACAACTG	100
TCTGTCTATGCACAGGCGGCGGTTCAAC	3515
CACAGGCGGCGGTTCAACCGAAAGAAGA	3330
GTTTCTTCTTTCGGTTGAACCGCCGCCT	21
GTCGGAGCCGGTCCCCAGGCACTTTCCT	None
ACGGCGTCTTACACTTATACTGATGCTG	4565
CAGGAAAACCACATTCATTCCGATACCA	52
AATGTGGTTTTCCTGCATCGCAGCCAAC	540
ACCAATAAGTCCGGTGACGCGACCTGCG	27
GTTCCGGTAAATCCACGCTGTTAAAAAT	224
CTGGGCCGCCATCAGCCGCCTTCCGAAG	168
GCGGCCCAGCATTTTTAACAGCGTGGAT	None
GAATGACGGTGCGCGAACTGGTGGCGAT	49
CGTGATTTATATCCTCTTACTCGCCGCC	15
GCGCTCTCGCCGCTGCTGTGGCAAATGA	2039
AATACGGCGCAGGCTGCCGCTATCGATC	None
GCGTGGCGGACGTGCCAAATTATAAGCT	None
TGGGTCTTCGCACTGAACCCAATCTCGA	238
TTTTTCTGCCGCAGCTTCCAGATTCAGC	436
AAGCGATCGTATTGCGCCAGATGTTTTT	None
CGGCTTCTGGCTGGCGATGAAGCGATCG	643
CCGGATGGCGGCGCGAAAAGCGTCTTAT	129
GCGGCGCGAAAAGCGTCTTATCCGACCT	1
GCGGCTTCGCCTTATCCGGCCTACAAAG	None
TCAGCCAGCAGGCGGCAACAAACAGCGC	6
GGTTAACTTCTCCGTTGCGCTACCGCGC	476
TCGATATCCGGTGACCAGATAGCCTGTT	505
TCGGGTGGCAGCCATGCTCAACCCGACC	None
CTCAACCCGACCTACAAATTACACAATA	6445
TTGTGGCAATATTTTGTAGGCCTAAAAA	759
CAGAGTTCCCTCGATAAAACGTGACAGG	877
GATACAAAAATAACACCTGCTTCTTGCT	214
ACTTATCGATACAAAAATAACACCTGCT	706
TAATAAAAAACAACTCTATTAAAATAAA	20
TTACGCGTCATTGCTATATATTCAGTAC	1841
ATCAGAATTACAGTACTGAATATATAGC	505
TTTTTTTATTCATTTTGACATGTTTATT	2491
AATAAAAAAAGATCAGAATTACAGTACT	950
TCAAAATGAATAAAAAAAGATCAGAATT	3890
TTTATTGTTTTTTTGGCTCTCCCGTCTT	1229
AAAAATGAATACAGCAGTAAAAGCTGCG	45
AATACAGCAGTAAAAGCTGCGGTTGCTG	263
GGTGTTTCCAGCTTTGCCAATGCTGCGG	628
GCCCAGGTTAACGGTCTGGTGTTCGTCG	1
GAAATCGACTTTTGAAGATTCTTTACCG	181
CGCAGTTTTCCAGACCGATATGGAAATC	584
CTCAAAGTAAAAAAATAGATTATATATT	142
GCTCACTATAAAAAATTTCGTCTGAGCA	291
GGCGCTTCCGCGTAGCTATTTTCCGGAC	16
TTAAAGATGATGCCAGCCTGGATCTCTC	None
ATGCCAGCCTGGATCTCTCCCGTTTTTC	41
TAGCCTTTACGGGAAAAACGGGAGAGAT	983
ATAGCTCCCCGGCATAATGTAGCCTTTA	None
ATTTTATCTGCTATTTCAGGTTTTAACC	257
ATCAAAATCTTTAGCGTAGCTGGCACGG	1150
ATGTCATTAAAACGTTATAACCTGGCCG	None
TCATTAAAACGTTATAACCTGGCCGCTG	310
GCGGCCTGGGCGCTACCGTAGCCGCCCA	None
AGAAGGGCGTCAAAATCACCTCGCCTTT	None
CGCTGGACCGGTGGGACGACGATTAAAG	183
CGCGTTTGCAGGGCGATTTGCAGCGTAT	None
AGGCAATGGCGGTTACGGCTGGGCACGG	522
GCGGTTACGGCTGGGCACGGTAACGTGT	31
GCCGCACACGTTACCGTGCCCAGCCGTA	405
CTGAGTGCGGTCAGTATGCCGCTGGCAG	1242
TTGACCGTCTTACTTCCCGCTGCCAGCG	4581
ACAACCATTGCGTATTGCCGGGTGAAAT	96
AAAAAAATAGTTTTGACGATGTTAATGG	None
TTAATGGGGGGCAGCCTTGCCGCACAGG	190
GGGGGCAGCCTTGCCGCACAGGCAGCCG	662
TGCCGTGAAACTTAAGATTATCGGCTGC	87
GTGGACCCCAACGTAAAGGGTTGGTCGT	7
GCTTTCAGAACAGGTATCGATTGTTCAT	None
GCTAAAAGACAGGCGTTATTACACGGCG	None
CAGGCCGCGCCGTGTAATAACGCCTGTC	25
CAGGTTATCTGCCGCTGAGACCGGCAAT	None
CAGGGGACGGGGATTGCCGAAGTCGATT	229
CGCGGTATCCTGGCCATCGATAGCTATT	1085
GCCAGGATACCGCGCATTCCGGTCGCTT	1
TGCGCTAGCCACATTTGAGTATTTATAA	1944
AAAATAATACGGACTTTATTTTTGCTGC	387
GCAGTTCGGTAGTGGCCAAACCCATGCT	3576
GGTTTGGCCACTACCGAACTGCCATAAA	None
CTGAAAGCGACGTTTTCAAGCACCACGA	2950
TCCCGAAAGGTTCCAGGAGCCATAGTAC	280
GCTCGACGCCAGCCAGGGGCAACCATAA	1020
CTCATCAATAATATACTGGAAGCTACAG	1
GTCGGCACCAGGTTGGTGACCAGTTCCG	None
GTTATGCCCCAGTACCATTGGTCCCCAG	None
CCCCAGTACCATTGGTCCCCAGGAACCG	748
TCGATGGCAAAGCGTATATCGACTATGT	None
ATGTCGATGGCAAAGCGTATATCGACTA	None
AGTAAGTCTGAAAATCTCTATAGCGCGG	None
TGAATACCCGCTATTCTAAGTTATTCAG	None
AAAGTTTTACGCATTTGAAACAATACGA	None
CGTAAAACTTTCATAACCTTCTCTGAAT	None
CCGACTTTAGATTTGTATTACCAATTAA	2689
TCGGCATTCTACTCGCCAACGCCGCGAA	586
ATCTTCTGATGAAAACAGACACTTCCAC	47
ATCATTAATTGGTAATACAAATCTAAAG	None
AAAACAGACACTTCCACCTTTTTAGCTC	64
CAGCGGGATAAAACGCCGCTGGCCATCC	60
GCCAGCGGCGTTTTATCCCGCTGCATTA	80
AACAGGATGGCCAGCGGCGTTTTATCCC	143
TTTTGTACCCAGGAAACCGCCTTTTCAA	675
GGTGCTTATGGGCGGCGCGATCGGCGGC	95
TAATACCCTGGTAATTCGTTCAAGTATT	None
AGTGATGACGTAGCGCTGCCGCTGCAGT	None
ACGTAGCGCTGCCGCTGCAGTTTACCGA	414
GTTTTACCTTTGACGATCAGGTGAACGA	None
GTCATATCCCCTTCGTTCACCTGATCGT	40
AAGCGGGAACCTTCCAGACCTTCGGTAT	1286
CTGAAGGAAGAGCCACACCCGCAGGTAC	None
CCGACAAACACCGCCAGCCCGACCGCAT	77
GTCAGCATACTGGTGACCATGGCGACGA	31
CTGACCATCCTACTGGTTCGCCAGCCAA	966
GCGACGACCAGGTCGGTAGGATCTTTAA	52
GCGCTGGATAACGGCCCGGTATTCTGGG	189
GACCCGTTCGGCGTCCTGGTGCTCGGCG	41
CTCGTCTATTGGCTGGATATTGTAGGCA	871
CCCGCGTATTATCCTCGCCGCAAAACAA	73
CGGGCGAAATTCTCAAAATTGAACAATA	2141
ACGTCAGTTGGTTTACCTGGCGTTCCGC	2834
CGTTCCAGATTCATTCCCTGCCAGGTAG	261
AATCTGGAACGCATTGTGGCGCTGAAGC	457
ACGCGCGGCGCAGCGTAAAGCCACACCG	555
TTCAGGGCGCTGGTCGCCCTGCTGCTTA	68
GCTAAGCAAATGTTCAGGGCGCTGGTCG	None
CCGGATTTTCGCCAGCCCGACGGAACCG	513
CAGGATTCCGCGGCGGCGATCAGTTTGT	59
TGACCGCTTTCGGCTATGAATACGGGCA	141
ATCACGTCCGGCTTGCAGTGCTCCAGAA	9
GAAGAAGAAGTTACGCTGCTGCGTGACA	None
AAAATCGGCATCATTGGCGCAATGGAAG	None
CGCTTCCCCATAAGCGCATGATAAACTA	2030
GCATCGATCGATTTCCGAAATAAAATTA	None
CCAGTTAATTTTATTTCGGAAATCGATC	23
CTCCGTCTTTACACCCTGCGGTGAACGA	399
AGATCCTGCGGATTTTTGAAAGCGATCG	455
CCGCGGTGCGTACTCGCCTGACGCATTC	67
CGTCAGGCGAGTACGCACCGCGGCATTG	50
GAAGCCGCAGATGATATTTCTTATTGTG	82
GTGGCACCACGCGTGATATAAATGGTGA	768
TGTTTAGCCATCCGGATGTAGAACAGCT	8620
GACTTTTGTAAAGATGGACAATAAATTT	165
TTCCGGAATAAAGTTTCTGGAAAAAGTA	1096
AATCTGACGTACACAGCAATTTTGCGTT	999
AAAAAAACCACATTAGCAATGAGTGCAC	85
AGTGCACTGGCTCTGAGTTTAGGTTTGG	555
CCAAACCTAAACTCAGAGCCAGTGCACT	167
ACTGCCCAGCAGATGCCAAGCCTGGCAC	224
GCATCACTTTTTCGAGCATCGGTGCCAG	2718
AATTTCTGTTGTTGACCGCCGTTGCCGC	612
TCGAGACCTGTCATCTTCCTTATGCTTG	4264
GCTGGCTGGCATCTTGATACCAAAATGG	5
GCGCAGGATATCGTGGCGCGCACTATGC	64
CGCATCATCGATACCAATATCAACGTAA	476
CGCATAGTGCGCGCCACGATATCCTGCG	None
ATGCGCATAGTGCGCGCCACGATATCCT	196
CGCCCGCGGGCATCCATTACGTTGATAT	19
CCATCGGCCACCACCGTTTTACGCTGGC	8
AATTCACCTCTATCCTTTTGAAAATAGA	1221
CCCAGACTTTTTAGATTGTCATACATAG	None
ACAATCTAAAAAGTCTGGGCATTACCAA	1590
TATGACAATCTAAAAAGTCTGGGCATTA	552
AAGGATACCGCTATGTATGACAATCTAA	2387
ACACTATAACTTTTGAATAATTAACGAA	1228
CGTTTGAAGTCAGTGTGGGAAATTGACC	8
TCCGGAACGTATAATGCTACTATTCGCC	None
ATTTTCTATTATACGGCCTGGCAAGCGC	618
CCGTTCGCTCATACTGATGACAATGGGC	450
CGTTAAGCGCAGTCTATGATAACAGTTG	113
TTAACGTAAGACGGCATCAGCACGGTGT	None
CGCCCTGACGAACGGCCGCAGGCGGAAC	1990
ACCTGGTTTACTGCCTCTCGGGTCACGG	379
TAGATACCGTGACCCGAGAGGCAGTAAA	174
CAGCAGTTACAGAACGTTATTGAGACCG	336
AAAGAGTTTAACAATGCAGCAGTTACAG	43
CAAACGATAAAGGGTAGTGTGTTTATTT	None
CCGCAAAAAGCTGCCCGATGAACAGGCG	None
GACGCGGCGAACTGCATCCGCTTTCCGA	2119
CCTCTCCCAGCCAGTGTTGAAAGATGTC	183
TCGATGCGGGCTTTGATACCGGCGACGG	886
CGGGCTTTGATACCGGCGACGGTCAGTT	None
AATACTCTTCCTGAACAGCACGCGAATA	538
GGTGGCGCATATGAATACTCTTCCTGAA	None
ATCGCAGCTTGTCTGCTCAGTACGAGCA	None
TAATCGTTACAGATACGGTCCAGTTCGC	None
CGCGTCGCGGGCCGTCTGGCAGCCGAAG	3
TCTTCAGATGTCTTGATAGAGATAGCCA	None
TCTTGATAGAGATAGCCATGAATTCTGT	None
GCTATCTCTATCAAGACATCTGAAGACA	None
GACAGAATTCATGGCTATCTCTATCAAG	None
ATTTCGGCAATAATTGTGTAAGTGCTGA	None
TGCTGACAATGGTATCAGTCAGGGGTGT	35
GATCGGAAGTCCGGCGCGCTTTATACCA	None
GACGGGAGCGACAAATCTCACTTTGTGT	None
TGCCGATACGTGTGTGTTGTTACACAAA	None
GGATACGTGGAGGCATAACCCCAACTTA	None
CCTCCACGTATCCCATATTACCGACCCC	None
GCAACTGTTTCCATGCGCGACATGCTCA	None
CGCGACATGCTCAAGGCTGGTGTTCACT	None
TCGCGCATGGAAACAGTTGCCATGATTT	None
CTCAAGGCTGGTGTTCACTTTGGTCACC	None
AAAGGCTTCATTTTCGGGTTCCAGTAAC	None
TGAACTTTGTTACGCGCGCCGAAGATGA	None
CCGAGTAATAAGGCTTGATAACTCCCTA	119
GCTGAAATAACCGCATCCCTGGTAAAAG	None
CGGTTATTTCAGCCATTCTAAAATCCTC	25
CCTGCGCCGGTACGCTCACGCAGCTCTT	None
ATGGATTGCAAAAAAGCGCTGACTGAAG	None
GATTGCAAAAAAGCGCTGACTGAAGCGA	613
TCGCCATTCGCTTCAGTCAGCGCTTTTT	220
CGACGTACAATGTCGCCGGAATTAACTC	88
GCTACCAATGCAAAACCCGTCTATAAAC	289
CAAAACCCGTCTATAAACGCATTCTGCT	2
CGTTTATAGACGGGTTTTGCATTGGTAG	477
CGGCGAAGCTCTGCAGGGTACGGAAGGC	49
CAAGCATACTGGATCGTATGGCTCAGGA	236
CTTGCATCAATACCGAAGCCTTCCGTAC	None
TGGTCGCCCACAACGCGGTTCATCCCCG	None
ACCCGTCAATAGAACAGAATCTTACCCG	None
TGCTAAGTATAGTCTCGTTTAATTTCTG	None
CTGAAGTACGCATGGAAAAATGCGTTGA	None
CGTACTTCAGCATCTTTTCTGATATCGC	None
GAAAAATGCGTTGAAGCGTTCAAAACCC	None
CGTTGAAGCGTTCAAAACCCAAATCAGC	51
ATCGCTTTTTCAACGGCTGGCCCCATAG	122
TCGGTGCCCGCAGAGCTTGGATTCAAAC	None
AAGCAATTAACCATTCTGGGCTCGACCG	None
GCGCACCACGTCCAGTGTGCTGCAACCA	None
TCGCCCGCATGGCGGAGCAGTGCCTGGA	454
CGGGCGACATTTTTACCCGCCACCAGCG	12
GCGGAGCAGTGCCTGGAGTTCTCGCCGC	71
CTGCTGAAGCATTATTTTGAGCTGTTCT	None
ATTTTGTGTATCCACAAAAAAGCCGTGT	None
CGTCCTGAATGATTTTGTGTATCCACAA	239
ACGCGCGGTCATCCGCGAAGCGAACCGA	None
ACCGCGCGTCATCGCCCCTGTCGTGCGC	None
CGAACCGAAGAGAATGTGTATAAAGGCT	None
TGTATAAAGGCTTCAGTATTCCTGAGTA	None
TTGTCTGCAACTCAACCAGTAAGCGAAA	None
CGCTGGCAAATTTTCGCTTACTGGTTGA	None
GCTGCCGTCATGTTGCAATAATTATGGA	None
ACGGCAGCCATGCGCTGGCAAATTTTCG	None
TTGCAATAATTATGGATGGCAATGGTCG	None
CCCAAAGGCCCGGATCTTCCCTTGCTTT	None
GGGGTTGCTTTTGCTGAAGTATCGCCTG	None
ACCGCGGGTATTAACACAAAAGCAGAAA	None
GCGAACCCCACCGGCGGCAATAAAAAAA	None
CTGGCCGCGTGGGAATGGGGACAGTTAA	21
GGGACAGTTAAGCGGTTTCGCCGCGCGT	215
ATACTCAGGCAACAAAAATAGCATCAGC	7
GCTACTCTATGTCATGATCCTGGTCTGG	None
CTGAGTATTCTCTGGAATCTGGCTGCAT	696
CAGCCAGATTCCAGAGAATACTCAGCAT	90
AATGCAGCCAGATTCCAGAGAATACTCA	1226
ATGAATGCAGCCAGATTCCAGAGAATAC	None
AATTTGGTCATTTCTGGGTTGCCCGGCG	183
TCATCGCCCTGATCCCGCTGGGCGGCTA	None
CAAGATCCTGTATCTTCTTTAGGGATTC	1472
GTCAGCCGTTAACGCAGTGGATGAAATT	265
AAATTCGTGACGTTTGTACGCGATAATC	None
GCGATGAAAAAGTTGCTCATAGCGTCGC	None
AAAAAGTTGCTCATAGCGTCGCTGCTGT	None
AGCAACTTTTTCATCGCCATCGTTATTA	None
TCCTTCACTACGAACCCTTCAGCACCGT	None
AATGTCCTTCACTACGAACCCTTCAGCA	None
CCGGTGCGCACAGGCGACACGGTTAATG	4745
GCGCCCATACTAGTTGGGACGATAATGA	56
CATTGGTAGTGTAGCGATGACTTTTGGC	None
GTAACGTCCGCACAGGCTGCTGACAAAA	None
TTGACGATTGCAATTTTGTCAGCAGCCT	None
GGTAATCTGTTCCAACAGGTTGCGCAGA	116
GAAACCGATCTGCAATCTAAAATGCAGC	None
GATTGCAGACGCTGCATTTTAGATTGCA	3174
TCTTTCACATCGCTGCTGTTGTAAGCAA	1642
CCTTCAATTCGACTGGCTGACTTAGCAG	None
CAGAATTACACGGTGATGGCGATATCGT	795
GCGATATCGTCATCACCGGCGTTGCGTC	398
ACGATATCGCCATCACCGTGTAATTCTG	2
GACGCAACGCCGGTGATGACGATATCGC	60
TGGCCTGTTGTTGCAGATTGCATGGACG	None
CGGTGATTGAATCTGGCGTACAACTGGG	30
GGTGAGAATTGCCTGATCCAGTCCAGTA	2295
ATACTGTTATTGGCAATGGCGTGATTAT	1418
ACGCCACCGGCAACTGCCGTATTGTCGC	None
TGACAGGCCGGAAAAGAATGGCAACTAC	None
AATGTGACAGGCCGGAAAAGAATGGCAA	None
AGTGTTAGTAGTCAAAATACTCTTCCTG	None
TCTCCGTCAACGAGCCGTTTTTCCAGGG	5881
GCGCAGGCAACCGGTATTCTGGCGTTTA	206
AAGCGCGCTTTAAGCGTCCGGTGGTGCC	1086
AATAAAGGCGGATTTATCAATCACGAAT	None
GCGGTAGGATGAATAAAGGCGGATTTAT	None
CCCACATTGGTCCCTTTTGTATTGTTGG	676
TGGGCATTAGCGCCAATTACAGCGCCGT	11
TGGTCGTGAATGGTCAAACCAAAATCGG	1225
GTCAAACCAAAATCGGCCGCGACAACGA	5797
TGAACCAGGATCTGAAATATGCGGGTGA	11
GCGGCACAGCGTCCTTTAACGATTGCCC	2621
CAGGCCGAAGGGTGTGAAGCCTGGTACG	353
GAAGAGCTGGCGGTCATGGGCATTGTTG	732
ACCGCCAGCTCTTCCATCTCGTACCAGG	49
CCCATGACCGCCAGCTCTTCCATCTCGT	None
CAACAAACGGCGTAAACGTCCGAGCACT	None
ATCGAATTTGTTTATCCACACACCCATT	None
GGTGTGTGGATAAACAAATTCGATCATT	None
AAGTGGGCCGTGGCCCGCTGGTGGGCGC	293
ATTCCAAAAAATTGTCTGAAAAGCGTCG	None
ACAGACGACGCTTTTCAGACAATTTTTT	None
CGCTTCCGCGCGCCCCAGACTCCAGCTT	332
TCTGAACCACGTTTCGTTCACCTGCGGG	None
ATCGATGGGCTGGCGAAGACCGGGCCGC	49
GGCTGGCGAAGACCGGGCCGCTGGTGAA	None
AGGCCGCCTTTTTCACCAGCGGCCCGGT	None
CCTGCGCTGGCGATCACCGATTTTACCA	895
ACCCGCTCCGTAGAACTTCACCAGACCG	None
CCCGCGCCATGACCCGCTCCGTAGAACT	170
ACCGCATACTTATCGTCAGCGGACAGGT	None
ACTTCAGCGGGGGGCTTAAAATGACCGC	None
CTGGTCATCAATTTGCCTGTCCGTCAGC	None
AGTCTGAATTTCCTTGATTTTGAACAGC	None
AGAAACTGGATATTAATATCGATGAAGA	175
AAGAAGTCCATCGCCTGCGCGAAAAAAG	None
GACTTCTTCATCGATATTAATATCCAGT	None
CGCCGAGATCGGCGAAGATTTTGCGCGT	50
GCGCGCCAGTTGGGCTACCTGCCATGCG	None
GGATTGCAAAAAACACTGGCGCTCAGCG	33
ATCCCTGCCGCTACGGCGCTGAGCGCCA	357
TTGAGCTTATCCGGTGCGCAGGCCGCGC	222
ACCATTAACGCCAGCGATCTGGCGGCGA	87
GTCATTGGCTCACTACTGCTAAGCAGCG	None
CGCGCGCCGGAATATACTTACTCTAACT	1581
TTAGAGTAAGTATATTCCGGCGCGCGCA	None
CGCAAACATAGTAGCCAGGGTTTTACGG	None
CCGTCTATGCTACATGTGATTGACGGTA	None
TGGTGAATCTGACCGTTAGCGACGGTAC	50
ACGAAGATAAGACCACCAGCTACCCTGC	123
GTGTAATGTTGCGCCTGCCTACTATGAG	12
CATAGTAACAATCCTGCCGATGCAAAGC	140
AACATCATCGCCATTATGGGGCCGCACG	None
GGGCCGCACGGGGTTTATTATAAAGATG	2741
AACCCATCAAGGAGCTTGAGCGTGCATT	2359
GGTTCATCTTTATAATAAACCCCGTGCG	181
CACGCTCAAGCTCCTTGATGGGTTCATC	236
TTCAATAAACTTCAACAAGTCAACGCTA	428
CGCTTTGGTAAACGGCGGCGTAATATTA	None
CTCTGCTCGATTGGCCAGCATTATCCCG	1010
TGACGAGTAACGTACTGATAATCAATAA	921
CTGGGATTAAAACAGGTTCATCACATCG	54
AACCTGTTTTAATCCCAGCATAGCGTCT	574
TGATGAACCTGTTTTAATCCCAGCATAG	451
ATCGCGATGTGATGAACCTGTTTTAATC	14
CGGTGAGCAAGGCGTTTTATTGCGATAT	None
TGATTGAGCTTTTCTCTTTTCCCTTCCC	None
ACGCTCGCCAGGTAACGTTGCCGGGCTA	None
GATCATGACCACTCTCACGTTGAATACC	None
ACCACTCTCACGTTGAATACCTCGTTAC	None
CAACAGCACCGTAGAATCCAGGCCGCCG	205
GCGTTCTCGCCACAACACCAGTTGATGC	688
GATAGCACGCAGCGTGACGTCAGGATGG	198
CTGATAGCTGGGTGCGGCATTGCGAAAC	2484
TGCCTGATGGCGCTGCGCTTATCAGGCC	1109
CAGATATTCTACGTTTTTACGTAAGATC	999
CATGCAGGCAAGCTCAAGACTATCGTAG	1377
CAGGCAAGCTCAAGACTATCGTAGTCAT	212
GGTTGATACGTTTCATTCATTGACATAA	279
AAACGTATCAACCCATTAATTGCGATGA	4
AATGAAACGTATCAACCCATTAATTGCG	None
TCAATGAATGAAACGTATCAACCCATTA	57
GGCGCTATCTGCCGCCACTTCATTAAGC	1482
CACTTTCAATACACAACCCAGCGCATCC	369
TCTCCGCTGGCGATTTCCGCATACCGCT	1442
CGGAAATCGCCAGCGGAGACTTAGGGTA	7
TGGAAAAATATTGTGAGTTAGTACGCAA	None
CTGACAGGAGGGCATGTGGAAAAATATT	214
ATTTAACTTCGTAGGCTTAGACTTGCAT	None
GTGACTATACCATACTCATTTGCGCAAT	None
AGTATGGTATAGTCACCTTGCTAAACAA	1904
ATTCGTTAACAGCCTTTTAGCGCGGTTT	36
GCGCTTAAAGCGACAATTTATAAAGCCG	None
TGGCTGACCTTGATCGCAACCGGTTTCT	2025
CGGCATTGACGCTGGCGCGTCACCCTTC	396
CCGCATCCAGAAACCGGTTGCGATCAAG	868
CGCTCCTGCGTTTCAGAAGGGTGACGCG	211
CCAACAGGCGCAGCATCATGCGCTCCTG	None
ATTGCCATCTCCCGGACGGTCTCCATAG	391
GAGACCGTCCGGGAGATGGCAATCATGA	33
AGCTGGAAATTACGGCCATTCGTGCGCA	471
GCCGTAATTTCCAGCTCATTATCGGCTA	None
AATCGCGCTAGAGGTCTTATTTACGTGC	None
ATGGCGTCATTATCATTAAGGCGCAGGA	2
CGAGGCGTTGCCGCCGATAGAACCGGTA	None
GCGTCATAGGTTTCCTGCAACGACTCCT	3
TTTTCGACTTTTTTCAGGACGCGCAGGC	None
ATCCGCAAGCTCGCCTCCGGGTTATATA	None
CTGCGCGCCGGGATGATCCGCAAGCTCG	None
CGTACTAGCCAATACCTGCTCTCCACTC	None
TGATTTAGTTTACCAGCGTGCAAGAGAT	None
ATCCTCGCCCGGCTTATCGTAAGGGTGA	711
GACGGCGGCTGGCGGCCGACAGTTCGTC	1174
AAAAACGAAAAGCACCCACAAATGGCTG	550
GCTGAACGCTTCCAGGCCGCGAACGGCA	203
CCGTTCGCGGCCTGGAAGCGTTCAGCCA	762
CAGTTCGCCGCAGGCGCTTTTGACCAGA	200
AGCAGCTTTCAGTTTGAACAAATCGGCG	235
CAGATTAATGCATCTAAAATGAAAGCCA	183
TTAGGCGGAGAGTCTTGATTTGTCGCCT	504
CTAAGCAGATCCCCTGTTGAACCCGTTC	None
GAACAACCGCCCAGCATGAGTGCCAATA	215
CTGGGCGGTTGTTCCATGCTAAGCAGAT	698
AGTGCCAATAAACAGATCGGTAAAGCAC	None
CGTGCTTTACCGATCTGTTTATTGGCAC	344
CAAGCTCCTGATTCAATATCTGGCAATT	961
ACGGGCAATAGCCCGTCCTGAATAATAT	256
TGTACGAAGCCGCAAATAAAGTTTTTAA	4
TGAAAAAATTCGTTCAGGCTTATCAGTC	607
ACGGTATCTTTGTTGAAGATAAAGATTC	16
ACCGCTAGCGCGATCTGCGCGTCATCCA	512
AGCTCAAGGACGGTTCCCAGGTCGCTGT	7
GGATAGACAAAAGTCTTACCAACGGAAA	None
ATTATGTTCTGCCTAATGAAGCGCTGAG	191
ATTTGGATCTTTTTCATCCTGACCGCAA	16
AAAAAGATCCAAATCATATTAAAGTCGG	559
[truncated: 34,651 more rows]

## Sheet: E2_P2_U_R1
TATCTGCCCGCCTAAGTCAATAAATTTT	866
CATGAACCGCATCAGCACCACCACCATT	29
AACCGCATCAGCACCACCACCATTACCA	35
AGCACCACCACCATTACCACCATCACCA	538
GTGGTGGTGCTGATGCGGTTCATGGATG	95
GTGGTAATGGTGGTGGTGCTGATGCGGT	8
GTGATGGTGGTAATGGTGGTGGTGCTGA	None
CGAGTGTTGAAGTTCGGCGGTACATCAG	35
TACCGCCGAACTTCAACACTCGCATGGT	83
CAGAACGTTTTCTGCGTGTTGCCGATAT	265
CCAGGCAAGGGCAGGTAGCGACCGTACT	194
GTTGGTAATTTTCGCGGGGGCGGAAAGT	242
TTTGATCTGAGCGAATTCTTGTTCGACA	122
TGATCGGCCGGGATCTGGCTGGCGGCGA	668
GTTCCGACTATTCCGCCGCCGTGCTGGC	311
TGCCATAAAGGCGGTCACATCGCCGGAG	None
AAGGTAAGGTATTGCGCTATGTGGGCAA	259
GTGAAAGTGTATGCCCCGGCTTCCAGCG	23
CCCCGGCTTCCAGCGCGAACATGAGCGT	81
TTCGCGCTGGAAGCCGGGGCATACACTT	229
AGCGTCGGTTTCGACGTGTTGGGCGCAG	293
TGGTATCCGTTGAAGCAGCGGACCATTT	357
GTCCGCTGCTTCAACGGATACCACATCG	16
CAGACGGAAATGGTCCGCTGCTTCAACG	921
CCAGTACCCATAGCCACTCATCAAAGCC	None
AAACTCTATAATCTGAAAGACCATAATG	1174
GTCTTTCAGATTATAGAGTTTCATTGAT	452
AGCAGGTCAGCTTTGCGCAGGCCGTCAC	577
AGATGCTCAACCAGGACTTTGTCAGCCG	897
ATCCTCTCGGCATTTATTGGCGATGAAA	None
CCGAGAGGATCTTTGCGCTACGGCTGAC	89
GAACAGCTCCAGGCAGCCGACATCGCTT	453
TCGTTAGGCCTACCGGTGAAACGTTTTA	1183
TTGTTGAGCAAAATCAAAATCCGCGTCG	None
TTTATACCGGCCTACAGGCGGAAACGTT	890
AGGCTGCCAGTCATGAAAACGCGTGGCG	29
ACTGGCAGCCTCATTTTACGCCGGATAA	1776
AAAACGCGTGGCGTTGAGATCCGCCAGT	203
GGAATTAGCGACAAACTGGCGGATCTCA	525
CTGATTCTGATTTCACCTGCAAAAACGC	1259
CCAAGCGTCGCAAGGCGTAATAGCCAGA	1429
ATAATGGTGTCGCTGAATACGCCAATCA	63
CGGCCGCAGCGGCAACGTCGTATCCCCC	421
CCACGCTGAAAACCGCTGGTAATAGCCT	38
CGCTTTTGACTATCGAGGCGATAACGCC	922
GCCGAGACCCACATCCAGAATACCGCGC	None
ACGTCAGGCCGCCTGGCTGCGGGCTAAG	178
AATCCGGTACGCCAGGTAAACCAACATC	650
TTGGTTTACCTGGCGTACCGGATTCATT	2247
ATTTACCTGCTGCTCGGCGCAGGATGTT	148
CCTGAGTTTTTCAGTTTTATTAACGAAA	403
GTAAACTGCCGTTAATATTAGTCTGACA	250
CGCAATTAAAGGATACCACCGTATTTAT	255
ATAACACGACGCACTCACAGCGCAACCG	449
TAACCGGTCTACCCTGATGATAACACGA	1047
ACGGACAAATTGACCTCCCTTCGTCAGT	77
AAACTGTATCAGCCGCAGGATGCTACAA	950
CTACAACTAACCCTTCTCTCATTCTTAA	455
AGAGAAGGGTTAGTTGTAGCATCCTGCG	27
CAAAACGTATCATTAAACTCTACAATGA	123
ATACGTTTTGCTTTGGCGATAGACGCTT	270
CCCTGCCAGGTGGACGCCAGCTTGATCA	1071
ATACACTGCGAAGGGAAGGACAGACAGG	8
GATACCTTACGTATTGGCTTAGTTTCTA	197
CCTTTATCCTGGTAAACGCCGCTTGAAG	11
AACAGGAAATTATCGAGCAAACGTTGTG	60
AGATGAGCTGTCATCTGGTGCTGACCAC	26
ACAGCTCATCTCATCGACCAGTTCACAC	119
GCAAGGGTCGCGTCCGGCGTGACGTCGC	3
GATAGTTGCTTCGTTACCGGTGATATTG	808
GTGGTCATGCCGAAGCCCATCAGGCCCA	252
CCGAAGCCCATCAGGCCCAGCGGTGCCG	1553
GGCTTCGGCATGACCACCATTCTGCTTA	11
GGCAACACTAAGTTGGCTAATCCGGCAC	590
ATTTTGAGGAATTATGGGCAACACTAAG	15
GTGAAATAGTTTCCCAGAATAACGAGTT	599
AGGACTGTCTATGATCTAATAAGGGGGA	None
GACGCGGCGCATAAGCAGGAATTTCTGC	61
TCGCAAAACGGCTAAAACTCAAAGCAGA	34
CTGAAACTCGCCGGCAATGAGCTGCCAG	261
GAAGGTCACCCGGAGCAACACCGCCGTA	312
GCTAAGAACGCTCGACAAGCGAGCTTTG	41
CGTCAGCAAACGGGCGAAATCGGCGAGT	232
CTGAAGAAAGTCTAAATCCTCGTCGTGT	20
AACGTCACCTATTTACACGACGAGGATT	434
CGGCAGACGGGAATTTTCAGCGTGAGAT	588
AAACGAACGATCTCACGCTGAAAATTCC	536
CCCAGAAATGAAACGAACGATCTCACGC	628
GCAATAACACCCAGTATTTTATGGTCGT	1002
GTCGTTCGCGTGCGCGACGCTACTTAAC	887
CGATCTGTGTTAACGATTTCCGTCGGCC	289
GAATTTCTCTTTGACGGGTTCAATAAGC	580
ATAGACGGTATTGCTTATTGAACCCGTC	10
AGCAGAGTATGATAGACGGTATTGCTTA	123
GCAACGATTCAGTTTTGTAATCTTTTCT	209
TTTTCTTTTTATTACAATTTTTCTGTGA	443
GTATTCGTTATTTAATTTATTTCATGAA	90
AAATAAATTAAATAACGAATACCATTCA	81
GAAAACCAGACAGATAAATATTCATGAA	1
ACGTGGGTTACGACCCCATCTTGTAGTC	59
TGGTTGTGAATCTGTAATAAGGGCGAAA	None
GGTAAAATTATTGGTATCGACCTGGGTA	36
GATGGAACGCAGGCACGCGTGCTGGAGA	603
GAACGCAGGCACGCGTGCTGGAGAACGC	263
ATAGAAGGCGTAGTGCGATCGCCCTCGG	None
ATAGAAACGTCACGTTGAACTTCTTCGT	None
ATTTTGTACGGCATGATAGAAACGTCAC	930
GCGAAAAGAGATTACTACGAGATTTTAG	121
GCCAGGCGCTTATACGCCTTTTTGATTT	111
AAATATCATCCGGACCGCAATCAGGGTG	1003
ATATTTCATGGCCAGGCGCTTATACGCC	163
CGCAAAAACGCGCAGCCTACGATCAGTA	1077
TTATAACGCAAATCAGCCCCACGCGCCG	None
GATCTCACCCTGGAAGAAGCGGTGCGTG	957
CGCCAGGGATTCTTTGCTGTACAGCAGA	784
TTAATCAGCAGTTTTGTATACGCTTATT	278
CGTATACAAAACTGCTGATTAACATCAA	13
AATAAGCGTATACAAAACTGCTGATTAA	117
TGATGACATTAATGATTGCTTTTTTAGA	586
ACATTAATGATTGCTTTTTTAGATGCTG	152
TCATCACATCACGTTTTTTTAAAGAATA	1427
CAATATAGATAATACTCAAGATAAATCA	421
GGATCGAAAGGTGCCAACAAGAGCTTTG	328
CGGCTATGGCGGCAAAAAAGTTAGGCAT	1773
GCGGCAAAAAAGTTAGGCATTACACCGG	23
CCTAACTTTTTTGCCGCCATAGCCGCAT	21
AGCCCGCCTTTCCCTCTGCTAAACAGTT	41
TCGACAGCCTTAGCTGTGGGGATGAGCC	1095
TCTATTCCCAACCATGTGTCGACAACGG	584
TGTCGACAACGGAAGTTGTGCTATTGGA	1238
ATCTCTAGCTCCAATAGCACAACTTCCG	134
AGAACTATTATATTCTGTCTTATCTTTG	201
AAAGTATTAAATATTGCTTAACGCAGAT	21
CAATATTTAATACTTTCATGAGAACTAT	None
TTGAAACTGCATTCTTTTTCGATCGCAA	161
GCTGGATCAAGAATAGAGTGACCTAGAC	None
GCTATGCTGGCGATATGCGGGATCTGAC	29
CGCTCGCGCCGTGGCTTCGGTAATGCCC	115
CCCCAATGGGTGGCGCCGCCTTTATCTT	2898
GGTGGCGCCGCCTTTATCTTTAGGGTTA	86
CGCAATAATTCCATCTATAATTGGATTC	None
GAATTATTGCGCTTGAAGGCGGTTACGT	1574
AATCCAATTATAGATGGAATTATTGCGC	194
ATGAAACTGAGACATTTGGCTCTCATCG	64
AAACTGAGACATTTGGCTCTCATCGCAG	205
ACTGCGATGAGAGCCAAATGTCTCAGTT	851
AAGGTAAATATAAACTGAGGACGGTCTC	None
CAATTGCTATTAATGATATAAGTTTTCA	650
AAAACTTATATCATTAATAGCAATTGCA	866
TAATTAAATATCATTTAATTACAATGAA	422
ATAAATGATATTTACTATGTTCTCACCA	81
ATATTTACTATGTTCTCACCAGAACGGA	1109
TTCTCACCAGAACGGAGTAAGCGGGCGC	10
AGAAAACAACACCTCTCAGCGCCCGCTT	34
AGGTTAACAACACCGTCTAACGAAGAGA	251
ATTTTTATATCATCTAAAAAGATGATGT	359
ATATAAAAATCATAAAAATGAGGTTAAC	1210
GCTACAAGCAAACTGATTCAAGGCGATA	279
AGTAGTTTCAGTAATTGTATCGCCTTGA	745
CAGCGAATGGTTTTGACCCTGCAACAAG	33
GTTTTGACCCTGCAACAAGCGATGATAA	1426
ATAAAATAAGCTATACTTCCGCTCGTGT	7
CCAACAAAGCCAAAAATCAGTTTGTCAT	167
GGTCGAGGAAGGTCGGCTCATATTTCAC	394
ACCATTTCCATTCACGCCAGCGCATTTG	96
CGCTGGCGTGAATGGAAATGGTCATGGT	234
AAAGTTAAGGTAATTTTTTGATACCAGC	268
AGAGCGGTAATGCGGTCGATATGAACCA	1642
CGGTCGATATGAACCATGCCGCAATATC	236
GTTCATATCGACCGCATTACCGCTCTCA	1166
ATGAGATGCAAATCGCGCCAGTCGAGTC	None
CCACTATACTGGGCCTGCCCGATGGCGT	2
GGGCGGTGGTTCTACTATCAGTATTACG	156
GCGCGTTCTTTCGAATCTCTTTTCCTGC	27
AACGCGCCTTCGAATCTCAAACTAATAG	51
AGAGGTCAGGGGGCGCAGGAAAAGAGAT	39
CGTAATTTGTTATTAATTTTCTGTAATC	319
ATTACAGAAAATTAATAACAAATTACGC	396
AATTGTCTTAATCTTAAAAATATTGCGT	303
AAAAAAATGATGAACGACGCTTTTGCTA	188
ATGAACGACGCTTTTGCTAAAGATAATA	228
AACGACGCTTTTGCTAAAGATAATAATG	633
AATTCTCATTATTATCTTTAGCAAAAGC	None
GCAACAAGGCCGAAAATAAGGCATCAAT	259
TAGTGTTCATCGTTTGCCTGTAAATAAA	1529
TTTTACTGAAGGTTGTTATGAAAGCTAT	597
AAAGCTATTTTTAAAAAGTCAATATGGC	264
GCTAAAGGAGATAGGCCGAACGACTGGT	185
TCCTTTAGCCATATTGACTTTTTAAAAA	572
TTATTAATTATTAGCAAGCCAACGGCAA	318
TCAGAAGCAATAAAACAGCCACTCAACG	18
AAGACACTTTTTTTCGCATAAGAAAAAG	204
ACACTTTTTTTCGCATAAGAAAAAGTCG	60
TGTCTTCTTGTTCTGATATAAATGTCAG	183
CGAAAAAAAGTGTCTTCTTGTTCTGATA	504
AAAAAGTCGTGATATTGCTGTGAAGAAA	316
AAAAAGCCTGTACTAGCATTAATGGTCT	146
CTAGTACAGGCTTTTTCATTCAAGCTCC	343
GTCTCTGCCATTGCCTTTGGCGGAATGT	21
GCAGAGACCATTAATGCTAGTACAGGCT	305
TTGTCCACCGCGCAAGCGGATACTACAA	68
TCACGGTCTGATCGACAGAGTCAGCGGA	80
AAAAAAAACGTACCGATTTTCCTTCGAT	2197
CCTCCCGCCTGCGCGGCAAACGACAGGC	535
TTTTTTTAATTCAGTCATGGGTCGCCAA	184
ACTGAATTAAAAAAACATTGCTGGCAGA	2794
GGTCGCCAATGCCGATGGTTCACGCTCG	191
ATAAAATCCGTCGAGCGTGAACCATCGG	1575
CGTATTTTATTTAAACAGTAAAGCGATA	47
ATGTTATGCGTAATCAGCTTTTCATGAC	28
TTATGCGTAATCAGCTTTTCATGACGCG	198
CGTAATCAGCTTTTCATGACGCGATATT	61
AAAAGCTGATTACGCATAACATCATGAA	328
ACGCGATATTACTCCAGCGTAACTAAAC	255
CCGGGTTGAAATAGTTTTCCGCCCACCC	12
TCTCTGGTTGCGAGAAACGTATTGTTCA	630
GGCGGCTGAAGTATGCGGCGACGGTGGC	None
ATACCACGTGGAAACGGATGAGCGGCTA	468
GTTATCAGAATCACGGTATTGGCGAAAG	14
GCCTGAGTGGCGGCCTGGTGGCGCACGC	153
AAAATACCTCTTTTATTTGCTCTGCTGG	26
TACAGGCGGTGTGTCCCGCCGGCGCGTC	169
TGTCGCCATATCCGGTCGTAGAAACGAG	20
GCGACACATAGGAGCGATAAGTCTGGCT	None
AACAATGTCCTGATGGGATATGATGAAA	348
ACATAAACATTAAACATAGTCTTAGGAC	35
TCGTGTACAGCATTCTTTATAGTGGAAC	116
CTGTACACGACATCTGTCAGCGGATCGC	165
AACAGATCACACTGCGCTCTTTTTGCCA	123
GCAAAAAGAGCGCAGTGTGATCTGTTCA	40
GGACTGATGCTGTGTCCACAAATCAATG	1
CTGTGTCCACAAATCAATGCCAGCGCTG	43
TCGCAGGTTTGCGCCACAATAGTGCCGG	787
TTTCCGCTTCCCATCCCGGTGTCGGTTA	16
ATCAGGATACCATCAGTATCAATAATGC	9
CGTAACGATATCCTGTACGGCATCGGGA	719
CCGTACAGGATATCGTTACGCATAATTA	218
CTGCTGGCGGCATCCGGCGTCCAGGCGC	73
CCGCCAGCAGCATCCCGATGCCGTACAG	2438
GCCGGGTCTATGTTTCCGGAACCATCAC	58
GTTCCGGAAACATAGACCCGGCCATCGT	14
TTTTATTTTGATCATAAAGCGCAATCCC	None
CCTCCGCAACCTTCATTCTTGCCTATGA	1351
AAGGTTGCGGAGGCATTGGCGTCCCCGG	54
AATAAGTTCTTTTTACGCTGCGCGATAT	11
GGAAGCAAGCACCAATATATCGCGCAGC	28
ATATGGGAAGCAAGCACCAATATATCGC	38
GGCGCAGGCTGGCGTGGTAATTGGCGGT	79
CGAACCGTGTACAAATGGCGTTTCGTTC	25
TATTATCACGCGTTAAAACTTTCCCGAC	153
TTGACGTTGGCAGGCGTTGCCGTATCCG	20
TAGGCTTCCGCCGTCGGACCAATTTGCG	30
ACTGACGATGTAGGCTTCCGCCGTCGGA	None
TTCGGCCAAATACGTTGCCACGACCTCT	1
TTCAACTGGCATTACAGTATCGTGCTGA	111
AAGTCTATGCGTTGCGTCATACCGGTGA	799
CGTTGCGTCATACCGGTGATTTTACTTT	259
ACGCAACGCATAGACTTCATTTTACTTT	38
AACGATAAAGGAAAGTAAAATCACCGGT	42
AAGGGACAGCGAAACCGACCGCTCAGAT	35
AATCTGAGCGGTCGGTTTCGCTGTCCCT	62
CCATAATAAAGAGGGAGTTGAACGTTAT	None
ATAAATCTTTCATCGATTTTTATCCCCT	475
ATAAAAAAGTGCTAAAGGTGACGCTAAT	585
TAATGATATTATTTCTCTTAACGACTCA	176
ATATTATTTCTCTTAACGACTCATTATA	721
AGTCGTTAAGAGAAATAATATCATTACA	460
AGACAATATACTATTAATAACGAATTTA	125
TGTTTTTATTTTACACAGGCTGAAATGA	1374
CGGCCAATAAAAAATGCTAAAAAAATTG	1816
CTAAAAAAATTGACTACAATCTGATCAA	297
CAACCAGGGCGGCGAGGAAACTGGATGT	248
AGTTCATTACTCTCCTGAGCATCTGTTT	92
CCGGAAAATAGTAATTTTCAGTGATATC	83
GAGGCTGGTGAGTATTCCCCTGTTTTTT	534
AGATGATCGAAAGTTATCTTATTGATAA	409
ATTCAGCATATATTCCAGACACTTTATG	409
CGCATTGCGGCAATTTTTATCATCTTTC	180
TTTTTTAGCTCATTGGTCTTATCATTGT	71
AGCTAAAAAACATAAAAACGGGAAAGAT	1087
ATAAGACCAATGAGCTAAAAAACATAAA	903
ACTATTTATTTAATTAACAGCACGCACA	957
ATGTTATTTAATGGGTTTAATTAGGGTG	None
TTATTTAATGGGTTTAATTAGGGTGGCG	None
GGTTTAATTAGGGTGGCGATAATAATAT	None
GCCACCCTAATTAAACCCATTAAATAAC	818
CATATTATTATCGCCACCCTAATTAAAC	292
ACGCTATTACAATCACACCAGTTGATCC	1614
AATAAGAAAAGTTCGTCAATGGTTAACA	1588
GTTAACATGCCCGCACCGCGTGAGCCGA	1688
TTAACCATTGACGAACTTTTCTTATTCA	524
CCCGCACCGCGTGAGCCGATTAACCAGA	102
GTTTAAAACCAGTGCGTTATTGGTATCG	1038
GCGTTATGGTTTAAAACCAGTGCGTTAT	58
TCGCCTATTACGATATGCTGTATGTGAT	518
CTGCCCCCAGGTCCAGAAATTCTTATCT	227
TCTGTTGCCGCTCGATAACTTCAGCCGG	119
GTATTTAGGTTTATTTTAAACTGCACCA	198
GCGTATCTGTGCCGCTGTAAAAAACATT	846
GGCATGTAAATCGTTTGTATAATAAATT	17
TCACGCGCATCGGCTGAAAAGGAAATGG	25
GCTGAAGACAAACCAATGCACAGCGACA	60
CACAGCGACAGTAGGGATATCGAAAACT	134
GTTTATATGAACAAAAAGTTTTCGATAT	726
GATGGTTTATATGAACAAAAAGTTTTCG	99
TAGCGTAAATGGATGGTTTATATGAACA	84
CCTGTCGCCTGTCCATACTTTTTAGAGG	1032
ATGCAAATTCGCCCCTGTCAAACACGGC	76
CAAATTCGCCCCTGTCAAACACGGCGCC	434
TGTTCTTTTCTCTTGCTTTAATGGCCAG	492
CGGCGAGTAGACTATTAATATATTTCTT	76
AAAAATAAGAAATATATTAATAGTCTAC	64
GAGTTGAGCATGAAAAATAAGAAATATA	486
AAAAGAACAGTCGTTGCCAGTATGATAG	296
ATAGGGTTGGCGCTATGCGCTGGATGCG	973
CGCTGGATGCGTATTATCAACCGCGCAA	None
ACTAAGTTAGGACGCTTTGCGGTTGCCG	646
CGGTGCCCGTAGGTGGCGAGATCGCCAT	188
TTAGGTGTTTTAACGATGCGGTGCCCGT	219
GGGAAATTACACCTGAATGCGGGCGGCG	5
CCGACGCCTGTCACCTGGGGCTAATGGA	1440
ATGTTTGGGAAAAGTTGTCAGGTCATGG	612
TTTGGGAAAAGTTGTCAGGTCATGGTTA	397
ACCTGACAACTTTTCCCAAACATCATTA	2014
GTTAAACCGACCGGATCGGTGTGTAACC	51
GTTTTTTCGATCCGGATAGAGCTTTTCT	25
AAGAGTTCGAGGGTCTCTTCCGACATTT	103
CGAGAAAAAAGCCTGATAACCTGCACAC	32
TTTTCTCACATTAATGTCGATGCTTGCA	2079
TGAGAAAACATATTCACTCCCTGCGAAT	282
TCGATGCTTGCAAAACGCCAGGCTGCAA	978
CTTGCAAAACGCCAGGCTGCAAAAATCT	50
GGGAACAAAAAACCGCACGCTCGACAGA	None
CGGACAGGACTTCACCAGACCTTTCCAG	464
ACACTTTTTATTTTAGCAATTCAGTTAC	231
AATACGTTAACTACAACGTCTGTTGTCC	561
AAATGGTGCTTAACCATACCGCTATTTA	267
GTGCTTAACCATACCGCTATTTATGAAA	1145
GTTAAGCACCATTTCATTATTGATATCG	547
AGCGCATTTTCTACCGTATTCTCTTGCG	3
ATCTCAGCCGGTTCCAGACTCCAGACCC	12
GGTGTAAAGATGTTCTACCGGCATCGCC	None
ACAATACGGTTTTCAGTATCCGCTACCA	17
GGGCTGCTAATTTTACAGGAGATTGCGC	None
ATAGACCGCTACGCGTACAGATCCATTT	173
TCGGACTTCATTTCGTAAAAAACGAGCT	None
AGTCAGGCGAGGTAAGATAGTAGATCCG	226
CCTCTGGGGGCATCATTCTCATCATCGC	2484
CCCCCAGAGGCATCGCTGCTAAAAAATC	None
ATGCCCCCAGAGGCATCGCTGCTAAAAA	64
AGAATGATGCCCCCAGAGGCATCGCTGC	35
CTGATGGCCAATATGGGCGCGACCAGTG	42
GCCAATATGGGCGCGACCAGTGGATGGT	517
GGCGCGACCAGTGGATGGTATCATGATT	779
AGCATGTCTCATATTAACTACAACCATC	515
TCTCATATTAACTACAACCATCTTTATT	167
GTTGTAGTTAATATGAGACATGCTCATT	262
CCAGAAATAATAAAGATGGTTGTAGTTA	172
TCTATAAAGAAGGTTCTGTCGTGGGTGC	131
GTTTGCGGCGTCAGAAAAAGCGCCTCTG	61
ATATTCTTCCATGACATTCTCCACGCGC	55
CTATTCAGGAGGGCAGACGCTGCAGTAC	None
GATTTCCTCGGCAATACCACTTACTTTG	47
TGGCACTGACTTTCTGCGACTGGCTCAG	528
CCCAGTCTTCATTTCTCATTACCGGCAG	126
ACGGCCGCTGCGTACGCGCAGGCTGTTC	35
CAACAAGACCCGCGTCGTCTGGTCTGGC	124
CCATTTATGCAACAAGACCCGCGTCGTC	29
GGAGGCACCACCATGCCATTTATGCAAC	53
GCATAGACGCCCCCATATGGGGGATCAT	231
TACGTTGAACTGAAGCAGTACAGCAGAT	1265
TGGCGGGTAATCTGCTGTACTGCTTCAG	128
ATGCTGACCCGGAAGGCTGGGTATCCTC	564
CTGACCCGGAAGGCTGGGTATCCTCAAT	99
AGTTCTGTCATTGAGGATACCCAGCCTT	143
GGAGGGGTAGCTGAAAAAATAGGCTGGT	13
ACGTGCAGCTTTGTTTTTGTGGATCAGA	None
CAACCGATCGTGGACCGTCAGGCTGCTA	None
CTTTCAGTGCAGCAGCTTTGTCGCCAGC	13
AAAGTACGCATCATAGAGCGACGGCTTG	None
CGTACTTTCATCAAGAAAGTATACGCAG	233
ATGCGTACTTTCATCAAGAAAGTATACG	111
AAGGCTAAAAGGGCATATTCCTCGGCCT	None
GCGCAGGATTCTACCAGCTTGCGTGCTG	None
CTGGTAGAATCCTGCGCCATCACTACGC	None
GAAAGGCTGTATTCACAGCACGCAAGCT	25
AGAAAAATTGCATTAAGCGGCGGGTTTT	1
CAATTTTTCTCATGGAAAGGCTGTATTC	15
CGGCAAACTCCGCCCCAAAACCCGCCGC	None
GCGATGAAAAGCATCTTCTTTATGTTTC	1
GTATACTCTTGCGATTTTCACTGTTTTG	13
AAGCTGATACGCGGCATACATAATCTCA	None
CCGCGTATCAGCTTCATGTCTGACTCAA	None
TATGCCGCGTATCAGCTTCATGTCTGAC	None
CGGGGCCTGACTGAGATTATGTATGCCG	None
GGTGTGTGCTGACCATTGGTAATTTCGA	31
ATTTTCGAACCGCAGCCGCTGGAGCTGT	101
AGTTAACGGCCCGCAAGTTTTTTGGGCT	None
AGTGACTATAAATCGACCCTGAATTTGC	24
CGCGGCGACCTCGCCAAGCGTGAACCGG	353
CTGGCGCGTTGGACCGATGATGATCTGT	239
CCGTACAGATCATCATCGGTCCAACGCG	None
ATGCCGTACAGATCATCATCGGTCCAAC	None
AAGGTTTTTTTGCCTTTTTTGGCCGCAC	30
CCGGGCGAGAAATTCACTGCCGCTGAAT	117
GACTTCAAAACCGAAGCCAACATCATCC	None
TTCCGGATACGTTGGACGTTTGGTTTGA	None
CTGCCGATATGTATCTGGAAGGGTCTGA	None
CAAAAGTGACGCTGAAATATGCTGACGA	None
AGGTCAGATTTATCTTCATTACTTCCCA	None
ATGAAAATATTCAGTACAATGCTGGTAA	None
AGTAAACCACTCTGTTCAACAGGACTAC	17
GCTGGTAGTAGTCGTGCTGATTATCGAT	9
CAGATTAAGCGACGGGAACAGCCCTACC	None
CGCGTAACTACGGCGCGGCTTTTAGCTT	None
TTATTCAGCTTCTGCGTCGCTTTCGAGC	None
ATTAACGCATAAGCGATGTTATTCAGCT	None
CGTAAATACCGGGTGGCGCTTATCCGGT	4
CGCAGCGCCATCAGGCAAACGTGGTGCC	1544
GCGCTGCGCTTATCAGACCTACAAAACC	154
GCGGTGAAAACGCCTTATCCGGCCTACG	58
GCGTTTTCACCGCCATCCGGCACCACGT	1
GACGATAAAACCGTAGGCCGGATAAGGC	199
TCTAAATCCGTACAGAGCAACAGCGCGA	None
ATGGCTCAACGGCGGAATCTACCCGCAA	187
GCTCAACGGCGGAATCTACCCGCAATAA	117
GTTAAAATCAACGGTAATCGAGTCGCCG	None
CCCGGCCAGCGGATGGTTAAAATCAACG	315
CCTCCAGCGCCGGATCGATTTCCAGCAC	103
CAGATCCTGTTGGCCAACCCACGCGGTT	519
CTGATAGCGCGGTCTACCCCGGCGCAAA	None
CGCTCGCTATTTACGGCGCGCCAATTTA	1117
CACGACTTCGTGCCGAACGTAAATTGGC	144
TAGTGGACAGCCTGCGCAAGCGCGGGGC	None
GCGCCATCCGGCACTTCGCTAATTTGCT	9
GGCAAAATAAAATATGGATTGCCAACGT	289
GATTGCCAACGTTACTCGCCATCGGCTT	354
GCGAGTAACGTTGGCAATCCATATTTTA	1022
GACGCAACAAGCGCCACGGTGCTGGAGC	357
CACCTCTTTATCCTGGAGTGAGCCGCGT	10
TCGTTTTTTATCTGCGGACGTCCATTCG	7
GTAAACTCATACAGACCTTAGATACCGC	None
TAACTCTGTTACAATCGACAGATCCGGG	None
GTGATAAGCTAAGTCCGCGTCTGGTGAC	8
ACAGCATCCCTACACATTATTCTTGATA	1811
TGTAGGGATGCTGTCATTAATGCTCTCC	2
CCCGGATCGGTATCAAGAATAATGTGTA	574
ACGCGGCTGCGATTGCCGCTGCGCTGTT	93
TTTCCGTTGAAAAAACGACCCGTAATGC	13
CAGAAGCTGCAACGCATTACGGGTCGTT	1188
CACTATCCGGAGTGTGCGTGTAACATTC	263
GGCGTCTGGGGCAGCCCGCCAACGCGCA	2
GCAAAGGGATCGATTTAATTCGTCATAC	439
CCGACGATTGAAAACTGGGGAAAAATCT	57
GTGTCCACCAGGATTTCCGCTAGCATCG	84
CTAGCGGAAATCCTGGTGGACACCATCA	177
AGTGTCGTAATGCTATCCATGTTATTCT	294
GATAGCATTACGACACTCATCGTTGAAG	28
CAGCGAGAAGCGGCGGGCACAGTACAAC	820
CCAGCTCTCCAACTGTTCCAGAGTATAG	6
CGACTTACATTACCGTTGGCAACGAAAA	464
CAAATATCCGCTATGCCAGAATTAGTTG	82
CAGGCGTTCTTTCGTGATATCGGTCAGA	5
CTGGCAATCACCTGGTATCTGACCGATA	115
GTGGATGTAAACAGGATCAGTAGAAATA	235
TAAACAGGATCAGTAGAAATATCCGGTT	None
TTTATACGGGAAATTACACGCTGGTTTG	20
CCGAATGCAAGAAAATACCGTAATTAAA	535
ATGGCCTGGCCTGCGCCAAGGTGCATCA	40
GCCTGGCCTGCGCCAAGGTGCATCAGCC	99
CCCTGAAGCAGGGCGTTCAGACTTTCCA	3
CCGTTTTTCACTGCCCGTTCGACGAAGC	186
GCTTTTTTGAGTTCGCGCAGGCGCAGCC	31
CTGCCGATTGCCGCCGCGCTCGATGACG	None
ACATGCTGCCGATTGCCGCCGCGCTCGA	50
TCATCAAGGCGCAGGCGGGTGGCGAACA	484
ACCATTGCCATTACCGACGTCGTCCTGC	110
CCGCGAATGGCAAAGATGAGCAGGAACA	581
GCAAAGATGAGCAGGAACAGAAAGCTCA	197
AGCAGGAACAGAAAGCTCAGTACGAACC	47
AACGAAGCTGTACTACTGGGTGAAGGTT	87
AATCATTTTCCATAATGAGAGGCACGAC	2
ATTCATGAACGAAGCTGTACTACTGGGT	6
GAAAATGATTCATGAACGAAGCTGTACT	1
CTGCAACCAGAAATATCATAACCGGTGC	17
GCCCCCATCACAAACATAAGGGCAAAAC	264
AGAAAGTAATAAAGTAATTAATGCAAAG	None
CAAAGGCATAAAGCGGTAGCGGCATACC	1471
ACCCAGGCTTCGGCGACGGAGAAAAAGG	13
ACCAACATGACCCAGGCTTCGGCGACGG	104
TTTATGACCAACATGACCCAGGCTTCGG	None
CTTTATGGTTTTTATTTCCTTAATTAAC	427
TCTATTCCAGACGAGTAATACAAACGCT	225
CGACGTTATTTGCTGACGGATGCAGAAT	247
CAGAATAGAGTGAATCTAATATTTAAAC	55
CGTTTAAATATTAGATTCACTCTATTCT	672
CTTTTGCAAATAAATGCGTTTAAATATT	22
TATTGCGTCGCGAGTCGGTCGCCATGTT	165
GCGACCGACTCGCGACGCAATACATCCT	60
TTTCTGGAGGGCGTGGGACTCGCCCTGG	741
CGCATACCGCGATTTCACAATCGTCTTC	5
CATTTCAGTACGCTCCCGGCCAGAGAAC	20
GGTAATCCCCAGCGCTGGAGCCAGATGT	507
AAAATCATTAAAGATGCCCTGGCAGGCA	458
CCCTGGCAGGCACGCTGGAATCCAGCGA	377
GCTGGATTCCAGCGTGCCTGCCAGGGCA	27
TGATGATCAGGATTGGTCCATCCAGCGA	23
GACCAATCCTGATCATCACATCGCTGGA	338
CACTCCAGCGCGCCTTTGTCATCGACGC	168
GAGTGCGTTATGAGACCACGTCGCAGTA	675
AGACCACGTCGCAGTATGTTGTTTATCC	462
TTGTTTATCCCCGGCGCAAATGCGGCCA	257
GCCGCATTTGCGCCGGGGATAAACAACA	472
TTGAGCACCTCGTTTGTCTACGGTGCGG	1536
GACTAAAAGACGGGCGGTATCTTTCTCA	344
TTGAAGCGCGTGATGGACTAAAAGACGG	None
CGGCGCGCGTTGCGGGTATTGCCGCCTA	600
AAAGAGACTGTAACCATGCTCAACCAGC	369
GTTACAGTCTCTTTCATGGTTCCTTCCT	98
CTCAACCAGCAATATGTCGTACCGGAAG	385
TCGTACCGGAAGGATTACAGCCCTACCA	96
CCATTTTTAAGCCCGGAACGACGGATAG	222
GTGGAAGGATATCGTCATGCCATTTTTA	209
CTGAGCGCGCTGGAAATTGACGTGAATT	204
AAGGGCACAGACCTGTTGTACCTGGGCC	569
CTACAAGCGCGCGATAAACGTGCCGCCA	23
GAGTGGGTCAACGTCTGGGAAATGCAGG	406
TGCTGTTTCAACGCCATTGCCGGCGCAC	30
GCTCATCTCCAGTGTCGACATGTGCTGT	331
TCCCAAAGCCGCCCTAACGGATGGCTCA	114
CTATGAACGTGAGCGTTGTGACTGAACG	7
AACGTGAGCGTTGTGACTGAACGGCGTA	455
AGTACGCTGGCGTACGCCGTTCAGTCAC	79
GGTTGGTTGCAAGAGCGCTGCTGACGGA	11
CGCTCCCGAATTACGAATATCGACCAGA	100
CCGCCAGATCCATATCCCTATGCGCTCC	63
ACTTAAAAACCAGGTCACTGCCAGTAAA	387
AATCATGTCTTTTACTGATATCGCTCCC	213
ATAAACAGGGAGCGATATCAGTAAAAGA	3
GCGGCCTCCGGGCGCGCTGGTTACTCTG	72
CATGAAGCACAAATCCGCGTCGCCATTG	None
AAGCACAAATCCGCGTCGCCATTGCCGG	None
GCGACGCGGATTTGTGCTTCATGCATAG	None
CGGCCACCGGCGCCGGCAATGGCGACGC	174
GGACGGCAGTTAATCCAGGCCGCCATGG	5
GCGGCCTGGATTAACTGCCGTCCCATGC	None
AGATTGCGATCGTTTTCGCCGCAAACTT	None
CGGGATGTGCTGGGGCTGGATGTATTAT	1166
CCGTGGGCGAAGAAACTGTCGAAACATG	899
TTCTGCCGTTGTTTTCGCGTTAAGAATA	787
TCTTTAAACGGACTATTCTTAACGCGAA	710
CGGTTAATTGGCCCTTCAGACGCATCGG	55
ACCCGTACCGATGCGTCTGAAGGGCCAA	2192
ACTAACGTCAGTTCAGGCAGTAATTTTT	24
CAAAAGGCACCTCGACCAGACTGATAAG	285
GATATCAGTCTTATCAGTCTGGTCGAGG	1
CCAACCTATTGAAGCAAAAGAGATAAAA	153
AAGCTGGATCTTTATATCGCGATTGTAA	None
TTGACTTTTATCCGGCTTAACTTCAGAA	367
GCCCGACCGTGAAACTGGGTTCCGTCTT	1
TATTGAAAACGACTTCCCCAACCGCCGA	386
ACCGGTTATCAAGAAATCCTCACTGATC	19
GGGATAAGTAAGAGTGACGATTTGGCGG	2
TCGGCACCAATAAAGCCGATGAAGAATC	4
AAGAATCCTCTCAGGTTCATGCGCAAGG	84
AACCTGAGAGGATTCTTCATCGGCTTTA	182
ACCGAGGCAGATGCCAAATAGCGGAATG	None
CCAAAACGTACAGATATAAAAAGCATCC	109
CTTTTTATATCTGTACGTTTTGGCATGG	31
ACGCGATAGCCCTCTTCGCGCAGGGCTT	36
GTGGCCGGGTTGGAGTTCACCAGAATGA	2
ACCGACCCGGAAATGGCCGATGCCACCT	364
GCCGATGCCACCTACATCGAGCCGATTC	233
ACCGCGAGCGCTTCCAGCACGCGGTTGA	139
AAACCCTTTTTTTGTCTATGGAAAACCC	1682
GAAAACCCCCAGCTAGGCTGGGGGTTCC	16
CTTTCAGCTTTAAGCCAGTTATTAAAAC	3
GGGGACGAAAAGAGCTTAGCGCACACCC	None
GAACTGTAAATATCACATAGTTTTCGCG	4
GAGAGAAGCGTAGGGCAGTAGGCAGCAT	None
CTTTACGAGCAGTTTGGGGATCTAAAAT	9
TCGCATACTATCTTGCATATCCACAATT	None
GTGTGCTTATGTGTGAAAAATATGTTGA	164
TGTGAAAAATATGTTGAAAGACCGCTTT	16
TTGAAAGACCGCTTTATTTGTTAATTGC	37
CGGTCTTTCAACATATTTTTCACACATA	5434
TTCAATATCAAATTGACGGGAAATCTCC	None
ATTCAATCGGCGATAGAGTTGAGAGTCG	223
GTCGCCTGATCCTGGAGGCAGGCTCTAA	381
ACGCGAGTGGGCCAATATAAACACCGGC	None
ACATCGCCAATCAGCACGGCGCTGGGGT	40
TCATCGTGGGCGCCGGTGTTTATATTGG	10
CACCACCGGGATCAGTCCTTCAAAGGCG	356
AGCTATTACGCCTTTGAAGGACTGATCC	None
CCGAGCTTGGCTTCCGGCAGCGCGAAGC	134
ATTGCTACGCGTAATTCCGGATCGTCAC	800
CCATTGACGCCAAAACCAGCTTTGCAAT	142
GCATTCGCTTTAGGTCGGTCGAGGGTAA	658
AGTGAGTCATTACATCTGACCCGTAACG	None
AACTATGAGTGAGTCATTACATCTGACC	267
CACTCGGTCACCGTTGCCTGATATTTAC	1410
GCGCCGATTTTTGCCAGTCCAAACCAGC	153
AATTCCGGACAGTTATCCAGATGCAGCG	309
CAGCGCGACCCTATCACCCTTGCGGATC	1554
CTTCGCTCAATGAAGAGATTAACCGCAC	None
CATAGCTAAACTGCCGAACGATTCCCTC	41
TGGGACGACCTGGCCGGGGTGTACGGAG	105
GATATCGTTGGCGGACAAAACTTACGTC	29
GTGCTCACCATTCCGGAACTGGAAGGTA	5
GGCATTCCACGCGATGGATGAGTTGTGT	56
CCGACCAACTCCATGACGATGTAACCAT	2
GTATCGGCCCATGCGACGTTTTCAATCC	147
CGACGTTTTCAATCCAGATAACCTCTGC	14
GACCGGCGATTTCGATTCCTGAAAAAAC	469
CCAACCTTTGGCCCGCTTGCTGGGGTAC	21
AATCATTTACCAATGCCAACCTTTGGCC	768
ATGAATCATTTACCAATGCCAACCTTTG	51
TAGGCCGGATAAGCACAGCGCCATCCGG	152
GCGCTGTGCTTATCCGGCCTACATACCG	113
CCGGATGGCGCTGTGCTTATCCGGCCTA	358
ATTGCCTGATGGCGACGCCCCGCGTCTT	545
GCGACGCCCCGCGTCTTATCAGGCCTAC	127
CAATACCGCTAATCGATCCCTTGTAGGC	239
ACCACGATGTACGGGGTATAGGCGCTAC	502
TACGGGGTATAGGCGCTACTGGTGATAA	108
ATTTTATCAATTTGCTCCTGAGTCCCTT	355
GCCAGTGAGAACTGGGAAGCTTATTTTG	29
ACGAACAGGAGCTGTTTGTCGCCGGTAT	21
GATTTCAACTTAAATGACGAACAGGAGC	37
TTGAGGATGCTTTTATCCATCAGCAGCA	7
ACGACCATATACCATTCAAATGCCCAAC	None
CCCAACCCCAGACGTTGGTGACATAACT	1333
CCGCTAACGTCGTTATTAATGCGGTATT	None
GCGGAAAAAAAACCTTCGGTTCAATTCC	None
AAAAGAAAAAATCGGGAATTGAACCGAA	1137
AAAAATGAAAAGAAAAAATCGGGAATTG	581
TATCTGGCGTTCAATATTGTTGAGCCAG	2126
AAAATTTTCAATATTGTTTGCTGGCTCA	889
CCAAATATGAAAATTTTCAATATTGTTT	36
TTACGAATATCAATGTGTGACATTTTCA	759
TGTGACATTTTCAATATTGGTGATTAAG	475
TCACACATTGATATTCGTAACTTTCAAT	27
CAATGAAGATAATTACTTGCTACAAATG	81
AAGATAATTACTTGCTACAAATGCGTAC	174
CGTACCTGATGAGCAGGATATTGCGATT	290
GCGACAACCTGAGCGTCTCCCAACTGCT	7
ACCACAATCAGTTCATCAGGGCCACGAG	1
TTCAGCGCTTCGCCCACCAGCAAACCAA	105
TTATGAACAAATTTTCCAGTGTCTGGGT	61
AACAAATTTTCCAGTGTCTGGGTATTCA	1280
AGTGGCGCGCAGGCTGTAGGTGAAAAAG	677
CTGTCGCGCTGTCTGCTTCGTTCAGTAC	64
ACATGCTGTCGCGCTGTCTGCTTCGTTC	178
ATCCGCGCCCAAATGACATGCTGTCGCG	155
TCCGAAGATATCTTTGATGCCATCATCG	76
CCATCATCGTGGGTGCAGGTCTGGCCGG	31
GCATCAAAGATATCTTCGGACATACGTA	130
ATGGCATCAAAGATATCTTCGGACATAC	4
TCACCGGTGGGCGCTTGTATGCACATAG	3
TGCATACAAGCGCCCACCGGTGACATTC	98
ACATCTCCCGTTAATGTGGACGTCAAAC	60
TGGACGTCAAACTGGGCGTCAATAAGTT	66
TGGATGAAGACAGCCCGCACATCATTCT	88
TGCGGGCTGTCTTCATCCACATTGAACT	497
ATGTGCGGGCTGTCTTCATCCACATTGA	2102
GCCGAGGATCCGGCACGTTCCGCACTCC	4
CAGCAGCCCAGGAACTTTGATGACCTTA	1398
ACCTTAAATTCTCCTCCATTCATCGCAG	1841
GTCATCAAAGTTCCTGGGCTGCTGCATG	None
GAGGAGAATTTAAGGTCATCAAAGTTCC	None
AATGGAGGAGAATTTAAGGTCATCAAAG	None
CTGTGGGGAAGCGGCGGCCCGTTCCTTG	176
ATCACCAGCACGTAGCCATCAAGGAACG	678
CCAATTAAAACGCGCATCACCAGTAATT	17
GAAGTAGCGATAGGGTAATCCGCGCCGA	193
CCCGGTCCGCCGGAAAAGAAGGCGTATA	60
TGACTGTTAACTGTAGCGTTATTGGCGA	34
CAAAAACGTCTTATGACCGCACTGTTTA	52
ACCGCACTGTTTACCGCAGCAACACTAT	261
CTGCGACGGTGAATAGTGTTGCTGCGGT	1100
CTCTTCTAACCAGGCGGTTGAAACCACG	18
AGCATCCTGCGACGGTGAATAGTGTTGC	55
ACACCATACCGGTATCGTTATCGACCTC	34
CGCATAAAGAGAAAATATTATTGCGCGG	258
TCGATGAGTGTAACCTCATGTAAGCGGA	25
CCCTGCGATATGTTTTTTTCCGGGAAAT	574
ATTAGGTATAAATGATGAGGTATAAGGA	68
AAACCAATACCTTTTTATTTGCTCGCGC	181
TTCCGATCAGGTCTTTGCAGACGTTTAT	22
GAAAACCACGGCAGATAACCCGCCTTAT	338
GTATAAGGCGGGTTATCTGCCGTGGTTT	259
ACAATATCGCCGCCAGTAGAAAGCTGCG	260
GCAATAAAGCGCGTTGCGGTGAGTCACG	281
AAGGACAAGAGGGGGTAAAAGGGCAGGG	None
TTAAAACAGCCCGCAAAACCGTCTTATT	62
GGCTTACTGCCTGCGCGCGCACATTCCA	1917
TGCGCGCGCAGGCAGTAAGCCCTTCGTG	1761
CCGTTGGAATGTGCGCGCGCAGGCAGTA	483
AACTGTTGATAAAAAAGAGGGCCAGCAT	1
CTGGCCCTCTTTTTTATCAACAGTTCAT	278
CGAAAGGCGGAAAATATTACCATATTAT	1016
TGTCCCAGAGTGGCGGACAGATTTCCTC	123
GTGCCGACCTTAACCAGTTTGAAGTGGC	513
AAGCAACCGTTGCCAGTAATGCGGCGGC	229
CGGCGGCAATAATGCGTTTTTTCATAGT	157
AAAAAACGCATTATTGCCGCCGCATTAC	50
ATAAGGTTTGCGCAATATCAGTAATCCG	228
GGCCTCGCCCTGACGGGCCGTCGCACGC	None
TGACTGAGGTGAGCGACAAATTTGCCGG	1
CTCCCGGGGACTCACTCCCTTGCCGCCT	192
GGAGTGAGTCCCCGGGAGCATAGATAAT	108
GCTATTTTCAGATAATCAACCGAGGTTA	437
AGGTGACTATAACAAGATAAAAGACGGT	2118
TTGTTGTCAATGTAAAATAATGCACTGC	151
TAAAATAATGCACTGCCAGCTAAAAAGA	1877
AATATGTGATAAAGTTACTGACTACAGG	917
TGATAAAGTTACTGACTACAGGTATAAT	421
AGTAATAAAAAAAATCTGTCCGCAGAAG	90
TTATCCGGCGCGGTAAAGGCTGATGAAA	479
AAAAATGCGCCGTCAAGGCGAAACCGGC	555
AGCCGCTCTCTGCCGGGTACCGGGAAAG	494
TCACCCCCGTTTTCATGAGCCGCTCTCT	11
ATTACAGAATGTCACCCCCGTTTTCATG	891
ATACAGACCCAATAAGCGCAGCGCCAAC	152
TAATGGATTGATATTACAGTCATTACAG	471
GATTGATATTACAGTCATTACAGGCAAA	323
ACTGTAATATCAATCCATTACATGATGA	2112
GCCTTAAACCGATTGGTCAGCGATTTAA	993
GCTACTATCATCACCGACCTTTCCACAC	71
ATAGTAGCCTTAAATCGCTGACCAATCG	21
GGCCGCAGGCGTTTGCGGAAAAGCGCGA	16
ATCTGTTTTTTATTACAAAGTGTAGTGA	2150
ATTAGCCTGTGATGATCTGTTTTTTATT	223
ATCCTCATTATTTATGCGCATCCGTATC	609
CGCATCCGTATCCGCATCATTCTCATGC	551
CGCATAAATAATGAGGATCATGATTAGC	None
CGGATACGGATGCGCATAAATAATGAGG	649
ATGCGGATACGGATGCGCATAAATAATG	72
CGAATAAGCGGATGCTTGAACAGGCAGG	307
GATAGCCATACTCTACTGCAGGCGCTGA	147
CAACCCGCAATCAGATACCCCAGCACCG	372
CAGAATAGATTCGGCGTCCGTCACCAGC	263
TTGTTTGTTATTGGACTTGAGCTGGACC	5
GAAGCTGCGCGCCTCGGTATTTGGCGGC	67
CCAATCAGTTCCGCCACCTGCCAACGCA	276
TTCTGCAAACTTTACTGCTAATTGGCTG	437
CTGGCGCTCCACATCAAATGAGTGGCGT	495
TGGAGCGCCAGCATTACAGTAGTTCAAA	3123
AGTGGCGTCGCCAGCAGAACGAAAAATT	138
AGCACGAAAATTTTTCGTTCTGCTGGCG	77
AGGATGAGCACGAAAATTTTTCGTTCTG	141
ATTGCGCTTTACGTATAGTGGCGGCAAT	None
ATCAGTCTGATTGCGGCGTTAGCGGTGG	None
ACGCGATCCACCGCTAACGCCGCAATCA	None
GAAAACGCCATGCCGTGGAACCTGCCTG	None
GCGTTTTCCATACCGATGACGCGATCCA	None
CCGTGGAACCTGCCTGCCGATCTCGCCT	None
ACGACAGGTTTATTTAACGTGTTACGTT	None
ATAAACAGTATTTTGTGCAGCCGTCAAA	246
GCGAACCACGGCTTCAGCGGCGCAGGGG	258
CGCCATGACCAGCTTTTTCTCTTCATCT	120
ACCAGCTTTTTCTCTTCATCTACCTGCA	75
AAGAGAAAAAGCTGGTCATGGCGCATGC	None
AGCTGTTGAATTGGTTACGCCGTCAGCC	33
AGATAAGTTGCCATTGTTATAATTTTAG	None
GCAACTTATCTCATCGGCGACGTTCACG	79
ACCATTGGTAATCAGCCAGTAGCGGCCC	269
GTCATGGCCGTGAAACCGAAGTCCAGGG	62
GTTACGGTATAGGCAAAAACGTAACGTT	195
AACGTTACGTTTTTGCCTATACCGTAAC	293
TAGACGCTTTGCACCTGAATACACACTC	621
ATCAATTCGCCCAGAGTGTGTATTCAGG	671
ATATTCGCGTGTTGAGCCGTATTACCAC	81
GAACATCAGCGGGGTGGAGATATTATAG	6
TTCCATCTCTTTAGCTATACTGATGCCA	897
ACCATGAACTTTGGCGAACTGTCTGCGC	364
GGTTTGCAAACGCGCCGCCAGATCGCGG	154
ACCGTGAGCTTATCCAGTCGTTCGCCGA	32
GTTGAAATCGGCCCCGGTCTGGCGGCGC	296
GCCCTGATGGACTCGATTATTCATTGGG	109
AATAATCGAGTCCATCAGGGCCATTTAG	174
TACCACGATCAGGGCCTGCCCGTGCTAA	228
CCGACGCGGTGCTGGCAATGTACCACGA	171
CCTGCGTCGTTAATAACGCCTTTGTGCA	29
GCAGGCGCGCGCAGCGAGACCGGCAATA	1214
TCCCCGCTGCGCCGCAGCCCGCGGGAAC	381
CTCGGCCTGCCTCTCTCGCTTCTCCCTT	23
GCGGCCCGCTCCGTCAGGAGCGCGCCGT	992
AGCAGTGCGCAACGCGTTGTTATCACTC	None
TTGGCGATGGCCTGATCCAACTGCTCAT	17
GCCTGATCCAACTGCTCATCCGTGATCT	324
ATCGCGAATACCAGTTTCGCTGCCCCCC	28
GCGATACCGAGAAGCAGCGTTTTCCAGT	328
AAGAACTGGAAAACGCTGCTTCTCGGTA	15
GAAAAAGTATGAAGAACTGGAAAACGCT	56
CTCGGCTTGCAGTACAACTCTTGCTGCT	36
ACCTGATTGTCATCATAATGCACATTAC	96
TCCACGTTGCCGGTAAAAACGGCATCGT	16
TTGGGCGTGCCGAGCTACGATCGTCCTC	None
ACTATAAAGGGCGCTGGCGATCATGGTG	None
ATCGCCAGCGCCCTTTATAGTCATCAGG	None
GTGGCCAGAAGAGTGGGAATACGTTTTT	None
AAAAAACGTATTCCCACTCTTCTGGCCA	None
AGTAAGTTAGGCTGTGACCGTTTGTCAC	269
CCGTGCCTAACACCACAGACGCTAAACG	188
ACAGGTATGATAATGCAAATTATAGGCG	16
ATAATGCAAATTATAGGCGATGTCCCAC	2770
CAAATTATAGGCGATGTCCCACAATTGA	162
GCTACGGTCAATTGTGGGACATCGCCTA	182
CAGTACTGGGGAAAGATAATTGGCGTCG	376
ATGGGCGGCGGCTTTTGGGGCGTGGTCC	1
GGCGGCGGCTTTTGGGGCGTGGTCCTGG	176
GCCCACCAGCAGACCCAGGACCACGCCC	96
AATATCCGCTTCCGTCACCCGTCCTTTT	130
GGTAATTATCCGCTTTTCCGACCCGAAA	518
CACCGATTCTGCCTGCGGGTAGTCGCGC	194
CTGTCTTTGTGCGCTTCCAGACGCCCCG	410
TGCTCATCCTGATACAGGATAACCAGCC	None
AGCACATTATGGTGGTCAATAAGCCCAG	15
GAAAACTACAATCCGCCGCAGGAACCCT	335
GGGATGGAAAACTACAATCCGCCGCAGG	344
TAGCTGCCAGCCTTCATGGCTTGTAATC	179
GCTTGTAATCGTATCGCCAGGGTTGAAC	890
ACGCGGGTCACGGGAGAATCACTGCGCG	439
CGCGAACCGTCACCTTACTTTTCCCGTC	86
GATGCGCGAACCGTCACCTTACTTTTCC	105
CCTTTTACACTTGGTCAACGCTGGATCA	226
CGCCGCCTTCCAGTACCATAGCGCCCTT	None
ATAATTTTGCTACACTACTGACCGGGCA	2676
CAATACAGTTCGCCGTGTCGCGTGGTTT	316
AAGCGGATGTACGCCCGCCGGAACGTTA	279
GAGAAACTGCTGCGCGAAAACGGCGTCA	34
CGGATGGAGAAACTGCTGCGCGAAAACG	29
AAAGTCTCGCAGCTGGAGCGGCGTCAGG	170
AAACCTGCCTGCGCCACGATGATTACCT	2158
CCTGTACAAAATAACAGTATTACCCCCT	1002
CCATCGCTATTTATCAGTTCAGTCAGCA	634
GCTACGGTGTTTATCCATAATGCCATCG	142
AGAATTATGCCTGCCGCGATTCTGATGA	3859
CCTGCCGCGATTCTGATGATGTAGCGAT	3535
ATGTAGCGATATTTCATGAATGAGTTCG	50
AAATATCGCTACATCATCAGAATCGCGG	1195
CCATTTTATCGTTAAAATATCCATTACA	None
GCTTTTAGCGTCAGATATTTTTGCTGAC	797
CAACTCGAATTATTTTGGGTATATATTG	487
TGACTGGGGTGAGCGACAAATCTGCCGG	None
GATGGGCCGAGTAATCCGTAGCCAACAC	242
AAAAGTGTAACAATTTCATTTGGAACAT	609
ATCTTTTATGAATGTGAGTATGCAGGCG	339
AATGTGAGTATGCAGGCGCGTCTGGTAG	757
TGAGTATGCAGGCGCGTCTGGTAGGGAA	578
GAAGGGTTAGCGCGTTGAGTATTGACGA	186
TTTTATACTCAAAAAATCGACTCACGGT	194
TCCGTTTTTTCTGTCGTGTCCTTGCCAG	3
CCTGGTACAACAGACGGTGGGTTGGCGT	268
ACCTTCAACGACTTCACCGCTCTCCAGG	35
GTGGTGGTCAGCCTGGAGAGCGGTGAAG	None
ACCGCTGACGATATGGTGGTGGTCAGCC	215
ACGCTATAATCGACGCCGGACGGCTTAA	786
CCGTCCGGCGTCGATTATAGCGTCATGA	None
TTAGAAGATCTCAAACGCCAGGTACTGG	537
AAAGCAGCTATACCCTGACGCCCGCCAC	251
CTCGGCATGTTGGGTGACCTGACGCAGG	400
TTGGGTGACCTGACGCAGGGTTTCTGCG	372
CTGGCTGCCAATCACAAACCATACTTCA	563
GTTTGTGATTGGCAGCCAGCATTTGTAT	10
AAGTATGGTTTGTGATTGGCAGCCAGCA	447
ACGATTTTTGATAATTATGAAGTATGGT	57
GAGTCAATGGAGGCCGCGCTGAAAGCCG	4
TAGTCGCGCGGATGATGACGGAACTGGT	476
ATGACGGAACTGGTTGTTCGGGCCGTCG	1
ACGGAACTGGTTGTTCGGGCCGTCGCAA	291
GCAATTGCAATTGGCCTCGATTTTGGCA	28
GAGTAAGACGATGGCAATTGCAATTGGC	None
TGGACATTCCAGCCATAGTTATAGACAC	449
GCTGAAACGCAAAATGATCCGCTATTGC	34
ATCCGCTATTGCCGGGATATTCATTTAA	1469
AATATCCCGGCAATAGCGGATCATTTTG	42
CCCATCTGGTCGCCGGGCTGACGCCAAT	2706
GGCATTAAATGAATATCCCGGCAATAGC	16
CCCAACGGACGATCGATAAAAAAATCCA	660
AAGGGATATATTCTTAACCTGACCATCC	157
ATGTGTCCACAAAGATGTCATAAGCCGT	930
GGGGACGGGGTAAGCAGAATCCCTGCTT	None
CAAGCACTGCTGGAACACTTTATCACCC	1183
AGCGAATACAGAGTGGATTGGGTGATAA	None
GCGGGGCTGGGCGCGCTTATCGGCAGCG	149
CCAAAAATTGAGCTCGCCGCTGCCGATA	55
CCTGGCTGGTGGGTATTATCGGCTGTCT	493
CAGCGCGTGTTCGGTTTTATCCAGCAGC	315
CTGTTTCAGGAGAATAATTTATTCAGCC	15
ATCGTCGCCGGCAATCAGTAGCGTACCG	43
CGTTTTACGCTGGCGGTAGAACGCGGCG	244
ATGGTAAAGCCAGGTGATATCAATCAGT	818
GTAAAGCCAGGTGATATCAATCAGTTTT	949
CTAAAACTGATTGATATCACCTGGCTTT	318
ACGTGCGCCAGTAAAATGCCCTGCAAGC	3
GCGCACAGACGCAGCAGCGCCAGACGTC	122
AGAAGCGCACCACATGCCACAGGTAGCT	707
CCACAGGTAGCTATCCCGCCAGATTGTC	253
ATAACCGTCTCGCTGGCGGCCTTTCTGG	407
GCAACGCGCCGTCAGCCGTTAATTCCCG	55
GATTAGCGAATGGCAACGCGCCGTCAGC	31
TGATACGCCGGAGAGGTGGTGTAACTGA	660
GCACAAATGTGTCGTTTTTCCAGCCGCC	60
TGTCGTTTTTCCAGCCGCCGGGCACCTT	1134
TGGTGTTGGGGCTGGACAACAATCTGCT	45
GAGGGGAAGAACAGCAAAGCCGATGTGG	None
GCGTTTCGCTGCTCAACCGCCTGCGGAT	182
CGGATCAGGTTCGACGGGTATTTTCTCA	293
AGGTTCGACGGGTATTTTCTCAGCGCGC	602
CGCGCGCTGAGAAAATACCCGTCGAACC	2851
AGCGCGGCACCCCGTTGAGTTCGGCGTT	474
ACTACACTAACGCCGAACTCAACGGGGT	15
AATACCCTCGGCTGGTTTGATTTTAAAT	126
GGAAATCAGCATTTGCCTGACAGCGCTT	711
TTAGCCAACCGCGCGCCTGCATCGTATT	350
GCGACGCGAACAGTTCAGCAGATCCGCC	16
AGCTGGCGGATCTGCTGAACTGTTCGCG	42
TTGTGACGGTAAAACGCAAGACACCACG	389
CCCTCAGGTCGCCTGCAACAACAATTTA	188
ATATTATTGGCCTAATATAGGGATAATA	1743
CTCGCGGAACTGATGCAGTGGGAGGCGA	645
CAGTGGGAGGCGACCGATTGAAGCCAAT	1463
TCTGCAATTGGCTTCAATCGGTCGCCTC	21
ATGTCTGCAATTGGCTTCAATCGGTCGC	None
TGTGACTGAGTATTGGTGTAGGCGATAG	308
CAATATCACCCGGTTGCCATTATATTCT	262
TCGGCGAAGCTTGGCGCGATCACCACTT	809
GGCGCCAAAACCGGTGCGCGTAACCTTC	1055
CAATTATCCCTAAACAGTTTTTGCAGAA	537
CCGCCAACGTCGATACCGATGCAATTAT	414
CTGGGTAAATTTCTCTGCCATGGTAGTT	711
GCAGAGAAATTTACCCAGCATACCGGCC	4
GTGCGCGCGCAGACCGTCAAACGCCTGC	None
AAGTCACCTCTCCGCAGGCGTTTGACGG	528
CACCAGGTGGCGGTCGATGTACAGCAGC	7
TACAGCAGCGGCGTTTCGTTTGGCGCCT	861
CCCACGTGGTCTTTGAGGCGCCAAACGA	338
GCCAAAACGTTATACGAAAAATTATTTG	78
ACCATGATTGTCGATAGCAATACCGCCG	2
ATTGTCGATAGCAATACCGCCGACGTCA	715
GATGCGGTACGCAGCCGTTTTGATATGC	175
GCGCAAGCCCTGAAAGTTATGGATGCGG	24
ACTTCCGGGCCGATACCGTCGCCCGGCA	19
TCGAAGAACTATCATATTGCCGTACTGC	3
GTTTGGACGGATTCAAAATCACCCGGAG	90
ACATCAACACCCATGCGCTCAAGGGCCA	920
TCATGGAAGTAGGCTTCCCGGTCTCTTC	206
GGTGTTGATGTCATGGAAGTAGGCTTCC	75
CGCTCAAGGGCCAGGGCAATCTGCAGCT	198
AGCCAGCAAGTCATTATTTTTGATACGA	89
TTGAATGCCGCCCACCGGTCTACCGCGC	545
CCGCCCACCGGTCTACCGCGCACAATAA	624
CGTTGAGTAGTAGTAGCCCAGTGAAACG	33
GTTCGTTTCACTGGGCTACTACTACTCA	819
TCACATATCGTTCGTTTCACTGGGCTAC	240
CTTTTAGTGGTACTGGATATGCCGTTTA	633
CGGATACGTACTTTAGCTAATTGTGCTG	171
GATAAAAGAACGAGTGGACATTCATACT	407
TCCACTCGTTCTTTTATCCTTTATTGGA	23
AATGTCCACTCGTTCTTTTATCCTTTAT	92
AAAAGTATGAATGTCCACTCGTTCTTTT	108
GTTATATTGCTTGCGTAATTTAAACATT	610
AATCGCAATGGTGTGACTCAGGACACAT	3967
GTGTGACTCAGGACACATTACGCTTGCG	None
TGTCCTGAGTCACACCATTGCGATTCAT	65
CCAGCGCAAGCGTAATGTGTCCTGAGTC	59
CATATAAAATAAGAAAAAGGGAAAGCGT	404
CCAGAGGTCAAAACCGAAAAGCCGCATC	5
CGGCTTTTCGGTTTTGACCTCTGGCATA	529
GGCAAACCACAGCTTCGCATGGTTGATT	151
CGAAGCTGTGGTTTGCCCATATCTAAAA	1452
GTTGATTTGAACCTATTGACCGTGTTCG	430
CACGGGCAGTCGGCTGAATTCCTCGTCC	183
ACGGTTTGACGGACACCTTAACCGCTCG	244
ATGCGCTACATACCGTTGGAGGGATCGA	452
CGCTACATACCGTTGGAGGGATCGATCA	506
TAGCGCATCATAAATATCAAGCACTGCG	60
ATCGATCCCTCCAACGGTATGTAGCGCA	1024
TGCTGGTGCGTCATGAGCAGGCCGCGGT	229
ACGCACCAGCACATGATCGATCCCTCCA	1
ATGCGCCGGATTTTATCGGTATTACTGG	284
CGCCGGATTTTATCGGTATTACTGGAAA	341
GCGGGTTATCGGCCTCTTTTCGCAACGC	797
GGCCTCTTTTCGCAACGCGGATATAATA	1217
AGGCCGATAACCCGCGATAACGCCCCAG	501
CGCGACAACGTCGGATCGTCTGTCGGCG	21
ACTATCCAGACGGTAGGCGATGAAAAAG	11
ATTTCCCGCTCAACGTGCGCTCCCTGTC	435
CGCTGAGCAGATTCGCCGGATGACGACG	None
ACGACGCGCGTGCGTTTTATCCGGTCTA	6
GGACCTGGGCCAGATATCAGCCAGTAGA	33
CGTAGCGCCATCAGGCAGGTTTGCCGGA	935
GCGCTACGCTTATCGGACCTGGGCCAGA	1444
CGGCAAACCTGCCTGATGGCGCTACGCT	781
GGTTAAAATCGTTAACATCTAAGCGCAG	None
TCGGCATGGGTTAAAATCGTTAACATCT	14
AAATCGCTCGGCTGGCCGGTGTCTCGCG	42
ACTTTTTCTACGGTTTTGTCGCTCACGC	38
GCGGTAGTGCGTGAGCACAATTACCATC	150
GTAATTGTGCTCACGCACTACCGCCATG	1426
GAACGTGTGCGTCCAGCACGCAGCCCGG	98
CGCTGCATTGAGCACCTTTTGCAACGCC	220
ACGTAACGAGTCTTTTCCTTTGTATTGT	151
CAGGCAAGAAATCGTCGAATTAACAGCC	583
AAATCGTCGAATTAACAGCCACTTTTTG	280
TGGCTGTTAATTCGACGATTTCTTGCCT	107
ACAAAAAGTGGCTGTTAATTCGACGATT	1859
TCCTAAAATGCCGCTCGCGTCGCAAACT	118
AACGCAGATATTCGCCGTAAACATTGGC	629
TTTACGGCGAATATCTGCGTTGATTAAT	None
CCAATGTTTACGGCGAATATCTGCGTTG	None
TAAAAAAGCCAATGTTTACGGCGAATAT	None
CGTTGTGACTTGCTTGACAAGCTTTTCC	None
CTTTTCCTCCGCTCCGTAAACTCCTTCG	None
TTCCGGGGGGCAACGTTAGTCAATCTCG	None
GTATGTACCATTGACATCCATCACCCAT	None
TACCATTGACATCCATCACCCATGCCTG	None
GTACATACCATTTGACCGGTAGCGCTCT	None
TCAATGGTACATACCATTTGACCGGTAG	None
GATGTCAATGGTACATACCATTTGACCG	None
ATGGAAAATTTTAAACACACTACGGTAC	None
GAAAATTTTAAACACACTACGGTACTGT	99
AAGCCGTTAATGGGCTGAATATTCGTCC	None
TGCCATCAATATAGATACCATCCGGACG	370
GTCTGCGCAACGGCGATCGCCTGCGGAT	None
GAGAAGCGAGGATCATTAATGGTCTGCG	31
ATCAGCAGAGTGACAGAAGCCCTAAGCA	None
GCGCTCGTTGCTTCCTATCGATCCCTTC	2
CCTTGCCTGGCGTGATCGGTGACGATCT	1907
AACAAGCAGAGTGGCAGCTTCCCGAACC	5
CAAATGAACAAGCAGAGTGGCAGCTTCC	None
CATTGGACATTGAATGGCGCAACCTGAT	1
TTGATCCGTCCCAAGAAAATATTGTAGT	66
AAAGCAGCGGCAAAAACGCAAAAATCGA	3
AAGTTGGTCTGTTCTTCCTGGCGTTTCG	None
CTGGTGCGTCAGGGCGATATGCGTTCGC	None
CGTTCGCTGCGTGTTCAGGAAGTCTCCA	1
AACTTCTTTCGGGTCGGCCCAGATCGCC	263
CCGCCGGCGTCATGAACTTCTTTCGGGT	15
ACGCTCGACAGCCGTGTGGCTGCGGCGG	None
ACCCACCACTGCCACAAAGAGATCGCCC	None
GCAGCTACGCCTTGCGCTATCGCCTGCG	176
CACGGCGTACCAGTCGTCTATCTCAGCC	None
AGCGTTTATCTGCGCTGGCGGGCCGCTT	4712
GTAAAAGCGGCCCGCCAGCGCAGATAAA	None
ATTAGCGTAACGCTCAGCAAAATTGCCG	None
TCCTTGGCGCCGAACACCGCGGGGCGGA	20
ACCGTATCGAGCGTGAGATCCGCCCCGC	None
CCTGTTCGTGGCGCTGAAAGGGGAACGC	1987
CGCATCAAAGCGTTCCCCTTTCAGCGCC	6
CCTGACGCGTGTCTTTTACAATCACCTG	None
TTAGTTTGGCTGGCCGAGCATTTGGTCA	None
CTCGGCCAGCCAAACTAACATGAACCTT	None
GCGCGAAACGTCAGATAAGAAAAGACGT	198
AACAGCGCGGTCAACAGGCTGACGATGG	None
GATGGGCCCGCGTATGATCGCTCGTCTG	2
GGCCCGCGTATGATCGCTCGTCTGCAAA	None
GCTGATTACCAGGACAAAAACGTCGTCA	None
ACGACGTTTTTGTCCTGGTAATCAGCCA	None
GATACTCGCGTGACGCCGCCGGGTCTGG	821
CGCCAGAGCAATACCAGGGCTGGCGACG	None
GCCACAATCGGCGCTTGCGCTTCGCGGC	57
GCGAAAGCGGCGGGCGTCAATGTCGGCG	None
CGTTTATCTCTCCCCCGTCTGAGAATGC	58
CCGCGCGTACCAGGCTTTGGCCTCCTGG	None
GCTTCGCGCGATAAAGACGCCGACAGTC	24
ATCAGACTGTCGGCGTCTTTATCGCGCG	36
ACAAAACCAATCGCCGCCAGCCCGAAGG	None
GAGGCCGACGTCACCATGACAAAACCAA	None
GTATTCTTCGTCGCTTTTCGCGCGATGT	13
AGTGGTCAACCGAAGCGGTTAATGGTGA	None
GTGATGGCGGGCGGTACCGGCGGGCACG	3
GCGGGCGGTACCGGCGGGCACGTGTTCC	None
CGCAACGGCCAGTCCCGGGAACACGTGC	3
ATGCGCAACGGCCAGTCCCGGGAACACG	7
CTTCGGCACTAAATCCGCTTCCATACGA	None
CCAGATTGTAACCGTATCGCCCAGTCTG	None
GCGTAAAGAATGAATACACAACAACTGG	None
AATACACAACAACTGGCAAAACTGCGTT	None
GAACGCAGTTTTGCCAGTTGTTGTGTAT	46
CGTCGCGTTCGGCACATTCACTTTGTCG	4
TGCCGAACGCGACGCATTTCGGGCACGA	None
CCGACAAAGTGAATGTGCCGAACGCGAC	None
CGGCTCAGGTTGCGACAATGTTAGCGCC	361
TTGGCAAAATTGCGCGTTACTTATCTGA	162
GCTGATAAAATCGCGGTCCTGTTGGGCG	None
CCGCCTTCACGTAGCCCGGCCAACACTG	None
CGCATCCCGTCGATCCGCAAGAGGTCGA	127
CGCATTAATGCCGCCTTCACGTAGCCCG	4
TCGCGCAGCTTAAAGCAATGGGCTTTCA	None
CAACGCAATAAAGACCTTCTGAAAGCCC	None
CTTTACAGGGTGCGTTATCATTGGCTTT	None
GTTCCTGCCGGTTGGATACGAATTGACG	None
TCGCAGGCTGCGCTGAACACGCGAAACA	None
AAGAGACGCCTTCTTCACGCCGCAATAA	105
GAACGCGTCTTGCAGGAATTTTATTCCT	28
AAGGTTCCCGGCGCGCCCAGAGCCAGTA	None
TTCACATCCTGCGTCATGAAGGTTCCCG	6
AATCTTCAATTCATCAGGCCACTGTTTT	20
ATCAAGGCGACGGACAGAAAACTGGTAG	40
GTCAATATCATTGGCGTGGGCAGTTGCC	None
ATATTGACCATACCGTCGGGCAGAACTT	20
GGCAACTGCCCACGCCAATGATATTGAC	155
GATAAAGGCGGGGTGAATGACCTTGAGT	None
GCGCGCTGAACGCATTTCACCACTGACT	None
GGCACCATACCAATTTCATTCTGACAGC	None
ACGGAGAGAGATTATGTTTGAACCTATG	None
TTTGAACCTATGGAACTAACCAACGACG	None
GAACTAACCAACGACGCGGTGATTAAAG	None
ACTTTAATCACCGCGTCGTTGGTTAGTT	None
TGTTCAACAGCGTTACCGCCGCCACCAC	None
CGCTCGCGCACCATGTGTTCAACAGCGT	None
TATAGTACACTTCGGTTGGATAGGTAAT	218
TGTACTATACATTCGGCGGGCCAGTTTA	None
ATCAAACAAAGGACACTTAAACGTATCG	None
TCAGGGTGACTTTTTTGCCGGTGTGTAA	None
ACCCCGGTATTGGCCGGCGCAGGGCGTA	323
CCAAATCTGTGCGTGATACCATGCTCTG	1137
GTATCACGCACAGATTTGGCATCGGCCG	98
CTCTGTACGTGTCTGGTGAATGAGCATG	1980
ATAAGATTTGTGCGCAAATTGTTTTGAT	None
ACGTGAGTGGAATACTGACGCGCTGGCG	None
CGGCCAGAAGTATCGTCTGCCTAACTGT	None
GTCGCGGCGAGTTTTGGTTTGCCCGCGC	None
GCTAAAGTTAACTTTAGACGCGGTGCTG	None
CCAGTAATCTACGGTGAAATTGGGACGA	None
GCGCCGCAAACGCTGCCCGTTGCCGACG	10
CTAATCAAATTATTAACCAAAGTATTCG	None
CGTAAGGCCGTCAGCCTTATTAATGCGA	2894
CGATGGAACCGGAGATGGAAAAACTCTC	28
AACGCCTTTGCCGGACAGCGCGTTCAGG	14
TCGGCAGCGTAAGCTTCACGTTTGGCTG	6
TTGTCGCGCAGGTAGTCAAAACCGTATT	None
CGCTGATGCGTATTTTCGCCTCCGATCG	22
CGATAAACTTACCGGCCTGATAAGACAT	139
GATGCAACAAGATGAAAAAACTGCAAAT	117
CAACAAGATGAAAAAACTGCAAATCGCG	1332
AAAAAACTGCAAATCGCGGTTGGGATTA	103
CGCATCAGCGGCGCGTTGGGTAATAAAA	572
TGTCTATCCGGGAATTGATATTCCAGAG	330
CGCAAATTGGCGTAATTTACGAATAATC	182
TCGCCGGTTTATTTGTATTATCCCGGCC	57
CGCGCGGCCGGGATAATACAAATAAACC	523
GCACCAAAACTACGCGTATTTATTGATT	331
ACAAAAATAATCAATAAATACGCGTAGT	305
GCGATATTGCCGTCTCAACAGAGCCATC	106
GCTCTGTTGAGACGGCAATATCGCCTTA	1050
GGCCGCCGAAGAGAAACGAATCGCCAGC	2
AATTAACTGACAGCGTTTAGAACAAAAT	182
GGCGGAAGGGGCTAATTTCCCCCCAGAC	430
GGGCTAATTTCCCCCCAGACGACCGGTT	740
TCTGACGTGACCGTCGTAAACTGTCCGA	468
GAGTAAAAATGTCTGACGTGACCGTCGT	3
CCGCTGGATAGTGAAAATGGTCTGGTGC	3
GTCTGCAATTGGCAGGTTGATGGAGAGC	51
GAGAGCTGTTGGATCAAAAACTCTATGC	None
CGCAGCCACGTACGCATCTTCTCATTGA	1139
CGTACGTGGCTGCGCATAGAGTTTTTGA	310
AGAAGATGCGTACGTGGCTGCGCATAGA	382
CACACCCAGGTCCTATTTGAACACCCTC	427
TTATTGATAATAACGGCGCACCGGATGC	448
CGAAAAAATACGCTCACGCAGCGCCCGG	None
TTCCGCTATTGCGTTCAGGGCGGGCTGC	17
GTTGAGCCAGGGCAGCCCGCCCTGAACG	24
ACGGTTATTCCGAGGTCAGCGAAGGCAT	None
CCTTCGCTGACCTCGGAATAACCGTCAT	13
AGGTATACCGTAGCCTTAACCGGCGGTA	8
GGATTGTAACGTAAAAAAAGAGAATTTC	4
ATTAGTGCGTATGATAGCGTCACTGGAG	52
CGTATTGAAGAAGATCTGAAGTTAGGTT	379
TCGAACTGGAACGTCAATTCACCTTTAA	48
GATACCGTCGGGACGTTTGAAATGGCGC	184
CTTGCGCCATTTCAAACGTCCCGACGGT	937
TACAGCAGTCAGAATATCAAACCCGGCC	121
TTTATGTACAGCAGTCAGAATATCAAAC	79
CGCTGATGTTGCAGGGTGATGATCAGCG	25
TTGCAGGGTGATGATCAGCGCCAGACGA	268
ATCAGCGCCAGACGATTGTCCGCCCATA	163
GGCGGACAATCGTCTGGCGCTGATCATC	51
AGCGTTAAACAGCTCTGGCGCTGGCAAG	125
CCCCATGAGCGTTAAACAGCTCTGGCGC	5
GAAAATCATCGGCATAAGCCGGATCAGG	23
CAGAGCGTCCAGTAACGCATGAGAGGGC	None
CGTTACTGGACGCTCTGCATTTCGCCAC	114
AGAGGGCGCGTCGACCACCGCAACAGTG	237
ACGTTGACACAAGGTGTTGAGCTGAGCG	410
AAAGACGCTCAGCTCAACACCTTGTGTC	32
TTGCAAACGTTTGTCCCCTACCGTACTG	None
GCGATGATGCCAATAACGACCATCAGTT	789
ATGCCAATAACGACCATCAGTTCGATAA	1474
CCAATAACGACCATCAGTTCGATAAGCG	586
GTCGTTATTGGCATCATCGCCATTTTAA	322
GAAAAACAACGCGGTTTCACGCTTATCG	407
ATTTTCGCTGCGTTACATGACACGGCAA	119
TAACGCAGCGAAAATCTTCAGAATCCGC	47
ACACGGCAACGTTATTGCGAGGCGCTAC	240
ACGCGGATCTACGGACAGGTGATTTATA	705
GCGCTGCGCCGTCGGGTCTATAAATCAC	209
CTCTCCACCCGATGGCGCTGCGCCGTCG	1350
AAAACCATATTATCGCCTCCGGTTCGGT	269
AAGACCTCTTCAACCCAGCGCTTGCCGC	1004
CCACGGTGATCACTCGTGAAGACGGCGT	722
GGCTTGCGTATCTGCCGGCAAAAGTTGC	35
CTGGCAACGATATCACCGCGCAACTTTT	19
CGTTCCAGTAGCGCGTCACGTCGGTCGT	6
CCGCCTCGCCGTTATAACCCAGACGACC	2
CTACTCTGAAGCAGCTATAAGCACCACT	32
TTGCCAGATAAGGGTTGGTTGGTAGAGG	None
CGGAGAAGGGACGCGTCGCGCCTCTACC	24
ATTGCCGTCCGGATGACGAAAAACCGTC	76
ACGAAAAACCGTCCTTGCTGGTGGTGCA	588
CACCACCAGCAAGGACGGTTTTTCGTCA	22
CATCGATCCACGGACCGCCAAACTCGCC	67
ACATGACGCTGTTTACGACATTACTGGT	198
ACGCTGTTTACGACATTACTGGTGCTGA	1060
TCGTAAACAGCGTCATGTCATCTCCTTG	18
ATCGAGCTGCCAGTGCTCGCCCAGCTTA	288
CGTAATCCGACGGAATAGCGCCTCCAGC	372
TTGCGCACGATGGGAATGACGGCGATCG	114
GCGATCCGTTGTACGATCCCAACCGCCA	None
GCGAGCCGGTAAGACTCAGTAAGCCAGA	471
TACCACTTGCCGTTGATGCGGTGCATTT	198
CGGTGCATTTCCGGTGCCCAGATGAGCT	338
AGCTGGCTCATCGGGCCGCTTTCCGGTT	255
AGCCAGCTCATCTGGGCACCGGAAATGC	60
ACAGGCTGGAAATCCGCCGGGCTAATTC	None
GCAAACTGGCCAAACCCGTTTATTGAAC	806
ATAGCGCCAAAAATAATGTTACATCCGG	176
TTACATCCGGCGTCACCCATGCCATACC	658
CCATACCCGATTTTCTCTCTTACCGAAA	148
GCATGGGTGACGCCGGATGTAACATTAT	45
GATAAGGGCAGACTTTCGGTAAGAGAGA	434
GGGAGAAGTCTCAATGGATAAGGGCAGA	348
ACGCCGCTGATATGGATAAAATGGTTAT	60
GATAAAATGGTTATACGTGGGAAACTGT	1
GTTATACGTGGGAAACTGTGAGGCAGAT	145
TGCCTCACAGTTTCCCACGTATAACCAT	4371
GTGGCGTTACTTTTCCGCCCTCCCCGTC	280
CCCACTGATCGTGGCGTTACTTTTCCGC	5
GCGGCGGTATTGATCATTATGCTGATGA	79
GCAACTAATACGTACAGCACCCAGTAGT	135
CGATTGCAGGCTTTATTGCCTTTCTGAT	286
CGATAAGCTGAATATGGCGGTTTTTCAG	19
GCGGTTTTTCAGGCCGCGCTTGAGCTGC	104
GACAGTCAGCAGCACGGCGAGCAGCTCA	174
ATGGACAGTCAGCAGCACGGCGAGCAGC	464
CAGGTGCATTCGCGGCCACATACCATTA	None
ACGAGTTGCGTAAAAAGAAAGCACTTGT	174
TTAATTTGTTTTTATTCATTATTTATGC	667
AATAAAAACAAATTAACATCTGTAAGGG	777
CATAAATAATGAATAAAAACAAATTAAC	2100
CATAAAAATGCATTTAATCTACTGTTGA	539
CATTTTTATGCATAAATAATGAATAAAA	1346
ATTTCTGTAAAATTGTTAAAATGTGCCT	1738
GACAGAAGGTGAATACTTTGTTACTTTA	None
GCCTACAGCAAAATCCGCCAACCAAAAC	38
TGATCGAGCAGCAGCTGGAGTTTTTAAT	None
TTCCCTCAAGGATTAAAAACTCCAGCTG	1
GCGCGTTTCGAGCAGGTCAAACTGGGAT	17
CGCTGGAAGGCATTGCGGCTTATTACGC	38
CCTTCCAGCGCATGGCGCGTTTCGAGCA	2
TCAGAACGTTTCCAAAATGACGTGGATC	20
ACGTGGATCCGATCGAAACTCGCGACTG	55
ACCGATTCGATCGCCTGTAGCCAGTCGC	None
TAATTACTGGCCCCTGCGCCTGCCGCGA	None
CGACGTTCCAGCTCCAGATTACCCGGGT	112
ACCGTGCTGCGCGCGTCTAAAAAAGACC	34
GCTATCGAAATCAAAGTACCGGACATCG	5
TCCGGTACTTTGATTTCGATAGCCATTA	None
AAGTTGAAATCACCGAGATTCTGGTCAA	443
GAAGTCCCGTCTCCGCAGGCTGGCGTCG	1
ATAAGTGCACCGGTCTCGGTTTTGTCGC	2
TCCGGTACGTTAACGTCTTTCACGCCCG	76
TTGTCTGACATTCGCCGTCTGGTGATGT	1
GAGTTTGTGAGGTTATTAGCGAAAGCGA	101
TTACAAAATTGTTAACAATTTTGAAACA	None
CGCCCGTATCTTACAAAATTGTTAACAA	3841
ATGAGTACTGAAATCAAAACTCAGGTCG	None
AGTACTGAAATCAAAACTCAGGTCGTGG	None
GCCAAAGGCCGTAAAGTGAAAGTGGTCA	99
ATCGCGTTGTCGAAGTTGATCACGGTTT	None
CGGAATAAACGGTAATTGGATCGGACGA	None
ACCAGCATACGCTTCGGCACTTCTTTCA	22
CATGGCAAATCAGATGTGTCAAATGATG	2
GCAAATCAGATGTGTCAAATGATGGCGA	28
TGTCAAATGATGGCGAAGGATAACGAAA	2
CTTTGAAAAACGTACTGCTGCGGAAACG	692
ACAGACAAAGGCACTACCGACGGCATAA	469
AAACAATTAGTTGGTCGAAAATGACAGA	167
AGGTTTGATATATGAAACTTTTTCTGAC	288
AAACTTTTTCTGACAACAGCAGCGCTAA	120
CCGGAAATCAAGGTCGCAGTTAGCGCTG	None
CCATGCCGGAAATCAAGGTCGCAGTTAG	666
GCATTTGCCAGCGATCCCGTCATCCCCT	34
ACGGGATCGCTGGCAAATGCCATGCCGG	145
GGCACCGGGAGCTGCCAGTCTTCTCGTC	19
CGATGGCCTTCGCGCCAGTCACGATTGA	467
GCCTTCGCGCCAGTCACGATTGAAGCGG	332
ACTGGCGGCAATTTCTGCCGCCGGAAGG	90
TTAAGCGCTCTGTTACTGTCGTTACCCT	353
AAAAAGGTTATGTTAAGCGCTCTGTTAC	None
TTAGCGGCGGGTTAAGCGCAACGCAGCA	124
GGACGATAGTTTAATTTTTAGCTAATGT	None
AAAATCCTGTTATTGTGCCTTATGCGGT	None
GCTGCGCTTGTCGAGCTGCTGAAGACCC	18
AAGCCGCTTATGTTAAAGCCGGTTTTCT	3
TTAAAGCCGGTTTTCTCGCTGCTGTCGC	291
GCTTTTTCTGGGGAGACCAGCGGGGAGG	None
GTGCCCAGCAGTTCAATGGCTTTTTCTG	None
TTGTAACCACCCTGCATGGTGCCCAGCA	None
GTTCTTACGCTGATGATGGCTGGAAAAA	1867
ACAGTGAAAATTGGGAAGGCAAGGATTG	147
AGCTGGGATAAATTTTGTTTGTTAATTA	300
AAAGAAGTTGAGATGGATATTGAATAAG	124
GATATTGAATAAGCTTTAAGGTTCCCAT	1255
GGAACCTTAAAGCTTATTCAATATCCAT	1
TGTATAATAATTATCATTATACATGCTA	None
TATAATGATAATTATTATACACTTTATA	26
TAGTAAATTTACACTGCTAGCATGTATA	168
CTATCATTATGAATGTAGTAAATTTACA	1
GGTAATTATCGCAGCTATGTAGAGGAAA	78
CGTCACCGCTGCATTGTACCTATGGGTA	314
GATTACGAATTTCTGCGCGACGTTACCG	49
TCGATGGGCCACGAGGTGGTCGGTCACT	882
GACATTCGTACTTTTACCCCTCCGGTAA	524
GGCCACGAGGTGGTCGGTCACTGGTTTA	649
CCCTGCTCGTTGCCAGGAGCGTTCGCTG	21
CCGCACAGGGATAAACTCTCTTCATCGT	34
TTAATTTGATTGAATATAATCGTTATGA	412
AACATCAAAAAAGCAATAGAGCGCGTAC	3
CCGCCGGGTACGCGCTCTATTGCTTTTT	192
ATGGTCGTACCGCTCGTTATTGGCGCAG	155
GTCGTACCGCTCGTTATTGGCGCAGTCA	1095
ACTGCGCCAATAACGAGCGGTACGACCA	1400
GCGACAAGCAACTTAGTGAGCGTAATCG	None
AAAATGATAGTTATCGCCGATGATTTTA	37
ATAGTTATCGCCGATGATTTTACCGGAT	143
ATTTTACCGGATCGAATGATACCGGCGT	62
ACTTCCGTTCTCGCCCCCTTCTTCGCCA	88
ACTAACACATCGGCGCGGCGGGACGGTT	146
CCGCCTGATCTGCGGGCATCGCCCGGCT	5
TATTGTGGAGACTAAAACCGTTGCCATT	129
GCAACGGTTTTAGTCTCCACAATACATC	None
GTAATGGCAACGGTTTTAGTCTCCACAA	2
GGCGATCCAGCGGGCATTGGGCCGGAAA	569
CCCGCTGGATCGCCCATGGTAATGGCAA	840
CCTCGCAACGTTGAAACGTTTACAGGCG	492
GTACTTTACACCGATAAACTAAAAGTGA	1319
AGGGGCAGTATGATATGGTGGTGGCGAT	None
CAAAATCTGAGAGCATGGCCGTATCGAT	None
AAAGGACAACACCGTCTGGATCTCATTG	None
AGATCCAGACGGTGTTGTCCTTTCATAA	1
GTTTTTCAGATACGCCACAATGAGATCC	119
CGTCAACCGCCTCAACCAGCTGTTCTAC	148
AGCAGGGCGTGATCAGCCGTAGTCATGG	None
GCGGTGTGGCGCTGCGACGTTTTGAACC	404
TTTGCGCCGATAATGGAGCAGGTCTCCG	251
GAGCAGGTCTCCGACAGGATCTCGGTCA	264
AACTCTATAACGCCAACCGACTGACCGA	1077
GCTATATCGCCTATATCGATGAACTCTA	722
GCTTTAACAATCTGACGAAAAGCCTGAG	770
CAGTTTCAGCTTTTTCAATTTTTATCAC	362
GTCATAATGCCGCCGTAATAGGTCGGAA	1592
ATTAAATCCTGGTGATCGGTTTTTTCAT	1
ATACAGAACGTTGTCTACGGCAAAGTAC	457
CCACATCGTATTTTCGGCCATTGGCTGA	777
TGGCATGAAACGCTACACGACCAGTTTG	110
GCCGAAAATACGATGTGGCATGAAACGC	318
GAGGTATCAGCCAATGGCCGAAAATACG	425
GGCGCAACATCATAGCTAACAATGACCG	51
CCGCTAAGATCGCGGTAGCTGTCTTCGC	139
CGCATAGCTATTTGCGCATAAGGCCATC	1
CGCAAATAGCTATGCGCTTACTGAATCC	1200
GCCATCAGGCTGCCAAACAACACGGGTC	347
GCCTTATGCGCAAATAGCTATGCGCTTA	119
AAGACGTTTTTCAGACCCGTGTTGTTTG	167
CTAACGTTGACTTTCCCTGATGCCGTGG	13
CTTAGACACCCGCCTGTTCATTATAAGG	18
AACAGGCGGGTGTCTAAGCTTAGACCCT	409
ATTATGTTACGCCGTGATTTCTTAAAAT	850
TTACGCCGTGATTTCTTAAAATATTCAG	4
CAACCCCCAGCGCCACTGAATATTTTAA	1168
CGAGCAACCGTATGCAGTTAATTGTTAA	114
TCGACTGTCCGGCTTTAACAATTAACTG	1520
GATATCAACGGTCACGCTTTTTCCTTTG	1701
GCGAGATGGATCATGGCAACATGGATCA	141
CGCCAGCGAAAACCGGTAATATCTTTGT	17
CCAGACAAACGGTAATATTAGCCAGATG	4
CCGAAAAACACCAGGATATCGCTACGCG	43
CTGGTTGTGGCCGGATTGCTATGGCGCA	159
GGGTAGTACCAGGAACCGCCAATAGCAA	None
GCAGAAAATAACGCACGATCGCCACGAT	410
GTGTCTTTTTATGGCAGAAAATAACGCA	203
ACGATCACACATGTTAATTCCTATACTT	930
CCGCGAATGAATACGTTTGCTGTTATAC	134
AATACGTTTGCTGTTATACTGCGTGCCT	7
GTTATAAATATGAAACATACTGTTGAAG	21
AAACATACTGTTGAAGTCATGATCCCCG	None
ACTTCAACAGTATGTTTCATATTTATAA	16
ATCCCCGAAGCGGAGATCAAAGCACGTA	859
AGCCACGCAACAGACCTACCAGCACCAT	153
AGGAACCTGGACTTCACGGCACAGGTCC	12
ACCGCCTCCAGTTATGGTAGCGGCATGT	830
GCGATAACGCTGAGCGTAGTCGATACCG	161
TATTTCAGACTTAGGGCGGAAATACCCT	1232
ATAATATGCTCAACTTCCAGAACATCTA	568
CTCAACTTCCAGAACATCTACCGCATAC	476
GTCAAAAATGCTGGTGGAAGAGGACCCC	None
CACTATGGTCAAAAATGCTGGTGGAAGA	219
AGTGTATCTATGTCTTTCATGGAAGTTA	None
AAAGACATAGATACACTCATCAGCAACA	None
TGCGTTGGGCTAATATAGGGCAACTCCG	23
GTTTAAATAATTACGGAGTTGCCCTATA	1
ACCATTGCGCTGGAACTTCAACAACTTA	543
CCGCGCAACGCCTGAACGCCGCCGGGAT	None
GAGCAGGGAAATCGACCACCATCGGTAT	5
GTGGTCGATTTCCCTGCTCCATTTGGCC	2
AGCTGATAATACCGATGGTGGTCGATTT	315
AACGCGCGCGGATGCTCTCCGGTGGGAT	786
CTGTGCCGCAATATCGGTATTATTCAGC	12
ATGCAGCTTTACTGGGTTGCCCTTAAAA	2317
CAGCTTTACTGGGTTGCCCTTAAAAGCA	619
CTTTTAAGGGCAACCCAGTAAAGCTGCA	242
CGGATCTGGGGGCAAACGCTGGTGCCGC	291
ACGGGCGGCACCAGCGTTTGCCCCCAGA	None
GTGATGACGGGCGGCACCAGCGTTTGCC	45
GTCTGGTCAAGGGGAAAAAAGAAATTAT	89
CGTGCCGCTGGTGGGTTGACACCAGCCG	394
GCCTGAAAATAGCGATAGCGCCAGCAGC	951
CTGCTGGCGCTATCGCTATTTTCAGGCC	None
GATGCTGCTGGCGCTATCGCTATTTTCA	624
AAGAATTTATGGATGCTGCTGGCGCTAT	403
GTTTTCAATAAATGCCGGATTGAAATAG	25
CCGGATTGAAATAGTCGCGCGCCCATGC	81
GGCGCGCGACTATTTCAATCCGGCATTT	101
CAACGTGTGTGAACGTGCTGCCCAGCGC	542
CGCAAAAGGCAACACCGGGTATTTTATT	114
AGAGTGCCGATGCGCAAAAGGCAACACC	14
GACGCATCTTTGGCATCGCCGTGAAAAA	681
CCAAAGATGCGTCCATATCGATAAGCAA	139
TTTATCCCTGCGGCATGCGCCAGCGAAC	70
CCGCAGGGATAAACATCGGCACAACGCG	9
CGCCAGCGAACCGCACAACAGGCAACAA	5767
AATTCATTGGCTAAAGCAGGGTTGCTTT	605
CAACCGCAACATTCTATCTGCAATATAA	20
AGGATGATGCTGAGAATATTGGCGTGCA	515
CGACCATCCTGAAAAATGAGGATGATGC	147
AGGCCGGTGATATGTACGGTGCCGTCTT	5
TACGGTGCCGTCTTTGGCGGTGTCTGCC	24
GCGGCCAGTGCCACAGTGAGTGTTTTTA	3214
AAACTCTCCTTAAAAACACTCACTGTGG	92
AAGGCTGCTAACAATTTTAAAAATAATG	292
CAAATTTTTTTGAATAAAAAATGATCGT	252
ATCGTGGTCATAGTGTGTTGTCGGCCAA	1040
TTTTTTTGGCCGACAACACACTATGACC	599
TCAGCATGTTTTTTTGGCCGACAACACA	85
ATGTCAGCATGTTTTTTTGGCCGACAAC	2
GAGGAGAAGTTATGCTGGGATGGGTCAT	35
CTGGGATGGGTCATTTCCTGTCATGACG	37
GGTCATTTCCTGTCATGACGATCGGGCG	22
ACAGGAAATGACCCATCCCAGCATAACT	186
CGGCTGAGCATATTTACGCTTAACCCAC	46
GAGGGCGTCACACATCATGCGGCTGAGC	5
AGTTTTGATCAATACCATTGACGACGCT	520
ATATATGGTTATGCGCGTTGTTCTTATC	155
GTTATGCGCGTTGTTCTTATCTTGCTGT	413
CGCGTTGTTCTTATCTTGCTGTTCTTTT	1655
GCGGCATCTTTCGTCGTTTGCATATAAC	61
CCGAATTTAAAGGCATAATAATCAGCCG	None
GCCTTTATCGATAAAGCCCACACCGAAG	None
TCCGGCGCGTTATACACCGGCGTGTCCT	96
TCGCCAACTTCAGCGCAGTGCGCCGCCG	110
ATTCTGGAGCCGCGTTCAGCCGCAATCG	385
CCTCCGGTATTCTGGAAAACGAAGCGAT	663
GCACAGGAACCTTCGTAGTGCAGGTCCG	80
CTGCAAGGCAAGCTCCACCGCGTAAAAG	356
ATTCGCACCATGCTGCAAGGCAAGCTCC	269
TAACGCTTTGATTATCGATCAGACGCGC	1
CGTTACATTAGCCCAGTAGACAGGGGTT	727
AGGCAAAAGCCCGGGCTGATGTGGTGAT	48
AAGCTGGTCGATGAGGCAAAAGCCCGGG	355
GCCGTCGTGCAGGTTGCCCATGGTGGGA	717
GGCAACCTGCACGACGGCCATATGAAGC	91
GTGGGAACCAGTGCGACGCGTTTACCTT	None
CTGGCGCAGCAGCGGCAGGGTTTCAATG	380
ATCCTGCCCGATGGCGCTGCGCTTATCA	2195
GCGCTGCGCTTATCAGGCCTACATCCGT	133
CGCAGCGCCATCGGGCAGGATCATCAAG	178
TAGGCCTGATAAGCGCAGCGCCATCGGG	None
ACGCGTCGCGTCGCCATCCGGCACGGTC	291
GCGACGCGACGCGTCTTATCCGGCCTAC	935
AACACAGCTTTCACTAATTTTTCTGACC	25
ACCACAAACCGGCACGGCGCGTTCGGTG	48
CCTGTTCCGGGGTGGCGTAAGCCATAAA	116
CCCAGAGAGTCGCCAACCAGCATCACAT	543
TGATGCTGGTTGGCGACTCTCTGGGCAT	74
CAAGCAAGAGAAAAAACGCTTCGCGACA	151
AAACCCACCACCATTTCACTGCTGCAGA	1867
ACTGTTAGAATGCCGGGAAATATAACTT	137
CTGTTTGGCGATGAAGTCATTAACACCG	890
CGCTGGGTATGGTTAAGCAATTCTTCGG	7
GTTAAGCAATTCTTCGGGGGCGAGAGCG	11
TCGGCGATAGCCTTCAGGGCGGCATTGA	109
CCGCCCTGAAGGCTATCGCCGACATTCC	483
ACGATCGCGTATATCGCGCTTGGCAGTA	86
ATGACCACGAAACGTTGCCACTTCGATA	55
ACCACGAAACGTTGCCACTTCGATAATT	463
ACGATTATCCCGCGTGAACAGCACGCTA	106
TGGACGGGCGACGGCTTGTTCTGCCTCG	None
ACACTACCGAGGTGCGCTATTTTTACCC	1
TATGACACTACCGAGGTGCGCTATTTTT	40
CGTCTCGCTGAGCTATGATTAGCCGCTA	4
GCAATCACAGCGTCATGAGGCTTATCGC	25
GCGAGGTCTTATGGCAATCACAGCGTCA	None
CGAACGCGCCAAATTCCGCGTTGCGCAC	35
CAGTTCGCCGGATGGCGACGGCGCGAAA	4
GCGACGGCGCGAAACGGCCAATATAGTG	6
ACTGACTCACACTATATTGGCCGTTTCG	1079
GCGTAATCAACTCCGGGATGAAGTCGAT	2309
CTTCAAGAATACGCTTGAAGTGCGATAG	84
AACGAAGCCCAGCTATCGCACTTCAAGC	17
GCGAGAATACTCAGGGACGATGTTTTAC	None
TTTTACGGTTTTGCCCTTCTTGCATGTT	33
CAAGAAGGGCAAAACCGTAAAACATCGT	5
CATCTGCTATTTATAGCGACCTGATTTT	473
ACGTGCGGGGGAAAAACGTGTAATGGCG	37
TTACAGGCAGATTTCCGCCCGGACTGCT	279
CGCCGGATTGCGTTTCAGTCAATTCCCA	840
CGGATATTTGCGTTTAGTATTTTCTGAT	16
TCGAATACCAGACGGTATCGCCAGGCGT	426
GGGGTGAAAATAGCATCGACATTCCTTC	None
CTATTTTCACCCCCTTTACAACGCGCTA	81
TCGATGCTATTTTCACCCCCTTTACAAC	15
AAGGAATGTCGATGCTATTTTCACCCCC	48
CGGGTGAAAAGGCTGCGGGCTTTGGTAA	108
CGCCAGCCGCCGCGCGGGTTGTTGCAGT	106
ACGCCGGTCAGTGGCTGCGTTCGCGCGT	14
TAGCGTAAAGCCCGGCTGTCGAATTCGT	74
GGCGGCGCGCCAGGCGATAATTTGCGCG	132
TCTGAGCCAAAACGGCTGTTTTTTGCGA	51
GATTAACACGATGCTACAATGCGGCGCA	795
CTACAATGCGGCGCAAAGAAAGTTAACC	333
CGGCGCAAAGAAAGTTAACCCCGTGGAG	393
ACGTCACAAACGGCTCCACGGGGTTAAC	82
AAATTCATCCAGTATCACCAGCCCCACG	6
ATTAACAGCCTGAGATCGTCACGGAGCC	None
ACAGGCGTACAGTCGTTACGAGGGCTAA	803
CCATGCTGCAACGTCTGGATAGTGAACT	591
TCTGGCCGGACGATCCGGCGAATACGGC	227
AAGTATTCGTGACGTGTTATACGTTGCC	548
TATTCGTGACGTGTTATACGTTGCCTCC	792
GCGATTAACGCCTTATCTGGCCTGGAGG	None
AGTAAATTGAGAGATTTCTTCTTCTGTC	18
AAATCTCTCAATTTACTCTTTTGCCGGA	111
AAGAAATCTCTCAATTTACTCTTTTGCC	None
AATAGAGAATCGGGCCTTTGCGCCTGTA	24
GCCCGATTCTCTATTCTTCCGCCAGACG	None
TTGCGGAGAAAAAGCATGGCGGGGAATG	25
CTTTTTCTCCGCAACATACAGGCGCAAA	572
GCGGGGAATGACCGCGAGCCGATTGGAC	14
ACCGCGAGCCGATTGGACGTAAGGGGAA	13
CTGCCGACGACGGCTCACCTTTTGTTTC	221
ACGACGATTATGATGATGACTATGAGGA	6
GCGAACAGCACCACAAAAACGATAAACA	611
TCTGGCTCAAGGTTCACCATCCGGCCAT	353
GCGCTGATCATGGATGCCCGTTACAGTA	585
ATAGGCGAAATATCGTCGCAATGGCAAG	14
ATGCTGCGGTTATAATAATAATTATCGT	None
CTGCGGTTATAATAATAATTATCGTTTA	388
GTTTACGTTATCATTCACTTTCATCAGA	158
ATAACGTAAACGATAATTATTATTATAA	23
AAAGTGAATGATAACGTAAACGATAATT	31
GCGCGTCTTAAAACTGCTCAGCCAAACT	22
CCGCTAACCGCTGTGGCTACTACAACTG	65
TCTGTCTATGCACAGGCGGCGGTTCAAC	2289
CACAGGCGGCGGTTCAACCGAAAGAAGA	1158
GTTTCTTCTTTCGGTTGAACCGCCGCCT	33
GTCGGAGCCGGTCCCCAGGCACTTTCCT	5
ACGGCGTCTTACACTTATACTGATGCTG	1293
CAGGAAAACCACATTCATTCCGATACCA	321
AATGTGGTTTTCCTGCATCGCAGCCAAC	598
ACCAATAAGTCCGGTGACGCGACCTGCG	38
GTTCCGGTAAATCCACGCTGTTAAAAAT	47
CTGGGCCGCCATCAGCCGCCTTCCGAAG	146
GCGGCCCAGCATTTTTAACAGCGTGGAT	23
GAATGACGGTGCGCGAACTGGTGGCGAT	25
CGTGATTTATATCCTCTTACTCGCCGCC	5
GCGCTCTCGCCGCTGCTGTGGCAAATGA	1145
AATACGGCGCAGGCTGCCGCTATCGATC	16
GCGTGGCGGACGTGCCAAATTATAAGCT	23
TGGGTCTTCGCACTGAACCCAATCTCGA	26
TTTTTCTGCCGCAGCTTCCAGATTCAGC	427
AAGCGATCGTATTGCGCCAGATGTTTTT	None
CGGCTTCTGGCTGGCGATGAAGCGATCG	478
CCGGATGGCGGCGCGAAAAGCGTCTTAT	82
GCGGCGCGAAAAGCGTCTTATCCGACCT	72
GCGGCTTCGCCTTATCCGGCCTACAAAG	2
TCAGCCAGCAGGCGGCAACAAACAGCGC	51
GGTTAACTTCTCCGTTGCGCTACCGCGC	471
TCGATATCCGGTGACCAGATAGCCTGTT	56
TCGGGTGGCAGCCATGCTCAACCCGACC	6
CTCAACCCGACCTACAAATTACACAATA	2398
TTGTGGCAATATTTTGTAGGCCTAAAAA	461
CAGAGTTCCCTCGATAAAACGTGACAGG	329
GATACAAAAATAACACCTGCTTCTTGCT	167
ACTTATCGATACAAAAATAACACCTGCT	210
TAATAAAAAACAACTCTATTAAAATAAA	161
TTACGCGTCATTGCTATATATTCAGTAC	1774
ATCAGAATTACAGTACTGAATATATAGC	447
TTTTTTTATTCATTTTGACATGTTTATT	1422
AATAAAAAAAGATCAGAATTACAGTACT	507
TCAAAATGAATAAAAAAAGATCAGAATT	1193
TTTATTGTTTTTTTGGCTCTCCCGTCTT	1421
AAAAATGAATACAGCAGTAAAAGCTGCG	37
AATACAGCAGTAAAAGCTGCGGTTGCTG	177
GGTGTTTCCAGCTTTGCCAATGCTGCGG	390
GCCCAGGTTAACGGTCTGGTGTTCGTCG	1
GAAATCGACTTTTGAAGATTCTTTACCG	120
CGCAGTTTTCCAGACCGATATGGAAATC	252
CTCAAAGTAAAAAAATAGATTATATATT	84
GCTCACTATAAAAAATTTCGTCTGAGCA	121
GGCGCTTCCGCGTAGCTATTTTCCGGAC	23
TTAAAGATGATGCCAGCCTGGATCTCTC	None
ATGCCAGCCTGGATCTCTCCCGTTTTTC	158
TAGCCTTTACGGGAAAAACGGGAGAGAT	549
ATAGCTCCCCGGCATAATGTAGCCTTTA	None
ATTTTATCTGCTATTTCAGGTTTTAACC	159
ATCAAAATCTTTAGCGTAGCTGGCACGG	368
ATGTCATTAAAACGTTATAACCTGGCCG	2
TCATTAAAACGTTATAACCTGGCCGCTG	179
GCGGCCTGGGCGCTACCGTAGCCGCCCA	16
AGAAGGGCGTCAAAATCACCTCGCCTTT	None
CGCTGGACCGGTGGGACGACGATTAAAG	32
CGCGTTTGCAGGGCGATTTGCAGCGTAT	20
AGGCAATGGCGGTTACGGCTGGGCACGG	365
GCGGTTACGGCTGGGCACGGTAACGTGT	38
GCCGCACACGTTACCGTGCCCAGCCGTA	201
CTGAGTGCGGTCAGTATGCCGCTGGCAG	85
TTGACCGTCTTACTTCCCGCTGCCAGCG	1141
ACAACCATTGCGTATTGCCGGGTGAAAT	286
AAAAAAATAGTTTTGACGATGTTAATGG	None
TTAATGGGGGGCAGCCTTGCCGCACAGG	71
GGGGGCAGCCTTGCCGCACAGGCAGCCG	538
TGCCGTGAAACTTAAGATTATCGGCTGC	142
GTGGACCCCAACGTAAAGGGTTGGTCGT	28
GCTTTCAGAACAGGTATCGATTGTTCAT	3
GCTAAAAGACAGGCGTTATTACACGGCG	None
CAGGCCGCGCCGTGTAATAACGCCTGTC	47
CAGGTTATCTGCCGCTGAGACCGGCAAT	1
CAGGGGACGGGGATTGCCGAAGTCGATT	99
CGCGGTATCCTGGCCATCGATAGCTATT	358
GCCAGGATACCGCGCATTCCGGTCGCTT	7
TGCGCTAGCCACATTTGAGTATTTATAA	1057
AAAATAATACGGACTTTATTTTTGCTGC	387
GCAGTTCGGTAGTGGCCAAACCCATGCT	711
GGTTTGGCCACTACCGAACTGCCATAAA	None
CTGAAAGCGACGTTTTCAAGCACCACGA	1602
TCCCGAAAGGTTCCAGGAGCCATAGTAC	190
GCTCGACGCCAGCCAGGGGCAACCATAA	908
CTCATCAATAATATACTGGAAGCTACAG	None
GTCGGCACCAGGTTGGTGACCAGTTCCG	None
GTTATGCCCCAGTACCATTGGTCCCCAG	None
CCCCAGTACCATTGGTCCCCAGGAACCG	534
TCGATGGCAAAGCGTATATCGACTATGT	1
ATGTCGATGGCAAAGCGTATATCGACTA	None
AGTAAGTCTGAAAATCTCTATAGCGCGG	None
TGAATACCCGCTATTCTAAGTTATTCAG	None
AAAGTTTTACGCATTTGAAACAATACGA	None
CGTAAAACTTTCATAACCTTCTCTGAAT	None
CCGACTTTAGATTTGTATTACCAATTAA	720
TCGGCATTCTACTCGCCAACGCCGCGAA	1167
ATCTTCTGATGAAAACAGACACTTCCAC	71
ATCATTAATTGGTAATACAAATCTAAAG	None
AAAACAGACACTTCCACCTTTTTAGCTC	252
CAGCGGGATAAAACGCCGCTGGCCATCC	114
GCCAGCGGCGTTTTATCCCGCTGCATTA	41
AACAGGATGGCCAGCGGCGTTTTATCCC	92
TTTTGTACCCAGGAAACCGCCTTTTCAA	319
GGTGCTTATGGGCGGCGCGATCGGCGGC	177
TAATACCCTGGTAATTCGTTCAAGTATT	None
AGTGATGACGTAGCGCTGCCGCTGCAGT	None
ACGTAGCGCTGCCGCTGCAGTTTACCGA	758
GTTTTACCTTTGACGATCAGGTGAACGA	7
GTCATATCCCCTTCGTTCACCTGATCGT	39
AAGCGGGAACCTTCCAGACCTTCGGTAT	424
CTGAAGGAAGAGCCACACCCGCAGGTAC	None
CCGACAAACACCGCCAGCCCGACCGCAT	111
GTCAGCATACTGGTGACCATGGCGACGA	38
CTGACCATCCTACTGGTTCGCCAGCCAA	554
GCGACGACCAGGTCGGTAGGATCTTTAA	205
GCGCTGGATAACGGCCCGGTATTCTGGG	275
GACCCGTTCGGCGTCCTGGTGCTCGGCG	27
CTCGTCTATTGGCTGGATATTGTAGGCA	559
CCCGCGTATTATCCTCGCCGCAAAACAA	92
CGGGCGAAATTCTCAAAATTGAACAATA	1159
ACGTCAGTTGGTTTACCTGGCGTTCCGC	2540
CGTTCCAGATTCATTCCCTGCCAGGTAG	528
AATCTGGAACGCATTGTGGCGCTGAAGC	558
ACGCGCGGCGCAGCGTAAAGCCACACCG	462
TTCAGGGCGCTGGTCGCCCTGCTGCTTA	28
GCTAAGCAAATGTTCAGGGCGCTGGTCG	2
CCGGATTTTCGCCAGCCCGACGGAACCG	559
CAGGATTCCGCGGCGGCGATCAGTTTGT	73
TGACCGCTTTCGGCTATGAATACGGGCA	63
ATCACGTCCGGCTTGCAGTGCTCCAGAA	10
GAAGAAGAAGTTACGCTGCTGCGTGACA	None
AAAATCGGCATCATTGGCGCAATGGAAG	9
CGCTTCCCCATAAGCGCATGATAAACTA	843
GCATCGATCGATTTCCGAAATAAAATTA	158
CCAGTTAATTTTATTTCGGAAATCGATC	27
CTCCGTCTTTACACCCTGCGGTGAACGA	455
AGATCCTGCGGATTTTTGAAAGCGATCG	144
CCGCGGTGCGTACTCGCCTGACGCATTC	173
CGTCAGGCGAGTACGCACCGCGGCATTG	67
GAAGCCGCAGATGATATTTCTTATTGTG	24
GTGGCACCACGCGTGATATAAATGGTGA	707
TGTTTAGCCATCCGGATGTAGAACAGCT	3263
GACTTTTGTAAAGATGGACAATAAATTT	102
TTCCGGAATAAAGTTTCTGGAAAAAGTA	250
AATCTGACGTACACAGCAATTTTGCGTT	475
AAAAAAACCACATTAGCAATGAGTGCAC	115
AGTGCACTGGCTCTGAGTTTAGGTTTGG	614
CCAAACCTAAACTCAGAGCCAGTGCACT	152
ACTGCCCAGCAGATGCCAAGCCTGGCAC	158
GCATCACTTTTTCGAGCATCGGTGCCAG	1025
AATTTCTGTTGTTGACCGCCGTTGCCGC	463
TCGAGACCTGTCATCTTCCTTATGCTTG	1673
GCTGGCTGGCATCTTGATACCAAAATGG	25
GCGCAGGATATCGTGGCGCGCACTATGC	59
CGCATCATCGATACCAATATCAACGTAA	118
CGCATAGTGCGCGCCACGATATCCTGCG	67
ATGCGCATAGTGCGCGCCACGATATCCT	103
CGCCCGCGGGCATCCATTACGTTGATAT	59
CCATCGGCCACCACCGTTTTACGCTGGC	11
AATTCACCTCTATCCTTTTGAAAATAGA	750
CCCAGACTTTTTAGATTGTCATACATAG	6
ACAATCTAAAAAGTCTGGGCATTACCAA	779
TATGACAATCTAAAAAGTCTGGGCATTA	894
AAGGATACCGCTATGTATGACAATCTAA	746
ACACTATAACTTTTGAATAATTAACGAA	929
CGTTTGAAGTCAGTGTGGGAAATTGACC	101
TCCGGAACGTATAATGCTACTATTCGCC	None
ATTTTCTATTATACGGCCTGGCAAGCGC	477
CCGTTCGCTCATACTGATGACAATGGGC	222
CGTTAAGCGCAGTCTATGATAACAGTTG	17
TTAACGTAAGACGGCATCAGCACGGTGT	33
CGCCCTGACGAACGGCCGCAGGCGGAAC	618
ACCTGGTTTACTGCCTCTCGGGTCACGG	467
TAGATACCGTGACCCGAGAGGCAGTAAA	78
CAGCAGTTACAGAACGTTATTGAGACCG	292
AAAGAGTTTAACAATGCAGCAGTTACAG	14
CAAACGATAAAGGGTAGTGTGTTTATTT	12
CCGCAAAAAGCTGCCCGATGAACAGGCG	None
GACGCGGCGAACTGCATCCGCTTTCCGA	1003
CCTCTCCCAGCCAGTGTTGAAAGATGTC	95
TCGATGCGGGCTTTGATACCGGCGACGG	354
CGGGCTTTGATACCGGCGACGGTCAGTT	97
AATACTCTTCCTGAACAGCACGCGAATA	340
GGTGGCGCATATGAATACTCTTCCTGAA	14
ATCGCAGCTTGTCTGCTCAGTACGAGCA	None
TAATCGTTACAGATACGGTCCAGTTCGC	None
CGCGTCGCGGGCCGTCTGGCAGCCGAAG	1
TCTTCAGATGTCTTGATAGAGATAGCCA	1
TCTTGATAGAGATAGCCATGAATTCTGT	None
GCTATCTCTATCAAGACATCTGAAGACA	None
GACAGAATTCATGGCTATCTCTATCAAG	None
ATTTCGGCAATAATTGTGTAAGTGCTGA	None
TGCTGACAATGGTATCAGTCAGGGGTGT	104
GATCGGAAGTCCGGCGCGCTTTATACCA	None
GACGGGAGCGACAAATCTCACTTTGTGT	None
TGCCGATACGTGTGTGTTGTTACACAAA	None
GGATACGTGGAGGCATAACCCCAACTTA	None
CCTCCACGTATCCCATATTACCGACCCC	None
GCAACTGTTTCCATGCGCGACATGCTCA	None
CGCGACATGCTCAAGGCTGGTGTTCACT	6
TCGCGCATGGAAACAGTTGCCATGATTT	None
CTCAAGGCTGGTGTTCACTTTGGTCACC	None
AAAGGCTTCATTTTCGGGTTCCAGTAAC	None
TGAACTTTGTTACGCGCGCCGAAGATGA	None
CCGAGTAATAAGGCTTGATAACTCCCTA	209
GCTGAAATAACCGCATCCCTGGTAAAAG	None
CGGTTATTTCAGCCATTCTAAAATCCTC	35
CCTGCGCCGGTACGCTCACGCAGCTCTT	None
ATGGATTGCAAAAAAGCGCTGACTGAAG	None
GATTGCAAAAAAGCGCTGACTGAAGCGA	391
TCGCCATTCGCTTCAGTCAGCGCTTTTT	18
CGACGTACAATGTCGCCGGAATTAACTC	7
GCTACCAATGCAAAACCCGTCTATAAAC	36
CAAAACCCGTCTATAAACGCATTCTGCT	None
CGTTTATAGACGGGTTTTGCATTGGTAG	106
CGGCGAAGCTCTGCAGGGTACGGAAGGC	13
CAAGCATACTGGATCGTATGGCTCAGGA	39
CTTGCATCAATACCGAAGCCTTCCGTAC	None
TGGTCGCCCACAACGCGGTTCATCCCCG	None
ACCCGTCAATAGAACAGAATCTTACCCG	None
TGCTAAGTATAGTCTCGTTTAATTTCTG	None
CTGAAGTACGCATGGAAAAATGCGTTGA	None
CGTACTTCAGCATCTTTTCTGATATCGC	None
GAAAAATGCGTTGAAGCGTTCAAAACCC	None
CGTTGAAGCGTTCAAAACCCAAATCAGC	5
ATCGCTTTTTCAACGGCTGGCCCCATAG	68
TCGGTGCCCGCAGAGCTTGGATTCAAAC	None
AAGCAATTAACCATTCTGGGCTCGACCG	None
GCGCACCACGTCCAGTGTGCTGCAACCA	1
TCGCCCGCATGGCGGAGCAGTGCCTGGA	323
CGGGCGACATTTTTACCCGCCACCAGCG	16
GCGGAGCAGTGCCTGGAGTTCTCGCCGC	226
CTGCTGAAGCATTATTTTGAGCTGTTCT	None
ATTTTGTGTATCCACAAAAAAGCCGTGT	None
CGTCCTGAATGATTTTGTGTATCCACAA	57
ACGCGCGGTCATCCGCGAAGCGAACCGA	None
ACCGCGCGTCATCGCCCCTGTCGTGCGC	None
CGAACCGAAGAGAATGTGTATAAAGGCT	None
TGTATAAAGGCTTCAGTATTCCTGAGTA	None
TTGTCTGCAACTCAACCAGTAAGCGAAA	None
CGCTGGCAAATTTTCGCTTACTGGTTGA	None
GCTGCCGTCATGTTGCAATAATTATGGA	None
ACGGCAGCCATGCGCTGGCAAATTTTCG	None
TTGCAATAATTATGGATGGCAATGGTCG	None
CCCAAAGGCCCGGATCTTCCCTTGCTTT	1
GGGGTTGCTTTTGCTGAAGTATCGCCTG	None
ACCGCGGGTATTAACACAAAAGCAGAAA	None
GCGAACCCCACCGGCGGCAATAAAAAAA	None
CTGGCCGCGTGGGAATGGGGACAGTTAA	15
GGGACAGTTAAGCGGTTTCGCCGCGCGT	25
ATACTCAGGCAACAAAAATAGCATCAGC	28
GCTACTCTATGTCATGATCCTGGTCTGG	10
CTGAGTATTCTCTGGAATCTGGCTGCAT	212
CAGCCAGATTCCAGAGAATACTCAGCAT	160
AATGCAGCCAGATTCCAGAGAATACTCA	1116
ATGAATGCAGCCAGATTCCAGAGAATAC	None
AATTTGGTCATTTCTGGGTTGCCCGGCG	352
TCATCGCCCTGATCCCGCTGGGCGGCTA	10
CAAGATCCTGTATCTTCTTTAGGGATTC	283
GTCAGCCGTTAACGCAGTGGATGAAATT	138
AAATTCGTGACGTTTGTACGCGATAATC	None
GCGATGAAAAAGTTGCTCATAGCGTCGC	None
AAAAAGTTGCTCATAGCGTCGCTGCTGT	None
AGCAACTTTTTCATCGCCATCGTTATTA	None
TCCTTCACTACGAACCCTTCAGCACCGT	None
AATGTCCTTCACTACGAACCCTTCAGCA	None
CCGGTGCGCACAGGCGACACGGTTAATG	2259
GCGCCCATACTAGTTGGGACGATAATGA	13
CATTGGTAGTGTAGCGATGACTTTTGGC	3
GTAACGTCCGCACAGGCTGCTGACAAAA	None
TTGACGATTGCAATTTTGTCAGCAGCCT	None
GGTAATCTGTTCCAACAGGTTGCGCAGA	11
GAAACCGATCTGCAATCTAAAATGCAGC	None
GATTGCAGACGCTGCATTTTAGATTGCA	1078
TCTTTCACATCGCTGCTGTTGTAAGCAA	877
CCTTCAATTCGACTGGCTGACTTAGCAG	None
CAGAATTACACGGTGATGGCGATATCGT	492
GCGATATCGTCATCACCGGCGTTGCGTC	15
ACGATATCGCCATCACCGTGTAATTCTG	35
GACGCAACGCCGGTGATGACGATATCGC	35
TGGCCTGTTGTTGCAGATTGCATGGACG	None
CGGTGATTGAATCTGGCGTACAACTGGG	6
GGTGAGAATTGCCTGATCCAGTCCAGTA	928
ATACTGTTATTGGCAATGGCGTGATTAT	316
ACGCCACCGGCAACTGCCGTATTGTCGC	26
TGACAGGCCGGAAAAGAATGGCAACTAC	None
AATGTGACAGGCCGGAAAAGAATGGCAA	None
AGTGTTAGTAGTCAAAATACTCTTCCTG	None
TCTCCGTCAACGAGCCGTTTTTCCAGGG	581
GCGCAGGCAACCGGTATTCTGGCGTTTA	239
AAGCGCGCTTTAAGCGTCCGGTGGTGCC	287
AATAAAGGCGGATTTATCAATCACGAAT	None
GCGGTAGGATGAATAAAGGCGGATTTAT	None
CCCACATTGGTCCCTTTTGTATTGTTGG	428
TGGGCATTAGCGCCAATTACAGCGCCGT	25
TGGTCGTGAATGGTCAAACCAAAATCGG	408
GTCAAACCAAAATCGGCCGCGACAACGA	2262
TGAACCAGGATCTGAAATATGCGGGTGA	3
GCGGCACAGCGTCCTTTAACGATTGCCC	424
CAGGCCGAAGGGTGTGAAGCCTGGTACG	118
GAAGAGCTGGCGGTCATGGGCATTGTTG	185
ACCGCCAGCTCTTCCATCTCGTACCAGG	361
CCCATGACCGCCAGCTCTTCCATCTCGT	8
CAACAAACGGCGTAAACGTCCGAGCACT	None
ATCGAATTTGTTTATCCACACACCCATT	None
GGTGTGTGGATAAACAAATTCGATCATT	None
AAGTGGGCCGTGGCCCGCTGGTGGGCGC	97
ATTCCAAAAAATTGTCTGAAAAGCGTCG	1
ACAGACGACGCTTTTCAGACAATTTTTT	1
CGCTTCCGCGCGCCCCAGACTCCAGCTT	193
TCTGAACCACGTTTCGTTCACCTGCGGG	None
ATCGATGGGCTGGCGAAGACCGGGCCGC	17
GGCTGGCGAAGACCGGGCCGCTGGTGAA	1
AGGCCGCCTTTTTCACCAGCGGCCCGGT	1
CCTGCGCTGGCGATCACCGATTTTACCA	315
ACCCGCTCCGTAGAACTTCACCAGACCG	18
CCCGCGCCATGACCCGCTCCGTAGAACT	128
ACCGCATACTTATCGTCAGCGGACAGGT	2
ACTTCAGCGGGGGGCTTAAAATGACCGC	None
CTGGTCATCAATTTGCCTGTCCGTCAGC	None
AGTCTGAATTTCCTTGATTTTGAACAGC	2
AGAAACTGGATATTAATATCGATGAAGA	149
AAGAAGTCCATCGCCTGCGCGAAAAAAG	None
GACTTCTTCATCGATATTAATATCCAGT	None
CGCCGAGATCGGCGAAGATTTTGCGCGT	45
GCGCGCCAGTTGGGCTACCTGCCATGCG	None
GGATTGCAAAAAACACTGGCGCTCAGCG	26
ATCCCTGCCGCTACGGCGCTGAGCGCCA	135
TTGAGCTTATCCGGTGCGCAGGCCGCGC	130
ACCATTAACGCCAGCGATCTGGCGGCGA	302
GTCATTGGCTCACTACTGCTAAGCAGCG	31
CGCGCGCCGGAATATACTTACTCTAACT	1759
TTAGAGTAAGTATATTCCGGCGCGCGCA	None
CGCAAACATAGTAGCCAGGGTTTTACGG	16
CCGTCTATGCTACATGTGATTGACGGTA	None
TGGTGAATCTGACCGTTAGCGACGGTAC	40
ACGAAGATAAGACCACCAGCTACCCTGC	108
GTGTAATGTTGCGCCTGCCTACTATGAG	8
CATAGTAACAATCCTGCCGATGCAAAGC	25
AACATCATCGCCATTATGGGGCCGCACG	1
GGGCCGCACGGGGTTTATTATAAAGATG	396
AACCCATCAAGGAGCTTGAGCGTGCATT	173
GGTTCATCTTTATAATAAACCCCGTGCG	266
CACGCTCAAGCTCCTTGATGGGTTCATC	105
TTCAATAAACTTCAACAAGTCAACGCTA	342
CGCTTTGGTAAACGGCGGCGTAATATTA	None
CTCTGCTCGATTGGCCAGCATTATCCCG	270
TGACGAGTAACGTACTGATAATCAATAA	75
CTGGGATTAAAACAGGTTCATCACATCG	5
AACCTGTTTTAATCCCAGCATAGCGTCT	75
TGATGAACCTGTTTTAATCCCAGCATAG	569
ATCGCGATGTGATGAACCTGTTTTAATC	18
CGGTGAGCAAGGCGTTTTATTGCGATAT	53
TGATTGAGCTTTTCTCTTTTCCCTTCCC	3
ACGCTCGCCAGGTAACGTTGCCGGGCTA	None
GATCATGACCACTCTCACGTTGAATACC	6
ACCACTCTCACGTTGAATACCTCGTTAC	9
CAACAGCACCGTAGAATCCAGGCCGCCG	86
GCGTTCTCGCCACAACACCAGTTGATGC	593
GATAGCACGCAGCGTGACGTCAGGATGG	37
CTGATAGCTGGGTGCGGCATTGCGAAAC	620
TGCCTGATGGCGCTGCGCTTATCAGGCC	424
CAGATATTCTACGTTTTTACGTAAGATC	440
CATGCAGGCAAGCTCAAGACTATCGTAG	717
CAGGCAAGCTCAAGACTATCGTAGTCAT	147
GGTTGATACGTTTCATTCATTGACATAA	276
AAACGTATCAACCCATTAATTGCGATGA	14
AATGAAACGTATCAACCCATTAATTGCG	1
TCAATGAATGAAACGTATCAACCCATTA	58
GGCGCTATCTGCCGCCACTTCATTAAGC	476
CACTTTCAATACACAACCCAGCGCATCC	160
TCTCCGCTGGCGATTTCCGCATACCGCT	1175
CGGAAATCGCCAGCGGAGACTTAGGGTA	102
TGGAAAAATATTGTGAGTTAGTACGCAA	51
CTGACAGGAGGGCATGTGGAAAAATATT	108
ATTTAACTTCGTAGGCTTAGACTTGCAT	None
GTGACTATACCATACTCATTTGCGCAAT	None
AGTATGGTATAGTCACCTTGCTAAACAA	1405
ATTCGTTAACAGCCTTTTAGCGCGGTTT	53
GCGCTTAAAGCGACAATTTATAAAGCCG	None
TGGCTGACCTTGATCGCAACCGGTTTCT	1193
CGGCATTGACGCTGGCGCGTCACCCTTC	253
CCGCATCCAGAAACCGGTTGCGATCAAG	547
CGCTCCTGCGTTTCAGAAGGGTGACGCG	70
CCAACAGGCGCAGCATCATGCGCTCCTG	None
ATTGCCATCTCCCGGACGGTCTCCATAG	77
GAGACCGTCCGGGAGATGGCAATCATGA	13
AGCTGGAAATTACGGCCATTCGTGCGCA	395
GCCGTAATTTCCAGCTCATTATCGGCTA	16
AATCGCGCTAGAGGTCTTATTTACGTGC	None
ATGGCGTCATTATCATTAAGGCGCAGGA	16
CGAGGCGTTGCCGCCGATAGAACCGGTA	None
GCGTCATAGGTTTCCTGCAACGACTCCT	11
TTTTCGACTTTTTTCAGGACGCGCAGGC	30
ATCCGCAAGCTCGCCTCCGGGTTATATA	None
CTGCGCGCCGGGATGATCCGCAAGCTCG	16
CGTACTAGCCAATACCTGCTCTCCACTC	None
TGATTTAGTTTACCAGCGTGCAAGAGAT	None
ATCCTCGCCCGGCTTATCGTAAGGGTGA	533
GACGGCGGCTGGCGGCCGACAGTTCGTC	302
AAAAACGAAAAGCACCCACAAATGGCTG	119
GCTGAACGCTTCCAGGCCGCGAACGGCA	210
CCGTTCGCGGCCTGGAAGCGTTCAGCCA	690
CAGTTCGCCGCAGGCGCTTTTGACCAGA	121
AGCAGCTTTCAGTTTGAACAAATCGGCG	206
CAGATTAATGCATCTAAAATGAAAGCCA	187
TTAGGCGGAGAGTCTTGATTTGTCGCCT	614
CTAAGCAGATCCCCTGTTGAACCCGTTC	9
GAACAACCGCCCAGCATGAGTGCCAATA	379
CTGGGCGGTTGTTCCATGCTAAGCAGAT	640
AGTGCCAATAAACAGATCGGTAAAGCAC	1
CGTGCTTTACCGATCTGTTTATTGGCAC	408
CAAGCTCCTGATTCAATATCTGGCAATT	315
ACGGGCAATAGCCCGTCCTGAATAATAT	88
TGTACGAAGCCGCAAATAAAGTTTTTAA	16
TGAAAAAATTCGTTCAGGCTTATCAGTC	121
ACGGTATCTTTGTTGAAGATAAAGATTC	30
ACCGCTAGCGCGATCTGCGCGTCATCCA	469
AGCTCAAGGACGGTTCCCAGGTCGCTGT	50
GGATAGACAAAAGTCTTACCAACGGAAA	16
ATTATGTTCTGCCTAATGAAGCGCTGAG	100
ATTTGGATCTTTTTCATCCTGACCGCAA	217
AAAAAGATCCAAATCATATTAAAGTCGG	407
[truncated: 34,651 more rows]

## Sheet: E2_P2_Sal4_R1
TATCTGCCCGCCTAAGTCAATAAATTTT	778
CATGAACCGCATCAGCACCACCACCATT	4
AACCGCATCAGCACCACCACCATTACCA	58
AGCACCACCACCATTACCACCATCACCA	718
GTGGTGGTGCTGATGCGGTTCATGGATG	69
GTGGTAATGGTGGTGGTGCTGATGCGGT	10
GTGATGGTGGTAATGGTGGTGGTGCTGA	None
CGAGTGTTGAAGTTCGGCGGTACATCAG	10
TACCGCCGAACTTCAACACTCGCATGGT	24
CAGAACGTTTTCTGCGTGTTGCCGATAT	107
CCAGGCAAGGGCAGGTAGCGACCGTACT	112
GTTGGTAATTTTCGCGGGGGCGGAAAGT	190
TTTGATCTGAGCGAATTCTTGTTCGACA	57
TGATCGGCCGGGATCTGGCTGGCGGCGA	764
GTTCCGACTATTCCGCCGCCGTGCTGGC	102
TGCCATAAAGGCGGTCACATCGCCGGAG	None
AAGGTAAGGTATTGCGCTATGTGGGCAA	271
GTGAAAGTGTATGCCCCGGCTTCCAGCG	3
CCCCGGCTTCCAGCGCGAACATGAGCGT	13
TTCGCGCTGGAAGCCGGGGCATACACTT	101
AGCGTCGGTTTCGACGTGTTGGGCGCAG	48
TGGTATCCGTTGAAGCAGCGGACCATTT	182
GTCCGCTGCTTCAACGGATACCACATCG	None
CAGACGGAAATGGTCCGCTGCTTCAACG	693
CCAGTACCCATAGCCACTCATCAAAGCC	None
AAACTCTATAATCTGAAAGACCATAATG	806
GTCTTTCAGATTATAGAGTTTCATTGAT	287
AGCAGGTCAGCTTTGCGCAGGCCGTCAC	376
AGATGCTCAACCAGGACTTTGTCAGCCG	187
ATCCTCTCGGCATTTATTGGCGATGAAA	None
CCGAGAGGATCTTTGCGCTACGGCTGAC	79
GAACAGCTCCAGGCAGCCGACATCGCTT	326
TCGTTAGGCCTACCGGTGAAACGTTTTA	931
TTGTTGAGCAAAATCAAAATCCGCGTCG	None
TTTATACCGGCCTACAGGCGGAAACGTT	1394
AGGCTGCCAGTCATGAAAACGCGTGGCG	9
ACTGGCAGCCTCATTTTACGCCGGATAA	1203
AAAACGCGTGGCGTTGAGATCCGCCAGT	356
GGAATTAGCGACAAACTGGCGGATCTCA	361
CTGATTCTGATTTCACCTGCAAAAACGC	970
CCAAGCGTCGCAAGGCGTAATAGCCAGA	1075
ATAATGGTGTCGCTGAATACGCCAATCA	48
CGGCCGCAGCGGCAACGTCGTATCCCCC	253
CCACGCTGAAAACCGCTGGTAATAGCCT	23
CGCTTTTGACTATCGAGGCGATAACGCC	990
GCCGAGACCCACATCCAGAATACCGCGC	None
ACGTCAGGCCGCCTGGCTGCGGGCTAAG	299
AATCCGGTACGCCAGGTAAACCAACATC	448
TTGGTTTACCTGGCGTACCGGATTCATT	3355
ATTTACCTGCTGCTCGGCGCAGGATGTT	257
CCTGAGTTTTTCAGTTTTATTAACGAAA	180
GTAAACTGCCGTTAATATTAGTCTGACA	254
CGCAATTAAAGGATACCACCGTATTTAT	198
ATAACACGACGCACTCACAGCGCAACCG	250
TAACCGGTCTACCCTGATGATAACACGA	754
ACGGACAAATTGACCTCCCTTCGTCAGT	17
AAACTGTATCAGCCGCAGGATGCTACAA	614
CTACAACTAACCCTTCTCTCATTCTTAA	161
AGAGAAGGGTTAGTTGTAGCATCCTGCG	13
CAAAACGTATCATTAAACTCTACAATGA	39
ATACGTTTTGCTTTGGCGATAGACGCTT	310
CCCTGCCAGGTGGACGCCAGCTTGATCA	2041
ATACACTGCGAAGGGAAGGACAGACAGG	15
GATACCTTACGTATTGGCTTAGTTTCTA	326
CCTTTATCCTGGTAAACGCCGCTTGAAG	50
AACAGGAAATTATCGAGCAAACGTTGTG	1
AGATGAGCTGTCATCTGGTGCTGACCAC	35
ACAGCTCATCTCATCGACCAGTTCACAC	45
GCAAGGGTCGCGTCCGGCGTGACGTCGC	None
GATAGTTGCTTCGTTACCGGTGATATTG	830
GTGGTCATGCCGAAGCCCATCAGGCCCA	138
CCGAAGCCCATCAGGCCCAGCGGTGCCG	1671
GGCTTCGGCATGACCACCATTCTGCTTA	29
GGCAACACTAAGTTGGCTAATCCGGCAC	605
ATTTTGAGGAATTATGGGCAACACTAAG	65
GTGAAATAGTTTCCCAGAATAACGAGTT	883
AGGACTGTCTATGATCTAATAAGGGGGA	None
GACGCGGCGCATAAGCAGGAATTTCTGC	130
TCGCAAAACGGCTAAAACTCAAAGCAGA	149
CTGAAACTCGCCGGCAATGAGCTGCCAG	297
GAAGGTCACCCGGAGCAACACCGCCGTA	233
GCTAAGAACGCTCGACAAGCGAGCTTTG	44
CGTCAGCAAACGGGCGAAATCGGCGAGT	402
CTGAAGAAAGTCTAAATCCTCGTCGTGT	16
AACGTCACCTATTTACACGACGAGGATT	378
CGGCAGACGGGAATTTTCAGCGTGAGAT	789
AAACGAACGATCTCACGCTGAAAATTCC	623
CCCAGAAATGAAACGAACGATCTCACGC	401
GCAATAACACCCAGTATTTTATGGTCGT	607
GTCGTTCGCGTGCGCGACGCTACTTAAC	960
CGATCTGTGTTAACGATTTCCGTCGGCC	94
GAATTTCTCTTTGACGGGTTCAATAAGC	546
ATAGACGGTATTGCTTATTGAACCCGTC	5
AGCAGAGTATGATAGACGGTATTGCTTA	297
GCAACGATTCAGTTTTGTAATCTTTTCT	115
TTTTCTTTTTATTACAATTTTTCTGTGA	401
GTATTCGTTATTTAATTTATTTCATGAA	29
AAATAAATTAAATAACGAATACCATTCA	120
GAAAACCAGACAGATAAATATTCATGAA	None
ACGTGGGTTACGACCCCATCTTGTAGTC	80
TGGTTGTGAATCTGTAATAAGGGCGAAA	None
GGTAAAATTATTGGTATCGACCTGGGTA	None
GATGGAACGCAGGCACGCGTGCTGGAGA	None
GAACGCAGGCACGCGTGCTGGAGAACGC	10
ATAGAAGGCGTAGTGCGATCGCCCTCGG	None
ATAGAAACGTCACGTTGAACTTCTTCGT	None
ATTTTGTACGGCATGATAGAAACGTCAC	327
GCGAAAAGAGATTACTACGAGATTTTAG	208
GCCAGGCGCTTATACGCCTTTTTGATTT	59
AAATATCATCCGGACCGCAATCAGGGTG	92
ATATTTCATGGCCAGGCGCTTATACGCC	16
CGCAAAAACGCGCAGCCTACGATCAGTA	467
TTATAACGCAAATCAGCCCCACGCGCCG	None
GATCTCACCCTGGAAGAAGCGGTGCGTG	676
CGCCAGGGATTCTTTGCTGTACAGCAGA	426
TTAATCAGCAGTTTTGTATACGCTTATT	377
CGTATACAAAACTGCTGATTAACATCAA	14
AATAAGCGTATACAAAACTGCTGATTAA	173
TGATGACATTAATGATTGCTTTTTTAGA	537
ACATTAATGATTGCTTTTTTAGATGCTG	60
TCATCACATCACGTTTTTTTAAAGAATA	1095
CAATATAGATAATACTCAAGATAAATCA	310
GGATCGAAAGGTGCCAACAAGAGCTTTG	540
CGGCTATGGCGGCAAAAAAGTTAGGCAT	1507
GCGGCAAAAAAGTTAGGCATTACACCGG	70
CCTAACTTTTTTGCCGCCATAGCCGCAT	25
AGCCCGCCTTTCCCTCTGCTAAACAGTT	38
TCGACAGCCTTAGCTGTGGGGATGAGCC	3264
TCTATTCCCAACCATGTGTCGACAACGG	401
TGTCGACAACGGAAGTTGTGCTATTGGA	2079
ATCTCTAGCTCCAATAGCACAACTTCCG	148
AGAACTATTATATTCTGTCTTATCTTTG	153
AAAGTATTAAATATTGCTTAACGCAGAT	1
CAATATTTAATACTTTCATGAGAACTAT	None
TTGAAACTGCATTCTTTTTCGATCGCAA	45
GCTGGATCAAGAATAGAGTGACCTAGAC	None
GCTATGCTGGCGATATGCGGGATCTGAC	34
CGCTCGCGCCGTGGCTTCGGTAATGCCC	504
CCCCAATGGGTGGCGCCGCCTTTATCTT	1764
GGTGGCGCCGCCTTTATCTTTAGGGTTA	16
CGCAATAATTCCATCTATAATTGGATTC	None
GAATTATTGCGCTTGAAGGCGGTTACGT	1165
AATCCAATTATAGATGGAATTATTGCGC	186
ATGAAACTGAGACATTTGGCTCTCATCG	58
AAACTGAGACATTTGGCTCTCATCGCAG	154
ACTGCGATGAGAGCCAAATGTCTCAGTT	1815
AAGGTAAATATAAACTGAGGACGGTCTC	None
CAATTGCTATTAATGATATAAGTTTTCA	468
AAAACTTATATCATTAATAGCAATTGCA	696
TAATTAAATATCATTTAATTACAATGAA	484
ATAAATGATATTTACTATGTTCTCACCA	180
ATATTTACTATGTTCTCACCAGAACGGA	1271
TTCTCACCAGAACGGAGTAAGCGGGCGC	11
AGAAAACAACACCTCTCAGCGCCCGCTT	None
AGGTTAACAACACCGTCTAACGAAGAGA	371
ATTTTTATATCATCTAAAAAGATGATGT	130
ATATAAAAATCATAAAAATGAGGTTAAC	1016
GCTACAAGCAAACTGATTCAAGGCGATA	106
AGTAGTTTCAGTAATTGTATCGCCTTGA	382
CAGCGAATGGTTTTGACCCTGCAACAAG	12
GTTTTGACCCTGCAACAAGCGATGATAA	2487
ATAAAATAAGCTATACTTCCGCTCGTGT	72
CCAACAAAGCCAAAAATCAGTTTGTCAT	236
GGTCGAGGAAGGTCGGCTCATATTTCAC	308
ACCATTTCCATTCACGCCAGCGCATTTG	110
CGCTGGCGTGAATGGAAATGGTCATGGT	184
AAAGTTAAGGTAATTTTTTGATACCAGC	152
AGAGCGGTAATGCGGTCGATATGAACCA	689
CGGTCGATATGAACCATGCCGCAATATC	207
GTTCATATCGACCGCATTACCGCTCTCA	488
ATGAGATGCAAATCGCGCCAGTCGAGTC	7
CCACTATACTGGGCCTGCCCGATGGCGT	None
GGGCGGTGGTTCTACTATCAGTATTACG	120
GCGCGTTCTTTCGAATCTCTTTTCCTGC	15
AACGCGCCTTCGAATCTCAAACTAATAG	35
AGAGGTCAGGGGGCGCAGGAAAAGAGAT	35
CGTAATTTGTTATTAATTTTCTGTAATC	170
ATTACAGAAAATTAATAACAAATTACGC	462
AATTGTCTTAATCTTAAAAATATTGCGT	509
AAAAAAATGATGAACGACGCTTTTGCTA	326
ATGAACGACGCTTTTGCTAAAGATAATA	None
AACGACGCTTTTGCTAAAGATAATAATG	822
AATTCTCATTATTATCTTTAGCAAAAGC	None
GCAACAAGGCCGAAAATAAGGCATCAAT	131
TAGTGTTCATCGTTTGCCTGTAAATAAA	880
TTTTACTGAAGGTTGTTATGAAAGCTAT	401
AAAGCTATTTTTAAAAAGTCAATATGGC	84
GCTAAAGGAGATAGGCCGAACGACTGGT	1046
TCCTTTAGCCATATTGACTTTTTAAAAA	429
TTATTAATTATTAGCAAGCCAACGGCAA	196
TCAGAAGCAATAAAACAGCCACTCAACG	4
AAGACACTTTTTTTCGCATAAGAAAAAG	328
ACACTTTTTTTCGCATAAGAAAAAGTCG	17
TGTCTTCTTGTTCTGATATAAATGTCAG	208
CGAAAAAAAGTGTCTTCTTGTTCTGATA	526
AAAAAGTCGTGATATTGCTGTGAAGAAA	235
AAAAAGCCTGTACTAGCATTAATGGTCT	15
CTAGTACAGGCTTTTTCATTCAAGCTCC	212
GTCTCTGCCATTGCCTTTGGCGGAATGT	26
GCAGAGACCATTAATGCTAGTACAGGCT	507
TTGTCCACCGCGCAAGCGGATACTACAA	42
TCACGGTCTGATCGACAGAGTCAGCGGA	35
AAAAAAAACGTACCGATTTTCCTTCGAT	2641
CCTCCCGCCTGCGCGGCAAACGACAGGC	194
TTTTTTTAATTCAGTCATGGGTCGCCAA	104
ACTGAATTAAAAAAACATTGCTGGCAGA	3778
GGTCGCCAATGCCGATGGTTCACGCTCG	647
ATAAAATCCGTCGAGCGTGAACCATCGG	1652
CGTATTTTATTTAAACAGTAAAGCGATA	4
ATGTTATGCGTAATCAGCTTTTCATGAC	15
TTATGCGTAATCAGCTTTTCATGACGCG	94
CGTAATCAGCTTTTCATGACGCGATATT	17
AAAAGCTGATTACGCATAACATCATGAA	108
ACGCGATATTACTCCAGCGTAACTAAAC	84
CCGGGTTGAAATAGTTTTCCGCCCACCC	None
TCTCTGGTTGCGAGAAACGTATTGTTCA	319
GGCGGCTGAAGTATGCGGCGACGGTGGC	None
ATACCACGTGGAAACGGATGAGCGGCTA	457
GTTATCAGAATCACGGTATTGGCGAAAG	None
GCCTGAGTGGCGGCCTGGTGGCGCACGC	122
AAAATACCTCTTTTATTTGCTCTGCTGG	None
TACAGGCGGTGTGTCCCGCCGGCGCGTC	215
TGTCGCCATATCCGGTCGTAGAAACGAG	13
GCGACACATAGGAGCGATAAGTCTGGCT	None
AACAATGTCCTGATGGGATATGATGAAA	218
ACATAAACATTAAACATAGTCTTAGGAC	17
TCGTGTACAGCATTCTTTATAGTGGAAC	146
CTGTACACGACATCTGTCAGCGGATCGC	22
AACAGATCACACTGCGCTCTTTTTGCCA	108
GCAAAAAGAGCGCAGTGTGATCTGTTCA	None
GGACTGATGCTGTGTCCACAAATCAATG	None
CTGTGTCCACAAATCAATGCCAGCGCTG	3
TCGCAGGTTTGCGCCACAATAGTGCCGG	544
TTTCCGCTTCCCATCCCGGTGTCGGTTA	8
ATCAGGATACCATCAGTATCAATAATGC	37
CGTAACGATATCCTGTACGGCATCGGGA	517
CCGTACAGGATATCGTTACGCATAATTA	167
CTGCTGGCGGCATCCGGCGTCCAGGCGC	105
CCGCCAGCAGCATCCCGATGCCGTACAG	1806
GCCGGGTCTATGTTTCCGGAACCATCAC	20
GTTCCGGAAACATAGACCCGGCCATCGT	None
TTTTATTTTGATCATAAAGCGCAATCCC	None
CCTCCGCAACCTTCATTCTTGCCTATGA	785
AAGGTTGCGGAGGCATTGGCGTCCCCGG	40
AATAAGTTCTTTTTACGCTGCGCGATAT	34
GGAAGCAAGCACCAATATATCGCGCAGC	None
ATATGGGAAGCAAGCACCAATATATCGC	58
GGCGCAGGCTGGCGTGGTAATTGGCGGT	247
CGAACCGTGTACAAATGGCGTTTCGTTC	6
TATTATCACGCGTTAAAACTTTCCCGAC	82
TTGACGTTGGCAGGCGTTGCCGTATCCG	55
TAGGCTTCCGCCGTCGGACCAATTTGCG	83
ACTGACGATGTAGGCTTCCGCCGTCGGA	21
TTCGGCCAAATACGTTGCCACGACCTCT	6
TTCAACTGGCATTACAGTATCGTGCTGA	190
AAGTCTATGCGTTGCGTCATACCGGTGA	1181
CGTTGCGTCATACCGGTGATTTTACTTT	129
ACGCAACGCATAGACTTCATTTTACTTT	84
AACGATAAAGGAAAGTAAAATCACCGGT	13
AAGGGACAGCGAAACCGACCGCTCAGAT	56
AATCTGAGCGGTCGGTTTCGCTGTCCCT	32
CCATAATAAAGAGGGAGTTGAACGTTAT	None
ATAAATCTTTCATCGATTTTTATCCCCT	136
ATAAAAAAGTGCTAAAGGTGACGCTAAT	503
TAATGATATTATTTCTCTTAACGACTCA	141
ATATTATTTCTCTTAACGACTCATTATA	809
AGTCGTTAAGAGAAATAATATCATTACA	426
AGACAATATACTATTAATAACGAATTTA	119
TGTTTTTATTTTACACAGGCTGAAATGA	2591
CGGCCAATAAAAAATGCTAAAAAAATTG	1139
CTAAAAAAATTGACTACAATCTGATCAA	75
CAACCAGGGCGGCGAGGAAACTGGATGT	149
AGTTCATTACTCTCCTGAGCATCTGTTT	93
CCGGAAAATAGTAATTTTCAGTGATATC	56
GAGGCTGGTGAGTATTCCCCTGTTTTTT	564
AGATGATCGAAAGTTATCTTATTGATAA	431
ATTCAGCATATATTCCAGACACTTTATG	340
CGCATTGCGGCAATTTTTATCATCTTTC	52
TTTTTTAGCTCATTGGTCTTATCATTGT	125
AGCTAAAAAACATAAAAACGGGAAAGAT	1026
ATAAGACCAATGAGCTAAAAAACATAAA	714
ACTATTTATTTAATTAACAGCACGCACA	791
ATGTTATTTAATGGGTTTAATTAGGGTG	7
TTATTTAATGGGTTTAATTAGGGTGGCG	None
GGTTTAATTAGGGTGGCGATAATAATAT	None
GCCACCCTAATTAAACCCATTAAATAAC	939
CATATTATTATCGCCACCCTAATTAAAC	89
ACGCTATTACAATCACACCAGTTGATCC	1969
AATAAGAAAAGTTCGTCAATGGTTAACA	943
GTTAACATGCCCGCACCGCGTGAGCCGA	1468
TTAACCATTGACGAACTTTTCTTATTCA	376
CCCGCACCGCGTGAGCCGATTAACCAGA	22
GTTTAAAACCAGTGCGTTATTGGTATCG	1070
GCGTTATGGTTTAAAACCAGTGCGTTAT	164
TCGCCTATTACGATATGCTGTATGTGAT	721
CTGCCCCCAGGTCCAGAAATTCTTATCT	153
TCTGTTGCCGCTCGATAACTTCAGCCGG	176
GTATTTAGGTTTATTTTAAACTGCACCA	89
GCGTATCTGTGCCGCTGTAAAAAACATT	374
GGCATGTAAATCGTTTGTATAATAAATT	56
TCACGCGCATCGGCTGAAAAGGAAATGG	6
GCTGAAGACAAACCAATGCACAGCGACA	17
CACAGCGACAGTAGGGATATCGAAAACT	34
GTTTATATGAACAAAAAGTTTTCGATAT	690
GATGGTTTATATGAACAAAAAGTTTTCG	180
TAGCGTAAATGGATGGTTTATATGAACA	43
CCTGTCGCCTGTCCATACTTTTTAGAGG	755
ATGCAAATTCGCCCCTGTCAAACACGGC	111
CAAATTCGCCCCTGTCAAACACGGCGCC	531
TGTTCTTTTCTCTTGCTTTAATGGCCAG	757
CGGCGAGTAGACTATTAATATATTTCTT	68
AAAAATAAGAAATATATTAATAGTCTAC	4
GAGTTGAGCATGAAAAATAAGAAATATA	509
AAAAGAACAGTCGTTGCCAGTATGATAG	136
ATAGGGTTGGCGCTATGCGCTGGATGCG	1218
CGCTGGATGCGTATTATCAACCGCGCAA	None
ACTAAGTTAGGACGCTTTGCGGTTGCCG	723
CGGTGCCCGTAGGTGGCGAGATCGCCAT	38
TTAGGTGTTTTAACGATGCGGTGCCCGT	241
GGGAAATTACACCTGAATGCGGGCGGCG	None
CCGACGCCTGTCACCTGGGGCTAATGGA	2348
ATGTTTGGGAAAAGTTGTCAGGTCATGG	444
TTTGGGAAAAGTTGTCAGGTCATGGTTA	872
ACCTGACAACTTTTCCCAAACATCATTA	1186
GTTAAACCGACCGGATCGGTGTGTAACC	81
GTTTTTTCGATCCGGATAGAGCTTTTCT	10
AAGAGTTCGAGGGTCTCTTCCGACATTT	148
CGAGAAAAAAGCCTGATAACCTGCACAC	63
TTTTCTCACATTAATGTCGATGCTTGCA	1325
TGAGAAAACATATTCACTCCCTGCGAAT	52
TCGATGCTTGCAAAACGCCAGGCTGCAA	687
CTTGCAAAACGCCAGGCTGCAAAAATCT	18
GGGAACAAAAAACCGCACGCTCGACAGA	None
CGGACAGGACTTCACCAGACCTTTCCAG	299
ACACTTTTTATTTTAGCAATTCAGTTAC	110
AATACGTTAACTACAACGTCTGTTGTCC	236
AAATGGTGCTTAACCATACCGCTATTTA	54
GTGCTTAACCATACCGCTATTTATGAAA	475
GTTAAGCACCATTTCATTATTGATATCG	876
AGCGCATTTTCTACCGTATTCTCTTGCG	1
ATCTCAGCCGGTTCCAGACTCCAGACCC	9
GGTGTAAAGATGTTCTACCGGCATCGCC	None
ACAATACGGTTTTCAGTATCCGCTACCA	8
GGGCTGCTAATTTTACAGGAGATTGCGC	None
ATAGACCGCTACGCGTACAGATCCATTT	125
TCGGACTTCATTTCGTAAAAAACGAGCT	None
AGTCAGGCGAGGTAAGATAGTAGATCCG	90
CCTCTGGGGGCATCATTCTCATCATCGC	1603
CCCCCAGAGGCATCGCTGCTAAAAAATC	None
ATGCCCCCAGAGGCATCGCTGCTAAAAA	55
AGAATGATGCCCCCAGAGGCATCGCTGC	20
CTGATGGCCAATATGGGCGCGACCAGTG	18
GCCAATATGGGCGCGACCAGTGGATGGT	3381
GGCGCGACCAGTGGATGGTATCATGATT	822
AGCATGTCTCATATTAACTACAACCATC	879
TCTCATATTAACTACAACCATCTTTATT	107
GTTGTAGTTAATATGAGACATGCTCATT	390
CCAGAAATAATAAAGATGGTTGTAGTTA	77
TCTATAAAGAAGGTTCTGTCGTGGGTGC	19
GTTTGCGGCGTCAGAAAAAGCGCCTCTG	15
ATATTCTTCCATGACATTCTCCACGCGC	None
CTATTCAGGAGGGCAGACGCTGCAGTAC	None
GATTTCCTCGGCAATACCACTTACTTTG	82
TGGCACTGACTTTCTGCGACTGGCTCAG	490
CCCAGTCTTCATTTCTCATTACCGGCAG	47
ACGGCCGCTGCGTACGCGCAGGCTGTTC	38
CAACAAGACCCGCGTCGTCTGGTCTGGC	82
CCATTTATGCAACAAGACCCGCGTCGTC	None
GGAGGCACCACCATGCCATTTATGCAAC	87
GCATAGACGCCCCCATATGGGGGATCAT	98
TACGTTGAACTGAAGCAGTACAGCAGAT	1216
TGGCGGGTAATCTGCTGTACTGCTTCAG	107
ATGCTGACCCGGAAGGCTGGGTATCCTC	1273
CTGACCCGGAAGGCTGGGTATCCTCAAT	82
AGTTCTGTCATTGAGGATACCCAGCCTT	53
GGAGGGGTAGCTGAAAAAATAGGCTGGT	None
ACGTGCAGCTTTGTTTTTGTGGATCAGA	None
CAACCGATCGTGGACCGTCAGGCTGCTA	None
CTTTCAGTGCAGCAGCTTTGTCGCCAGC	None
AAAGTACGCATCATAGAGCGACGGCTTG	None
CGTACTTTCATCAAGAAAGTATACGCAG	99
ATGCGTACTTTCATCAAGAAAGTATACG	68
AAGGCTAAAAGGGCATATTCCTCGGCCT	None
GCGCAGGATTCTACCAGCTTGCGTGCTG	None
CTGGTAGAATCCTGCGCCATCACTACGC	None
GAAAGGCTGTATTCACAGCACGCAAGCT	22
AGAAAAATTGCATTAAGCGGCGGGTTTT	None
CAATTTTTCTCATGGAAAGGCTGTATTC	14
CGGCAAACTCCGCCCCAAAACCCGCCGC	None
GCGATGAAAAGCATCTTCTTTATGTTTC	None
GTATACTCTTGCGATTTTCACTGTTTTG	2
AAGCTGATACGCGGCATACATAATCTCA	None
CCGCGTATCAGCTTCATGTCTGACTCAA	None
TATGCCGCGTATCAGCTTCATGTCTGAC	None
CGGGGCCTGACTGAGATTATGTATGCCG	None
GGTGTGTGCTGACCATTGGTAATTTCGA	None
ATTTTCGAACCGCAGCCGCTGGAGCTGT	162
AGTTAACGGCCCGCAAGTTTTTTGGGCT	None
AGTGACTATAAATCGACCCTGAATTTGC	12
CGCGGCGACCTCGCCAAGCGTGAACCGG	173
CTGGCGCGTTGGACCGATGATGATCTGT	129
CCGTACAGATCATCATCGGTCCAACGCG	None
ATGCCGTACAGATCATCATCGGTCCAAC	None
AAGGTTTTTTTGCCTTTTTTGGCCGCAC	12
CCGGGCGAGAAATTCACTGCCGCTGAAT	8
GACTTCAAAACCGAAGCCAACATCATCC	None
TTCCGGATACGTTGGACGTTTGGTTTGA	None
CTGCCGATATGTATCTGGAAGGGTCTGA	None
CAAAAGTGACGCTGAAATATGCTGACGA	None
AGGTCAGATTTATCTTCATTACTTCCCA	None
ATGAAAATATTCAGTACAATGCTGGTAA	None
AGTAAACCACTCTGTTCAACAGGACTAC	None
GCTGGTAGTAGTCGTGCTGATTATCGAT	None
CAGATTAAGCGACGGGAACAGCCCTACC	None
CGCGTAACTACGGCGCGGCTTTTAGCTT	None
TTATTCAGCTTCTGCGTCGCTTTCGAGC	None
ATTAACGCATAAGCGATGTTATTCAGCT	None
CGTAAATACCGGGTGGCGCTTATCCGGT	None
CGCAGCGCCATCAGGCAAACGTGGTGCC	1262
GCGCTGCGCTTATCAGACCTACAAAACC	17
GCGGTGAAAACGCCTTATCCGGCCTACG	34
GCGTTTTCACCGCCATCCGGCACCACGT	None
GACGATAAAACCGTAGGCCGGATAAGGC	102
TCTAAATCCGTACAGAGCAACAGCGCGA	None
ATGGCTCAACGGCGGAATCTACCCGCAA	254
GCTCAACGGCGGAATCTACCCGCAATAA	84
GTTAAAATCAACGGTAATCGAGTCGCCG	None
CCCGGCCAGCGGATGGTTAAAATCAACG	646
CCTCCAGCGCCGGATCGATTTCCAGCAC	101
CAGATCCTGTTGGCCAACCCACGCGGTT	218
CTGATAGCGCGGTCTACCCCGGCGCAAA	None
CGCTCGCTATTTACGGCGCGCCAATTTA	1637
CACGACTTCGTGCCGAACGTAAATTGGC	173
TAGTGGACAGCCTGCGCAAGCGCGGGGC	None
GCGCCATCCGGCACTTCGCTAATTTGCT	6
GGCAAAATAAAATATGGATTGCCAACGT	413
GATTGCCAACGTTACTCGCCATCGGCTT	403
GCGAGTAACGTTGGCAATCCATATTTTA	681
GACGCAACAAGCGCCACGGTGCTGGAGC	470
CACCTCTTTATCCTGGAGTGAGCCGCGT	5
TCGTTTTTTATCTGCGGACGTCCATTCG	None
GTAAACTCATACAGACCTTAGATACCGC	None
TAACTCTGTTACAATCGACAGATCCGGG	None
GTGATAAGCTAAGTCCGCGTCTGGTGAC	11
ACAGCATCCCTACACATTATTCTTGATA	2744
TGTAGGGATGCTGTCATTAATGCTCTCC	None
CCCGGATCGGTATCAAGAATAATGTGTA	522
ACGCGGCTGCGATTGCCGCTGCGCTGTT	43
TTTCCGTTGAAAAAACGACCCGTAATGC	3
CAGAAGCTGCAACGCATTACGGGTCGTT	1704
CACTATCCGGAGTGTGCGTGTAACATTC	187
GGCGTCTGGGGCAGCCCGCCAACGCGCA	13
GCAAAGGGATCGATTTAATTCGTCATAC	1710
CCGACGATTGAAAACTGGGGAAAAATCT	17
GTGTCCACCAGGATTTCCGCTAGCATCG	38
CTAGCGGAAATCCTGGTGGACACCATCA	52
AGTGTCGTAATGCTATCCATGTTATTCT	358
GATAGCATTACGACACTCATCGTTGAAG	12
CAGCGAGAAGCGGCGGGCACAGTACAAC	625
CCAGCTCTCCAACTGTTCCAGAGTATAG	None
CGACTTACATTACCGTTGGCAACGAAAA	202
CAAATATCCGCTATGCCAGAATTAGTTG	6
CAGGCGTTCTTTCGTGATATCGGTCAGA	33
CTGGCAATCACCTGGTATCTGACCGATA	236
GTGGATGTAAACAGGATCAGTAGAAATA	375
TAAACAGGATCAGTAGAAATATCCGGTT	None
TTTATACGGGAAATTACACGCTGGTTTG	4
CCGAATGCAAGAAAATACCGTAATTAAA	337
ATGGCCTGGCCTGCGCCAAGGTGCATCA	79
GCCTGGCCTGCGCCAAGGTGCATCAGCC	57
CCCTGAAGCAGGGCGTTCAGACTTTCCA	2
CCGTTTTTCACTGCCCGTTCGACGAAGC	125
GCTTTTTTGAGTTCGCGCAGGCGCAGCC	43
CTGCCGATTGCCGCCGCGCTCGATGACG	None
ACATGCTGCCGATTGCCGCCGCGCTCGA	4
TCATCAAGGCGCAGGCGGGTGGCGAACA	406
ACCATTGCCATTACCGACGTCGTCCTGC	50
CCGCGAATGGCAAAGATGAGCAGGAACA	553
GCAAAGATGAGCAGGAACAGAAAGCTCA	202
AGCAGGAACAGAAAGCTCAGTACGAACC	85
AACGAAGCTGTACTACTGGGTGAAGGTT	None
AATCATTTTCCATAATGAGAGGCACGAC	9
ATTCATGAACGAAGCTGTACTACTGGGT	None
GAAAATGATTCATGAACGAAGCTGTACT	None
CTGCAACCAGAAATATCATAACCGGTGC	6
GCCCCCATCACAAACATAAGGGCAAAAC	110
AGAAAGTAATAAAGTAATTAATGCAAAG	None
CAAAGGCATAAAGCGGTAGCGGCATACC	1466
ACCCAGGCTTCGGCGACGGAGAAAAAGG	31
ACCAACATGACCCAGGCTTCGGCGACGG	40
TTTATGACCAACATGACCCAGGCTTCGG	None
CTTTATGGTTTTTATTTCCTTAATTAAC	488
TCTATTCCAGACGAGTAATACAAACGCT	72
CGACGTTATTTGCTGACGGATGCAGAAT	161
CAGAATAGAGTGAATCTAATATTTAAAC	22
CGTTTAAATATTAGATTCACTCTATTCT	170
CTTTTGCAAATAAATGCGTTTAAATATT	16
TATTGCGTCGCGAGTCGGTCGCCATGTT	62
GCGACCGACTCGCGACGCAATACATCCT	98
TTTCTGGAGGGCGTGGGACTCGCCCTGG	494
CGCATACCGCGATTTCACAATCGTCTTC	None
CATTTCAGTACGCTCCCGGCCAGAGAAC	52
GGTAATCCCCAGCGCTGGAGCCAGATGT	209
AAAATCATTAAAGATGCCCTGGCAGGCA	958
CCCTGGCAGGCACGCTGGAATCCAGCGA	334
GCTGGATTCCAGCGTGCCTGCCAGGGCA	23
TGATGATCAGGATTGGTCCATCCAGCGA	42
GACCAATCCTGATCATCACATCGCTGGA	483
CACTCCAGCGCGCCTTTGTCATCGACGC	224
GAGTGCGTTATGAGACCACGTCGCAGTA	699
AGACCACGTCGCAGTATGTTGTTTATCC	220
TTGTTTATCCCCGGCGCAAATGCGGCCA	255
GCCGCATTTGCGCCGGGGATAAACAACA	476
TTGAGCACCTCGTTTGTCTACGGTGCGG	2253
GACTAAAAGACGGGCGGTATCTTTCTCA	320
TTGAAGCGCGTGATGGACTAAAAGACGG	None
CGGCGCGCGTTGCGGGTATTGCCGCCTA	996
AAAGAGACTGTAACCATGCTCAACCAGC	571
GTTACAGTCTCTTTCATGGTTCCTTCCT	9
CTCAACCAGCAATATGTCGTACCGGAAG	241
TCGTACCGGAAGGATTACAGCCCTACCA	115
CCATTTTTAAGCCCGGAACGACGGATAG	128
GTGGAAGGATATCGTCATGCCATTTTTA	167
CTGAGCGCGCTGGAAATTGACGTGAATT	97
AAGGGCACAGACCTGTTGTACCTGGGCC	480
CTACAAGCGCGCGATAAACGTGCCGCCA	23
GAGTGGGTCAACGTCTGGGAAATGCAGG	485
TGCTGTTTCAACGCCATTGCCGGCGCAC	112
GCTCATCTCCAGTGTCGACATGTGCTGT	58
TCCCAAAGCCGCCCTAACGGATGGCTCA	72
CTATGAACGTGAGCGTTGTGACTGAACG	None
AACGTGAGCGTTGTGACTGAACGGCGTA	504
AGTACGCTGGCGTACGCCGTTCAGTCAC	147
GGTTGGTTGCAAGAGCGCTGCTGACGGA	None
CGCTCCCGAATTACGAATATCGACCAGA	84
CCGCCAGATCCATATCCCTATGCGCTCC	18
ACTTAAAAACCAGGTCACTGCCAGTAAA	719
AATCATGTCTTTTACTGATATCGCTCCC	98
ATAAACAGGGAGCGATATCAGTAAAAGA	None
GCGGCCTCCGGGCGCGCTGGTTACTCTG	141
CATGAAGCACAAATCCGCGTCGCCATTG	None
AAGCACAAATCCGCGTCGCCATTGCCGG	None
GCGACGCGGATTTGTGCTTCATGCATAG	None
CGGCCACCGGCGCCGGCAATGGCGACGC	91
GGACGGCAGTTAATCCAGGCCGCCATGG	None
GCGGCCTGGATTAACTGCCGTCCCATGC	None
AGATTGCGATCGTTTTCGCCGCAAACTT	None
CGGGATGTGCTGGGGCTGGATGTATTAT	1878
CCGTGGGCGAAGAAACTGTCGAAACATG	1363
TTCTGCCGTTGTTTTCGCGTTAAGAATA	332
TCTTTAAACGGACTATTCTTAACGCGAA	2155
CGGTTAATTGGCCCTTCAGACGCATCGG	85
ACCCGTACCGATGCGTCTGAAGGGCCAA	1628
ACTAACGTCAGTTCAGGCAGTAATTTTT	42
CAAAAGGCACCTCGACCAGACTGATAAG	232
GATATCAGTCTTATCAGTCTGGTCGAGG	None
CCAACCTATTGAAGCAAAAGAGATAAAA	160
AAGCTGGATCTTTATATCGCGATTGTAA	None
TTGACTTTTATCCGGCTTAACTTCAGAA	183
GCCCGACCGTGAAACTGGGTTCCGTCTT	None
TATTGAAAACGACTTCCCCAACCGCCGA	422
ACCGGTTATCAAGAAATCCTCACTGATC	None
GGGATAAGTAAGAGTGACGATTTGGCGG	None
TCGGCACCAATAAAGCCGATGAAGAATC	None
AAGAATCCTCTCAGGTTCATGCGCAAGG	76
AACCTGAGAGGATTCTTCATCGGCTTTA	172
ACCGAGGCAGATGCCAAATAGCGGAATG	None
CCAAAACGTACAGATATAAAAAGCATCC	44
CTTTTTATATCTGTACGTTTTGGCATGG	18
ACGCGATAGCCCTCTTCGCGCAGGGCTT	45
GTGGCCGGGTTGGAGTTCACCAGAATGA	None
ACCGACCCGGAAATGGCCGATGCCACCT	147
GCCGATGCCACCTACATCGAGCCGATTC	88
ACCGCGAGCGCTTCCAGCACGCGGTTGA	266
AAACCCTTTTTTTGTCTATGGAAAACCC	417
GAAAACCCCCAGCTAGGCTGGGGGTTCC	None
CTTTCAGCTTTAAGCCAGTTATTAAAAC	None
GGGGACGAAAAGAGCTTAGCGCACACCC	None
GAACTGTAAATATCACATAGTTTTCGCG	None
GAGAGAAGCGTAGGGCAGTAGGCAGCAT	None
CTTTACGAGCAGTTTGGGGATCTAAAAT	41
TCGCATACTATCTTGCATATCCACAATT	None
GTGTGCTTATGTGTGAAAAATATGTTGA	40
TGTGAAAAATATGTTGAAAGACCGCTTT	25
TTGAAAGACCGCTTTATTTGTTAATTGC	6
CGGTCTTTCAACATATTTTTCACACATA	3986
TTCAATATCAAATTGACGGGAAATCTCC	None
ATTCAATCGGCGATAGAGTTGAGAGTCG	409
GTCGCCTGATCCTGGAGGCAGGCTCTAA	67
ACGCGAGTGGGCCAATATAAACACCGGC	None
ACATCGCCAATCAGCACGGCGCTGGGGT	95
TCATCGTGGGCGCCGGTGTTTATATTGG	9
CACCACCGGGATCAGTCCTTCAAAGGCG	151
AGCTATTACGCCTTTGAAGGACTGATCC	None
CCGAGCTTGGCTTCCGGCAGCGCGAAGC	182
ATTGCTACGCGTAATTCCGGATCGTCAC	809
CCATTGACGCCAAAACCAGCTTTGCAAT	76
GCATTCGCTTTAGGTCGGTCGAGGGTAA	832
AGTGAGTCATTACATCTGACCCGTAACG	None
AACTATGAGTGAGTCATTACATCTGACC	594
CACTCGGTCACCGTTGCCTGATATTTAC	1121
GCGCCGATTTTTGCCAGTCCAAACCAGC	124
AATTCCGGACAGTTATCCAGATGCAGCG	120
CAGCGCGACCCTATCACCCTTGCGGATC	1880
CTTCGCTCAATGAAGAGATTAACCGCAC	None
CATAGCTAAACTGCCGAACGATTCCCTC	13
TGGGACGACCTGGCCGGGGTGTACGGAG	65
GATATCGTTGGCGGACAAAACTTACGTC	5
GTGCTCACCATTCCGGAACTGGAAGGTA	8
GGCATTCCACGCGATGGATGAGTTGTGT	1
CCGACCAACTCCATGACGATGTAACCAT	None
GTATCGGCCCATGCGACGTTTTCAATCC	122
CGACGTTTTCAATCCAGATAACCTCTGC	3
GACCGGCGATTTCGATTCCTGAAAAAAC	203
CCAACCTTTGGCCCGCTTGCTGGGGTAC	None
AATCATTTACCAATGCCAACCTTTGGCC	591
ATGAATCATTTACCAATGCCAACCTTTG	15
TAGGCCGGATAAGCACAGCGCCATCCGG	163
GCGCTGTGCTTATCCGGCCTACATACCG	108
CCGGATGGCGCTGTGCTTATCCGGCCTA	838
ATTGCCTGATGGCGACGCCCCGCGTCTT	946
GCGACGCCCCGCGTCTTATCAGGCCTAC	52
CAATACCGCTAATCGATCCCTTGTAGGC	189
ACCACGATGTACGGGGTATAGGCGCTAC	613
TACGGGGTATAGGCGCTACTGGTGATAA	34
ATTTTATCAATTTGCTCCTGAGTCCCTT	493
GCCAGTGAGAACTGGGAAGCTTATTTTG	8
ACGAACAGGAGCTGTTTGTCGCCGGTAT	None
GATTTCAACTTAAATGACGAACAGGAGC	55
TTGAGGATGCTTTTATCCATCAGCAGCA	None
ACGACCATATACCATTCAAATGCCCAAC	None
CCCAACCCCAGACGTTGGTGACATAACT	1199
CCGCTAACGTCGTTATTAATGCGGTATT	None
GCGGAAAAAAAACCTTCGGTTCAATTCC	None
AAAAGAAAAAATCGGGAATTGAACCGAA	1383
AAAAATGAAAAGAAAAAATCGGGAATTG	912
TATCTGGCGTTCAATATTGTTGAGCCAG	1268
AAAATTTTCAATATTGTTTGCTGGCTCA	824
CCAAATATGAAAATTTTCAATATTGTTT	74
TTACGAATATCAATGTGTGACATTTTCA	480
TGTGACATTTTCAATATTGGTGATTAAG	486
TCACACATTGATATTCGTAACTTTCAAT	118
CAATGAAGATAATTACTTGCTACAAATG	50
AAGATAATTACTTGCTACAAATGCGTAC	466
CGTACCTGATGAGCAGGATATTGCGATT	218
GCGACAACCTGAGCGTCTCCCAACTGCT	7
ACCACAATCAGTTCATCAGGGCCACGAG	5
TTCAGCGCTTCGCCCACCAGCAAACCAA	42
TTATGAACAAATTTTCCAGTGTCTGGGT	109
AACAAATTTTCCAGTGTCTGGGTATTCA	799
AGTGGCGCGCAGGCTGTAGGTGAAAAAG	494
CTGTCGCGCTGTCTGCTTCGTTCAGTAC	58
ACATGCTGTCGCGCTGTCTGCTTCGTTC	199
ATCCGCGCCCAAATGACATGCTGTCGCG	308
TCCGAAGATATCTTTGATGCCATCATCG	35
CCATCATCGTGGGTGCAGGTCTGGCCGG	61
GCATCAAAGATATCTTCGGACATACGTA	21
ATGGCATCAAAGATATCTTCGGACATAC	None
TCACCGGTGGGCGCTTGTATGCACATAG	9
TGCATACAAGCGCCCACCGGTGACATTC	285
ACATCTCCCGTTAATGTGGACGTCAAAC	43
TGGACGTCAAACTGGGCGTCAATAAGTT	11
TGGATGAAGACAGCCCGCACATCATTCT	10
TGCGGGCTGTCTTCATCCACATTGAACT	510
ATGTGCGGGCTGTCTTCATCCACATTGA	1841
GCCGAGGATCCGGCACGTTCCGCACTCC	None
CAGCAGCCCAGGAACTTTGATGACCTTA	750
ACCTTAAATTCTCCTCCATTCATCGCAG	3733
GTCATCAAAGTTCCTGGGCTGCTGCATG	None
GAGGAGAATTTAAGGTCATCAAAGTTCC	None
AATGGAGGAGAATTTAAGGTCATCAAAG	None
CTGTGGGGAAGCGGCGGCCCGTTCCTTG	72
ATCACCAGCACGTAGCCATCAAGGAACG	308
CCAATTAAAACGCGCATCACCAGTAATT	5
GAAGTAGCGATAGGGTAATCCGCGCCGA	185
CCCGGTCCGCCGGAAAAGAAGGCGTATA	2
TGACTGTTAACTGTAGCGTTATTGGCGA	109
CAAAAACGTCTTATGACCGCACTGTTTA	19
ACCGCACTGTTTACCGCAGCAACACTAT	264
CTGCGACGGTGAATAGTGTTGCTGCGGT	626
CTCTTCTAACCAGGCGGTTGAAACCACG	236
AGCATCCTGCGACGGTGAATAGTGTTGC	53
ACACCATACCGGTATCGTTATCGACCTC	13
CGCATAAAGAGAAAATATTATTGCGCGG	40
TCGATGAGTGTAACCTCATGTAAGCGGA	26
CCCTGCGATATGTTTTTTTCCGGGAAAT	750
ATTAGGTATAAATGATGAGGTATAAGGA	71
AAACCAATACCTTTTTATTTGCTCGCGC	82
TTCCGATCAGGTCTTTGCAGACGTTTAT	None
GAAAACCACGGCAGATAACCCGCCTTAT	129
GTATAAGGCGGGTTATCTGCCGTGGTTT	105
ACAATATCGCCGCCAGTAGAAAGCTGCG	128
GCAATAAAGCGCGTTGCGGTGAGTCACG	93
AAGGACAAGAGGGGGTAAAAGGGCAGGG	None
TTAAAACAGCCCGCAAAACCGTCTTATT	164
GGCTTACTGCCTGCGCGCGCACATTCCA	3704
TGCGCGCGCAGGCAGTAAGCCCTTCGTG	1420
CCGTTGGAATGTGCGCGCGCAGGCAGTA	265
AACTGTTGATAAAAAAGAGGGCCAGCAT	12
CTGGCCCTCTTTTTTATCAACAGTTCAT	224
CGAAAGGCGGAAAATATTACCATATTAT	534
TGTCCCAGAGTGGCGGACAGATTTCCTC	54
GTGCCGACCTTAACCAGTTTGAAGTGGC	948
AAGCAACCGTTGCCAGTAATGCGGCGGC	163
CGGCGGCAATAATGCGTTTTTTCATAGT	135
AAAAAACGCATTATTGCCGCCGCATTAC	52
ATAAGGTTTGCGCAATATCAGTAATCCG	52
GGCCTCGCCCTGACGGGCCGTCGCACGC	None
TGACTGAGGTGAGCGACAAATTTGCCGG	14
CTCCCGGGGACTCACTCCCTTGCCGCCT	64
GGAGTGAGTCCCCGGGAGCATAGATAAT	115
GCTATTTTCAGATAATCAACCGAGGTTA	474
AGGTGACTATAACAAGATAAAAGACGGT	10416
TTGTTGTCAATGTAAAATAATGCACTGC	208
TAAAATAATGCACTGCCAGCTAAAAAGA	1464
AATATGTGATAAAGTTACTGACTACAGG	1234
TGATAAAGTTACTGACTACAGGTATAAT	729
AGTAATAAAAAAAATCTGTCCGCAGAAG	283
TTATCCGGCGCGGTAAAGGCTGATGAAA	501
AAAAATGCGCCGTCAAGGCGAAACCGGC	753
AGCCGCTCTCTGCCGGGTACCGGGAAAG	771
TCACCCCCGTTTTCATGAGCCGCTCTCT	6
ATTACAGAATGTCACCCCCGTTTTCATG	1009
ATACAGACCCAATAAGCGCAGCGCCAAC	37
TAATGGATTGATATTACAGTCATTACAG	907
GATTGATATTACAGTCATTACAGGCAAA	349
ACTGTAATATCAATCCATTACATGATGA	1595
GCCTTAAACCGATTGGTCAGCGATTTAA	1009
GCTACTATCATCACCGACCTTTCCACAC	194
ATAGTAGCCTTAAATCGCTGACCAATCG	9
GGCCGCAGGCGTTTGCGGAAAAGCGCGA	16
ATCTGTTTTTTATTACAAAGTGTAGTGA	2725
ATTAGCCTGTGATGATCTGTTTTTTATT	343
ATCCTCATTATTTATGCGCATCCGTATC	699
CGCATCCGTATCCGCATCATTCTCATGC	297
CGCATAAATAATGAGGATCATGATTAGC	None
CGGATACGGATGCGCATAAATAATGAGG	993
ATGCGGATACGGATGCGCATAAATAATG	None
CGAATAAGCGGATGCTTGAACAGGCAGG	858
GATAGCCATACTCTACTGCAGGCGCTGA	28
CAACCCGCAATCAGATACCCCAGCACCG	292
CAGAATAGATTCGGCGTCCGTCACCAGC	28
TTGTTTGTTATTGGACTTGAGCTGGACC	None
GAAGCTGCGCGCCTCGGTATTTGGCGGC	30
CCAATCAGTTCCGCCACCTGCCAACGCA	229
TTCTGCAAACTTTACTGCTAATTGGCTG	414
CTGGCGCTCCACATCAAATGAGTGGCGT	848
TGGAGCGCCAGCATTACAGTAGTTCAAA	5425
AGTGGCGTCGCCAGCAGAACGAAAAATT	175
AGCACGAAAATTTTTCGTTCTGCTGGCG	33
AGGATGAGCACGAAAATTTTTCGTTCTG	65
ATTGCGCTTTACGTATAGTGGCGGCAAT	None
ATCAGTCTGATTGCGGCGTTAGCGGTGG	None
ACGCGATCCACCGCTAACGCCGCAATCA	None
GAAAACGCCATGCCGTGGAACCTGCCTG	None
GCGTTTTCCATACCGATGACGCGATCCA	None
CCGTGGAACCTGCCTGCCGATCTCGCCT	None
ACGACAGGTTTATTTAACGTGTTACGTT	None
ATAAACAGTATTTTGTGCAGCCGTCAAA	98
GCGAACCACGGCTTCAGCGGCGCAGGGG	47
CGCCATGACCAGCTTTTTCTCTTCATCT	28
ACCAGCTTTTTCTCTTCATCTACCTGCA	7
AAGAGAAAAAGCTGGTCATGGCGCATGC	None
AGCTGTTGAATTGGTTACGCCGTCAGCC	33
AGATAAGTTGCCATTGTTATAATTTTAG	5
GCAACTTATCTCATCGGCGACGTTCACG	31
ACCATTGGTAATCAGCCAGTAGCGGCCC	237
GTCATGGCCGTGAAACCGAAGTCCAGGG	4
GTTACGGTATAGGCAAAAACGTAACGTT	27
AACGTTACGTTTTTGCCTATACCGTAAC	75
TAGACGCTTTGCACCTGAATACACACTC	475
ATCAATTCGCCCAGAGTGTGTATTCAGG	436
ATATTCGCGTGTTGAGCCGTATTACCAC	107
GAACATCAGCGGGGTGGAGATATTATAG	None
TTCCATCTCTTTAGCTATACTGATGCCA	1118
ACCATGAACTTTGGCGAACTGTCTGCGC	206
GGTTTGCAAACGCGCCGCCAGATCGCGG	281
ACCGTGAGCTTATCCAGTCGTTCGCCGA	12
GTTGAAATCGGCCCCGGTCTGGCGGCGC	203
GCCCTGATGGACTCGATTATTCATTGGG	60
AATAATCGAGTCCATCAGGGCCATTTAG	259
TACCACGATCAGGGCCTGCCCGTGCTAA	284
CCGACGCGGTGCTGGCAATGTACCACGA	223
CCTGCGTCGTTAATAACGCCTTTGTGCA	5
GCAGGCGCGCGCAGCGAGACCGGCAATA	901
TCCCCGCTGCGCCGCAGCCCGCGGGAAC	484
CTCGGCCTGCCTCTCTCGCTTCTCCCTT	1
GCGGCCCGCTCCGTCAGGAGCGCGCCGT	550
AGCAGTGCGCAACGCGTTGTTATCACTC	15
TTGGCGATGGCCTGATCCAACTGCTCAT	2
GCCTGATCCAACTGCTCATCCGTGATCT	51
ATCGCGAATACCAGTTTCGCTGCCCCCC	56
GCGATACCGAGAAGCAGCGTTTTCCAGT	285
AAGAACTGGAAAACGCTGCTTCTCGGTA	16
GAAAAAGTATGAAGAACTGGAAAACGCT	459
CTCGGCTTGCAGTACAACTCTTGCTGCT	44
ACCTGATTGTCATCATAATGCACATTAC	5
TCCACGTTGCCGGTAAAAACGGCATCGT	22
TTGGGCGTGCCGAGCTACGATCGTCCTC	None
ACTATAAAGGGCGCTGGCGATCATGGTG	None
ATCGCCAGCGCCCTTTATAGTCATCAGG	None
GTGGCCAGAAGAGTGGGAATACGTTTTT	None
AAAAAACGTATTCCCACTCTTCTGGCCA	None
AGTAAGTTAGGCTGTGACCGTTTGTCAC	30
CCGTGCCTAACACCACAGACGCTAAACG	116
ACAGGTATGATAATGCAAATTATAGGCG	19
ATAATGCAAATTATAGGCGATGTCCCAC	2205
CAAATTATAGGCGATGTCCCACAATTGA	105
GCTACGGTCAATTGTGGGACATCGCCTA	267
CAGTACTGGGGAAAGATAATTGGCGTCG	369
ATGGGCGGCGGCTTTTGGGGCGTGGTCC	None
GGCGGCGGCTTTTGGGGCGTGGTCCTGG	254
GCCCACCAGCAGACCCAGGACCACGCCC	365
AATATCCGCTTCCGTCACCCGTCCTTTT	64
GGTAATTATCCGCTTTTCCGACCCGAAA	173
CACCGATTCTGCCTGCGGGTAGTCGCGC	191
CTGTCTTTGTGCGCTTCCAGACGCCCCG	795
TGCTCATCCTGATACAGGATAACCAGCC	None
AGCACATTATGGTGGTCAATAAGCCCAG	3
GAAAACTACAATCCGCCGCAGGAACCCT	169
GGGATGGAAAACTACAATCCGCCGCAGG	250
TAGCTGCCAGCCTTCATGGCTTGTAATC	94
GCTTGTAATCGTATCGCCAGGGTTGAAC	746
ACGCGGGTCACGGGAGAATCACTGCGCG	141
CGCGAACCGTCACCTTACTTTTCCCGTC	89
GATGCGCGAACCGTCACCTTACTTTTCC	41
CCTTTTACACTTGGTCAACGCTGGATCA	64
CGCCGCCTTCCAGTACCATAGCGCCCTT	None
ATAATTTTGCTACACTACTGACCGGGCA	2502
CAATACAGTTCGCCGTGTCGCGTGGTTT	192
AAGCGGATGTACGCCCGCCGGAACGTTA	245
GAGAAACTGCTGCGCGAAAACGGCGTCA	13
CGGATGGAGAAACTGCTGCGCGAAAACG	18
AAAGTCTCGCAGCTGGAGCGGCGTCAGG	153
AAACCTGCCTGCGCCACGATGATTACCT	1634
CCTGTACAAAATAACAGTATTACCCCCT	727
CCATCGCTATTTATCAGTTCAGTCAGCA	307
GCTACGGTGTTTATCCATAATGCCATCG	140
AGAATTATGCCTGCCGCGATTCTGATGA	6264
CCTGCCGCGATTCTGATGATGTAGCGAT	4291
ATGTAGCGATATTTCATGAATGAGTTCG	17
AAATATCGCTACATCATCAGAATCGCGG	1467
CCATTTTATCGTTAAAATATCCATTACA	None
GCTTTTAGCGTCAGATATTTTTGCTGAC	599
CAACTCGAATTATTTTGGGTATATATTG	339
TGACTGGGGTGAGCGACAAATCTGCCGG	None
GATGGGCCGAGTAATCCGTAGCCAACAC	207
AAAAGTGTAACAATTTCATTTGGAACAT	91
ATCTTTTATGAATGTGAGTATGCAGGCG	286
AATGTGAGTATGCAGGCGCGTCTGGTAG	997
TGAGTATGCAGGCGCGTCTGGTAGGGAA	166
GAAGGGTTAGCGCGTTGAGTATTGACGA	195
TTTTATACTCAAAAAATCGACTCACGGT	198
TCCGTTTTTTCTGTCGTGTCCTTGCCAG	None
CCTGGTACAACAGACGGTGGGTTGGCGT	157
ACCTTCAACGACTTCACCGCTCTCCAGG	36
GTGGTGGTCAGCCTGGAGAGCGGTGAAG	None
ACCGCTGACGATATGGTGGTGGTCAGCC	304
ACGCTATAATCGACGCCGGACGGCTTAA	737
CCGTCCGGCGTCGATTATAGCGTCATGA	None
TTAGAAGATCTCAAACGCCAGGTACTGG	339
AAAGCAGCTATACCCTGACGCCCGCCAC	254
CTCGGCATGTTGGGTGACCTGACGCAGG	323
TTGGGTGACCTGACGCAGGGTTTCTGCG	415
CTGGCTGCCAATCACAAACCATACTTCA	297
GTTTGTGATTGGCAGCCAGCATTTGTAT	None
AAGTATGGTTTGTGATTGGCAGCCAGCA	341
ACGATTTTTGATAATTATGAAGTATGGT	74
GAGTCAATGGAGGCCGCGCTGAAAGCCG	1
TAGTCGCGCGGATGATGACGGAACTGGT	494
ATGACGGAACTGGTTGTTCGGGCCGTCG	None
ACGGAACTGGTTGTTCGGGCCGTCGCAA	193
GCAATTGCAATTGGCCTCGATTTTGGCA	37
GAGTAAGACGATGGCAATTGCAATTGGC	None
TGGACATTCCAGCCATAGTTATAGACAC	566
GCTGAAACGCAAAATGATCCGCTATTGC	94
ATCCGCTATTGCCGGGATATTCATTTAA	1123
AATATCCCGGCAATAGCGGATCATTTTG	134
CCCATCTGGTCGCCGGGCTGACGCCAAT	1776
GGCATTAAATGAATATCCCGGCAATAGC	None
CCCAACGGACGATCGATAAAAAAATCCA	501
AAGGGATATATTCTTAACCTGACCATCC	357
ATGTGTCCACAAAGATGTCATAAGCCGT	636
GGGGACGGGGTAAGCAGAATCCCTGCTT	None
CAAGCACTGCTGGAACACTTTATCACCC	549
AGCGAATACAGAGTGGATTGGGTGATAA	None
GCGGGGCTGGGCGCGCTTATCGGCAGCG	256
CCAAAAATTGAGCTCGCCGCTGCCGATA	35
CCTGGCTGGTGGGTATTATCGGCTGTCT	272
CAGCGCGTGTTCGGTTTTATCCAGCAGC	100
CTGTTTCAGGAGAATAATTTATTCAGCC	None
ATCGTCGCCGGCAATCAGTAGCGTACCG	None
CGTTTTACGCTGGCGGTAGAACGCGGCG	270
ATGGTAAAGCCAGGTGATATCAATCAGT	286
GTAAAGCCAGGTGATATCAATCAGTTTT	830
CTAAAACTGATTGATATCACCTGGCTTT	239
ACGTGCGCCAGTAAAATGCCCTGCAAGC	37
GCGCACAGACGCAGCAGCGCCAGACGTC	168
AGAAGCGCACCACATGCCACAGGTAGCT	1863
CCACAGGTAGCTATCCCGCCAGATTGTC	414
ATAACCGTCTCGCTGGCGGCCTTTCTGG	372
GCAACGCGCCGTCAGCCGTTAATTCCCG	79
GATTAGCGAATGGCAACGCGCCGTCAGC	None
TGATACGCCGGAGAGGTGGTGTAACTGA	1225
GCACAAATGTGTCGTTTTTCCAGCCGCC	48
TGTCGTTTTTCCAGCCGCCGGGCACCTT	509
TGGTGTTGGGGCTGGACAACAATCTGCT	223
GAGGGGAAGAACAGCAAAGCCGATGTGG	4
GCGTTTCGCTGCTCAACCGCCTGCGGAT	368
CGGATCAGGTTCGACGGGTATTTTCTCA	655
AGGTTCGACGGGTATTTTCTCAGCGCGC	401
CGCGCGCTGAGAAAATACCCGTCGAACC	1963
AGCGCGGCACCCCGTTGAGTTCGGCGTT	188
ACTACACTAACGCCGAACTCAACGGGGT	9
AATACCCTCGGCTGGTTTGATTTTAAAT	42
GGAAATCAGCATTTGCCTGACAGCGCTT	1714
TTAGCCAACCGCGCGCCTGCATCGTATT	110
GCGACGCGAACAGTTCAGCAGATCCGCC	None
AGCTGGCGGATCTGCTGAACTGTTCGCG	10
TTGTGACGGTAAAACGCAAGACACCACG	397
CCCTCAGGTCGCCTGCAACAACAATTTA	131
ATATTATTGGCCTAATATAGGGATAATA	1292
CTCGCGGAACTGATGCAGTGGGAGGCGA	604
CAGTGGGAGGCGACCGATTGAAGCCAAT	1204
TCTGCAATTGGCTTCAATCGGTCGCCTC	51
ATGTCTGCAATTGGCTTCAATCGGTCGC	None
TGTGACTGAGTATTGGTGTAGGCGATAG	169
CAATATCACCCGGTTGCCATTATATTCT	192
TCGGCGAAGCTTGGCGCGATCACCACTT	597
GGCGCCAAAACCGGTGCGCGTAACCTTC	690
CAATTATCCCTAAACAGTTTTTGCAGAA	307
CCGCCAACGTCGATACCGATGCAATTAT	135
CTGGGTAAATTTCTCTGCCATGGTAGTT	592
GCAGAGAAATTTACCCAGCATACCGGCC	None
GTGCGCGCGCAGACCGTCAAACGCCTGC	None
AAGTCACCTCTCCGCAGGCGTTTGACGG	456
CACCAGGTGGCGGTCGATGTACAGCAGC	None
TACAGCAGCGGCGTTTCGTTTGGCGCCT	548
CCCACGTGGTCTTTGAGGCGCCAAACGA	532
GCCAAAACGTTATACGAAAAATTATTTG	46
ACCATGATTGTCGATAGCAATACCGCCG	None
ATTGTCGATAGCAATACCGCCGACGTCA	415
GATGCGGTACGCAGCCGTTTTGATATGC	123
GCGCAAGCCCTGAAAGTTATGGATGCGG	None
ACTTCCGGGCCGATACCGTCGCCCGGCA	1
TCGAAGAACTATCATATTGCCGTACTGC	5
GTTTGGACGGATTCAAAATCACCCGGAG	379
ACATCAACACCCATGCGCTCAAGGGCCA	1123
TCATGGAAGTAGGCTTCCCGGTCTCTTC	60
GGTGTTGATGTCATGGAAGTAGGCTTCC	36
CGCTCAAGGGCCAGGGCAATCTGCAGCT	295
AGCCAGCAAGTCATTATTTTTGATACGA	57
TTGAATGCCGCCCACCGGTCTACCGCGC	188
CCGCCCACCGGTCTACCGCGCACAATAA	733
CGTTGAGTAGTAGTAGCCCAGTGAAACG	14
GTTCGTTTCACTGGGCTACTACTACTCA	616
TCACATATCGTTCGTTTCACTGGGCTAC	68
CTTTTAGTGGTACTGGATATGCCGTTTA	275
CGGATACGTACTTTAGCTAATTGTGCTG	412
GATAAAAGAACGAGTGGACATTCATACT	329
TCCACTCGTTCTTTTATCCTTTATTGGA	3
AATGTCCACTCGTTCTTTTATCCTTTAT	105
AAAAGTATGAATGTCCACTCGTTCTTTT	29
GTTATATTGCTTGCGTAATTTAAACATT	280
AATCGCAATGGTGTGACTCAGGACACAT	2640
GTGTGACTCAGGACACATTACGCTTGCG	None
TGTCCTGAGTCACACCATTGCGATTCAT	83
CCAGCGCAAGCGTAATGTGTCCTGAGTC	77
CATATAAAATAAGAAAAAGGGAAAGCGT	307
CCAGAGGTCAAAACCGAAAAGCCGCATC	16
CGGCTTTTCGGTTTTGACCTCTGGCATA	591
GGCAAACCACAGCTTCGCATGGTTGATT	204
CGAAGCTGTGGTTTGCCCATATCTAAAA	1078
GTTGATTTGAACCTATTGACCGTGTTCG	351
CACGGGCAGTCGGCTGAATTCCTCGTCC	34
ACGGTTTGACGGACACCTTAACCGCTCG	272
ATGCGCTACATACCGTTGGAGGGATCGA	415
CGCTACATACCGTTGGAGGGATCGATCA	261
TAGCGCATCATAAATATCAAGCACTGCG	304
ATCGATCCCTCCAACGGTATGTAGCGCA	921
TGCTGGTGCGTCATGAGCAGGCCGCGGT	37
ACGCACCAGCACATGATCGATCCCTCCA	None
ATGCGCCGGATTTTATCGGTATTACTGG	227
CGCCGGATTTTATCGGTATTACTGGAAA	192
GCGGGTTATCGGCCTCTTTTCGCAACGC	844
GGCCTCTTTTCGCAACGCGGATATAATA	996
AGGCCGATAACCCGCGATAACGCCCCAG	313
CGCGACAACGTCGGATCGTCTGTCGGCG	6
ACTATCCAGACGGTAGGCGATGAAAAAG	35
ATTTCCCGCTCAACGTGCGCTCCCTGTC	217
CGCTGAGCAGATTCGCCGGATGACGACG	None
ACGACGCGCGTGCGTTTTATCCGGTCTA	None
GGACCTGGGCCAGATATCAGCCAGTAGA	None
CGTAGCGCCATCAGGCAGGTTTGCCGGA	393
GCGCTACGCTTATCGGACCTGGGCCAGA	2177
CGGCAAACCTGCCTGATGGCGCTACGCT	512
GGTTAAAATCGTTAACATCTAAGCGCAG	None
TCGGCATGGGTTAAAATCGTTAACATCT	None
AAATCGCTCGGCTGGCCGGTGTCTCGCG	8
ACTTTTTCTACGGTTTTGTCGCTCACGC	28
GCGGTAGTGCGTGAGCACAATTACCATC	185
GTAATTGTGCTCACGCACTACCGCCATG	1238
GAACGTGTGCGTCCAGCACGCAGCCCGG	123
CGCTGCATTGAGCACCTTTTGCAACGCC	100
ACGTAACGAGTCTTTTCCTTTGTATTGT	261
CAGGCAAGAAATCGTCGAATTAACAGCC	436
AAATCGTCGAATTAACAGCCACTTTTTG	83
TGGCTGTTAATTCGACGATTTCTTGCCT	40
ACAAAAAGTGGCTGTTAATTCGACGATT	1056
TCCTAAAATGCCGCTCGCGTCGCAAACT	22
AACGCAGATATTCGCCGTAAACATTGGC	2855
TTTACGGCGAATATCTGCGTTGATTAAT	None
CCAATGTTTACGGCGAATATCTGCGTTG	6
TAAAAAAGCCAATGTTTACGGCGAATAT	None
CGTTGTGACTTGCTTGACAAGCTTTTCC	None
CTTTTCCTCCGCTCCGTAAACTCCTTCG	None
TTCCGGGGGGCAACGTTAGTCAATCTCG	None
GTATGTACCATTGACATCCATCACCCAT	None
TACCATTGACATCCATCACCCATGCCTG	None
GTACATACCATTTGACCGGTAGCGCTCT	None
TCAATGGTACATACCATTTGACCGGTAG	None
GATGTCAATGGTACATACCATTTGACCG	None
ATGGAAAATTTTAAACACACTACGGTAC	None
GAAAATTTTAAACACACTACGGTACTGT	142
AAGCCGTTAATGGGCTGAATATTCGTCC	None
TGCCATCAATATAGATACCATCCGGACG	218
GTCTGCGCAACGGCGATCGCCTGCGGAT	None
GAGAAGCGAGGATCATTAATGGTCTGCG	None
ATCAGCAGAGTGACAGAAGCCCTAAGCA	19
GCGCTCGTTGCTTCCTATCGATCCCTTC	None
CCTTGCCTGGCGTGATCGGTGACGATCT	1345
AACAAGCAGAGTGGCAGCTTCCCGAACC	131
CAAATGAACAAGCAGAGTGGCAGCTTCC	None
CATTGGACATTGAATGGCGCAACCTGAT	5
TTGATCCGTCCCAAGAAAATATTGTAGT	53
AAAGCAGCGGCAAAAACGCAAAAATCGA	None
AAGTTGGTCTGTTCTTCCTGGCGTTTCG	1
CTGGTGCGTCAGGGCGATATGCGTTCGC	None
CGTTCGCTGCGTGTTCAGGAAGTCTCCA	None
AACTTCTTTCGGGTCGGCCCAGATCGCC	381
CCGCCGGCGTCATGAACTTCTTTCGGGT	25
ACGCTCGACAGCCGTGTGGCTGCGGCGG	None
ACCCACCACTGCCACAAAGAGATCGCCC	None
GCAGCTACGCCTTGCGCTATCGCCTGCG	120
CACGGCGTACCAGTCGTCTATCTCAGCC	None
AGCGTTTATCTGCGCTGGCGGGCCGCTT	2934
GTAAAAGCGGCCCGCCAGCGCAGATAAA	None
ATTAGCGTAACGCTCAGCAAAATTGCCG	None
TCCTTGGCGCCGAACACCGCGGGGCGGA	None
ACCGTATCGAGCGTGAGATCCGCCCCGC	None
CCTGTTCGTGGCGCTGAAAGGGGAACGC	2348
CGCATCAAAGCGTTCCCCTTTCAGCGCC	3
CCTGACGCGTGTCTTTTACAATCACCTG	None
TTAGTTTGGCTGGCCGAGCATTTGGTCA	None
CTCGGCCAGCCAAACTAACATGAACCTT	None
GCGCGAAACGTCAGATAAGAAAAGACGT	103
AACAGCGCGGTCAACAGGCTGACGATGG	None
GATGGGCCCGCGTATGATCGCTCGTCTG	9
GGCCCGCGTATGATCGCTCGTCTGCAAA	None
GCTGATTACCAGGACAAAAACGTCGTCA	None
ACGACGTTTTTGTCCTGGTAATCAGCCA	None
GATACTCGCGTGACGCCGCCGGGTCTGG	2218
CGCCAGAGCAATACCAGGGCTGGCGACG	None
GCCACAATCGGCGCTTGCGCTTCGCGGC	58
GCGAAAGCGGCGGGCGTCAATGTCGGCG	None
CGTTTATCTCTCCCCCGTCTGAGAATGC	117
CCGCGCGTACCAGGCTTTGGCCTCCTGG	None
GCTTCGCGCGATAAAGACGCCGACAGTC	None
ATCAGACTGTCGGCGTCTTTATCGCGCG	1
ACAAAACCAATCGCCGCCAGCCCGAAGG	None
GAGGCCGACGTCACCATGACAAAACCAA	None
GTATTCTTCGTCGCTTTTCGCGCGATGT	1
AGTGGTCAACCGAAGCGGTTAATGGTGA	None
GTGATGGCGGGCGGTACCGGCGGGCACG	None
GCGGGCGGTACCGGCGGGCACGTGTTCC	None
CGCAACGGCCAGTCCCGGGAACACGTGC	21
ATGCGCAACGGCCAGTCCCGGGAACACG	None
CTTCGGCACTAAATCCGCTTCCATACGA	None
CCAGATTGTAACCGTATCGCCCAGTCTG	None
GCGTAAAGAATGAATACACAACAACTGG	None
AATACACAACAACTGGCAAAACTGCGTT	None
GAACGCAGTTTTGCCAGTTGTTGTGTAT	35
CGTCGCGTTCGGCACATTCACTTTGTCG	13
TGCCGAACGCGACGCATTTCGGGCACGA	None
CCGACAAAGTGAATGTGCCGAACGCGAC	None
CGGCTCAGGTTGCGACAATGTTAGCGCC	652
TTGGCAAAATTGCGCGTTACTTATCTGA	178
GCTGATAAAATCGCGGTCCTGTTGGGCG	None
CCGCCTTCACGTAGCCCGGCCAACACTG	None
CGCATCCCGTCGATCCGCAAGAGGTCGA	79
CGCATTAATGCCGCCTTCACGTAGCCCG	None
TCGCGCAGCTTAAAGCAATGGGCTTTCA	None
CAACGCAATAAAGACCTTCTGAAAGCCC	None
CTTTACAGGGTGCGTTATCATTGGCTTT	None
GTTCCTGCCGGTTGGATACGAATTGACG	None
TCGCAGGCTGCGCTGAACACGCGAAACA	None
AAGAGACGCCTTCTTCACGCCGCAATAA	388
GAACGCGTCTTGCAGGAATTTTATTCCT	14
AAGGTTCCCGGCGCGCCCAGAGCCAGTA	None
TTCACATCCTGCGTCATGAAGGTTCCCG	None
AATCTTCAATTCATCAGGCCACTGTTTT	8
ATCAAGGCGACGGACAGAAAACTGGTAG	405
GTCAATATCATTGGCGTGGGCAGTTGCC	None
ATATTGACCATACCGTCGGGCAGAACTT	18
GGCAACTGCCCACGCCAATGATATTGAC	117
GATAAAGGCGGGGTGAATGACCTTGAGT	None
GCGCGCTGAACGCATTTCACCACTGACT	None
GGCACCATACCAATTTCATTCTGACAGC	None
ACGGAGAGAGATTATGTTTGAACCTATG	None
TTTGAACCTATGGAACTAACCAACGACG	None
GAACTAACCAACGACGCGGTGATTAAAG	None
ACTTTAATCACCGCGTCGTTGGTTAGTT	None
TGTTCAACAGCGTTACCGCCGCCACCAC	None
CGCTCGCGCACCATGTGTTCAACAGCGT	None
TATAGTACACTTCGGTTGGATAGGTAAT	162
TGTACTATACATTCGGCGGGCCAGTTTA	None
ATCAAACAAAGGACACTTAAACGTATCG	None
TCAGGGTGACTTTTTTGCCGGTGTGTAA	None
ACCCCGGTATTGGCCGGCGCAGGGCGTA	582
CCAAATCTGTGCGTGATACCATGCTCTG	2037
GTATCACGCACAGATTTGGCATCGGCCG	19
CTCTGTACGTGTCTGGTGAATGAGCATG	1616
ATAAGATTTGTGCGCAAATTGTTTTGAT	None
ACGTGAGTGGAATACTGACGCGCTGGCG	None
CGGCCAGAAGTATCGTCTGCCTAACTGT	None
GTCGCGGCGAGTTTTGGTTTGCCCGCGC	None
GCTAAAGTTAACTTTAGACGCGGTGCTG	None
CCAGTAATCTACGGTGAAATTGGGACGA	None
GCGCCGCAAACGCTGCCCGTTGCCGACG	None
CTAATCAAATTATTAACCAAAGTATTCG	None
CGTAAGGCCGTCAGCCTTATTAATGCGA	1527
CGATGGAACCGGAGATGGAAAAACTCTC	None
AACGCCTTTGCCGGACAGCGCGTTCAGG	42
TCGGCAGCGTAAGCTTCACGTTTGGCTG	None
TTGTCGCGCAGGTAGTCAAAACCGTATT	None
CGCTGATGCGTATTTTCGCCTCCGATCG	None
CGATAAACTTACCGGCCTGATAAGACAT	24
GATGCAACAAGATGAAAAAACTGCAAAT	395
CAACAAGATGAAAAAACTGCAAATCGCG	2010
AAAAAACTGCAAATCGCGGTTGGGATTA	49
CGCATCAGCGGCGCGTTGGGTAATAAAA	1254
TGTCTATCCGGGAATTGATATTCCAGAG	137
CGCAAATTGGCGTAATTTACGAATAATC	136
TCGCCGGTTTATTTGTATTATCCCGGCC	27
CGCGCGGCCGGGATAATACAAATAAACC	222
GCACCAAAACTACGCGTATTTATTGATT	145
ACAAAAATAATCAATAAATACGCGTAGT	128
GCGATATTGCCGTCTCAACAGAGCCATC	91
GCTCTGTTGAGACGGCAATATCGCCTTA	347
GGCCGCCGAAGAGAAACGAATCGCCAGC	None
AATTAACTGACAGCGTTTAGAACAAAAT	62
GGCGGAAGGGGCTAATTTCCCCCCAGAC	228
GGGCTAATTTCCCCCCAGACGACCGGTT	320
TCTGACGTGACCGTCGTAAACTGTCCGA	104
GAGTAAAAATGTCTGACGTGACCGTCGT	None
CCGCTGGATAGTGAAAATGGTCTGGTGC	6
GTCTGCAATTGGCAGGTTGATGGAGAGC	84
GAGAGCTGTTGGATCAAAAACTCTATGC	None
CGCAGCCACGTACGCATCTTCTCATTGA	651
CGTACGTGGCTGCGCATAGAGTTTTTGA	332
AGAAGATGCGTACGTGGCTGCGCATAGA	272
CACACCCAGGTCCTATTTGAACACCCTC	352
TTATTGATAATAACGGCGCACCGGATGC	504
CGAAAAAATACGCTCACGCAGCGCCCGG	None
TTCCGCTATTGCGTTCAGGGCGGGCTGC	None
GTTGAGCCAGGGCAGCCCGCCCTGAACG	None
ACGGTTATTCCGAGGTCAGCGAAGGCAT	None
CCTTCGCTGACCTCGGAATAACCGTCAT	7
AGGTATACCGTAGCCTTAACCGGCGGTA	3
GGATTGTAACGTAAAAAAAGAGAATTTC	3
ATTAGTGCGTATGATAGCGTCACTGGAG	16
CGTATTGAAGAAGATCTGAAGTTAGGTT	526
TCGAACTGGAACGTCAATTCACCTTTAA	47
GATACCGTCGGGACGTTTGAAATGGCGC	75
CTTGCGCCATTTCAAACGTCCCGACGGT	784
TACAGCAGTCAGAATATCAAACCCGGCC	25
TTTATGTACAGCAGTCAGAATATCAAAC	2
CGCTGATGTTGCAGGGTGATGATCAGCG	12
TTGCAGGGTGATGATCAGCGCCAGACGA	453
ATCAGCGCCAGACGATTGTCCGCCCATA	35
GGCGGACAATCGTCTGGCGCTGATCATC	None
AGCGTTAAACAGCTCTGGCGCTGGCAAG	110
CCCCATGAGCGTTAAACAGCTCTGGCGC	27
GAAAATCATCGGCATAAGCCGGATCAGG	63
CAGAGCGTCCAGTAACGCATGAGAGGGC	None
CGTTACTGGACGCTCTGCATTTCGCCAC	51
AGAGGGCGCGTCGACCACCGCAACAGTG	145
ACGTTGACACAAGGTGTTGAGCTGAGCG	289
AAAGACGCTCAGCTCAACACCTTGTGTC	3
TTGCAAACGTTTGTCCCCTACCGTACTG	None
GCGATGATGCCAATAACGACCATCAGTT	592
ATGCCAATAACGACCATCAGTTCGATAA	1154
CCAATAACGACCATCAGTTCGATAAGCG	482
GTCGTTATTGGCATCATCGCCATTTTAA	219
GAAAAACAACGCGGTTTCACGCTTATCG	286
ATTTTCGCTGCGTTACATGACACGGCAA	92
TAACGCAGCGAAAATCTTCAGAATCCGC	15
ACACGGCAACGTTATTGCGAGGCGCTAC	258
ACGCGGATCTACGGACAGGTGATTTATA	930
GCGCTGCGCCGTCGGGTCTATAAATCAC	98
CTCTCCACCCGATGGCGCTGCGCCGTCG	1633
AAAACCATATTATCGCCTCCGGTTCGGT	71
AAGACCTCTTCAACCCAGCGCTTGCCGC	1302
CCACGGTGATCACTCGTGAAGACGGCGT	417
GGCTTGCGTATCTGCCGGCAAAAGTTGC	80
CTGGCAACGATATCACCGCGCAACTTTT	17
CGTTCCAGTAGCGCGTCACGTCGGTCGT	None
CCGCCTCGCCGTTATAACCCAGACGACC	3
CTACTCTGAAGCAGCTATAAGCACCACT	64
TTGCCAGATAAGGGTTGGTTGGTAGAGG	None
CGGAGAAGGGACGCGTCGCGCCTCTACC	None
ATTGCCGTCCGGATGACGAAAAACCGTC	2
ACGAAAAACCGTCCTTGCTGGTGGTGCA	432
CACCACCAGCAAGGACGGTTTTTCGTCA	20
CATCGATCCACGGACCGCCAAACTCGCC	41
ACATGACGCTGTTTACGACATTACTGGT	283
ACGCTGTTTACGACATTACTGGTGCTGA	1192
TCGTAAACAGCGTCATGTCATCTCCTTG	67
ATCGAGCTGCCAGTGCTCGCCCAGCTTA	66
CGTAATCCGACGGAATAGCGCCTCCAGC	159
TTGCGCACGATGGGAATGACGGCGATCG	110
GCGATCCGTTGTACGATCCCAACCGCCA	None
GCGAGCCGGTAAGACTCAGTAAGCCAGA	237
TACCACTTGCCGTTGATGCGGTGCATTT	124
CGGTGCATTTCCGGTGCCCAGATGAGCT	134
AGCTGGCTCATCGGGCCGCTTTCCGGTT	318
AGCCAGCTCATCTGGGCACCGGAAATGC	39
ACAGGCTGGAAATCCGCCGGGCTAATTC	None
GCAAACTGGCCAAACCCGTTTATTGAAC	656
ATAGCGCCAAAAATAATGTTACATCCGG	155
TTACATCCGGCGTCACCCATGCCATACC	735
CCATACCCGATTTTCTCTCTTACCGAAA	367
GCATGGGTGACGCCGGATGTAACATTAT	161
GATAAGGGCAGACTTTCGGTAAGAGAGA	412
GGGAGAAGTCTCAATGGATAAGGGCAGA	440
ACGCCGCTGATATGGATAAAATGGTTAT	88
GATAAAATGGTTATACGTGGGAAACTGT	None
GTTATACGTGGGAAACTGTGAGGCAGAT	62
TGCCTCACAGTTTCCCACGTATAACCAT	5552
GTGGCGTTACTTTTCCGCCCTCCCCGTC	28
CCCACTGATCGTGGCGTTACTTTTCCGC	1
GCGGCGGTATTGATCATTATGCTGATGA	52
GCAACTAATACGTACAGCACCCAGTAGT	101
CGATTGCAGGCTTTATTGCCTTTCTGAT	125
CGATAAGCTGAATATGGCGGTTTTTCAG	None
GCGGTTTTTCAGGCCGCGCTTGAGCTGC	70
GACAGTCAGCAGCACGGCGAGCAGCTCA	252
ATGGACAGTCAGCAGCACGGCGAGCAGC	406
CAGGTGCATTCGCGGCCACATACCATTA	None
ACGAGTTGCGTAAAAAGAAAGCACTTGT	131
TTAATTTGTTTTTATTCATTATTTATGC	803
AATAAAAACAAATTAACATCTGTAAGGG	1065
CATAAATAATGAATAAAAACAAATTAAC	1500
CATAAAAATGCATTTAATCTACTGTTGA	159
CATTTTTATGCATAAATAATGAATAAAA	1192
ATTTCTGTAAAATTGTTAAAATGTGCCT	1469
GACAGAAGGTGAATACTTTGTTACTTTA	None
GCCTACAGCAAAATCCGCCAACCAAAAC	19
TGATCGAGCAGCAGCTGGAGTTTTTAAT	12
TTCCCTCAAGGATTAAAAACTCCAGCTG	None
GCGCGTTTCGAGCAGGTCAAACTGGGAT	None
CGCTGGAAGGCATTGCGGCTTATTACGC	113
CCTTCCAGCGCATGGCGCGTTTCGAGCA	None
TCAGAACGTTTCCAAAATGACGTGGATC	7
ACGTGGATCCGATCGAAACTCGCGACTG	32
ACCGATTCGATCGCCTGTAGCCAGTCGC	None
TAATTACTGGCCCCTGCGCCTGCCGCGA	None
CGACGTTCCAGCTCCAGATTACCCGGGT	16
ACCGTGCTGCGCGCGTCTAAAAAAGACC	34
GCTATCGAAATCAAAGTACCGGACATCG	2
TCCGGTACTTTGATTTCGATAGCCATTA	None
AAGTTGAAATCACCGAGATTCTGGTCAA	199
GAAGTCCCGTCTCCGCAGGCTGGCGTCG	None
ATAAGTGCACCGGTCTCGGTTTTGTCGC	None
TCCGGTACGTTAACGTCTTTCACGCCCG	4
TTGTCTGACATTCGCCGTCTGGTGATGT	36
GAGTTTGTGAGGTTATTAGCGAAAGCGA	186
TTACAAAATTGTTAACAATTTTGAAACA	None
CGCCCGTATCTTACAAAATTGTTAACAA	2481
ATGAGTACTGAAATCAAAACTCAGGTCG	None
AGTACTGAAATCAAAACTCAGGTCGTGG	None
GCCAAAGGCCGTAAAGTGAAAGTGGTCA	223
ATCGCGTTGTCGAAGTTGATCACGGTTT	None
CGGAATAAACGGTAATTGGATCGGACGA	None
ACCAGCATACGCTTCGGCACTTCTTTCA	None
CATGGCAAATCAGATGTGTCAAATGATG	None
GCAAATCAGATGTGTCAAATGATGGCGA	None
TGTCAAATGATGGCGAAGGATAACGAAA	None
CTTTGAAAAACGTACTGCTGCGGAAACG	426
ACAGACAAAGGCACTACCGACGGCATAA	484
AAACAATTAGTTGGTCGAAAATGACAGA	143
AGGTTTGATATATGAAACTTTTTCTGAC	355
AAACTTTTTCTGACAACAGCAGCGCTAA	164
CCGGAAATCAAGGTCGCAGTTAGCGCTG	None
CCATGCCGGAAATCAAGGTCGCAGTTAG	527
GCATTTGCCAGCGATCCCGTCATCCCCT	10
ACGGGATCGCTGGCAAATGCCATGCCGG	58
GGCACCGGGAGCTGCCAGTCTTCTCGTC	None
CGATGGCCTTCGCGCCAGTCACGATTGA	551
GCCTTCGCGCCAGTCACGATTGAAGCGG	118
ACTGGCGGCAATTTCTGCCGCCGGAAGG	1
TTAAGCGCTCTGTTACTGTCGTTACCCT	287
AAAAAGGTTATGTTAAGCGCTCTGTTAC	None
TTAGCGGCGGGTTAAGCGCAACGCAGCA	137
GGACGATAGTTTAATTTTTAGCTAATGT	None
AAAATCCTGTTATTGTGCCTTATGCGGT	None
GCTGCGCTTGTCGAGCTGCTGAAGACCC	2
AAGCCGCTTATGTTAAAGCCGGTTTTCT	None
TTAAAGCCGGTTTTCTCGCTGCTGTCGC	316
GCTTTTTCTGGGGAGACCAGCGGGGAGG	None
GTGCCCAGCAGTTCAATGGCTTTTTCTG	None
TTGTAACCACCCTGCATGGTGCCCAGCA	None
GTTCTTACGCTGATGATGGCTGGAAAAA	1337
ACAGTGAAAATTGGGAAGGCAAGGATTG	191
AGCTGGGATAAATTTTGTTTGTTAATTA	175
AAAGAAGTTGAGATGGATATTGAATAAG	40
GATATTGAATAAGCTTTAAGGTTCCCAT	1173
GGAACCTTAAAGCTTATTCAATATCCAT	None
TGTATAATAATTATCATTATACATGCTA	None
TATAATGATAATTATTATACACTTTATA	30
TAGTAAATTTACACTGCTAGCATGTATA	201
CTATCATTATGAATGTAGTAAATTTACA	None
GGTAATTATCGCAGCTATGTAGAGGAAA	211
CGTCACCGCTGCATTGTACCTATGGGTA	235
GATTACGAATTTCTGCGCGACGTTACCG	None
TCGATGGGCCACGAGGTGGTCGGTCACT	666
GACATTCGTACTTTTACCCCTCCGGTAA	362
GGCCACGAGGTGGTCGGTCACTGGTTTA	547
CCCTGCTCGTTGCCAGGAGCGTTCGCTG	9
CCGCACAGGGATAAACTCTCTTCATCGT	16
TTAATTTGATTGAATATAATCGTTATGA	255
AACATCAAAAAAGCAATAGAGCGCGTAC	None
CCGCCGGGTACGCGCTCTATTGCTTTTT	121
ATGGTCGTACCGCTCGTTATTGGCGCAG	159
GTCGTACCGCTCGTTATTGGCGCAGTCA	1172
ACTGCGCCAATAACGAGCGGTACGACCA	1140
GCGACAAGCAACTTAGTGAGCGTAATCG	None
AAAATGATAGTTATCGCCGATGATTTTA	71
ATAGTTATCGCCGATGATTTTACCGGAT	37
ATTTTACCGGATCGAATGATACCGGCGT	24
ACTTCCGTTCTCGCCCCCTTCTTCGCCA	16
ACTAACACATCGGCGCGGCGGGACGGTT	162
CCGCCTGATCTGCGGGCATCGCCCGGCT	28
TATTGTGGAGACTAAAACCGTTGCCATT	87
GCAACGGTTTTAGTCTCCACAATACATC	None
GTAATGGCAACGGTTTTAGTCTCCACAA	None
GGCGATCCAGCGGGCATTGGGCCGGAAA	943
CCCGCTGGATCGCCCATGGTAATGGCAA	352
CCTCGCAACGTTGAAACGTTTACAGGCG	348
GTACTTTACACCGATAAACTAAAAGTGA	1819
AGGGGCAGTATGATATGGTGGTGGCGAT	None
CAAAATCTGAGAGCATGGCCGTATCGAT	None
AAAGGACAACACCGTCTGGATCTCATTG	None
AGATCCAGACGGTGTTGTCCTTTCATAA	72
GTTTTTCAGATACGCCACAATGAGATCC	70
CGTCAACCGCCTCAACCAGCTGTTCTAC	115
AGCAGGGCGTGATCAGCCGTAGTCATGG	None
GCGGTGTGGCGCTGCGACGTTTTGAACC	254
TTTGCGCCGATAATGGAGCAGGTCTCCG	191
GAGCAGGTCTCCGACAGGATCTCGGTCA	19
AACTCTATAACGCCAACCGACTGACCGA	594
GCTATATCGCCTATATCGATGAACTCTA	379
GCTTTAACAATCTGACGAAAAGCCTGAG	1237
CAGTTTCAGCTTTTTCAATTTTTATCAC	143
GTCATAATGCCGCCGTAATAGGTCGGAA	2577
ATTAAATCCTGGTGATCGGTTTTTTCAT	None
ATACAGAACGTTGTCTACGGCAAAGTAC	717
CCACATCGTATTTTCGGCCATTGGCTGA	643
TGGCATGAAACGCTACACGACCAGTTTG	72
GCCGAAAATACGATGTGGCATGAAACGC	229
GAGGTATCAGCCAATGGCCGAAAATACG	193
GGCGCAACATCATAGCTAACAATGACCG	55
CCGCTAAGATCGCGGTAGCTGTCTTCGC	118
CGCATAGCTATTTGCGCATAAGGCCATC	None
CGCAAATAGCTATGCGCTTACTGAATCC	914
GCCATCAGGCTGCCAAACAACACGGGTC	440
GCCTTATGCGCAAATAGCTATGCGCTTA	16
AAGACGTTTTTCAGACCCGTGTTGTTTG	50
CTAACGTTGACTTTCCCTGATGCCGTGG	None
CTTAGACACCCGCCTGTTCATTATAAGG	27
AACAGGCGGGTGTCTAAGCTTAGACCCT	332
ATTATGTTACGCCGTGATTTCTTAAAAT	469
TTACGCCGTGATTTCTTAAAATATTCAG	None
CAACCCCCAGCGCCACTGAATATTTTAA	1006
CGAGCAACCGTATGCAGTTAATTGTTAA	69
TCGACTGTCCGGCTTTAACAATTAACTG	1640
GATATCAACGGTCACGCTTTTTCCTTTG	1168
GCGAGATGGATCATGGCAACATGGATCA	259
CGCCAGCGAAAACCGGTAATATCTTTGT	2
CCAGACAAACGGTAATATTAGCCAGATG	None
CCGAAAAACACCAGGATATCGCTACGCG	25
CTGGTTGTGGCCGGATTGCTATGGCGCA	97
GGGTAGTACCAGGAACCGCCAATAGCAA	None
GCAGAAAATAACGCACGATCGCCACGAT	302
GTGTCTTTTTATGGCAGAAAATAACGCA	228
ACGATCACACATGTTAATTCCTATACTT	557
CCGCGAATGAATACGTTTGCTGTTATAC	253
AATACGTTTGCTGTTATACTGCGTGCCT	None
GTTATAAATATGAAACATACTGTTGAAG	162
AAACATACTGTTGAAGTCATGATCCCCG	1
ACTTCAACAGTATGTTTCATATTTATAA	None
ATCCCCGAAGCGGAGATCAAAGCACGTA	460
AGCCACGCAACAGACCTACCAGCACCAT	283
AGGAACCTGGACTTCACGGCACAGGTCC	None
ACCGCCTCCAGTTATGGTAGCGGCATGT	523
GCGATAACGCTGAGCGTAGTCGATACCG	140
TATTTCAGACTTAGGGCGGAAATACCCT	894
ATAATATGCTCAACTTCCAGAACATCTA	2421
CTCAACTTCCAGAACATCTACCGCATAC	201
GTCAAAAATGCTGGTGGAAGAGGACCCC	None
CACTATGGTCAAAAATGCTGGTGGAAGA	340
AGTGTATCTATGTCTTTCATGGAAGTTA	None
AAAGACATAGATACACTCATCAGCAACA	None
TGCGTTGGGCTAATATAGGGCAACTCCG	20
GTTTAAATAATTACGGAGTTGCCCTATA	None
ACCATTGCGCTGGAACTTCAACAACTTA	728
CCGCGCAACGCCTGAACGCCGCCGGGAT	None
GAGCAGGGAAATCGACCACCATCGGTAT	None
GTGGTCGATTTCCCTGCTCCATTTGGCC	None
AGCTGATAATACCGATGGTGGTCGATTT	513
AACGCGCGCGGATGCTCTCCGGTGGGAT	296
CTGTGCCGCAATATCGGTATTATTCAGC	None
ATGCAGCTTTACTGGGTTGCCCTTAAAA	1486
CAGCTTTACTGGGTTGCCCTTAAAAGCA	440
CTTTTAAGGGCAACCCAGTAAAGCTGCA	225
CGGATCTGGGGGCAAACGCTGGTGCCGC	388
ACGGGCGGCACCAGCGTTTGCCCCCAGA	None
GTGATGACGGGCGGCACCAGCGTTTGCC	42
GTCTGGTCAAGGGGAAAAAAGAAATTAT	148
CGTGCCGCTGGTGGGTTGACACCAGCCG	369
GCCTGAAAATAGCGATAGCGCCAGCAGC	700
CTGCTGGCGCTATCGCTATTTTCAGGCC	None
GATGCTGCTGGCGCTATCGCTATTTTCA	1500
AAGAATTTATGGATGCTGCTGGCGCTAT	216
GTTTTCAATAAATGCCGGATTGAAATAG	13
CCGGATTGAAATAGTCGCGCGCCCATGC	23
GGCGCGCGACTATTTCAATCCGGCATTT	143
CAACGTGTGTGAACGTGCTGCCCAGCGC	154
CGCAAAAGGCAACACCGGGTATTTTATT	35
AGAGTGCCGATGCGCAAAAGGCAACACC	78
GACGCATCTTTGGCATCGCCGTGAAAAA	286
CCAAAGATGCGTCCATATCGATAAGCAA	56
TTTATCCCTGCGGCATGCGCCAGCGAAC	43
CCGCAGGGATAAACATCGGCACAACGCG	7
CGCCAGCGAACCGCACAACAGGCAACAA	3896
AATTCATTGGCTAAAGCAGGGTTGCTTT	801
CAACCGCAACATTCTATCTGCAATATAA	41
AGGATGATGCTGAGAATATTGGCGTGCA	289
CGACCATCCTGAAAAATGAGGATGATGC	13
AGGCCGGTGATATGTACGGTGCCGTCTT	None
TACGGTGCCGTCTTTGGCGGTGTCTGCC	6
GCGGCCAGTGCCACAGTGAGTGTTTTTA	3273
AAACTCTCCTTAAAAACACTCACTGTGG	76
AAGGCTGCTAACAATTTTAAAAATAATG	300
CAAATTTTTTTGAATAAAAAATGATCGT	144
ATCGTGGTCATAGTGTGTTGTCGGCCAA	845
TTTTTTTGGCCGACAACACACTATGACC	167
TCAGCATGTTTTTTTGGCCGACAACACA	71
ATGTCAGCATGTTTTTTTGGCCGACAAC	None
GAGGAGAAGTTATGCTGGGATGGGTCAT	30
CTGGGATGGGTCATTTCCTGTCATGACG	None
GGTCATTTCCTGTCATGACGATCGGGCG	6
ACAGGAAATGACCCATCCCAGCATAACT	148
CGGCTGAGCATATTTACGCTTAACCCAC	72
GAGGGCGTCACACATCATGCGGCTGAGC	None
AGTTTTGATCAATACCATTGACGACGCT	407
ATATATGGTTATGCGCGTTGTTCTTATC	56
GTTATGCGCGTTGTTCTTATCTTGCTGT	198
CGCGTTGTTCTTATCTTGCTGTTCTTTT	713
GCGGCATCTTTCGTCGTTTGCATATAAC	45
CCGAATTTAAAGGCATAATAATCAGCCG	None
GCCTTTATCGATAAAGCCCACACCGAAG	None
TCCGGCGCGTTATACACCGGCGTGTCCT	20
TCGCCAACTTCAGCGCAGTGCGCCGCCG	56
ATTCTGGAGCCGCGTTCAGCCGCAATCG	433
CCTCCGGTATTCTGGAAAACGAAGCGAT	496
GCACAGGAACCTTCGTAGTGCAGGTCCG	101
CTGCAAGGCAAGCTCCACCGCGTAAAAG	235
ATTCGCACCATGCTGCAAGGCAAGCTCC	217
TAACGCTTTGATTATCGATCAGACGCGC	None
CGTTACATTAGCCCAGTAGACAGGGGTT	633
AGGCAAAAGCCCGGGCTGATGTGGTGAT	None
AAGCTGGTCGATGAGGCAAAAGCCCGGG	190
GCCGTCGTGCAGGTTGCCCATGGTGGGA	619
GGCAACCTGCACGACGGCCATATGAAGC	32
GTGGGAACCAGTGCGACGCGTTTACCTT	None
CTGGCGCAGCAGCGGCAGGGTTTCAATG	147
ATCCTGCCCGATGGCGCTGCGCTTATCA	2794
GCGCTGCGCTTATCAGGCCTACATCCGT	65
CGCAGCGCCATCGGGCAGGATCATCAAG	72
TAGGCCTGATAAGCGCAGCGCCATCGGG	4
ACGCGTCGCGTCGCCATCCGGCACGGTC	287
GCGACGCGACGCGTCTTATCCGGCCTAC	640
AACACAGCTTTCACTAATTTTTCTGACC	12
ACCACAAACCGGCACGGCGCGTTCGGTG	17
CCTGTTCCGGGGTGGCGTAAGCCATAAA	29
CCCAGAGAGTCGCCAACCAGCATCACAT	534
TGATGCTGGTTGGCGACTCTCTGGGCAT	433
CAAGCAAGAGAAAAAACGCTTCGCGACA	64
AAACCCACCACCATTTCACTGCTGCAGA	1251
ACTGTTAGAATGCCGGGAAATATAACTT	79
CTGTTTGGCGATGAAGTCATTAACACCG	414
CGCTGGGTATGGTTAAGCAATTCTTCGG	None
GTTAAGCAATTCTTCGGGGGCGAGAGCG	None
TCGGCGATAGCCTTCAGGGCGGCATTGA	78
CCGCCCTGAAGGCTATCGCCGACATTCC	167
ACGATCGCGTATATCGCGCTTGGCAGTA	122
ATGACCACGAAACGTTGCCACTTCGATA	36
ACCACGAAACGTTGCCACTTCGATAATT	492
ACGATTATCCCGCGTGAACAGCACGCTA	459
TGGACGGGCGACGGCTTGTTCTGCCTCG	None
ACACTACCGAGGTGCGCTATTTTTACCC	None
TATGACACTACCGAGGTGCGCTATTTTT	36
CGTCTCGCTGAGCTATGATTAGCCGCTA	None
GCAATCACAGCGTCATGAGGCTTATCGC	29
GCGAGGTCTTATGGCAATCACAGCGTCA	None
CGAACGCGCCAAATTCCGCGTTGCGCAC	3
CAGTTCGCCGGATGGCGACGGCGCGAAA	None
GCGACGGCGCGAAACGGCCAATATAGTG	None
ACTGACTCACACTATATTGGCCGTTTCG	558
GCGTAATCAACTCCGGGATGAAGTCGAT	2122
CTTCAAGAATACGCTTGAAGTGCGATAG	18
AACGAAGCCCAGCTATCGCACTTCAAGC	84
GCGAGAATACTCAGGGACGATGTTTTAC	None
TTTTACGGTTTTGCCCTTCTTGCATGTT	None
CAAGAAGGGCAAAACCGTAAAACATCGT	None
CATCTGCTATTTATAGCGACCTGATTTT	110
ACGTGCGGGGGAAAAACGTGTAATGGCG	13
TTACAGGCAGATTTCCGCCCGGACTGCT	175
CGCCGGATTGCGTTTCAGTCAATTCCCA	775
CGGATATTTGCGTTTAGTATTTTCTGAT	None
TCGAATACCAGACGGTATCGCCAGGCGT	559
GGGGTGAAAATAGCATCGACATTCCTTC	None
CTATTTTCACCCCCTTTACAACGCGCTA	44
TCGATGCTATTTTCACCCCCTTTACAAC	None
AAGGAATGTCGATGCTATTTTCACCCCC	60
CGGGTGAAAAGGCTGCGGGCTTTGGTAA	80
CGCCAGCCGCCGCGCGGGTTGTTGCAGT	65
ACGCCGGTCAGTGGCTGCGTTCGCGCGT	None
TAGCGTAAAGCCCGGCTGTCGAATTCGT	47
GGCGGCGCGCCAGGCGATAATTTGCGCG	53
TCTGAGCCAAAACGGCTGTTTTTTGCGA	108
GATTAACACGATGCTACAATGCGGCGCA	1100
CTACAATGCGGCGCAAAGAAAGTTAACC	35
CGGCGCAAAGAAAGTTAACCCCGTGGAG	218
ACGTCACAAACGGCTCCACGGGGTTAAC	119
AAATTCATCCAGTATCACCAGCCCCACG	4
ATTAACAGCCTGAGATCGTCACGGAGCC	None
ACAGGCGTACAGTCGTTACGAGGGCTAA	676
CCATGCTGCAACGTCTGGATAGTGAACT	383
TCTGGCCGGACGATCCGGCGAATACGGC	334
AAGTATTCGTGACGTGTTATACGTTGCC	385
TATTCGTGACGTGTTATACGTTGCCTCC	873
GCGATTAACGCCTTATCTGGCCTGGAGG	None
AGTAAATTGAGAGATTTCTTCTTCTGTC	None
AAATCTCTCAATTTACTCTTTTGCCGGA	49
AAGAAATCTCTCAATTTACTCTTTTGCC	None
AATAGAGAATCGGGCCTTTGCGCCTGTA	None
GCCCGATTCTCTATTCTTCCGCCAGACG	None
TTGCGGAGAAAAAGCATGGCGGGGAATG	41
CTTTTTCTCCGCAACATACAGGCGCAAA	708
GCGGGGAATGACCGCGAGCCGATTGGAC	43
ACCGCGAGCCGATTGGACGTAAGGGGAA	None
CTGCCGACGACGGCTCACCTTTTGTTTC	89
ACGACGATTATGATGATGACTATGAGGA	None
GCGAACAGCACCACAAAAACGATAAACA	532
TCTGGCTCAAGGTTCACCATCCGGCCAT	291
GCGCTGATCATGGATGCCCGTTACAGTA	289
ATAGGCGAAATATCGTCGCAATGGCAAG	None
ATGCTGCGGTTATAATAATAATTATCGT	None
CTGCGGTTATAATAATAATTATCGTTTA	388
GTTTACGTTATCATTCACTTTCATCAGA	317
ATAACGTAAACGATAATTATTATTATAA	6
AAAGTGAATGATAACGTAAACGATAATT	52
GCGCGTCTTAAAACTGCTCAGCCAAACT	None
CCGCTAACCGCTGTGGCTACTACAACTG	25
TCTGTCTATGCACAGGCGGCGGTTCAAC	1871
CACAGGCGGCGGTTCAACCGAAAGAAGA	1444
GTTTCTTCTTTCGGTTGAACCGCCGCCT	26
GTCGGAGCCGGTCCCCAGGCACTTTCCT	None
ACGGCGTCTTACACTTATACTGATGCTG	1349
CAGGAAAACCACATTCATTCCGATACCA	140
AATGTGGTTTTCCTGCATCGCAGCCAAC	358
ACCAATAAGTCCGGTGACGCGACCTGCG	28
GTTCCGGTAAATCCACGCTGTTAAAAAT	244
CTGGGCCGCCATCAGCCGCCTTCCGAAG	164
GCGGCCCAGCATTTTTAACAGCGTGGAT	8
GAATGACGGTGCGCGAACTGGTGGCGAT	36
CGTGATTTATATCCTCTTACTCGCCGCC	12
GCGCTCTCGCCGCTGCTGTGGCAAATGA	1693
AATACGGCGCAGGCTGCCGCTATCGATC	None
GCGTGGCGGACGTGCCAAATTATAAGCT	13
TGGGTCTTCGCACTGAACCCAATCTCGA	46
TTTTTCTGCCGCAGCTTCCAGATTCAGC	187
AAGCGATCGTATTGCGCCAGATGTTTTT	None
CGGCTTCTGGCTGGCGATGAAGCGATCG	196
CCGGATGGCGGCGCGAAAAGCGTCTTAT	60
GCGGCGCGAAAAGCGTCTTATCCGACCT	34
GCGGCTTCGCCTTATCCGGCCTACAAAG	20
TCAGCCAGCAGGCGGCAACAAACAGCGC	21
GGTTAACTTCTCCGTTGCGCTACCGCGC	417
TCGATATCCGGTGACCAGATAGCCTGTT	83
TCGGGTGGCAGCCATGCTCAACCCGACC	None
CTCAACCCGACCTACAAATTACACAATA	2882
TTGTGGCAATATTTTGTAGGCCTAAAAA	152
CAGAGTTCCCTCGATAAAACGTGACAGG	678
GATACAAAAATAACACCTGCTTCTTGCT	138
ACTTATCGATACAAAAATAACACCTGCT	141
TAATAAAAAACAACTCTATTAAAATAAA	116
TTACGCGTCATTGCTATATATTCAGTAC	1067
ATCAGAATTACAGTACTGAATATATAGC	365
TTTTTTTATTCATTTTGACATGTTTATT	1197
AATAAAAAAAGATCAGAATTACAGTACT	444
TCAAAATGAATAAAAAAAGATCAGAATT	1446
TTTATTGTTTTTTTGGCTCTCCCGTCTT	803
AAAAATGAATACAGCAGTAAAAGCTGCG	64
AATACAGCAGTAAAAGCTGCGGTTGCTG	39
GGTGTTTCCAGCTTTGCCAATGCTGCGG	541
GCCCAGGTTAACGGTCTGGTGTTCGTCG	None
GAAATCGACTTTTGAAGATTCTTTACCG	18
CGCAGTTTTCCAGACCGATATGGAAATC	441
CTCAAAGTAAAAAAATAGATTATATATT	None
GCTCACTATAAAAAATTTCGTCTGAGCA	8
GGCGCTTCCGCGTAGCTATTTTCCGGAC	None
TTAAAGATGATGCCAGCCTGGATCTCTC	None
ATGCCAGCCTGGATCTCTCCCGTTTTTC	55
TAGCCTTTACGGGAAAAACGGGAGAGAT	324
ATAGCTCCCCGGCATAATGTAGCCTTTA	None
ATTTTATCTGCTATTTCAGGTTTTAACC	166
ATCAAAATCTTTAGCGTAGCTGGCACGG	600
ATGTCATTAAAACGTTATAACCTGGCCG	6
TCATTAAAACGTTATAACCTGGCCGCTG	170
GCGGCCTGGGCGCTACCGTAGCCGCCCA	None
AGAAGGGCGTCAAAATCACCTCGCCTTT	None
CGCTGGACCGGTGGGACGACGATTAAAG	150
CGCGTTTGCAGGGCGATTTGCAGCGTAT	None
AGGCAATGGCGGTTACGGCTGGGCACGG	576
GCGGTTACGGCTGGGCACGGTAACGTGT	38
GCCGCACACGTTACCGTGCCCAGCCGTA	42
CTGAGTGCGGTCAGTATGCCGCTGGCAG	149
TTGACCGTCTTACTTCCCGCTGCCAGCG	1263
ACAACCATTGCGTATTGCCGGGTGAAAT	196
AAAAAAATAGTTTTGACGATGTTAATGG	None
TTAATGGGGGGCAGCCTTGCCGCACAGG	90
GGGGGCAGCCTTGCCGCACAGGCAGCCG	409
TGCCGTGAAACTTAAGATTATCGGCTGC	22
GTGGACCCCAACGTAAAGGGTTGGTCGT	5
GCTTTCAGAACAGGTATCGATTGTTCAT	13
GCTAAAAGACAGGCGTTATTACACGGCG	None
CAGGCCGCGCCGTGTAATAACGCCTGTC	19
CAGGTTATCTGCCGCTGAGACCGGCAAT	2
CAGGGGACGGGGATTGCCGAAGTCGATT	177
CGCGGTATCCTGGCCATCGATAGCTATT	652
GCCAGGATACCGCGCATTCCGGTCGCTT	None
TGCGCTAGCCACATTTGAGTATTTATAA	789
AAAATAATACGGACTTTATTTTTGCTGC	639
GCAGTTCGGTAGTGGCCAAACCCATGCT	1655
GGTTTGGCCACTACCGAACTGCCATAAA	None
CTGAAAGCGACGTTTTCAAGCACCACGA	906
TCCCGAAAGGTTCCAGGAGCCATAGTAC	139
GCTCGACGCCAGCCAGGGGCAACCATAA	367
CTCATCAATAATATACTGGAAGCTACAG	None
GTCGGCACCAGGTTGGTGACCAGTTCCG	None
GTTATGCCCCAGTACCATTGGTCCCCAG	None
CCCCAGTACCATTGGTCCCCAGGAACCG	647
TCGATGGCAAAGCGTATATCGACTATGT	None
ATGTCGATGGCAAAGCGTATATCGACTA	None
AGTAAGTCTGAAAATCTCTATAGCGCGG	None
TGAATACCCGCTATTCTAAGTTATTCAG	None
AAAGTTTTACGCATTTGAAACAATACGA	None
CGTAAAACTTTCATAACCTTCTCTGAAT	None
CCGACTTTAGATTTGTATTACCAATTAA	615
TCGGCATTCTACTCGCCAACGCCGCGAA	768
ATCTTCTGATGAAAACAGACACTTCCAC	47
ATCATTAATTGGTAATACAAATCTAAAG	None
AAAACAGACACTTCCACCTTTTTAGCTC	88
CAGCGGGATAAAACGCCGCTGGCCATCC	36
GCCAGCGGCGTTTTATCCCGCTGCATTA	23
AACAGGATGGCCAGCGGCGTTTTATCCC	81
TTTTGTACCCAGGAAACCGCCTTTTCAA	217
GGTGCTTATGGGCGGCGCGATCGGCGGC	176
TAATACCCTGGTAATTCGTTCAAGTATT	None
AGTGATGACGTAGCGCTGCCGCTGCAGT	None
ACGTAGCGCTGCCGCTGCAGTTTACCGA	532
GTTTTACCTTTGACGATCAGGTGAACGA	None
GTCATATCCCCTTCGTTCACCTGATCGT	15
AAGCGGGAACCTTCCAGACCTTCGGTAT	351
CTGAAGGAAGAGCCACACCCGCAGGTAC	None
CCGACAAACACCGCCAGCCCGACCGCAT	25
GTCAGCATACTGGTGACCATGGCGACGA	6
CTGACCATCCTACTGGTTCGCCAGCCAA	641
GCGACGACCAGGTCGGTAGGATCTTTAA	273
GCGCTGGATAACGGCCCGGTATTCTGGG	333
GACCCGTTCGGCGTCCTGGTGCTCGGCG	11
CTCGTCTATTGGCTGGATATTGTAGGCA	676
CCCGCGTATTATCCTCGCCGCAAAACAA	46
CGGGCGAAATTCTCAAAATTGAACAATA	774
ACGTCAGTTGGTTTACCTGGCGTTCCGC	1419
CGTTCCAGATTCATTCCCTGCCAGGTAG	240
AATCTGGAACGCATTGTGGCGCTGAAGC	262
ACGCGCGGCGCAGCGTAAAGCCACACCG	109
TTCAGGGCGCTGGTCGCCCTGCTGCTTA	17
GCTAAGCAAATGTTCAGGGCGCTGGTCG	None
CCGGATTTTCGCCAGCCCGACGGAACCG	371
CAGGATTCCGCGGCGGCGATCAGTTTGT	48
TGACCGCTTTCGGCTATGAATACGGGCA	36
ATCACGTCCGGCTTGCAGTGCTCCAGAA	None
GAAGAAGAAGTTACGCTGCTGCGTGACA	None
AAAATCGGCATCATTGGCGCAATGGAAG	None
CGCTTCCCCATAAGCGCATGATAAACTA	759
GCATCGATCGATTTCCGAAATAAAATTA	95
CCAGTTAATTTTATTTCGGAAATCGATC	None
CTCCGTCTTTACACCCTGCGGTGAACGA	397
AGATCCTGCGGATTTTTGAAAGCGATCG	160
CCGCGGTGCGTACTCGCCTGACGCATTC	56
CGTCAGGCGAGTACGCACCGCGGCATTG	None
GAAGCCGCAGATGATATTTCTTATTGTG	2
GTGGCACCACGCGTGATATAAATGGTGA	623
TGTTTAGCCATCCGGATGTAGAACAGCT	4616
GACTTTTGTAAAGATGGACAATAAATTT	14
TTCCGGAATAAAGTTTCTGGAAAAAGTA	573
AATCTGACGTACACAGCAATTTTGCGTT	448
AAAAAAACCACATTAGCAATGAGTGCAC	105
AGTGCACTGGCTCTGAGTTTAGGTTTGG	532
CCAAACCTAAACTCAGAGCCAGTGCACT	105
ACTGCCCAGCAGATGCCAAGCCTGGCAC	132
GCATCACTTTTTCGAGCATCGGTGCCAG	871
AATTTCTGTTGTTGACCGCCGTTGCCGC	446
TCGAGACCTGTCATCTTCCTTATGCTTG	2987
GCTGGCTGGCATCTTGATACCAAAATGG	None
GCGCAGGATATCGTGGCGCGCACTATGC	40
CGCATCATCGATACCAATATCAACGTAA	110
CGCATAGTGCGCGCCACGATATCCTGCG	4
ATGCGCATAGTGCGCGCCACGATATCCT	57
CGCCCGCGGGCATCCATTACGTTGATAT	28
CCATCGGCCACCACCGTTTTACGCTGGC	19
AATTCACCTCTATCCTTTTGAAAATAGA	708
CCCAGACTTTTTAGATTGTCATACATAG	None
ACAATCTAAAAAGTCTGGGCATTACCAA	855
TATGACAATCTAAAAAGTCTGGGCATTA	281
AAGGATACCGCTATGTATGACAATCTAA	961
ACACTATAACTTTTGAATAATTAACGAA	573
CGTTTGAAGTCAGTGTGGGAAATTGACC	32
TCCGGAACGTATAATGCTACTATTCGCC	None
ATTTTCTATTATACGGCCTGGCAAGCGC	650
CCGTTCGCTCATACTGATGACAATGGGC	128
CGTTAAGCGCAGTCTATGATAACAGTTG	12
TTAACGTAAGACGGCATCAGCACGGTGT	1
CGCCCTGACGAACGGCCGCAGGCGGAAC	511
ACCTGGTTTACTGCCTCTCGGGTCACGG	277
TAGATACCGTGACCCGAGAGGCAGTAAA	105
CAGCAGTTACAGAACGTTATTGAGACCG	132
AAAGAGTTTAACAATGCAGCAGTTACAG	32
CAAACGATAAAGGGTAGTGTGTTTATTT	None
CCGCAAAAAGCTGCCCGATGAACAGGCG	None
GACGCGGCGAACTGCATCCGCTTTCCGA	415
CCTCTCCCAGCCAGTGTTGAAAGATGTC	91
TCGATGCGGGCTTTGATACCGGCGACGG	192
CGGGCTTTGATACCGGCGACGGTCAGTT	7
AATACTCTTCCTGAACAGCACGCGAATA	146
GGTGGCGCATATGAATACTCTTCCTGAA	7
ATCGCAGCTTGTCTGCTCAGTACGAGCA	None
TAATCGTTACAGATACGGTCCAGTTCGC	None
CGCGTCGCGGGCCGTCTGGCAGCCGAAG	None
TCTTCAGATGTCTTGATAGAGATAGCCA	None
TCTTGATAGAGATAGCCATGAATTCTGT	None
GCTATCTCTATCAAGACATCTGAAGACA	None
GACAGAATTCATGGCTATCTCTATCAAG	None
ATTTCGGCAATAATTGTGTAAGTGCTGA	None
TGCTGACAATGGTATCAGTCAGGGGTGT	41
GATCGGAAGTCCGGCGCGCTTTATACCA	None
GACGGGAGCGACAAATCTCACTTTGTGT	None
TGCCGATACGTGTGTGTTGTTACACAAA	None
GGATACGTGGAGGCATAACCCCAACTTA	None
CCTCCACGTATCCCATATTACCGACCCC	None
GCAACTGTTTCCATGCGCGACATGCTCA	None
CGCGACATGCTCAAGGCTGGTGTTCACT	None
TCGCGCATGGAAACAGTTGCCATGATTT	None
CTCAAGGCTGGTGTTCACTTTGGTCACC	None
AAAGGCTTCATTTTCGGGTTCCAGTAAC	None
TGAACTTTGTTACGCGCGCCGAAGATGA	None
CCGAGTAATAAGGCTTGATAACTCCCTA	125
GCTGAAATAACCGCATCCCTGGTAAAAG	None
CGGTTATTTCAGCCATTCTAAAATCCTC	31
CCTGCGCCGGTACGCTCACGCAGCTCTT	None
ATGGATTGCAAAAAAGCGCTGACTGAAG	None
GATTGCAAAAAAGCGCTGACTGAAGCGA	546
TCGCCATTCGCTTCAGTCAGCGCTTTTT	5
CGACGTACAATGTCGCCGGAATTAACTC	3
GCTACCAATGCAAAACCCGTCTATAAAC	82
CAAAACCCGTCTATAAACGCATTCTGCT	None
CGTTTATAGACGGGTTTTGCATTGGTAG	14
CGGCGAAGCTCTGCAGGGTACGGAAGGC	24
CAAGCATACTGGATCGTATGGCTCAGGA	93
CTTGCATCAATACCGAAGCCTTCCGTAC	None
TGGTCGCCCACAACGCGGTTCATCCCCG	None
ACCCGTCAATAGAACAGAATCTTACCCG	None
TGCTAAGTATAGTCTCGTTTAATTTCTG	None
CTGAAGTACGCATGGAAAAATGCGTTGA	None
CGTACTTCAGCATCTTTTCTGATATCGC	None
GAAAAATGCGTTGAAGCGTTCAAAACCC	None
CGTTGAAGCGTTCAAAACCCAAATCAGC	None
ATCGCTTTTTCAACGGCTGGCCCCATAG	44
TCGGTGCCCGCAGAGCTTGGATTCAAAC	None
AAGCAATTAACCATTCTGGGCTCGACCG	None
GCGCACCACGTCCAGTGTGCTGCAACCA	None
TCGCCCGCATGGCGGAGCAGTGCCTGGA	257
CGGGCGACATTTTTACCCGCCACCAGCG	8
GCGGAGCAGTGCCTGGAGTTCTCGCCGC	57
CTGCTGAAGCATTATTTTGAGCTGTTCT	None
ATTTTGTGTATCCACAAAAAAGCCGTGT	None
CGTCCTGAATGATTTTGTGTATCCACAA	76
ACGCGCGGTCATCCGCGAAGCGAACCGA	None
ACCGCGCGTCATCGCCCCTGTCGTGCGC	None
CGAACCGAAGAGAATGTGTATAAAGGCT	None
TGTATAAAGGCTTCAGTATTCCTGAGTA	None
TTGTCTGCAACTCAACCAGTAAGCGAAA	None
CGCTGGCAAATTTTCGCTTACTGGTTGA	None
GCTGCCGTCATGTTGCAATAATTATGGA	None
ACGGCAGCCATGCGCTGGCAAATTTTCG	None
TTGCAATAATTATGGATGGCAATGGTCG	None
CCCAAAGGCCCGGATCTTCCCTTGCTTT	None
GGGGTTGCTTTTGCTGAAGTATCGCCTG	None
ACCGCGGGTATTAACACAAAAGCAGAAA	None
GCGAACCCCACCGGCGGCAATAAAAAAA	None
CTGGCCGCGTGGGAATGGGGACAGTTAA	11
GGGACAGTTAAGCGGTTTCGCCGCGCGT	74
ATACTCAGGCAACAAAAATAGCATCAGC	3
GCTACTCTATGTCATGATCCTGGTCTGG	11
CTGAGTATTCTCTGGAATCTGGCTGCAT	437
CAGCCAGATTCCAGAGAATACTCAGCAT	88
AATGCAGCCAGATTCCAGAGAATACTCA	345
ATGAATGCAGCCAGATTCCAGAGAATAC	None
AATTTGGTCATTTCTGGGTTGCCCGGCG	105
TCATCGCCCTGATCCCGCTGGGCGGCTA	None
CAAGATCCTGTATCTTCTTTAGGGATTC	1105
GTCAGCCGTTAACGCAGTGGATGAAATT	127
AAATTCGTGACGTTTGTACGCGATAATC	None
GCGATGAAAAAGTTGCTCATAGCGTCGC	None
AAAAAGTTGCTCATAGCGTCGCTGCTGT	None
AGCAACTTTTTCATCGCCATCGTTATTA	None
TCCTTCACTACGAACCCTTCAGCACCGT	None
AATGTCCTTCACTACGAACCCTTCAGCA	None
CCGGTGCGCACAGGCGACACGGTTAATG	1749
GCGCCCATACTAGTTGGGACGATAATGA	20
CATTGGTAGTGTAGCGATGACTTTTGGC	None
GTAACGTCCGCACAGGCTGCTGACAAAA	None
TTGACGATTGCAATTTTGTCAGCAGCCT	None
GGTAATCTGTTCCAACAGGTTGCGCAGA	66
GAAACCGATCTGCAATCTAAAATGCAGC	None
GATTGCAGACGCTGCATTTTAGATTGCA	1515
TCTTTCACATCGCTGCTGTTGTAAGCAA	1055
CCTTCAATTCGACTGGCTGACTTAGCAG	None
CAGAATTACACGGTGATGGCGATATCGT	271
GCGATATCGTCATCACCGGCGTTGCGTC	185
ACGATATCGCCATCACCGTGTAATTCTG	12
GACGCAACGCCGGTGATGACGATATCGC	30
TGGCCTGTTGTTGCAGATTGCATGGACG	None
CGGTGATTGAATCTGGCGTACAACTGGG	11
GGTGAGAATTGCCTGATCCAGTCCAGTA	2427
ATACTGTTATTGGCAATGGCGTGATTAT	530
ACGCCACCGGCAACTGCCGTATTGTCGC	None
TGACAGGCCGGAAAAGAATGGCAACTAC	None
AATGTGACAGGCCGGAAAAGAATGGCAA	None
AGTGTTAGTAGTCAAAATACTCTTCCTG	None
TCTCCGTCAACGAGCCGTTTTTCCAGGG	3962
GCGCAGGCAACCGGTATTCTGGCGTTTA	125
AAGCGCGCTTTAAGCGTCCGGTGGTGCC	315
AATAAAGGCGGATTTATCAATCACGAAT	None
GCGGTAGGATGAATAAAGGCGGATTTAT	None
CCCACATTGGTCCCTTTTGTATTGTTGG	239
TGGGCATTAGCGCCAATTACAGCGCCGT	18
TGGTCGTGAATGGTCAAACCAAAATCGG	667
GTCAAACCAAAATCGGCCGCGACAACGA	1647
TGAACCAGGATCTGAAATATGCGGGTGA	None
GCGGCACAGCGTCCTTTAACGATTGCCC	1221
CAGGCCGAAGGGTGTGAAGCCTGGTACG	136
GAAGAGCTGGCGGTCATGGGCATTGTTG	103
ACCGCCAGCTCTTCCATCTCGTACCAGG	51
CCCATGACCGCCAGCTCTTCCATCTCGT	None
CAACAAACGGCGTAAACGTCCGAGCACT	None
ATCGAATTTGTTTATCCACACACCCATT	None
GGTGTGTGGATAAACAAATTCGATCATT	None
AAGTGGGCCGTGGCCCGCTGGTGGGCGC	102
ATTCCAAAAAATTGTCTGAAAAGCGTCG	None
ACAGACGACGCTTTTCAGACAATTTTTT	None
CGCTTCCGCGCGCCCCAGACTCCAGCTT	225
TCTGAACCACGTTTCGTTCACCTGCGGG	None
ATCGATGGGCTGGCGAAGACCGGGCCGC	15
GGCTGGCGAAGACCGGGCCGCTGGTGAA	1
AGGCCGCCTTTTTCACCAGCGGCCCGGT	None
CCTGCGCTGGCGATCACCGATTTTACCA	317
ACCCGCTCCGTAGAACTTCACCAGACCG	3
CCCGCGCCATGACCCGCTCCGTAGAACT	200
ACCGCATACTTATCGTCAGCGGACAGGT	None
ACTTCAGCGGGGGGCTTAAAATGACCGC	None
CTGGTCATCAATTTGCCTGTCCGTCAGC	None
AGTCTGAATTTCCTTGATTTTGAACAGC	None
AGAAACTGGATATTAATATCGATGAAGA	None
AAGAAGTCCATCGCCTGCGCGAAAAAAG	None
GACTTCTTCATCGATATTAATATCCAGT	None
CGCCGAGATCGGCGAAGATTTTGCGCGT	46
GCGCGCCAGTTGGGCTACCTGCCATGCG	None
GGATTGCAAAAAACACTGGCGCTCAGCG	13
ATCCCTGCCGCTACGGCGCTGAGCGCCA	233
TTGAGCTTATCCGGTGCGCAGGCCGCGC	75
ACCATTAACGCCAGCGATCTGGCGGCGA	94
GTCATTGGCTCACTACTGCTAAGCAGCG	None
CGCGCGCCGGAATATACTTACTCTAACT	467
TTAGAGTAAGTATATTCCGGCGCGCGCA	None
CGCAAACATAGTAGCCAGGGTTTTACGG	None
CCGTCTATGCTACATGTGATTGACGGTA	None
TGGTGAATCTGACCGTTAGCGACGGTAC	16
ACGAAGATAAGACCACCAGCTACCCTGC	5
GTGTAATGTTGCGCCTGCCTACTATGAG	None
CATAGTAACAATCCTGCCGATGCAAAGC	None
AACATCATCGCCATTATGGGGCCGCACG	None
GGGCCGCACGGGGTTTATTATAAAGATG	479
AACCCATCAAGGAGCTTGAGCGTGCATT	689
GGTTCATCTTTATAATAAACCCCGTGCG	102
CACGCTCAAGCTCCTTGATGGGTTCATC	21
TTCAATAAACTTCAACAAGTCAACGCTA	264
CGCTTTGGTAAACGGCGGCGTAATATTA	None
CTCTGCTCGATTGGCCAGCATTATCCCG	519
TGACGAGTAACGTACTGATAATCAATAA	124
CTGGGATTAAAACAGGTTCATCACATCG	145
AACCTGTTTTAATCCCAGCATAGCGTCT	37
TGATGAACCTGTTTTAATCCCAGCATAG	174
ATCGCGATGTGATGAACCTGTTTTAATC	3
CGGTGAGCAAGGCGTTTTATTGCGATAT	35
TGATTGAGCTTTTCTCTTTTCCCTTCCC	None
ACGCTCGCCAGGTAACGTTGCCGGGCTA	None
GATCATGACCACTCTCACGTTGAATACC	None
ACCACTCTCACGTTGAATACCTCGTTAC	None
CAACAGCACCGTAGAATCCAGGCCGCCG	143
GCGTTCTCGCCACAACACCAGTTGATGC	185
GATAGCACGCAGCGTGACGTCAGGATGG	None
CTGATAGCTGGGTGCGGCATTGCGAAAC	532
TGCCTGATGGCGCTGCGCTTATCAGGCC	215
CAGATATTCTACGTTTTTACGTAAGATC	399
CATGCAGGCAAGCTCAAGACTATCGTAG	510
CAGGCAAGCTCAAGACTATCGTAGTCAT	93
GGTTGATACGTTTCATTCATTGACATAA	228
AAACGTATCAACCCATTAATTGCGATGA	None
AATGAAACGTATCAACCCATTAATTGCG	None
TCAATGAATGAAACGTATCAACCCATTA	60
GGCGCTATCTGCCGCCACTTCATTAAGC	411
CACTTTCAATACACAACCCAGCGCATCC	67
TCTCCGCTGGCGATTTCCGCATACCGCT	712
CGGAAATCGCCAGCGGAGACTTAGGGTA	23
TGGAAAAATATTGTGAGTTAGTACGCAA	18
CTGACAGGAGGGCATGTGGAAAAATATT	65
ATTTAACTTCGTAGGCTTAGACTTGCAT	None
GTGACTATACCATACTCATTTGCGCAAT	None
AGTATGGTATAGTCACCTTGCTAAACAA	968
ATTCGTTAACAGCCTTTTAGCGCGGTTT	147
GCGCTTAAAGCGACAATTTATAAAGCCG	None
TGGCTGACCTTGATCGCAACCGGTTTCT	841
CGGCATTGACGCTGGCGCGTCACCCTTC	200
CCGCATCCAGAAACCGGTTGCGATCAAG	291
CGCTCCTGCGTTTCAGAAGGGTGACGCG	38
CCAACAGGCGCAGCATCATGCGCTCCTG	None
ATTGCCATCTCCCGGACGGTCTCCATAG	119
GAGACCGTCCGGGAGATGGCAATCATGA	13
AGCTGGAAATTACGGCCATTCGTGCGCA	411
GCCGTAATTTCCAGCTCATTATCGGCTA	28
AATCGCGCTAGAGGTCTTATTTACGTGC	None
ATGGCGTCATTATCATTAAGGCGCAGGA	None
CGAGGCGTTGCCGCCGATAGAACCGGTA	None
GCGTCATAGGTTTCCTGCAACGACTCCT	3
TTTTCGACTTTTTTCAGGACGCGCAGGC	8
ATCCGCAAGCTCGCCTCCGGGTTATATA	None
CTGCGCGCCGGGATGATCCGCAAGCTCG	32
CGTACTAGCCAATACCTGCTCTCCACTC	None
TGATTTAGTTTACCAGCGTGCAAGAGAT	None
ATCCTCGCCCGGCTTATCGTAAGGGTGA	530
GACGGCGGCTGGCGGCCGACAGTTCGTC	74
AAAAACGAAAAGCACCCACAAATGGCTG	66
GCTGAACGCTTCCAGGCCGCGAACGGCA	83
CCGTTCGCGGCCTGGAAGCGTTCAGCCA	257
CAGTTCGCCGCAGGCGCTTTTGACCAGA	93
AGCAGCTTTCAGTTTGAACAAATCGGCG	114
CAGATTAATGCATCTAAAATGAAAGCCA	90
TTAGGCGGAGAGTCTTGATTTGTCGCCT	278
CTAAGCAGATCCCCTGTTGAACCCGTTC	None
GAACAACCGCCCAGCATGAGTGCCAATA	197
CTGGGCGGTTGTTCCATGCTAAGCAGAT	534
AGTGCCAATAAACAGATCGGTAAAGCAC	4
CGTGCTTTACCGATCTGTTTATTGGCAC	175
CAAGCTCCTGATTCAATATCTGGCAATT	371
ACGGGCAATAGCCCGTCCTGAATAATAT	165
TGTACGAAGCCGCAAATAAAGTTTTTAA	None
TGAAAAAATTCGTTCAGGCTTATCAGTC	30
ACGGTATCTTTGTTGAAGATAAAGATTC	None
ACCGCTAGCGCGATCTGCGCGTCATCCA	103
AGCTCAAGGACGGTTCCCAGGTCGCTGT	37
GGATAGACAAAAGTCTTACCAACGGAAA	6
ATTATGTTCTGCCTAATGAAGCGCTGAG	153
ATTTGGATCTTTTTCATCCTGACCGCAA	113
AAAAAGATCCAAATCATATTAAAGTCGG	147
[truncated: 34,651 more rows]

## Sheet: E2_P2_U_R2
TATCTGCCCGCCTAAGTCAATAAATTTT	1153
CATGAACCGCATCAGCACCACCACCATT	30
AACCGCATCAGCACCACCACCATTACCA	60
AGCACCACCACCATTACCACCATCACCA	681
GTGGTGGTGCTGATGCGGTTCATGGATG	99
GTGGTAATGGTGGTGGTGCTGATGCGGT	6
GTGATGGTGGTAATGGTGGTGGTGCTGA	None
CGAGTGTTGAAGTTCGGCGGTACATCAG	28
TACCGCCGAACTTCAACACTCGCATGGT	97
CAGAACGTTTTCTGCGTGTTGCCGATAT	383
CCAGGCAAGGGCAGGTAGCGACCGTACT	260
GTTGGTAATTTTCGCGGGGGCGGAAAGT	300
TTTGATCTGAGCGAATTCTTGTTCGACA	161
[truncated: 36,638 more rows]

## Sheet: E2_P2_Sal4_R2
TATCTGCCCGCCTAAGTCAATAAATTTT	1076
[truncated: 36,650 more rows]

[truncated: 1 more sheets: combined]
