# Supplementary material for: A Salmonella enterica serovar Typhimurium genome-wide CRISPRi screen reveals a role for type 1 fimbriae in evasion of antibody-mediated agglutination
Source: Infect Immun. 2025 Apr 10;93(5):e00574-24. doi: 10.1128/iai.00574-24 (PMC12070745; doi:10.1128/iai.00574-24)
Supplement: Data set 3 — Annotated genome information and operon prediction for STm 14028s obtained from the genome2D NCBI RefSeq mirror database. [file iai.00574-24-s0003.xlsx]

## Sheet: Sheet 1
Location	Locus_Tag	Class	Operon_ID	Start	End	Feature_Interval_Length	Strand	Old_Locus_Tag	Gene_Name	Predicted_Function_genome2	Product_Length	Additional_Information	Type	Gene_Number	Gene_Description	Non-Redundant_Refseq	NCBI_Link
Chromosome	STM14_RS00570	with_protein	operon_0057	190	255	66	+	STM14_0001	thrL	thr operon leader peptide	21		gene	gene0	NC_016856.1|gene0|STM14_RS00570	WP_001575544.1	http://www.ncbi.nlm.nih.gov/gene/?term=STM14_RS00570
Chromosome	STM14_RS00575	with_protein	operon_0057	337	2799	2463	+	STM14_0002	thrA	bifunctional aspartokinase I/homoserine dehydrogenase I	820	multifunctional homotetrameric enzyme that catalyzes the phosphorylation of aspartate to form aspartyl-4-phosphate as well as conversion of aspartate semialdehyde to homoserine%3B functions in a number of amino acid biosynthetic pathways	gene	gene1	NC_016856.1|gene1|STM14_RS00575|thrA	WP_001264681.1	http://www.ncbi.nlm.nih.gov/gene/?term=STM14_RS00575
Chromosome	STM14_RS00580	with_protein	operon_0057	2801	3730	930	+	STM14_0003	thrB	homoserine kinase	309	catalyzes the formation of O-phospho-L-homoserine from L-homoserine in threonine biosynthesis from asparate	gene	gene2	NC_016856.1|gene2|STM14_RS00580	WP_000241685.1	http://www.ncbi.nlm.nih.gov/gene/?term=STM14_RS00580
Chromosome	STM14_RS00585	with_protein	operon_0057	3734	5020	1287	+	STM14_0004	thrC	threonine synthase	428		gene	gene3	NC_016856.1|gene3|STM14_RS00585	WP_000781105.1	http://www.ncbi.nlm.nih.gov/gene/?term=STM14_RS00585
Chromosome	STM14_RS00590	with_protein	operon_0058	5114	5887	774	-	STM14_0005	yaaA	hypothetical protein	257		gene	gene4	NC_016856.1|gene4|STM14_RS00590	WP_000906175.1	http://www.ncbi.nlm.nih.gov/gene/?term=STM14_RS00590
Chromosome	STM14_RS00595	with_protein	operon_0058	5966	7396	1431	-	STM14_0006	yaaJ	sodium:alanine symporter	476		gene	gene5	NC_016856.1|gene5|STM14_RS00595	WP_001113820.1	http://www.ncbi.nlm.nih.gov/gene/?term=STM14_RS00595
Chromosome	STM14_RS00600	with_protein	operon_0059	7665	8618	954	+	STM14_0007	talB; tal	transaldolase	317		gene	gene6	NC_016856.1|gene6|STM14_RS00600	WP_000130175.1	http://www.ncbi.nlm.nih.gov/gene/?term=STM14_RS00600
Chromosome	STM14_RS00605	with_protein	operon_0059	8729	9319	591	+	STM14_0008	mogA; mog	molybdenum cofactor biosynthesis protein MogA	196	forms a trimer%3B related to eukaryotic protein gephyrin%3B functions during molybdenum cofactor biosynthesis	gene	gene7	NC_016856.1|gene7|STM14_RS00605|mogA	WP_000380372.1	http://www.ncbi.nlm.nih.gov/gene/?term=STM14_RS00605
Chromosome	STM14_RS00610	with_protein	operon_0060	9376	9942	567	-	STM14_0009	yaaH; satP	hypothetical protein	188		gene	gene8	NC_016856.1|gene8|STM14_RS00610	WP_000528527.1	http://www.ncbi.nlm.nih.gov/gene/?term=STM14_RS00610
Chromosome	STM14_RS00615	with_protein	operon_0060	10092	10805	714	-	STM14_0010	htgA; msyB	hypothetical protein	237		gene	gene9	NC_016856.1|gene9|STM14_RS00615	WP_001103477.1	http://www.ncbi.nlm.nih.gov/gene/?term=STM14_RS00615
Chromosome	STM14_RS00620	with_protein	operon_0060	10841	11245	405	-	STM14_0011	yaaI	hypothetical protein	134		gene	gene10	NC_016856.1|gene10|STM14_RS00620	WP_001258094.1	http://www.ncbi.nlm.nih.gov/gene/?term=STM14_RS00620
Chromosome				11257	11424	168		STM14_0012
Chromosome	STM14_RS00625	with_protein	operon_0061	11593	13509	1917	+	STM14_0013	dnaK	molecular chaperone DnaK	638	heat shock protein 70%3B assists in folding of nascent polypeptide chains%3B refolding of misfolded proteins%3B utilizes ATPase activity to help fold%3B co-chaperones are DnaJ and GrpE%3B multiple copies in some bacteria	gene	gene11	NC_016856.1|gene11|STM14_RS00625|dnaK	WP_000516125.1	http://www.ncbi.nlm.nih.gov/gene/?term=STM14_RS00625
Chromosome	STM14_RS00630	with_protein	operon_0061	13595	14734	1140	+	STM14_0014	dnaJ	molecular chaperone DnaJ	379	chaperone Hsp40%3B co-chaperone with DnaK%3B Participates actively in the response to hyperosmotic and heat shock by preventing the aggregation of stress-denatured proteins and by disaggregating proteins%2C also in an autonomous%2C dnaK-independent fashion	gene	gene12	NC_016856.1|gene12|STM14_RS00630	WP_001119009.1	http://www.ncbi.nlm.nih.gov/gene/?term=STM14_RS00630
Chromosome				14845	14958	114		STM14_0015
Chromosome	STM14_RS00635	with_protein	operon_0062	15014	15961	948	+	STM14_0016		hypothetical protein	315		gene	gene13	NC_016856.1|gene13|STM14_RS00635	WP_000534902.1	http://www.ncbi.nlm.nih.gov/gene/?term=STM14_RS00635
Chromosome	STM14_RS00640	with_protein	operon_0062	16088	16432	345	+	STM14_0017		hypothetical protein	114		gene	gene14	NC_016856.1|gene14|STM14_RS00640	WP_000026889.1	http://www.ncbi.nlm.nih.gov/gene/?term=STM14_RS00640
Chromosome	STM14_RS00645	with_protein	operon_0063	16493	17026	534	-	STM14_0018		hypothetical protein	177		gene	gene15	NC_016856.1|gene15|STM14_RS00645	WP_001068132.1	http://www.ncbi.nlm.nih.gov/gene/?term=STM14_RS00645
Chromosome	STM14_RS00650	with_protein	operon_0063	17043	17486	444	-	STM14_0019		membrane protein	147		gene	gene16	NC_016856.1|gene16|STM14_RS00650	WP_000860684.1	http://www.ncbi.nlm.nih.gov/gene/?term=STM14_RS00650
Chromosome								STM14_0020
Chromosome								STM14_0021
Chromosome	STM14_RS00655	with_protein	operon_0064	17867	19966	2100	+	STM14_0022		chitinase	699		gene	gene17	NC_016856.1|gene17|STM14_RS00655	WP_000235798.1	http://www.ncbi.nlm.nih.gov/gene/?term=STM14_RS00655
Chromosome	STM14_RS00660	with_protein	operon_0064	20058	23054	2997	+	STM14_0023		chitinase	998		gene	gene18	NC_016856.1|gene18|STM14_RS00660	WP_000155792.1	http://www.ncbi.nlm.nih.gov/gene/?term=STM14_RS00660
Chromosome								STM14_0024
Chromosome	STM14_RS00665	with_protein	operon_0065	23335	24039	705	+	STM14_0025		hypothetical protein	234		gene	gene19	NC_016856.1|gene19|STM14_RS00665	WP_000738617.1	http://www.ncbi.nlm.nih.gov/gene/?term=STM14_RS00665
Chromosome								STM14_0026
Chromosome								STM14_0027
Chromosome	STM14_RS00670	with_protein	operon_0066	24469	25011	543	+	STM14_0028	bcfA	fimbrial protein BcfA	180		gene	gene20	NC_016856.1|gene20|STM14_RS00670	WP_000743357.1	http://www.ncbi.nlm.nih.gov/gene/?term=STM14_RS00670
Chromosome	STM14_RS00675	with_protein	operon_0066	25112	25798	687	+	STM14_0029	bcfB	fimbrial chaperone protein BcfB	228	fimbrial protein chaperone%3B interacts with BcfD	gene	gene21	NC_016856.1|gene21|STM14_RS00675	WP_000742551.1	http://www.ncbi.nlm.nih.gov/gene/?term=STM14_RS00675
Chromosome	STM14_RS00680	with_protein	operon_0066	25803	28424	2622	+	STM14_0030	bcfC	outer membrane usher protein	873	involved in fimbria production	gene	gene22	NC_016856.1|gene22|STM14_RS00680	WP_001245854.1	http://www.ncbi.nlm.nih.gov/gene/?term=STM14_RS00680
Chromosome	STM14_RS00685	with_protein	operon_0066	28425	29432	1008	+	STM14_0031	bcfD	fimbrial protein BcfD	335	involved in the regulation of length and mediates adhesion	gene	gene23	NC_016856.1|gene23|STM14_RS00685	WP_000701247.1	http://www.ncbi.nlm.nih.gov/gene/?term=STM14_RS00685
Chromosome	STM14_RS00690	with_protein	operon_0066	29433	29978	546	+	STM14_0032	bcfE	fimbrial protein BcfE	181		gene	gene24	NC_016856.1|gene24|STM14_RS00690	WP_001082039.1	http://www.ncbi.nlm.nih.gov/gene/?term=STM14_RS00690
Chromosome	STM14_RS00695	with_protein	operon_0066	29994	30512	519	+	STM14_0033	bcfF	fimbrial protein BcfF	172		gene	gene25	NC_016856.1|gene25|STM14_RS00695	WP_001243232.1	http://www.ncbi.nlm.nih.gov/gene/?term=STM14_RS00695
Chromosome	STM14_RS00700	with_protein	operon_0066	30505	31209	732	+	STM14_0034	bcfG	fimbrial chaperone BcfG	243		gene	gene26	NC_016856.1|gene26|STM14_RS00700	WP_001135039.1	http://www.ncbi.nlm.nih.gov/gene/?term=STM14_RS00700
Chromosome	STM14_RS00705	with_protein	operon_0066	31274	32119	846	+	STM14_0035	bcfH	hypothetical protein	281		gene	gene27	NC_016856.1|gene27|STM14_RS00705	WP_000291392.1	http://www.ncbi.nlm.nih.gov/gene/?term=STM14_RS00705
Chromosome	STM14_RS00710	with_protein	operon_0066	32158	32445	288	+	STM14_0036		membrane protein	95		gene	gene28	NC_016856.1|gene28|STM14_RS00710	WP_000839833.1	http://www.ncbi.nlm.nih.gov/gene/?term=STM14_RS00710
Chromosome	STM14_RS00715	with_protein	operon_0067	32545	32994	450	-	STM14_0037		transcriptional regulator	149		gene	gene29	NC_016856.1|gene29|STM14_RS00715	WP_001250362.1	http://www.ncbi.nlm.nih.gov/gene/?term=STM14_RS00715
Chromosome	STM14_RS00720	with_protein	operon_0068	33364	34368	1005	+	STM14_0038		LysR family transcriptional regulator	334		gene	gene30	NC_016856.1|gene30|STM14_RS00720	WP_001247395.1	http://www.ncbi.nlm.nih.gov/gene/?term=STM14_RS00720
Chromosome	STM14_RS00725	with_protein	operon_0069	34376	34816	441	-	STM14_0039		transcriptional regulator	146		gene	gene31	NC_016856.1|gene31|STM14_RS00725	WP_000158347.1	http://www.ncbi.nlm.nih.gov/gene/?term=STM14_RS00725
Chromosome								STM14_0040
Chromosome	STM14_RS00730	with_protein	operon_0070	35339	37057	1719	+	STM14_0041		arylsulfatase	572		gene	gene32	NC_016856.1|gene32|STM14_RS00730	WP_001036514.1	http://www.ncbi.nlm.nih.gov/gene/?term=STM14_RS00730
Chromosome	STM14_RS00735	with_protein	operon_0071	37103	38674	1572	-	STM14_0042		5'-nucleotidase	523		gene	gene33	NC_016856.1|gene33|STM14_RS00735	WP_000262866.1	http://www.ncbi.nlm.nih.gov/gene/?term=STM14_RS00735
Chromosome	STM14_RS00740	with_protein	operon_0071	38773	39534	762	-	STM14_0043		hypothetical protein	253		gene	gene34	NC_016856.1|gene34|STM14_RS00740	WP_000791534.1	http://www.ncbi.nlm.nih.gov/gene/?term=STM14_RS00740
Chromosome	STM14_RS00745	with_protein	operon_0072	40131	41624	1494	+	STM14_0044		arylsulfatase	497		gene	gene35	NC_016856.1|gene35|STM14_RS00745	WP_000831880.1	http://www.ncbi.nlm.nih.gov/gene/?term=STM14_RS00745
Chromosome	STM14_RS00750	with_protein	operon_0072	41723	42913	1191	+	STM14_0045		anaerobic sulfatase maturase	396		gene	gene36	NC_016856.1|gene36|STM14_RS00750	WP_000971148.1	http://www.ncbi.nlm.nih.gov/gene/?term=STM14_RS00750
Chromosome	STM14_RS00755	with_protein	operon_0072	42938	44185	1254	+	STM14_0046		hypothetical protein	417		gene	gene37	NC_016856.1|gene37|STM14_RS00755	WP_001055831.1	http://www.ncbi.nlm.nih.gov/gene/?term=STM14_RS00755
Chromosome	STM14_RS00760	with_protein	operon_0072	44312	46027	1716	+	STM14_0047		arylsulfatase	571		gene	gene38	NC_016856.1|gene38|STM14_RS00760	WP_001094892.1	http://www.ncbi.nlm.nih.gov/gene/?term=STM14_RS00760
Chromosome	STM14_RS00765	with_protein	operon_0073	46190	47356	1167	+	STM14_0048	nhaA	Na+/H+ antiporter NhaA	388	exports sodium by using the electrochemical proton gradient to allow protons into the cell%3B functions in adaptation to high salinity and alkaline pH%3B activity increases at higher pH%3B downregulated at acidic pH	gene	gene39	NC_016856.1|gene39|STM14_RS00765|nhaA	WP_000681340.1	http://www.ncbi.nlm.nih.gov/gene/?term=STM14_RS00765
Chromosome	STM14_RS00770	with_protein	operon_0073	47424	48317	900	+	STM14_0049	nhaR	transcriptional regulator	299	Na+/H+ antiporter regulatory protein%3B activates the genes nhaA and osmC	gene	gene40	NC_016856.1|gene40|STM14_RS00770|nhaR	WP_000062871.1	http://www.ncbi.nlm.nih.gov/gene/?term=STM14_RS00770
Chromosome	STM14_RS00775	with_protein	operon_0074	48372	50411	2040	-	STM14_0050		glycosyl hydrolase	679		gene	gene41	NC_016856.1|gene41|STM14_RS00775	WP_001116457.1	http://www.ncbi.nlm.nih.gov/gene/?term=STM14_RS00775
Chromosome	STM14_RS00780	with_protein	operon_0074	50451	51824	1374	-	STM14_0051		sodium:solute symporter	457		gene	gene42	NC_016856.1|gene42|STM14_RS00780	WP_000099996.1	http://www.ncbi.nlm.nih.gov/gene/?term=STM14_RS00780
Chromosome	STM14_RS00785	with_protein	operon_0075	52280	52543	264	-	STM14_0052	rpsT	30S ribosomal protein S20	87	binds directly to the 16S rRNA and is involved in post-translational inhibition of arginine and ornithine decarboxylase	gene	gene43	NC_016856.1|gene43|STM14_RS00785|rpsT	WP_001518655.1	http://www.ncbi.nlm.nih.gov/gene/?term=STM14_RS00785
Chromosome	STM14_RS00790	with_protein	operon_0076	52649	52864	216	+	STM14_0053	yaaY	hypothetical protein	71		gene	gene44	NC_016856.1|gene44|STM14_RS00790	WP_001575565.1	http://www.ncbi.nlm.nih.gov/gene/?term=STM14_RS00790
Chromosome	STM14_RS00795	with_protein	operon_0076	52872	53810	939	+	STM14_0054	ribF	bifunctional riboflavin kinase/FMN adenylyltransferase	312		gene	gene45	NC_016856.1|gene45|STM14_RS00795	WP_000767311.1	http://www.ncbi.nlm.nih.gov/gene/?term=STM14_RS00795
Chromosome	STM14_RS00800	with_protein	operon_0076	53855	56689	2835	+	STM14_0055	ileS	isoleucine--tRNA ligase	944	IleRS%3B catalyzes the formation of isoleucyl-tRNA(Ile) from isoleucine and tRNA(Ile)%3B since isoleucine and other amino acids such as valine are similar%2C there are additional editing function in this enzyme%3B one is involved in hydrolysis of activated valine-AMP and the other is involved in deacylation of mischarged Val-tRNA(Ile)%3B there are two active sites%2C one for aminoacylation and on…	gene	gene46	NC_016856.1|gene46|STM14_RS00800|ileS	WP_001670710.1	http://www.ncbi.nlm.nih.gov/gene/?term=STM14_RS00800
Chromosome	STM14_RS00805	with_protein	operon_0076	56689	57189	501	+	STM14_0056	lspA	lipoprotein signal peptidase	166	lipoprotein signal peptidase%3B integral membrane protein that removes signal peptides from prolipoproteins during lipoprotein biosynthesis	gene	gene47	NC_016856.1|gene47|STM14_RS00805|lspA	WP_000042739.1	http://www.ncbi.nlm.nih.gov/gene/?term=STM14_RS00805
Chromosome								STM14_0057
Chromosome	STM14_RS00810	with_protein	operon_0077	57344	57793	450	+	STM14_0058	slpA; fkpB	peptidyl-prolyl cis-trans isomerase	149	rotamase%3B accelerates isomerization of the peptidyl prolyl bond%2C involved in the folding of proteases	gene	gene48	NC_016856.1|gene48|STM14_RS00810	WP_000047269.1	http://www.ncbi.nlm.nih.gov/gene/?term=STM14_RS00810
Chromosome	STM14_RS00815	with_protein	operon_0077	57796	58746	951	+	STM14_0059	ispH	4-hydroxy-3-methylbut-2-enyl diphosphate reductase	316	catalyzes the conversion of 1-hydroxy-2-methyl-2-(E)-butenyl 4-diphosphate into isopentenyl diphosphate (IPP) and dimethylallyl diphosphate (DMAPP)%3B functions in the nonmevalonate isoprenoid biosynthesis pathway	gene	gene49	NC_016856.1|gene49|STM14_RS00815|ispH	WP_001166422.1	http://www.ncbi.nlm.nih.gov/gene/?term=STM14_RS00815
Chromosome	STM14_RS00820	with_protein	operon_0078	58946	60148	1203	+	STM14_0060		nitrite reductase	400		gene	gene50	NC_016856.1|gene50|STM14_RS00820	WP_000516322.1	http://www.ncbi.nlm.nih.gov/gene/?term=STM14_RS00820
Chromosome	STM14_RS00825	with_protein	operon_0078	60164	61084	921	+	STM14_0061	rihC	non-specific ribonucleoside hydrolase RihC	306	catalyzes the hydrolysis of both purine and pyrimidine ribonucleosides	gene	gene51	NC_016856.1|gene51|STM14_RS00825	WP_000127283.1	http://www.ncbi.nlm.nih.gov/gene/?term=STM14_RS00825
Chromosome	STM14_RS00830	with_protein	operon_0079	61106	61792	687	-	STM14_0062		transcriptional regulator	228	regulates the expression of citrate fermentation genes	gene	gene52	NC_016856.1|gene52|STM14_RS00830|dpiA	WP_000377406.1	http://www.ncbi.nlm.nih.gov/gene/?term=STM14_RS00830
Chromosome	STM14_RS00835	with_protein	operon_0079	61794	63413	1620	-	STM14_0063		sensor kinase	539		gene	gene53	NC_016856.1|gene53|STM14_RS00835	WP_001737977.1	http://www.ncbi.nlm.nih.gov/gene/?term=STM14_RS00835
Chromosome	STM14_RS00840	with_protein	operon_0079	63548	64849	1302	-	STM14_0064		oxalacetate decarboxylase: subunit beta	433	catalyzes the formation of pyruvate from oxaloacetate%3B sodium translocating	gene	gene54	NC_016856.1|gene54|STM14_RS00840	WP_000444828.1	http://www.ncbi.nlm.nih.gov/gene/?term=STM14_RS00840
Chromosome	STM14_RS00850	with_protein	operon_0079	66654	66893	240	-	STM14_0066		oxaloacetate decarboxylase subunit gamma	79	catalyzes the decarboxylation of oxaloacetate to form pyruvate and carbon dioxide	gene	gene56	NC_016856.1|gene56|STM14_RS00850	WP_001001154.1	http://www.ncbi.nlm.nih.gov/gene/?term=STM14_RS00850
Chromosome	STM14_RS00855	with_protein	operon_0080	67052	68392	1341	-	STM14_0067	citS	citrate-sodium symporter	446		gene	gene57	NC_016856.1|gene57|STM14_RS00855	WP_000183602.1	http://www.ncbi.nlm.nih.gov/gene/?term=STM14_RS00855
Chromosome								STM14_0068
Chromosome	STM14_RS00860	with_protein	operon_0081	68649	69680	1044	+	STM14_0069	citC2; citC	[citrate [pro-3S]-lyase] ligase	347		gene	gene58	NC_016856.1|gene58|STM14_RS00860	WP_001181453.1	http://www.ncbi.nlm.nih.gov/gene/?term=STM14_RS00860
Chromosome	STM14_RS00865	with_protein	operon_0081	69710	70003	294	+	STM14_0070	citD2; citD	citrate lyase ACP	97	acyl carrier protein%3B with CitE and CitF catalyzes the formation of oxaloacetate from citrate	gene	gene59	NC_016856.1|gene59|STM14_RS00865	WP_000691461.1	http://www.ncbi.nlm.nih.gov/gene/?term=STM14_RS00865
Chromosome	STM14_RS00870	with_protein	operon_0081	70000	70869	870	+	STM14_0071	citE2; citE	citrate lyase	289	citryl-ACP lyase%3B catalyzes the formation of acetate and oxaloacetate from citrate	gene	gene60	NC_016856.1|gene60|STM14_RS00870	WP_001247803.1	http://www.ncbi.nlm.nih.gov/gene/?term=STM14_RS00870
Chromosome	STM14_RS00875	with_protein	operon_0081	70880	72400	1521	+	STM14_0072	citF2; citF	citrate lyase subunit alpha	506	citrate-ACP transferase%2C the alpha subunit catalyzes the formation of (3S)-citryl-CoA from acetyl-CoA and citrate	gene	gene61	NC_016856.1|gene61|STM14_RS00875	WP_000665573.1	http://www.ncbi.nlm.nih.gov/gene/?term=STM14_RS00875
Chromosome	STM14_RS00880	with_protein	operon_0081	72400	72951	552	+	STM14_0073	citX2; citX	apo-citrate lyase phosphoribosyl-dephospho-CoA transferase	183		gene	gene62	NC_016856.1|gene62|STM14_RS00880	WP_000679040.1	http://www.ncbi.nlm.nih.gov/gene/?term=STM14_RS00880
Chromosome	STM14_RS00885	with_protein	operon_0081	72929	73837	909	+	STM14_0074	citG2; citG	2-(5''-triphosphoribosyl)-3'-dephosphocoenzyme-A synthase	302		gene	gene63	NC_016856.1|gene63|STM14_RS00885	WP_001103238.1	http://www.ncbi.nlm.nih.gov/gene/?term=STM14_RS00885
Chromosome	STM14_RS00890	with_protein	operon_0082	74017	74838	822	+	STM14_0075	dapB	4-hydroxy-tetrahydrodipicolinate reductase	273	catalyzes the reduction of 2%2C3-dihydrodipicolinate to 2%2C3%2C4%2C5-tetrahydrodipicolinate in lysine and diaminopimelate biosynthesis	gene	gene64	NC_016856.1|gene64|STM14_RS00890	WP_000544031.1	http://www.ncbi.nlm.nih.gov/gene/?term=STM14_RS00890
Chromosome	STM14_RS00895		operon_0083	74964	75239	276	-	STM14_0076		viral protein			gene	gene65	NC_016856.1|gene65|STM14_RS00895		http://www.ncbi.nlm.nih.gov/gene/?term=STM14_RS00895
Chromosome	STM14_RS00900	with_protein	operon_0084	75881	77029	1149	+	STM14_0077	carA	carbamoyl-phosphate synthase small chain	382	catalyzes production of carbamoyl phosphate from bicarbonate and glutamine in pyrimidine and arginine biosynthesis pathways%3B forms an octamer composed of four CarAB dimers	gene	gene66	NC_016856.1|gene66|STM14_RS00900	WP_000597287.1	http://www.ncbi.nlm.nih.gov/gene/?term=STM14_RS00900
Chromosome	STM14_RS00905	with_protein	operon_0084	77048	80275	3228	+	STM14_0078	carB	carbamoyl-phosphate synthase large chain	1075	four CarB-CarA dimers form the carbamoyl phosphate synthetase holoenzyme that catalyzes the production of carbamoyl phosphate%3B CarB is responsible for the amidotransferase activity	gene	gene67	NC_016856.1|gene67|STM14_RS00905|carB	WP_001126305.1	http://www.ncbi.nlm.nih.gov/gene/?term=STM14_RS00905
Chromosome	STM14_RS00915	with_protein	operon_0086	81260	81655	396	+	STM14_0081	caiF	transcriptional activator CaiF	131		gene	gene69	NC_016856.1|gene69|STM14_RS00915	WP_000333324.1	http://www.ncbi.nlm.nih.gov/gene/?term=STM14_RS00915
Chromosome	STM14_RS00920	with_protein	operon_0087	81732	82328	597	-	STM14_0082	caiE	carnitine operon protein CaiE	198		gene	gene70	NC_016856.1|gene70|STM14_RS00920	WP_000122861.1	http://www.ncbi.nlm.nih.gov/gene/?term=STM14_RS00920
Chromosome	STM14_RS00925	with_protein	operon_0087	82437	83222	786	-	STM14_0083	caiD	carnitinyl-CoA dehydratase	261	catalyzes the dehydration of L-carnitinyl-CoA to crotonobetainyl-CoA	gene	gene71	NC_016856.1|gene71|STM14_RS00925	WP_000004385.1	http://www.ncbi.nlm.nih.gov/gene/?term=STM14_RS00925
Chromosome	STM14_RS00930	with_protein	operon_0087	83276	84829	1554	-	STM14_0084	caiC	crotonobetaine/carnitine-CoA ligase	517		gene	gene72	NC_016856.1|gene72|STM14_RS00930|caiC	WP_000355806.1	http://www.ncbi.nlm.nih.gov/gene/?term=STM14_RS00930
Chromosome	STM14_RS00935	with_protein	operon_0087	84892	86109	1218	-	STM14_0085	caiB	L-carnitine CoA-transferase	405	catalyzes formation of L-carnitinyl-CoA by transfering the CoA moiety from gamma-butyrobetainyl-CoA%2C also catalyzes the formation of crotonobetainyl-CoA by transfer of CoA from gamma-butyrobetainyl-CoA or L-carnitinyl-CoA to crotonobetaine	gene	gene73	NC_016856.1|gene73|STM14_RS00935	WP_001016212.1	http://www.ncbi.nlm.nih.gov/gene/?term=STM14_RS00935
Chromosome								STM14_0086
Chromosome	STM14_RS00940	with_protein	operon_0087	86221	87363	1143	-	STM14_0087	caiA	crotonobetainyl-CoA dehydrogenase	380	catalyzes the reduction of crotonobetainyl-CoA to gamma-butyrobetainyl-CoA	gene	gene74	NC_016856.1|gene74|STM14_RS00940	WP_000347134.1	http://www.ncbi.nlm.nih.gov/gene/?term=STM14_RS00940
Chromosome	STM14_RS00945	with_protein	operon_0087	87398	88915	1518	-	STM14_0088	caiT	antiporter	505	catalyzes the exchange of L-carnitine for gamma-butyrobetaine in carnitine metabolism	gene	gene75	NC_016856.1|gene75|STM14_RS00945	WP_000787076.1	http://www.ncbi.nlm.nih.gov/gene/?term=STM14_RS00945
Chromosome	STM14_RS00950		operon_0088	89143	89328	186	+	STM14_0089		hypothetical protein			gene	gene76	NC_016856.1|gene76|STM14_RS00950		http://www.ncbi.nlm.nih.gov/gene/?term=STM14_RS00950
Chromosome	STM14_RS00955	with_protein	operon_0088	89396	90166	771	+	STM14_0090	fixA	protein FixA	256	required for anaerobic carnitine reduction%2C may act to transfer electrons to crotonobetaine reductase	gene	gene77	NC_016856.1|gene77|STM14_RS00955	WP_000692185.1	http://www.ncbi.nlm.nih.gov/gene/?term=STM14_RS00955
Chromosome	STM14_RS00960	with_protein	operon_0088	90182	91123	942	+	STM14_0091	fixB	protein FixB	313		gene	gene78	NC_016856.1|gene78|STM14_RS00960	WP_001032189.1	http://www.ncbi.nlm.nih.gov/gene/?term=STM14_RS00960
Chromosome	STM14_RS00965	with_protein	operon_0088	91173	92459	1287	+	STM14_0092	fixC	oxidoreductase FixC	428	FAD/NAD(P)-binding domain%3B possibly part of an electron transfer system required for anaerobic carnitine reduction	gene	gene79	NC_016856.1|gene79|STM14_RS00965	WP_001287777.1	http://www.ncbi.nlm.nih.gov/gene/?term=STM14_RS00965
Chromosome	STM14_RS00970	with_protein	operon_0088	92456	92743	288	+	STM14_0093	fixX	ferredoxin-like protein FixX	95		gene	gene80	NC_016856.1|gene80|STM14_RS00970	WP_000203736.1	http://www.ncbi.nlm.nih.gov/gene/?term=STM14_RS00970
Chromosome	STM14_RS00975	with_protein	operon_0088	92890	94230	1341	+	STM14_0094	yaaU	metabolite transporter	446		gene	gene81	NC_016856.1|gene81|STM14_RS00975	WP_001737995.1	http://www.ncbi.nlm.nih.gov/gene/?term=STM14_RS00975
Chromosome	STM14_RS00980	with_protein	operon_0088	94319	94549	231	+	STM14_0095		hypothetical protein	76		gene	gene82	NC_016856.1|gene82|STM14_RS00980	WP_001172089.1	http://www.ncbi.nlm.nih.gov/gene/?term=STM14_RS00980
Chromosome	STM14_RS00985	with_protein	operon_0089	94843	95259	417	+	STM14_0096		hypothetical protein	138		gene	gene83	NC_016856.1|gene83|STM14_RS00985	WP_000802644.1	http://www.ncbi.nlm.nih.gov/gene/?term=STM14_RS00985
Chromosome								STM14_0097
Chromosome	STM14_RS00990	with_protein	operon_0090	95483	95773	291	-	STM14_0098	srfN	hypothetical protein	96		gene	gene84	NC_016856.1|gene84|STM14_RS00990	WP_000745961.1	http://www.ncbi.nlm.nih.gov/gene/?term=STM14_RS00990
Chromosome	STM14_RS00995		operon_0091	95983	96177	195	+	STM14_0099		membrane protein			gene	gene85	NC_016856.1|gene85|STM14_RS00995		http://www.ncbi.nlm.nih.gov/gene/?term=STM14_RS00995
Chromosome	STM14_RS01000	with_protein	operon_0092	96671	98560	1890	+	STM14_0100		sulfatase	629		gene	gene86	NC_016856.1|gene86|STM14_RS01000	WP_000066317.1	http://www.ncbi.nlm.nih.gov/gene/?term=STM14_RS01000
Chromosome								STM14_0101
Chromosome								STM14_0102
Chromosome	STM14_RS01005	with_protein	operon_0093	98967	99497	531	+	STM14_0103	yabF; kefF	glutathione-regulated potassium-efflux system ancillary protein KefF	176	Required for full activity of KefC%2C a potassium-proton antiporter	gene	gene87	NC_016856.1|gene87|STM14_RS01005	WP_000600709.1	http://www.ncbi.nlm.nih.gov/gene/?term=STM14_RS01005
Chromosome	STM14_RS01010	with_protein	operon_0093	99490	101352	1863	+	STM14_0104	kefC	glutathione-regulated potassium-efflux system protein KefC	620	transport system that facilitates potassium-efflux	gene	gene88	NC_016856.1|gene88|STM14_RS01010	WP_000377155.1	http://www.ncbi.nlm.nih.gov/gene/?term=STM14_RS01010
Chromosome								STM14_0105
Chromosome	STM14_RS01015	with_protein	operon_0094	101551	102030	480	+	STM14_0106	folA	dihydrofolate reductase	159	catalyzes the reduction of dihydrofolate to tetrahydrofolate	gene	gene89	NC_016856.1|gene89|STM14_RS01015|folA	WP_000624379.1	http://www.ncbi.nlm.nih.gov/gene/?term=STM14_RS01015
Chromosome	STM14_RS01020	with_protein	operon_0095	102136	102984	849	-	STM14_0107	apaH	bis(5'-nucleosyl)-tetraphosphatase symmetrical	282	hydrolyzes P(1)%2CP(4)-bis(5'-adenosyl) tetraphosphate to form 2 ADP	gene	gene90	NC_016856.1|gene90|STM14_RS01020|apaH	WP_000257211.1	http://www.ncbi.nlm.nih.gov/gene/?term=STM14_RS01020
Chromosome	STM14_RS01025	with_protein	operon_0095	102995	103372	378	-	STM14_0108	apaG	protein ApaG	125	protein associated with Co2+ and Mg2+ efflux	gene	gene91	NC_016856.1|gene91|STM14_RS01025|apaG	WP_000610894.1	http://www.ncbi.nlm.nih.gov/gene/?term=STM14_RS01025
Chromosome	STM14_RS01030	with_protein	operon_0095	103375	104196	822	-	STM14_0109	ksgA; rsmA	ribosomal RNA small subunit methyltransferase A	273	in Escherichia coli this enzyme catalyzes the transfer of a total of four methyl groups from S-adenosyl-l-methionine (S-AdoMet) to two adjacent adenosine bases A1518 and A1519 in 16S rRNA%3B mutations in ksgA causes resistance to the translation initiation inhibitor kasugamycin%3B members of this protein family have secondary functions	gene	gene92	NC_016856.1|gene92|STM14_RS01030|ksgA	WP_001065397.1	http://www.ncbi.nlm.nih.gov/gene/?term=STM14_RS01030
Chromosome	STM14_RS01035	with_protein	operon_0095	104193	105182	990	-	STM14_0110	pdxA_1; pdxA	4-hydroxythreonine-4-phosphate dehydrogenase	329	catalyzes oxidation of 4-(phosphohydroxy)-L-threonine into 2-amino-3-oxo-4-(phosphohydroxy)butyric acid which decarboxylates to form 1-amino-3-(phosphohydroxy)propan-2-one (3-amino-2-oxopropyl phosphate)	gene	gene93	NC_016856.1|gene93|STM14_RS01035|pdxA	WP_000093011.1	http://www.ncbi.nlm.nih.gov/gene/?term=STM14_RS01035
Chromosome	STM14_RS01040	with_protein	operon_0095	105182	106468	1287	-	STM14_0111	surA	chaperone SurA	428	Chaperone involved in the folding of extracytoplasmic proteins%2C especially OmpA%2C OmpF and LamB	gene	gene94	NC_016856.1|gene94|STM14_RS01040	WP_000800482.1	http://www.ncbi.nlm.nih.gov/gene/?term=STM14_RS01040
Chromosome	STM14_RS01045	with_protein	operon_0095	106522	108882	2361	-	STM14_0112	imp; lptD	LPS assembly protein LptD	786	is involved in outer membrane permeability	gene	gene95	NC_016856.1|gene95|STM14_RS01045	WP_000746126.1	http://www.ncbi.nlm.nih.gov/gene/?term=STM14_RS01045
Chromosome				108892	109053	162		STM14_0113
Chromosome	STM14_RS01050	with_protein	operon_0096	109136	109948	813	+	STM14_0114	djlA	dnaJ-like protein DjlA	270	functions as a co-chaperone with DnaK%3B involved in regulation of colanic acid capsule%3B inner membrane protein%3B dimerized via transmembrane domain%3B J-like domain is cytoplasmic and can functionally substitute for DnaJ%3B stimulates synthesis of colanic acid mucoid capsule through the RcsB/C signal transduction system	gene	gene96	NC_016856.1|gene96|STM14_RS01050|djlA	WP_001200595.1	http://www.ncbi.nlm.nih.gov/gene/?term=STM14_RS01050
Chromosome	STM14_RS01055	with_protein	operon_0097	110043	110702	660	-	STM14_0115	rluA	ribosomal large subunit uridine synthase A	219	catalyzes the synthesis of uridine from uracil-746 in 23S ribosomal RNA and from uracil-32 in the anticodon stem and loop of transfer RNAs	gene	gene97	NC_016856.1|gene97|STM14_RS01055	WP_000525196.1	http://www.ncbi.nlm.nih.gov/gene/?term=STM14_RS01055
Chromosome	STM14_RS01060	with_protein	operon_0097	110714	113620	2907	-	STM14_0116	hepA; rapA	RNA polymerase-associated protein RapA	968	transcription regulator that activates transcription by stimulating RNA polymerase (RNAP) recycling in case of stress conditions such as supercoiled DNA or high salt concentrations. Probably acts by releasing the RNAP%2C when it is trapped or immobilized on tightly supercoiled DNA	gene	gene98	NC_016856.1|gene98|STM14_RS01060	WP_001116976.1	http://www.ncbi.nlm.nih.gov/gene/?term=STM14_RS01060
Chromosome	STM14_RS01065	with_protein	operon_0098	113794	116145	2352	-	STM14_0117	polB	DNA polymerase II	783	Has polymerase%2C DNA-binding and 3'-5' exonuclease activities. In Aeropyrum pernix this protein is sensitive to aphidicolin and stable at 95#C	gene	gene99	NC_016856.1|gene99|STM14_RS01065	WP_000035723.1	http://www.ncbi.nlm.nih.gov/gene/?term=STM14_RS01065
Chromosome	STM14_RS01070	with_protein	operon_0098	116189	116809	621	-	STM14_0118		hypothetical protein	206		gene	gene100	NC_016856.1|gene100|STM14_RS01070	WP_000877512.1	http://www.ncbi.nlm.nih.gov/gene/?term=STM14_RS01070
Chromosome	STM14_RS01075	with_protein	operon_0099	117528	117947	420	+	STM14_0119		hypothetical protein	139		gene	gene101	NC_016856.1|gene101|STM14_RS01075	WP_001103147.1	http://www.ncbi.nlm.nih.gov/gene/?term=STM14_RS01075
Chromosome	STM14_RS01080	with_protein	operon_0100	117953	118648	696	-	STM14_0120	araD	L-ribulose-5-phosphate 4-epimerase	231	catalyzes the isomerization of L-ribulose 5-phosphate to D-xylulose 5-phosphate in the anaerobic catabolism of L-ascorbate%3B links the arabinose metabolic pathway to the pentose phosphate pathway and allows the bacteria to use arabinose as an energy source	gene	gene102	NC_016856.1|gene102|STM14_RS01080|araD	WP_000888683.1	http://www.ncbi.nlm.nih.gov/gene/?term=STM14_RS01080
Chromosome	STM14_RS01085	with_protein	operon_0100	118789	120291	1503	-	STM14_0121	araA	L-arabinose isomerase	500	catalyzes the formation of L-ribulose from L-arabinose in L-arabinose catabolism	gene	gene103	NC_016856.1|gene103|STM14_RS01085	WP_000151691.1	http://www.ncbi.nlm.nih.gov/gene/?term=STM14_RS01085
Chromosome	STM14_RS01090	with_protein	operon_0100	120302	122011	1710	-	STM14_0122	araB	ribulokinase	569	catalyzes the phosphorylation of ribulose to ribulose 5-phosphate	gene	gene104	NC_016856.1|gene104|STM14_RS01090	WP_000951812.1	http://www.ncbi.nlm.nih.gov/gene/?term=STM14_RS01090
Chromosome	STM14_RS01095	with_protein	operon_0101	122352	123197	846	+	STM14_0123	araC	arabinose operon regulatory protein	281	positive and negative regulator%3B regulates the araBAD and araFGH operons and other genes involved in the transport and catabolism of L-arabinose	gene	gene105	NC_016856.1|gene105|STM14_RS01095	WP_000852387.1	http://www.ncbi.nlm.nih.gov/gene/?term=STM14_RS01095
Chromosome	STM14_RS01100	with_protein	operon_0101	123316	124083	768	+	STM14_0124	yabI	membrane protein	255		gene	gene106	NC_016856.1|gene106|STM14_RS01100	WP_001148368.1	http://www.ncbi.nlm.nih.gov/gene/?term=STM14_RS01100
Chromosome	STM14_RS01105	with_protein	operon_0102	124122	124829	708	-	STM14_0125	thiQ	thiamine import ATP-binding protein ThiQ	235	with TbpA and ThiP is part of the thiamine and TPP transport system	gene	gene107	NC_016856.1|gene107|STM14_RS01105|thiQ	WP_000915965.1	http://www.ncbi.nlm.nih.gov/gene/?term=STM14_RS01105
Chromosome	STM14_RS01110	with_protein	operon_0102	124813	126423	1611	-	STM14_0126	thiP	thiamine transporter membrane protein	536	permease%3B with TbpA and ThiQ functions in transport of thiamine and thiamine pyrophosphate into the cell%3B repressed in presence of exogenous thiamine	gene	gene108	NC_016856.1|gene108|STM14_RS01110|thiP	WP_000235634.1	http://www.ncbi.nlm.nih.gov/gene/?term=STM14_RS01110
Chromosome	STM14_RS01115	with_protein	operon_0102	126399	127382	984	-	STM14_0127	tbpA; thiB	thiamine ABC transporter substrate-binding protein	327	part of the thiamine and TPP transport system tbpA-thiPQ	gene	gene109	NC_016856.1|gene109|STM14_RS01115|tbpA	WP_000915326.1	http://www.ncbi.nlm.nih.gov/gene/?term=STM14_RS01115
Chromosome				127427	127546	120		STM14_0128
Chromosome	STM14_RS01120	with_protein	operon_0103	127560	129218	1659	-	STM14_0129	yabN; sgrR	transcriptional regulator	552	activates sgrS under glucose-phosphate stress conditions	gene	gene110	NC_016856.1|gene110|STM14_RS01120	WP_001139040.1	http://www.ncbi.nlm.nih.gov/gene/?term=STM14_RS01120
Chromosome								STM14_0130
Chromosome	STM14_RS01130	with_protein	operon_0105	129769	130374	606	-	STM14_0131	leuD	3-isopropylmalate dehydratase small subunit 1	201	catalyzes the isomerization between 2-isopropylmalate and 3-isopropylmalate in leucine biosynthesis%3B forms a heterodimer of LeuC/D	gene	gene112	NC_016856.1|gene112|STM14_RS01130|leuD	WP_000818267.1	http://www.ncbi.nlm.nih.gov/gene/?term=STM14_RS01130
Chromosome	STM14_RS01135	with_protein	operon_0105	130385	131785	1401	-	STM14_0132	leuC	3-isopropylmalate dehydratase large subunit 1	466	dehydratase component%2C catalyzes the isomerization between 2-isopropylmalate and 3-isopropylmalate	gene	gene113	NC_016856.1|gene113|STM14_RS01135	WP_001140629.1	http://www.ncbi.nlm.nih.gov/gene/?term=STM14_RS01135
Chromosome	STM14_RS01140	with_protein	operon_0105	131788	132879	1092	-	STM14_0133	leuB	3-isopropylmalate dehydrogenase	363		gene	gene114	NC_016856.1|gene114|STM14_RS01140	WP_000042325.1	http://www.ncbi.nlm.nih.gov/gene/?term=STM14_RS01140
Chromosome	STM14_RS01145	with_protein	operon_0105	132879	134450	1572	-	STM14_0134	leuA	2-isopropylmalate synthase	523		gene	gene115	NC_016856.1|gene115|STM14_RS01145	WP_000082819.1	http://www.ncbi.nlm.nih.gov/gene/?term=STM14_RS01145
Chromosome	STM14_RS01150	with_protein	operon_0105	134538	134624	87	-	STM14_0135	leuL	leu operon leader peptide	28	involved in attenuation control of the leuABCD operon in leucine biosynthesis	gene	gene116	NC_016856.1|gene116|STM14_RS01150	WP_001575587.1	http://www.ncbi.nlm.nih.gov/gene/?term=STM14_RS01150
Chromosome								STM14_0136
Chromosome								STM14_0137
Chromosome	STM14_RS01155	with_protein	operon_0106	135281	136225	945	+	STM14_0138	leuO	transcriptional regulator	314	activator for leuABCD operon%3B member of LysR family of transcriptional activators	gene	gene117	NC_016856.1|gene117|STM14_RS01155|leuO	WP_001115420.1	http://www.ncbi.nlm.nih.gov/gene/?term=STM14_RS01155
Chromosome	STM14_RS01160	with_protein	operon_0107	136547	138271	1725	+	STM14_0139	ilvI	acetolactate synthase isozyme 3 large subunit	574	catalyzes the formation of 2-acetolactate from pyruvate%2C leucine sensitive	gene	gene118	NC_016856.1|gene118|STM14_RS01160	WP_000425604.1	http://www.ncbi.nlm.nih.gov/gene/?term=STM14_RS01160
Chromosome	STM14_RS01165	with_protein	operon_0107	138274	138765	492	+	STM14_0140	ilvH; ilvN	acetolactate synthase isozyme 3 small subunit	163	with IlvI catalyzes the formation of 2-acetolactate from pyruvate%2C the small subunit is required for full activity and valine sensitivity%3B E.coli produces 3 isoenzymes of acetolactate synthase which differ in specificity to substrates%2C valine sensitivity and affinity for cofactors%3B also known as acetolactate synthase 3 small subunit	gene	gene119	NC_016856.1|gene119|STM14_RS01165|ilvH	WP_001563086.1	http://www.ncbi.nlm.nih.gov/gene/?term=STM14_RS01165
Chromosome				138755	138877	123		STM14_0141
Chromosome	STM14_RS01170	with_protein	operon_0108	139049	140053	1005	+	STM14_0142	fruR; cra	catabolite repressor/activator	334	binds D-fructose as an inducer%3B involved in regulation of operons for central pathways of carbon metabolism	gene	gene120	NC_016856.1|gene120|STM14_RS01170	WP_000762406.1	http://www.ncbi.nlm.nih.gov/gene/?term=STM14_RS01170
Chromosome								STM14_0143
Chromosome								STM14_0144
Chromosome	STM14_RS01175	with_protein	operon_0109	140659	141117	459	+	STM14_0145	yabB; mraZ	transcriptional regulator MraZ	152	MraZ%3B UPF0040%3B crystal structure shows similarity to AbrB	gene	gene121	NC_016856.1|gene121|STM14_RS01175	WP_000488294.1	http://www.ncbi.nlm.nih.gov/gene/?term=STM14_RS01175
Chromosome	STM14_RS01180	with_protein	operon_0109	141119	142060	942	+	STM14_0146	mraW; rsmH	ribosomal RNA small subunit methyltransferase H	313		gene	gene122	NC_016856.1|gene122|STM14_RS01180	WP_000970444.1	http://www.ncbi.nlm.nih.gov/gene/?term=STM14_RS01180
Chromosome	STM14_RS01185	with_protein	operon_0109	142057	142422	366	+	STM14_0147	ftsL	cell division protein FtsL	121	membrane bound cell division protein at septum containing leucine zipper motif	gene	gene123	NC_016856.1|gene123|STM14_RS01185	WP_000625651.1	http://www.ncbi.nlm.nih.gov/gene/?term=STM14_RS01185
Chromosome	STM14_RS01190	with_protein	operon_0109	142438	144204	1767	+	STM14_0148	ftsI	penicillin-binding protein 3	588	penicillin-binding protein 3%3B transpeptidase involved in septal peptidoglycan synthesis	gene	gene124	NC_016856.1|gene124|STM14_RS01190	WP_000642235.1	http://www.ncbi.nlm.nih.gov/gene/?term=STM14_RS01190
Chromosome	STM14_RS01195	with_protein	operon_0109	144191	145678	1488	+	STM14_0149	murE	UDP-N-acetylmuramoylalanyl-D-glutamate--2%2C 6-diaminopimelate ligase	495	involved in cell wall formation%3B peptidoglycan synthesis%3B cytoplasmic enzyme%3B catalyzes the addition of meso-diaminopimelic acid to the nucleotide precursor UDP-N-aceylmuramoyl-l-alanyl-d-glutamate	gene	gene125	NC_016856.1|gene125|STM14_RS01195|murE	WP_000775077.1	http://www.ncbi.nlm.nih.gov/gene/?term=STM14_RS01195
Chromosome	STM14_RS01200	with_protein	operon_0109	145675	147033	1359	+	STM14_0150	murF	UDP-N-acetylmuramoyl-tripeptide--D-alanyl-D-alanine ligase	452		gene	gene126	NC_016856.1|gene126|STM14_RS01200|murF	WP_000626630.1	http://www.ncbi.nlm.nih.gov/gene/?term=STM14_RS01200
Chromosome	STM14_RS01205	with_protein	operon_0109	147027	148109	1083	+	STM14_0151	mraY	phospho-N-acetylmuramoyl-pentapeptide transferase	360	First step of the lipid cycle reactions in the biosynthesis of the cell wall peptidoglycan	gene	gene127	NC_016856.1|gene127|STM14_RS01205|mraY	WP_000964141.1	http://www.ncbi.nlm.nih.gov/gene/?term=STM14_RS01205
Chromosome	STM14_RS01210	with_protein	operon_0109	148112	149428	1317	+	STM14_0152	murD	UDP-N-acetylmuramoylalanine--D-glutamate ligase	438	UDP-N-acetylmuramoylalanine--D-glutamate ligase%3B involved in peptidoglycan biosynthesis%3B cytoplasmic%3B catalyzes the addition of glutamate to the nucleotide precursor UDP-N-acetylmuramoyl-L-alanine during cell wall formation	gene	gene128	NC_016856.1|gene128|STM14_RS01210|murD	WP_000796445.1	http://www.ncbi.nlm.nih.gov/gene/?term=STM14_RS01210
Chromosome	STM14_RS01215	with_protein	operon_0109	149428	150672	1245	+	STM14_0153	ftsW	cell division protein FtsW	414		gene	gene129	NC_016856.1|gene129|STM14_RS01215	WP_001239803.1	http://www.ncbi.nlm.nih.gov/gene/?term=STM14_RS01215
Chromosome	STM14_RS01220	with_protein	operon_0109	150669	151736	1068	+	STM14_0154	murG	UDP-N-acetylglucosamine--N-acetylmuramyl-(pentapeptide) pyrophosphoryl-undecaprenol N-acetylglucosamine transferase	355	N-acetylglucosaminyl transferase%3B UDP-N-acetylglucosamine--N-acetylmuramyl-(pentapeptide) pyrophosphoryl-undecaprenol N-acetylglucosamine transferase%3B involved in cell wall formation%3B inner membrane-associated%3B last step of peptidoglycan synthesis	gene	gene130	NC_016856.1|gene130|STM14_RS01220|murG	WP_000016613.1	http://www.ncbi.nlm.nih.gov/gene/?term=STM14_RS01220
Chromosome	STM14_RS01225	with_protein	operon_0109	151855	153330	1476	+	STM14_0155	murC	UDP-N-acetylmuramate--L-alanine ligase	491		gene	gene131	NC_016856.1|gene131|STM14_RS01225	WP_001096070.1	http://www.ncbi.nlm.nih.gov/gene/?term=STM14_RS01225
Chromosome	STM14_RS01230	with_protein	operon_0109	153323	154243	921	+	STM14_0156	ddl_2	D-alanine--D-alanine ligase B	306	D-alanine--D-alanine ligase%3B DdlA%3B DdlB%3B cytoplasmic%3B catalyzes the formation of D-alanyl-D-alanine from two D-alanines in peptidoglycan synthesis%3B there are two forms of this enzyme in Escherichia coli	gene	gene132	NC_016856.1|gene132|STM14_RS01230|ddl	WP_000763905.1	http://www.ncbi.nlm.nih.gov/gene/?term=STM14_RS01230
Chromosome	STM14_RS01235	with_protein	operon_0109	154245	155075	831	+	STM14_0157	ftsQ	cell division protein FtsQ	276	involved in septum formation	gene	gene133	NC_016856.1|gene133|STM14_RS01235	WP_000075728.1	http://www.ncbi.nlm.nih.gov/gene/?term=STM14_RS01235
Chromosome	STM14_RS01240	with_protein	operon_0109	155072	156334	1263	+	STM14_0158	ftsA	cell division protein FtsA	420	ATP-binding involved in recruitment of FtsK to Z ring%3B essential cell division protein%3B colocalizes with FtsZ through direct interaction to the septal ring structure%3B structurally similar to eukaryotic actin%3B binds directly to the cell membrane	gene	gene134	NC_016856.1|gene134|STM14_RS01240|ftsA	WP_000588463.1	http://www.ncbi.nlm.nih.gov/gene/?term=STM14_RS01240
Chromosome	STM14_RS01245	with_protein	operon_0109	156395	157546	1152	+	STM14_0159	ftsZ	cell division protein FtsZ	383	GTPase%3B similar structure to tubulin%3B forms ring-shaped polymers at the site of cell division%3B other proteins such as FtsA%2C ZipA%2C and ZapA%2C interact with and regulate FtsZ function	gene	gene135	NC_016856.1|gene135|STM14_RS01245	WP_000462785.1	http://www.ncbi.nlm.nih.gov/gene/?term=STM14_RS01245
Chromosome	STM14_RS01250	with_protein	operon_0109	157647	158564	918	+	STM14_0160	lpxC	UDP-3-O-[3-hydroxymyristoyl] N-acetylglucosamine deacetylase	305	zinc-dependent%3B catalyzes the deacetylation of UDP-(3-O-acyl)-N-acetylglucosamine to UDP-3-O-(3-hydroxytetradecanoyl)-glucosamine in the second step of lipid A biosynthesis	gene	gene136	NC_016856.1|gene136|STM14_RS01250|lpxC	WP_000595487.1	http://www.ncbi.nlm.nih.gov/gene/?term=STM14_RS01250
Chromosome	STM14_RS01255	with_protein	operon_0110	158843	159340	498	+	STM14_0161	yacA; secM	secretion monitor	165	secM translational pause allows for the initiation of secA translation	gene	gene137	NC_016856.1|gene137|STM14_RS01255	WP_000014333.1	http://www.ncbi.nlm.nih.gov/gene/?term=STM14_RS01255
Chromosome	STM14_RS01260	with_protein	operon_0110	159402	162107	2706	+	STM14_0162	secA	protein translocase subunit SecA	901	functions in protein export%3B can interact with acidic membrane phospholipids and the SecYEG protein complex%3B binds to preproteins%3B binds to ATP and undergoes a conformational change to promote membrane insertion of SecA/bound preprotein%3B ATP hydrolysis appears to drive release of the preprotein from SecA and deinsertion of SecA from the membrane%3B additional proteins SecD/F/YajC aid SecA…	gene	gene138	NC_016856.1|gene138|STM14_RS01260|secA	WP_000905756.1	http://www.ncbi.nlm.nih.gov/gene/?term=STM14_RS01260
Chromosome	STM14_RS01265	with_protein	operon_0111	162259	162654	396	+	STM14_0163	mutT	nucleoside triphosphate pyrophosphohydrolase	131		gene	gene139	NC_016856.1|gene139|STM14_RS01265	WP_000736056.1	http://www.ncbi.nlm.nih.gov/gene/?term=STM14_RS01265
Chromosome	STM14_RS01270		operon_0112	162688	162822	135	-	STM14_0164		aldo/keto reductase			gene	gene140	NC_016856.1|gene140|STM14_RS01270		http://www.ncbi.nlm.nih.gov/gene/?term=STM14_RS01270
Chromosome				162875	162979	105		STM14_0165
Chromosome	STM14_RS01275	with_protein	operon_0113	162976	163167	192	-	STM14_0166	yacG	DNA gyrase inhibitor YacG	63	inhibits supercoiling by DNA gyrase by binding to the GyrB subunit	gene	gene141	NC_016856.1|gene141|STM14_RS01275	WP_001286419.1	http://www.ncbi.nlm.nih.gov/gene/?term=STM14_RS01275
Chromosome	STM14_RS01280	with_protein	operon_0113	163177	163920	744	-	STM14_0167	yacF; zapD	cell division protein ZapD	247		gene	gene142	NC_016856.1|gene142|STM14_RS01280	WP_000557441.1	http://www.ncbi.nlm.nih.gov/gene/?term=STM14_RS01280
Chromosome	STM14_RS01285	with_protein	operon_0113	163920	164540	621	-	STM14_0168	coaE	dephospho-CoA kinase	206	catalyzes the phosphorylation of the 3'-hydroxyl group of dephosphocoenzyme A to form coenzyme A%3B involved in coenzyme A biosynthesis	gene	gene143	NC_016856.1|gene143|STM14_RS01285|coaE	WP_001270913.1	http://www.ncbi.nlm.nih.gov/gene/?term=STM14_RS01285
Chromosome	STM14_RS01290	with_protein	operon_0114	164766	165809	1044	+	STM14_0169	guaC	GMP reductase	347	catalyzes the NADPH-dependent deamination of GMP to inosine monophosphate	gene	gene144	NC_016856.1|gene144|STM14_RS01290	WP_001217365.1	http://www.ncbi.nlm.nih.gov/gene/?term=STM14_RS01290
Chromosome	STM14_RS01295	with_protein	operon_0115	165840	167042	1203	-	STM14_0170	hofC	type IV pilin biogenesis protein	400		gene	gene145	NC_016856.1|gene145|STM14_RS01295	WP_000114087.1	http://www.ncbi.nlm.nih.gov/gene/?term=STM14_RS01295
Chromosome	STM14_RS01300	with_protein	operon_0115	167032	168417	1386	-	STM14_0171	hofB; gspE	hypothetical protein	461		gene	gene146	NC_016856.1|gene146|STM14_RS01300	WP_000650592.1	http://www.ncbi.nlm.nih.gov/gene/?term=STM14_RS01300
Chromosome	STM14_RS01305	with_protein	operon_0115	168427	168864	438	-	STM14_0172	ppdD	prepilin peptidase dependent protein D	145		gene	gene147	NC_016856.1|gene147|STM14_RS01305	WP_000414989.1	http://www.ncbi.nlm.nih.gov/gene/?term=STM14_RS01305
Chromosome								STM14_0173
Chromosome	STM14_RS01310	with_protein	operon_0116	169086	169979	894	-	STM14_0174	nadC	nicotinate-nucleotide pyrophosphorylase [carboxylating]	297	catalyzes the formation of pyridine-2%2C3-dicarboxylate and 5-phospho-alpha-D-ribose 1-diphosphate from nictinate D-ribonucleotide	gene	gene148	NC_016856.1|gene148|STM14_RS01310	WP_001135135.1	http://www.ncbi.nlm.nih.gov/gene/?term=STM14_RS01310
Chromosome	STM14_RS01315	with_protein	operon_0117	170067	170630	564	+	STM14_0175	ampD	1%2C6-anhydro-N-acetylmuramyl-L-alanine amidase AmpD	187		gene	gene149	NC_016856.1|gene149|STM14_RS01315	WP_000936329.1	http://www.ncbi.nlm.nih.gov/gene/?term=STM14_RS01315
Chromosome	STM14_RS01320	with_protein	operon_0117	170627	171481	855	+	STM14_0176	ampE	hypothetical protein	284	involved in regulation of beta-lactamase%3B putative signaling protein	gene	gene150	NC_016856.1|gene150|STM14_RS01320	WP_000172039.1	http://www.ncbi.nlm.nih.gov/gene/?term=STM14_RS01320
Chromosome	STM14_RS01325	with_protein	operon_0118	171573	172523	951	-	STM14_0177		alpha-N-arabinofuranosidase	316		gene	gene151	NC_016856.1|gene151|STM14_RS01325	WP_000024779.1	http://www.ncbi.nlm.nih.gov/gene/?term=STM14_RS01325
Chromosome	STM14_RS01330	with_protein	operon_0118	172523	173929	1407	-	STM14_0178		GPH family transporter	468		gene	gene152	NC_016856.1|gene152|STM14_RS01330	WP_000357533.1	http://www.ncbi.nlm.nih.gov/gene/?term=STM14_RS01330
Chromosome								STM14_0179
Chromosome	STM14_RS01335	with_protein	operon_0119	174093	175463	1374	-	STM14_0180	aroP	aromatic amino acid transporter	457		gene	gene153	NC_016856.1|gene153|STM14_RS01335	WP_000969487.1	http://www.ncbi.nlm.nih.gov/gene/?term=STM14_RS01335
Chromosome								STM14_0181
Chromosome	STM14_RS01340	with_protein	operon_0120	176029	176793	765	+	STM14_0182	pdhR	pyruvate dehydrogenase complex repressor	254	activates lctPRD operon%3B autoregulates itself through repression of pdhR-aceEF-lpdA operon%3B regulates pyruvate dehydrogenase complex	gene	gene154	NC_016856.1|gene154|STM14_RS01340|pdhR	WP_000331771.1	http://www.ncbi.nlm.nih.gov/gene/?term=STM14_RS01340
Chromosome	STM14_RS01345	with_protein	operon_0121	176953	179616	2664	+	STM14_0183	aceE	pyruvate dehydrogenase	887	E1 component%3B part of pyruvate dehydrogenase%3B forms a complex with DlaT and LpdC	gene	gene155	NC_016856.1|gene155|STM14_RS01345|aceE	WP_000003852.1	http://www.ncbi.nlm.nih.gov/gene/?term=STM14_RS01345
Chromosome	STM14_RS01350	with_protein	operon_0121	179631	181520	1890	+	STM14_0184	aceF	dihydrolipoamide acetyltransferase	629	E2 component of pyruvate dehydrogenase multienzyme complex%3B in Escherichia coli AceF contains three N-terminal lipoyl domains	gene	gene156	NC_016856.1|gene156|STM14_RS01350|aceF	WP_000963612.1	http://www.ncbi.nlm.nih.gov/gene/?term=STM14_RS01350
Chromosome	STM14_RS01355	with_protein	operon_0122	181720	183144	1425	+	STM14_0185	lpdA	dihydrolipoamide dehydrogenase	474	E3 component of pyruvate and 2-oxoglutarate dehydrogenase complex%3B catalyzes the oxidation of dihydrolipoamide to lipoamide	gene	gene157	NC_016856.1|gene157|STM14_RS01355	WP_001519338.1	http://www.ncbi.nlm.nih.gov/gene/?term=STM14_RS01355
Chromosome								STM14_0186
Chromosome	STM14_RS01360	with_protein	operon_0123	183433	183717	285	+	STM14_0187		outer membrane protein	94		gene	gene158	NC_016856.1|gene158|STM14_RS01360	WP_000765363.1	http://www.ncbi.nlm.nih.gov/gene/?term=STM14_RS01360
Chromosome	STM14_RS01365	with_protein	operon_0124	183755	184546	792	-	STM14_0188		hypothetical protein	263		gene	gene159	NC_016856.1|gene159|STM14_RS01365	WP_000757452.1	http://www.ncbi.nlm.nih.gov/gene/?term=STM14_RS01365
Chromosome	STM14_RS01370	without_protein	operon_0124	184559	186173	1615	-	STM14_0189	yacH	hypothetical protein			gene	gene160	NC_016856.1|gene160|STM14_RS01370		http://www.ncbi.nlm.nih.gov/gene/?term=STM14_RS01370
Chromosome	STM14_RS01375	with_protein	operon_0125	186562	189159	2598	+	STM14_0190	acnB	bifunctional aconitate hydratase 2/2-methylisocitrate dehydratase	865	catalyzes the conversion of citrate to isocitrate and the conversion of 2-methylaconitate to 2-methylisocitrate	gene	gene161	NC_016856.1|gene161|STM14_RS01375	WP_000888962.1	http://www.ncbi.nlm.nih.gov/gene/?term=STM14_RS01375
Chromosome	STM14_RS01380	with_protein	operon_0126	189220	190062	843	-	STM14_0191		restriction endonuclease	280		gene	gene162	NC_016856.1|gene162|STM14_RS01380	WP_000536990.1	http://www.ncbi.nlm.nih.gov/gene/?term=STM14_RS01380
Chromosome	STM14_RS01385	with_protein	operon_0127	190308	190670	363	+	STM14_0192	yacL	hypothetical protein	120		gene	gene163	NC_016856.1|gene163|STM14_RS01385	WP_000384308.1	http://www.ncbi.nlm.nih.gov/gene/?term=STM14_RS01385
Chromosome	STM14_RS01390	with_protein	operon_0128	190905	191858	954	+	STM14_0193	kdgT	2-keto-3-deoxygluconate permease 1	317	transports degraded pectin products into the bacterial cell	gene	gene164	NC_016856.1|gene164|STM14_RS01390	WP_001022089.1	http://www.ncbi.nlm.nih.gov/gene/?term=STM14_RS01390
Chromosome	STM14_RS01395	with_protein	operon_0128	191855	193126	1272	+	STM14_0194		membrane protein	423		gene	gene165	NC_016856.1|gene165|STM14_RS01395	WP_000782192.1	http://www.ncbi.nlm.nih.gov/gene/?term=STM14_RS01395
Chromosome	STM14_RS01400	with_protein	operon_0128	193116	194099	984	+	STM14_0195	pdxA_2	4-hydroxythreonine-4-phosphate dehydrogenase 2	327	catalyzes oxidation of 4-(phosphohydroxy)-L-threonine into 2-amino-3-oxo-4-(phosphohydroxy)butyric acid which decarboxylates to form 1-amino-3-(phosphohydroxy)propan-2-one (3-amino-2-oxopropyl phosphate)	gene	gene166	NC_016856.1|gene166|STM14_RS01400|pdxA	WP_000448745.1	http://www.ncbi.nlm.nih.gov/gene/?term=STM14_RS01400
Chromosome	STM14_RS01405	with_protein	operon_0128	194109	194876	768	+	STM14_0196		DeoR family transcriptional regulator	255		gene	gene167	NC_016856.1|gene167|STM14_RS01405	WP_000678254.1	http://www.ncbi.nlm.nih.gov/gene/?term=STM14_RS01405
Chromosome	STM14_RS01410	with_protein	operon_0129	194906	195700	795	-	STM14_0197	speD	S-adenosylmethionine decarboxylase proenzyme	264	S-adenosylmethionine provides the aminopropyl moiety required for spermidine biosynthesis from putrescine	gene	gene168	NC_016856.1|gene168|STM14_RS01410	WP_000734276.1	http://www.ncbi.nlm.nih.gov/gene/?term=STM14_RS01410
Chromosome	STM14_RS01415	with_protein	operon_0129	195721	196581	861	-	STM14_0198	speE	polyamine aminopropyltransferase	286		gene	gene169	NC_016856.1|gene169|STM14_RS01415	WP_000829968.1	http://www.ncbi.nlm.nih.gov/gene/?term=STM14_RS01415
Chromosome	STM14_RS01420	with_protein	operon_0129	196688	197035	348	-	STM14_0199	yacC	hypothetical protein	115		gene	gene170	NC_016856.1|gene170|STM14_RS01420	WP_000846613.1	http://www.ncbi.nlm.nih.gov/gene/?term=STM14_RS01420
Chromosome	STM14_RS01425	with_protein	operon_0130	197237	198847	1611	+	STM14_0200	cueO	blue copper oxidase CueO	536	laccase%3B copper-stimulated phenoloxidase and ferroxidase which may be involved in copper detoxification	gene	gene171	NC_016856.1|gene171|STM14_RS01425	WP_000946047.1	http://www.ncbi.nlm.nih.gov/gene/?term=STM14_RS01425
Chromosome	STM14_RS01430	with_protein	operon_0131	198925	201315	2391	-	STM14_0201	gcd	glucose dehydrogenase	796	quinoprotein glucose dehydrogenase%3B catalyzes the formation of D-glucono-1%2C5-lactone from D-glucose and ubiquinone	gene	gene172	NC_016856.1|gene172|STM14_RS01430	WP_000829730.1	http://www.ncbi.nlm.nih.gov/gene/?term=STM14_RS01430
Chromosome	STM14_RS01435	with_protein	operon_0132	201521	202057	537	+	STM14_0202	hpt	hypoxanthine phosphoribosyltransferase	178	catalyzes the formation of inosine monophosphate from hypoxanthine and 5-phospho-alpha-D-ribose 1-diphosphate	gene	gene173	NC_016856.1|gene173|STM14_RS01435	WP_000683342.1	http://www.ncbi.nlm.nih.gov/gene/?term=STM14_RS01435
Chromosome	STM14_RS01440	with_protein	operon_0133	202115	202777	663	-	STM14_0203	yadF; can	carbonic anhydrase	220	catalyzes the interconversion of bicarbonate and carbon dioxide	gene	gene174	NC_016856.1|gene174|STM14_RS01440	WP_000651591.1	http://www.ncbi.nlm.nih.gov/gene/?term=STM14_RS01440
Chromosome	STM14_RS01445	with_protein	operon_0134	202886	203812	927	+	STM14_0204	yadG	multidrug ABC transporter ATP-binding protein	308		gene	gene175	NC_016856.1|gene175|STM14_RS01445	WP_000150619.1	http://www.ncbi.nlm.nih.gov/gene/?term=STM14_RS01445
Chromosome	STM14_RS01450	with_protein	operon_0134	203809	204579	771	+	STM14_0205	yadH	membrane protein	256		gene	gene176	NC_016856.1|gene176|STM14_RS01450	WP_000983414.1	http://www.ncbi.nlm.nih.gov/gene/?term=STM14_RS01450
Chromosome	STM14_RS01455	with_protein	operon_0135	204696	205775	1080	-	STM14_0206	stiH	fimbrial protein	359		gene	gene177	NC_016856.1|gene177|STM14_RS01455	WP_000794043.1	http://www.ncbi.nlm.nih.gov/gene/?term=STM14_RS01455
Chromosome	STM14_RS01460	with_protein	operon_0135	205784	208330	2547	-	STM14_0207	stiC	fimbrial outer membrane usher protein StiC	848		gene	gene178	NC_016856.1|gene178|STM14_RS01460	WP_001231776.1	http://www.ncbi.nlm.nih.gov/gene/?term=STM14_RS01460
Chromosome	STM14_RS01465	with_protein	operon_0135	208357	209040	684	-	STM14_0208	stiB	fimbrial assembly chaperone	227	binds with fimbrial subunit LpfA	gene	gene179	NC_016856.1|gene179|STM14_RS01465	WP_001086408.1	http://www.ncbi.nlm.nih.gov/gene/?term=STM14_RS01465
Chromosome	STM14_RS01470	with_protein	operon_0135	209088	209627	540	-	STM14_0209	stiA	fimbrial protein StiA	179		gene	gene180	NC_016856.1|gene180|STM14_RS01470	WP_000777532.1	http://www.ncbi.nlm.nih.gov/gene/?term=STM14_RS01470
Chromosome								STM14_0210
Chromosome	STM14_RS01475	with_protein	operon_0136	209997	210437	441	+	STM14_0211	yadI	PTS sugar transporter subunit IIA	146		gene	gene181	NC_016856.1|gene181|STM14_RS01475	WP_000901960.1	http://www.ncbi.nlm.nih.gov/gene/?term=STM14_RS01475
Chromosome	STM14_RS01480	with_protein	operon_0136	210499	211728	1230	+	STM14_0212	yadE	hypothetical protein	409		gene	gene182	NC_016856.1|gene182|STM14_RS01480	WP_000245304.1	http://www.ncbi.nlm.nih.gov/gene/?term=STM14_RS01480
Chromosome	STM14_RS01485	with_protein	operon_0137	211735	212115	381	-	STM14_0213	panD	aspartate 1-decarboxylase	126		gene	gene183	NC_016856.1|gene183|STM14_RS01485	WP_000621526.1	http://www.ncbi.nlm.nih.gov/gene/?term=STM14_RS01485
Chromosome	STM14_RS01490	with_protein	operon_0137	212210	213064	855	-	STM14_0214	panC	pantothenate synthetase	284	catalyzes the formation of (R)-pantothenate from pantoate and beta-alanine	gene	gene184	NC_016856.1|gene184|STM14_RS01490|panC	WP_000905344.1	http://www.ncbi.nlm.nih.gov/gene/?term=STM14_RS01490
Chromosome								STM14_0215
Chromosome	STM14_RS01495	with_protein	operon_0137	213190	213981	792	-	STM14_0216	panB	3-methyl-2-oxobutanoate hydroxymethyltransferase	263	catalyzes the formation of tetrahydrofolate and 2-dehydropantoate from 5%2C10-methylenetetrahydrofolate and 3-methyl-2-oxobutanoate	gene	gene185	NC_016856.1|gene185|STM14_RS01495|panB	WP_000805487.1	http://www.ncbi.nlm.nih.gov/gene/?term=STM14_RS01495
Chromosome	STM14_RS01500	with_protein	operon_0137	214102	214581	480	-	STM14_0217	folK	2-amino-4-hydroxy-6-hydroxymethyldihydropteridine pyrophosphokinase	159	catalyzes the formation of 2-amino-4-hydroxy-6-hydroxymethyl-7%2C8-dihydropteridine diphosphate from 2-amino-4-hydroxy-6-hydroxymethyl-7%2C8-dihydropteridine and ATP	gene	gene186	NC_016856.1|gene186|STM14_RS01500	WP_000150773.1	http://www.ncbi.nlm.nih.gov/gene/?term=STM14_RS01500
Chromosome	STM14_RS01505	with_protein	operon_0137	214578	215996	1398	-	STM14_0218	pcnB	poly(A) polymerase I	465	Polymerase that creates the 3' poly(A) tail found in some mRNA's	gene	gene187	NC_016856.1|gene187|STM14_RS01505|pcnB	WP_203422695.1	http://www.ncbi.nlm.nih.gov/gene/?term=STM14_RS01505
Chromosome	STM14_RS01510	with_protein	operon_0137	216137	217033	897	-	STM14_0219	yadB; gluQRS	glutamyl-Q tRNA(Asp) ligase	298	this tRNA synthetase lacks the tRNA anticodon interaction domain%3B instead this enzyme modifies tRNA(Asp) with glutamate by esterifying glutamate to the 2-amino-5-(4%2C5-dihydroxy-2-cyclopenten-1-yl) moiety of queosine generating a modified nucleoside at the first anticodon position of tRNAAsp%3B the modified tRNA does not bind elongation factor Tu	gene	gene188	NC_016856.1|gene188|STM14_RS01510	WP_000132295.1	http://www.ncbi.nlm.nih.gov/gene/?term=STM14_RS01510
Chromosome	STM14_RS01515	with_protein	operon_0137	217102	217557	456	-	STM14_0220	dksA	RNA polymerase-binding transcription factor DksA	151		gene	gene189	NC_016856.1|gene189|STM14_RS01515|dksA	WP_001155232.1	http://www.ncbi.nlm.nih.gov/gene/?term=STM14_RS01515
Chromosome	STM14_RS01520	with_protein	operon_0138	217734	218438	705	-	STM14_0221	sfsA	sugar fermentation stimulation protein A	234		gene	gene190	NC_016856.1|gene190|STM14_RS01520	WP_000899412.1	http://www.ncbi.nlm.nih.gov/gene/?term=STM14_RS01520
Chromosome	STM14_RS01525	with_protein	operon_0138	218455	218985	531	-	STM14_0222	ligT; thpR	2'-5' RNA ligase	176	catalyzes the ligation and cleavage of of 2'-5' linkages in RNA	gene	gene191	NC_016856.1|gene191|STM14_RS01525	WP_001294178.1	http://www.ncbi.nlm.nih.gov/gene/?term=STM14_RS01525
Chromosome	STM14_RS01530	with_protein	operon_0139	219058	221487	2430	+	STM14_0223	hrpB	ATP-dependent RNA helicase HrpB	809	similar in sequence to the ATP-dependent RNA helicase HrpA	gene	gene192	NC_016856.1|gene192|STM14_RS01530	WP_001738008.1	http://www.ncbi.nlm.nih.gov/gene/?term=STM14_RS01530
Chromosome								STM14_0224
Chromosome								STM14_0225
Chromosome	STM14_RS01535	with_protein	operon_0139	221628	224150	2523	+	STM14_0226	mrcB	bifunctional glycosyl transferase/transpeptidase	840	penicillin-binding protein 1b%3B contains transglycosylase and transpeptidase activity%3B major enzyme for peptidoglycan biosynthesis in Escherichia coli%3B transmembrane protein%3B forms dimers%3B three variants%2C one of which may be a degradation product%2C while the other appears to result from an alternative initiation site%2C are found within the cell	gene	gene193	NC_016856.1|gene193|STM14_RS01535|mrcB	WP_000918127.1	http://www.ncbi.nlm.nih.gov/gene/?term=STM14_RS01535
Chromosome								STM14_0227
Chromosome	STM14_RS01540	with_protein	operon_0140	224443	226632	2190	+	STM14_0228	fhuA	ferrichrome outer membrane transporter	729	involved with the transport of ferrichrome across the outer membrane%3B binds the ferrichrome-iron ligand and interacts with the TonB protein	gene	gene194	NC_016856.1|gene194|STM14_RS01540	WP_000113220.1	http://www.ncbi.nlm.nih.gov/gene/?term=STM14_RS01540
Chromosome	STM14_RS01545	with_protein	operon_0140	226681	227478	798	+	STM14_0229	fhuC	iron-hydroxamate transporter ATP-binding protein	265	part of the FhuBCD ATP-dependent iron (III) hydroxamate transporter	gene	gene195	NC_016856.1|gene195|STM14_RS01545	WP_001157204.1	http://www.ncbi.nlm.nih.gov/gene/?term=STM14_RS01545
Chromosome	STM14_RS01550	with_protein	operon_0140	227478	228368	891	+	STM14_0230	fhuD	iron-hydroxamate transporter substrate-binding subunit	296	Part of the FhuBCD ATP-dependent iron (III) hydroxamate transporter%3B binds to all hydroxamate siderophores	gene	gene196	NC_016856.1|gene196|STM14_RS01550	WP_001205357.1	http://www.ncbi.nlm.nih.gov/gene/?term=STM14_RS01550
Chromosome	STM14_RS01555	with_protein	operon_0140	228365	230422	2040	+	STM14_0231	fhuB	iron-hydroxamate transporter permease subunit	679		gene	gene197	NC_016856.1|gene197|STM14_RS01555	WP_023139178.1	http://www.ncbi.nlm.nih.gov/gene/?term=STM14_RS01555
Chromosome				230459	230665	207		STM14_0232
Chromosome								STM14_0233
Chromosome	STM14_RS01560	with_protein	operon_0141	231361	231921	561	+	STM14_0234	stfA	fimbrial protein	186		gene	gene198	NC_016856.1|gene198|STM14_RS01560	WP_001090554.1	http://www.ncbi.nlm.nih.gov/gene/?term=STM14_RS01560
Chromosome	STM14_RS01565	with_protein	operon_0141	232007	234664	2658	+	STM14_0235	stfC	fimbrial protein SteB	885		gene	gene199	NC_016856.1|gene199|STM14_RS01565	WP_000951687.1	http://www.ncbi.nlm.nih.gov/gene/?term=STM14_RS01565
Chromosome	STM14_RS01570	with_protein	operon_0141	234682	235434	753	+	STM14_0236	stfD	fimbrial protein StfD	250		gene	gene200	NC_016856.1|gene200|STM14_RS01570	WP_000987334.1	http://www.ncbi.nlm.nih.gov/gene/?term=STM14_RS01570
Chromosome	STM14_RS01575	with_protein	operon_0141	235453	235965	513	+	STM14_0237	stfE	hypothetical protein	170		gene	gene201	NC_016856.1|gene201|STM14_RS01575	WP_001250313.1	http://www.ncbi.nlm.nih.gov/gene/?term=STM14_RS01575
Chromosome	STM14_RS01580	with_protein	operon_0141	235962	236438	477	+	STM14_0238	stfF	fimbrial protein SteE	158		gene	gene202	NC_016856.1|gene202|STM14_RS01580	WP_000725075.1	http://www.ncbi.nlm.nih.gov/gene/?term=STM14_RS01580
Chromosome	STM14_RS01585	with_protein	operon_0141	236438	236968	531	+	STM14_0239	stfG	fimbrial protein	176		gene	gene203	NC_016856.1|gene203|STM14_RS01585	WP_001129320.1	http://www.ncbi.nlm.nih.gov/gene/?term=STM14_RS01585
Chromosome	STM14_RS01590	with_protein	operon_0141	236968	237807	840	+	STM14_0240	stfH	outer membrane protein	279		gene	gene204	NC_016856.1|gene204|STM14_RS01590	WP_000691870.1	http://www.ncbi.nlm.nih.gov/gene/?term=STM14_RS01590
Chromosome	STM14_RS01595	with_protein	operon_0142	237915	239195	1281	-	STM14_0241	hemL	glutamate-1-semialdehyde 2%2C1-aminomutase	426	Converts (S)-4-amino-5-oxopentanoate to 5-aminolevulinate during the porphyrin biosynthesis pathway	gene	gene205	NC_016856.1|gene205|STM14_RS01595	WP_000045268.1	http://www.ncbi.nlm.nih.gov/gene/?term=STM14_RS01595
Chromosome				239222	239365	144		STM14_0242
Chromosome	STM14_RS01600	with_protein	operon_0143	239365	240786	1422	+	STM14_0243	yadQ; clcA	H+/Cl- exchange transporter ClcA	473		gene	gene206	NC_016856.1|gene206|STM14_RS01600	WP_000845425.1	http://www.ncbi.nlm.nih.gov/gene/?term=STM14_RS01600
Chromosome	STM14_RS01605	with_protein	operon_0143	240868	241212	345	+	STM14_0244	yadR; erpA	iron-sulfur cluster insertion protein ErpA	114	essential respiratory protein A%3B may be involved in the transfer of iron-sulfur clusters%3B essential for growth using oxygen or alternate electron acceptors	gene	gene207	NC_016856.1|gene207|STM14_RS01605	WP_001278668.1	http://www.ncbi.nlm.nih.gov/gene/?term=STM14_RS01605
Chromosome	STM14_RS01610	with_protein	operon_0144	241313	241936	624	-	STM14_0245	yadS	hypothetical protein	207		gene	gene208	NC_016856.1|gene208|STM14_RS01610	WP_000964234.1	http://www.ncbi.nlm.nih.gov/gene/?term=STM14_RS01610
Chromosome	STM14_RS01615	with_protein	operon_0144	241973	242773	801	-	STM14_0246	btuF	vitamin B12-binding protein	266	solute binding component of the vitamin B12 transport system BtuCDF	gene	gene209	NC_016856.1|gene209|STM14_RS01615	WP_001118843.1	http://www.ncbi.nlm.nih.gov/gene/?term=STM14_RS01615
Chromosome	STM14_RS01620	with_protein	operon_0144	242766	243464	699	-	STM14_0247	pfs; mtnN	5'-methylthioadenosine/S-adenosylhomocysteine nucleosidase	232	enables the cleavage of the glycosidic bond in both 5'-methylthioadenosine and S-adenosylhomocysteine	gene	gene210	NC_016856.1|gene210|STM14_RS01620	WP_000689821.1	http://www.ncbi.nlm.nih.gov/gene/?term=STM14_RS01620
Chromosome	STM14_RS01625	with_protein	operon_0145	243549	245066	1518	+	STM14_0248	dgt	deoxyguanosinetriphosphate triphosphohydrolase	505		gene	gene211	NC_016856.1|gene211|STM14_RS01625	WP_000146443.1	http://www.ncbi.nlm.nih.gov/gene/?term=STM14_RS01625
Chromosome	STM14_RS01630	with_protein	operon_0145	245196	246623	1428	+	STM14_0249	htrA; degP	periplasmic serine endoprotease DegP	475	protease Do%3B required at high temperature%3B degrades damaged proteins	gene	gene212	NC_016856.1|gene212|STM14_RS01630	WP_000753958.1	http://www.ncbi.nlm.nih.gov/gene/?term=STM14_RS01630
Chromosome	STM14_RS01635	with_protein	operon_0146	246776	247933	1158	+	STM14_0250	cdaR	CdaR family transcriptional regulator	385	regulates the expression of the operons for the enzymes involved in galactarate%2C glucarate and glycerate utilization	gene	gene213	NC_016856.1|gene213|STM14_RS01635	WP_000929420.1	http://www.ncbi.nlm.nih.gov/gene/?term=STM14_RS01635
Chromosome	STM14_RS01640	with_protein	operon_0147	248022	248408	387	-	STM14_0251	yaeH	hypothetical protein	128		gene	gene214	NC_016856.1|gene214|STM14_RS01640	WP_000272193.1	http://www.ncbi.nlm.nih.gov/gene/?term=STM14_RS01640
Chromosome	STM14_RS01645	without_protein	operon_0148	248655	249957	1303	+	STM14_0252		MFS transporter			gene	gene215	NC_016856.1|gene215|STM14_RS01645		http://www.ncbi.nlm.nih.gov/gene/?term=STM14_RS01645
Chromosome	STM14_RS01650	with_protein	operon_0149	249994	250818	825	-	STM14_0253	dapD	2%2C3%2C4%2C5-tetrahydropyridine-2%2C6-carboxylate N-succinyltransferase	274	catalyzes the formation of N-succinyl-2-amino-6-ketopimelate from succinyl-CoA and tetrahydrodipicolinate in the lysine biosynthetic pathway	gene	gene216	NC_016856.1|gene216|STM14_RS01650|dapD	WP_001186675.1	http://www.ncbi.nlm.nih.gov/gene/?term=STM14_RS01650
Chromosome	STM14_RS01655	with_protein	operon_0149	250848	253520	2673	-	STM14_0254	glnD	uridylyltransferase	890	catalyzes the uridylylation or deuridylylation of the PII nitrogen regulatory protein	gene	gene217	NC_016856.1|gene217|STM14_RS01655	WP_001094519.1	http://www.ncbi.nlm.nih.gov/gene/?term=STM14_RS01655
Chromosome	STM14_RS01660	with_protein	operon_0150	253757	254551	795	-	STM14_0255	map	methionine aminopeptidase	264	catalyzes the removal of N-terminal amino acids from peptides and arylamides%3B generally Co(II) however activity has been shown for some methionine aminopeptidases with Zn%2C Fe%2C or Mn	gene	gene218	NC_016856.1|gene218|STM14_RS01660	WP_001018214.1	http://www.ncbi.nlm.nih.gov/gene/?term=STM14_RS01660
Chromosome								STM14_0256
Chromosome	STM14_RS01665	with_protein	operon_0151	255002	255727	726	+	STM14_0257	rpsB	30S ribosomal protein S2	241		gene	gene219	NC_016856.1|gene219|STM14_RS01665	WP_000246886.1	http://www.ncbi.nlm.nih.gov/gene/?term=STM14_RS01665
Chromosome	STM14_RS01670	with_protein	operon_0152	255985	256836	852	+	STM14_0258	tsf	elongation factor Ts	283	EF-Ts%3B functions during elongation stage of protein translation%3B forms a dimer%3B associates with EF-Tu-GDP complex and promotes exchange of GDP to GTP resulting in regeneration of the active form of EF-Tu	gene	gene220	NC_016856.1|gene220|STM14_RS01670|tsf	WP_000808106.1	http://www.ncbi.nlm.nih.gov/gene/?term=STM14_RS01670
Chromosome	STM14_RS01675	with_protein	operon_0152	256981	257706	726	+	STM14_0259	pyrH	uridylate kinase	241		gene	gene221	NC_016856.1|gene221|STM14_RS01675	WP_000224567.1	http://www.ncbi.nlm.nih.gov/gene/?term=STM14_RS01675
Chromosome	STM14_RS01680	with_protein	operon_0152	257853	258410	558	+	STM14_0260	frr	ribosome-recycling factor	185	Rrf%3B Frr%3B ribosome-recycling factor%3B release factor 4%3B RF4%3B recycles ribosomes upon translation termination along with release factor RF-3 and elongation factor EF-G%3B A GTPase-dependent process results in release of 50S from 70S%3B inhibited by release factor RF-1%3B essential for viability%3B structurally similar to tRNAs	gene	gene222	NC_016856.1|gene222|STM14_RS01680|frr	WP_000622423.1	http://www.ncbi.nlm.nih.gov/gene/?term=STM14_RS01680
Chromosome	STM14_RS01685	with_protein	operon_0152	258551	259747	1197	+	STM14_0261	dxr; ispC	1-deoxy-D-xylulose 5-phosphate reductoisomerase	398	catalyzes the formation of 2-C-methyl-D-erythritol 4-phosphate from 1-deoxy-D-xylulose-5-phosphate	gene	gene223	NC_016856.1|gene223|STM14_RS01685	WP_000811905.1	http://www.ncbi.nlm.nih.gov/gene/?term=STM14_RS01685
Chromosome								STM14_0262
Chromosome	STM14_RS01690	with_protein	operon_0153	260060	260818	759	+	STM14_0263	uppS; ispU	ditrans%2Cpolycis-undecaprenyl-diphosphate synthase ((2E%2C6E)-farnesyl-diphosphate specific)	252	catalyzes the formation of undecaprenyl pyrophosphate from isopentenyl pyrophosphate	gene	gene224	NC_016856.1|gene224|STM14_RS01690	WP_000947413.1	http://www.ncbi.nlm.nih.gov/gene/?term=STM14_RS01690
Chromosome	STM14_RS01695	with_protein	operon_0153	260831	261688	858	+	STM14_0264	cdsA	phosphatidate cytidylyltransferase	285	catalyzes the synthesis of CDP-diglyceride from CTP and phosphatidate	gene	gene225	NC_016856.1|gene225|STM14_RS01695|cdsA	WP_000922422.1	http://www.ncbi.nlm.nih.gov/gene/?term=STM14_RS01695
Chromosome	STM14_RS01700	with_protein	operon_0153	261700	263052	1353	+	STM14_0265	yaeL; rseP	zinc metallopeptidase RseP	450	catalyzes the cleavage of RseA which activates the sigmaE-mediated stress response	gene	gene226	NC_016856.1|gene226|STM14_RS01700	WP_000949017.1	http://www.ncbi.nlm.nih.gov/gene/?term=STM14_RS01700
Chromosome	STM14_RS01705	with_protein	operon_0153	263084	265498	2415	+	STM14_0266	yaeT; bamA	outer membrane protein assembly factor BamA	804	part of a complex with YfgL%2C YfiO%2C and NlpB involved in outer membrane protein biosynthesis%3B involved in the assembly of outer membrane proteins	gene	gene227	NC_016856.1|gene227|STM14_RS01705	WP_001240935.1	http://www.ncbi.nlm.nih.gov/gene/?term=STM14_RS01705
Chromosome	STM14_RS01710	with_protein	operon_0153	265621	266106	486	+	STM14_0267	hlpA; skp	chaperone protein Skp	161		gene	gene228	NC_016856.1|gene228|STM14_RS01710	WP_000758966.1	http://www.ncbi.nlm.nih.gov/gene/?term=STM14_RS01710
Chromosome	STM14_RS01715	with_protein	operon_0153	266110	267135	1026	+	STM14_0268	lpxD	UDP-3-O-(3-hydroxymyristoyl)glucosamine N-acyltransferase	341	adds the O-linked and N-linked 3(R)-hydroxy fatty acids to the glucosamine disaccharide during lipid A biosynthesis	gene	gene229	NC_016856.1|gene229|STM14_RS01715|lpxD	WP_001139265.1	http://www.ncbi.nlm.nih.gov/gene/?term=STM14_RS01715
Chromosome	STM14_RS01720	with_protein	operon_0153	267241	267696	456	+	STM14_0269	fabZ	3-hydroxyacyl-ACP dehydratase	151		gene	gene230	NC_016856.1|gene230|STM14_RS01720	WP_000210741.1	http://www.ncbi.nlm.nih.gov/gene/?term=STM14_RS01720
Chromosome	STM14_RS01725	with_protein	operon_0153	267700	268488	789	+	STM14_0270	lpxA	acyl-ACP-UDP-N-acetylglucosamine O-acyltransferase	262	catalyzes the addition of (R)-3-hydroxytetradecanoyl to the glucosamine disaccharide in lipid A biosynthesis	gene	gene231	NC_016856.1|gene231|STM14_RS01725	WP_000565950.1	http://www.ncbi.nlm.nih.gov/gene/?term=STM14_RS01725
Chromosome	STM14_RS01730	with_protein	operon_0153	268488	269636	1149	+	STM14_0271	lpxB	lipid-A-disaccharide synthase	382	catalyzes the formation of lipid A disaccharide from UDP-2%2C3-diacylglucosamine and 2%2C3-diacylglucosamine-1-phosphate%2C lipid A disaccharide is a precursor of lipid A that anchors LPS to the OM	gene	gene232	NC_016856.1|gene232|STM14_RS01730|lpxB	WP_000741212.1	http://www.ncbi.nlm.nih.gov/gene/?term=STM14_RS01730
Chromosome	STM14_RS01735	with_protein	operon_0153	269633	270229	597	+	STM14_0272	rnhB	ribonuclease HII	198	RNH2%3B RNase HII%3B binds manganese%3B endonuclease which specifically degrades the RNA of RNA-DNA hybrids	gene	gene233	NC_016856.1|gene233|STM14_RS01735|rnhB	WP_000569412.1	http://www.ncbi.nlm.nih.gov/gene/?term=STM14_RS01735
Chromosome	STM14_RS01740	with_protein	operon_0153	270253	273735	3483	+	STM14_0273	dnaE	DNA polymerase III subunit alpha	1160	catalyzes DNA-template-directed extension of the 3'- end of a DNA strand by one nucleotide at a time%3B main replicative polymerase	gene	gene234	NC_016856.1|gene234|STM14_RS01740|dnaE	WP_001294826.1	http://www.ncbi.nlm.nih.gov/gene/?term=STM14_RS01740
Chromosome	STM14_RS01745	with_protein	operon_0153	273748	274707	960	+	STM14_0274	accA	acetyl-CoA carboxylase carboxyltransferase subunit alpha	319	catalyzes the carboxylation of acetyl-CoA to malonyl-CoA%3B forms a tetramer composed of two alpha (AccA) and two beta (AccD) subunits%3B one of the two catalytic subunits that can form the acetyl CoA carboxylase enzyme together with a carrier protein	gene	gene235	NC_016856.1|gene235|STM14_RS01745	WP_000055753.1	http://www.ncbi.nlm.nih.gov/gene/?term=STM14_RS01745
Chromosome	STM14_RS01750	with_protein	operon_0154	274887	276650	1764	+	STM14_0275		chitinase	587		gene	gene236	NC_016856.1|gene236|STM14_RS01750	WP_000524168.1	http://www.ncbi.nlm.nih.gov/gene/?term=STM14_RS01750
Chromosome	STM14_RS01755	with_protein	operon_0154	276726	278867	2142	+	STM14_0276	ldcC	lysine decarboxylase CadA	713	constitutive%3B catalyzes the formation of cadaverine from lysine	gene	gene237	NC_016856.1|gene237|STM14_RS01755	WP_001021054.1	http://www.ncbi.nlm.nih.gov/gene/?term=STM14_RS01755
Chromosome	STM14_RS01760	with_protein	operon_0154	278923	279312	390	+	STM14_0277	yaeR	lyase	129		gene	gene238	NC_016856.1|gene238|STM14_RS01760	WP_000901088.1	http://www.ncbi.nlm.nih.gov/gene/?term=STM14_RS01760
Chromosome	STM14_RS01765	with_protein	operon_0154	279375	280667	1293	+	STM14_0278	tilS	tRNA(Ile)-lysidine synthase	430	Ligates lysine onto the cytidine present at position 34 of the AUA codon-specific tRNA(Ile) that contains the anticodon CAU%3B ATP-dependent%3B responsible for modifying the wobble-base of the CAU anticodon of tRNAIle such that it exhibits proper recognition of the AUA codon rather than the AUG codon and is in turn properly recognized by isoleucyl-tRNA synthetase	gene	gene239	NC_016856.1|gene239|STM14_RS01765|tilS	WP_000210056.1	http://www.ncbi.nlm.nih.gov/gene/?term=STM14_RS01765
Chromosome	STM14_RS01770	with_protein	operon_0155	280751	281011	261	-	STM14_0279	rof	Rho-binding antiterminator	86	Suppresses temperature-sensitive mutations in essential genes by modulating rho-dependent transcription termination	gene	gene240	NC_016856.1|gene240|STM14_RS01770	WP_000062330.1	http://www.ncbi.nlm.nih.gov/gene/?term=STM14_RS01770
Chromosome	STM14_RS01775	with_protein	operon_0155	280998	281198	201	-	STM14_0280	yaeP	hypothetical protein	66		gene	gene241	NC_016856.1|gene241|STM14_RS01775	WP_001518678.1	http://www.ncbi.nlm.nih.gov/gene/?term=STM14_RS01775
Chromosome	STM14_RS01780	with_protein	operon_0156	281396	281941	546	+	STM14_0281	yaeQ	hypothetical protein	181		gene	gene242	NC_016856.1|gene242|STM14_RS01780	WP_001185319.1	http://www.ncbi.nlm.nih.gov/gene/?term=STM14_RS01780
Chromosome	STM14_RS01785	with_protein	operon_0156	281938	282360	423	+	STM14_0282	yaeJ; arfB	hypothetical protein	140		gene	gene243	NC_016856.1|gene243|STM14_RS01785	WP_000560527.1	http://www.ncbi.nlm.nih.gov/gene/?term=STM14_RS01785
Chromosome	STM14_RS01790	with_protein	operon_0156	282392	283093	702	+	STM14_0283	cutF; nlpE	lipoprotein involved with copper homeostasis and adhesion	233		gene	gene244	NC_016856.1|gene244|STM14_RS01790	WP_000252573.1	http://www.ncbi.nlm.nih.gov/gene/?term=STM14_RS01790
Chromosome	STM14_RS01795	with_protein	operon_0157	283167	284885	1719	-	STM14_0284	proS	proline--tRNA ligase	572	catalyzes the formation of prolyl-tRNA(Pro) from proline and tRNA(Pro)	gene	gene245	NC_016856.1|gene245|STM14_RS01795	WP_001260683.1	http://www.ncbi.nlm.nih.gov/gene/?term=STM14_RS01795
Chromosome	STM14_RS01800	with_protein	operon_0157	284996	285703	708	-	STM14_0285	yaeB; tsaA	tRNA-Thr(GGU) m(6)t(6)A37 methyltransferase TsaA	235		gene	gene246	NC_016856.1|gene246|STM14_RS01800	WP_000093986.1	http://www.ncbi.nlm.nih.gov/gene/?term=STM14_RS01800
Chromosome	STM14_RS01805	with_protein	operon_0157	285700	286104	405	-	STM14_0286	rcsF	RcsF protein	134		gene	gene247	NC_016856.1|gene247|STM14_RS01805|rcsF	WP_001202315.1	http://www.ncbi.nlm.nih.gov/gene/?term=STM14_RS01805
Chromosome	STM14_RS01810	with_protein	operon_0157	286223	287038	816	-	STM14_0287	metQ	D-methionine-binding lipoprotein MetQ	271		gene	gene248	NC_016856.1|gene248|STM14_RS01810|metQ	WP_000874215.1	http://www.ncbi.nlm.nih.gov/gene/?term=STM14_RS01810
Chromosome	STM14_RS01815	with_protein	operon_0157	287077	287730	654	-	STM14_0288	yaeE	methionine ABC transporter permease	217	part of the MetNIQ methionine uptake system	gene	gene249	NC_016856.1|gene249|STM14_RS01815	WP_001287487.1	http://www.ncbi.nlm.nih.gov/gene/?term=STM14_RS01815
Chromosome	STM14_RS01820	with_protein	operon_0157	287723	288754	1032	-	STM14_0289	metN	methionine import ATP-binding protein MetN 1	343	part of the metNIQ transport system for methionine	gene	gene250	NC_016856.1|gene250|STM14_RS01820|metN	WP_000594021.1	http://www.ncbi.nlm.nih.gov/gene/?term=STM14_RS01820
Chromosome	STM14_RS01825	with_protein	operon_0158	288944	289510	567	+	STM14_0290	yaeD; gmhB	D-glycero-beta-D-manno-heptose-1%2C7-bisphosphate 7-phosphatase	188	Converts the D-glycero-beta-D-manno-heptose 1%2C7-bisphosphate intermediate into D-glycero-beta-D-manno-heptose 1-phosphate	gene	gene251	NC_016856.1|gene251|STM14_RS01825	WP_001051726.1	http://www.ncbi.nlm.nih.gov/gene/?term=STM14_RS01825
Chromosome				289581	289703	123		STM14_0291
Chromosome	STM14_RS01835		operon_0159	291490	291566	77	+	STM14_0294	ileV	tRNA-Ile			tRNA	gene253	NC_016856.1|gene253|STM14_RS01835		http://www.ncbi.nlm.nih.gov/gene/?term=STM14_RS01835
Chromosome	STM14_RS01845		operon_0160	291925	295036	3112	+	STM14_0297	rrlH	23S ribosomal RNA			rRNA	gene255	NC_016856.1|gene255|STM14_RS01845		http://www.ncbi.nlm.nih.gov/gene/?term=STM14_RS01845
Chromosome	STM14_RS01855		operon_0162	295528	295604	77	+	STM14_0299	aspU	tRNA-Asp			tRNA	gene257	NC_016856.1|gene257|STM14_RS01855		http://www.ncbi.nlm.nih.gov/gene/?term=STM14_RS01855
Chromosome	STM14_RS01860	with_protein	operon_0163	295769	296572	804	+	STM14_0300	dkgB	2%2C5-diketo-D-gluconic acid reductase	267	catalyzes the reduction of 2%2C5-diketo-D-gluconic acid to 2-keto-L-gulonic acid	gene	gene258	NC_016856.1|gene258|STM14_RS01860|dkgB	WP_000154871.1	http://www.ncbi.nlm.nih.gov/gene/?term=STM14_RS01860
Chromosome	STM14_RS01865	with_protein	operon_0164	296593	297507	915	-	STM14_0301	yafC	LysR family transcriptional regulator	304		gene	gene259	NC_016856.1|gene259|STM14_RS01865	WP_000648534.1	http://www.ncbi.nlm.nih.gov/gene/?term=STM14_RS01865
Chromosome	STM14_RS01870	with_protein	operon_0165	297612	298787	1176	+	STM14_0302		sugar MFS transporter	391		gene	gene260	NC_016856.1|gene260|STM14_RS01870	WP_001127538.1	http://www.ncbi.nlm.nih.gov/gene/?term=STM14_RS01870
Chromosome	STM14_RS01875	with_protein	operon_0165	298919	299719	801	+	STM14_0303	yafD	hypothetical protein	266		gene	gene261	NC_016856.1|gene261|STM14_RS01875	WP_001230968.1	http://www.ncbi.nlm.nih.gov/gene/?term=STM14_RS01875
Chromosome	STM14_RS01880	with_protein	operon_0165	299797	300567	771	+	STM14_0304	yafE	methyltransferase	256		gene	gene262	NC_016856.1|gene262|STM14_RS01880	WP_000207224.1	http://www.ncbi.nlm.nih.gov/gene/?term=STM14_RS01880
Chromosome	STM14_RS01885	with_protein	operon_0166	300623	301990	1368	-	STM14_0305	dniR; mltD	murein transglycosylase	455	catalyzes the cleavage of the beta-1%2C4-glycosidic bond between N-acetylmuramic acid and N-acetylglucosamine residues%3B may play a role in recycling muropeptides during cell division and/or cell elongation%3B in Helicobacter pylori MltD is a endolytic transglycosylase involved mainly in the rearrangement of the peptidoglycan layer of the bacterial cell wall	gene	gene263	NC_016856.1|gene263|STM14_RS01885|mltD	WP_000644706.1	http://www.ncbi.nlm.nih.gov/gene/?term=STM14_RS01885
Chromosome	STM14_RS01890	with_protein	operon_0166	302062	302817	756	-	STM14_0306	gloB	hydroxyacylglutathione hydrolase	251	catalyzes the hydrolysis of S-D-lactoylglutathione to D-lactic acid and reduced glutathione%3B plays an important role in cellular detoxification using glutathione	gene	gene264	NC_016856.1|gene264|STM14_RS01890	WP_001052775.1	http://www.ncbi.nlm.nih.gov/gene/?term=STM14_RS01890
Chromosome	STM14_RS01895	with_protein	operon_0167	302852	303574	723	+	STM14_0307	yafS	hypothetical protein	240		gene	gene265	NC_016856.1|gene265|STM14_RS01895	WP_000801238.1	http://www.ncbi.nlm.nih.gov/gene/?term=STM14_RS01895
Chromosome	STM14_RS01900	with_protein	operon_0168	303571	304038	468	-	STM14_0308	rnhA	ribonuclease HI	155		gene	gene266	NC_016856.1|gene266|STM14_RS01900	WP_000917872.1	http://www.ncbi.nlm.nih.gov/gene/?term=STM14_RS01900
Chromosome	STM14_RS01905	with_protein	operon_0169	304093	304833	732	+	STM14_0309	dnaQ	DNA polymerase III subunit epsilon	243	3'-5' exonuclease of DNA polymerase III	gene	gene267	NC_016856.1|gene267|STM14_RS01905	WP_001670675.1	http://www.ncbi.nlm.nih.gov/gene/?term=STM14_RS01905
Chromosome								STM14_0310
Chromosome	STM14_RS01910		operon_0169	304967	305043	77	+	STM14_0311	aspV	tRNA-Asp			tRNA	gene268	NC_016856.1|gene268|STM14_RS01910		http://www.ncbi.nlm.nih.gov/gene/?term=STM14_RS01910
Chromosome								STM14_0312
Chromosome	STM14_RS01915	with_protein	operon_0170	305365	306420	1056	-	STM14_0313		hypothetical protein	351		gene	gene269	NC_016856.1|gene269|STM14_RS01915	WP_000367626.1	http://www.ncbi.nlm.nih.gov/gene/?term=STM14_RS01915
Chromosome	STM14_RS01920	with_protein	operon_0170	306431	307426	996	-	STM14_0314	tssG	hypothetical protein	331		gene	gene270	NC_016856.1|gene270|STM14_RS01920	WP_000145244.1	http://www.ncbi.nlm.nih.gov/gene/?term=STM14_RS01920
Chromosome	STM14_RS01925	with_protein	operon_0170	307423	309306	1884	-	STM14_0315	tssF	type VI secretion protein	627		gene	gene271	NC_016856.1|gene271|STM14_RS01925	WP_000371510.1	http://www.ncbi.nlm.nih.gov/gene/?term=STM14_RS01925
Chromosome	STM14_RS01930	with_protein	operon_0170	309322	309816	495	-	STM14_0316	tssE	hypothetical protein	164		gene	gene272	NC_016856.1|gene272|STM14_RS01930	WP_000108007.1	http://www.ncbi.nlm.nih.gov/gene/?term=STM14_RS01930
Chromosome	STM14_RS01935	with_protein	operon_0170	309813	310637	825	-	STM14_0317		hypothetical protein	274		gene	gene273	NC_016856.1|gene273|STM14_RS01935	WP_000750535.1	http://www.ncbi.nlm.nih.gov/gene/?term=STM14_RS01935
Chromosome	STM14_RS01940	with_protein	operon_0170	310624	311526	903	-	STM14_0318	tagK	hypothetical protein	300		gene	gene274	NC_016856.1|gene274|STM14_RS01940	WP_000806681.1	http://www.ncbi.nlm.nih.gov/gene/?term=STM14_RS01940
Chromosome	STM14_RS01950	with_protein	operon_0171	311894	314533	2640	+	STM14_0319	tssH	molecular chaperone	879		gene	gene276	NC_016856.1|gene276|STM14_RS01950	WP_000449778.1	http://www.ncbi.nlm.nih.gov/gene/?term=STM14_RS01950
Chromosome	STM14_RS01955	with_protein	operon_0171	314633	315175	543	+	STM14_0320	tssB	type VI secretion protein	180		gene	gene277	NC_016856.1|gene277|STM14_RS01955	WP_000996817.1	http://www.ncbi.nlm.nih.gov/gene/?term=STM14_RS01955
Chromosome	STM14_RS01960	with_protein	operon_0171	315199	316692	1494	+	STM14_0321	tssC	type VI secretion protein EvpB	497		gene	gene278	NC_016856.1|gene278|STM14_RS01960	WP_000013879.1	http://www.ncbi.nlm.nih.gov/gene/?term=STM14_RS01960
Chromosome				316755	316865	111		STM14_0322
Chromosome	STM14_RS01965	with_protein	operon_0172	316878	317324	333	+	STM14_0323		hypothetical protein	110		gene	gene279	NC_016856.1|gene279|STM14_RS01965	WP_014344502.1	http://www.ncbi.nlm.nih.gov/gene/?term=STM14_RS01965
Chromosome	STM14_RS01970	with_protein	operon_0173	317578	318063	486	+	STM14_0324		type VI secretion system effector	161		gene	gene280	NC_016856.1|gene280|STM14_RS01970	WP_000312802.1	http://www.ncbi.nlm.nih.gov/gene/?term=STM14_RS01970
Chromosome	STM14_RS01975	with_protein	operon_0174	318368	318853	486	+	STM14_0325		hypothetical protein	161		gene	gene281	NC_016856.1|gene281|STM14_RS01975	WP_001081550.1	http://www.ncbi.nlm.nih.gov/gene/?term=STM14_RS01975
Chromosome	STM14_RS01980	with_protein	operon_0174	318889	319221	384	+	STM14_0326		hypothetical protein	127		gene	gene282	NC_016856.1|gene282|STM14_RS01980	WP_000379146.1	http://www.ncbi.nlm.nih.gov/gene/?term=STM14_RS01980
Chromosome	STM14_RS01985	with_protein	operon_0174	319364	319849	486	+	STM14_0327		type VI secretion system effector	161		gene	gene283	NC_016856.1|gene283|STM14_RS01985	WP_000119443.1	http://www.ncbi.nlm.nih.gov/gene/?term=STM14_RS01985
Chromosome	STM14_RS01990	with_protein	operon_0174	319916	320452	537	+	STM14_0328	tssJ	hypothetical protein	178		gene	gene284	NC_016856.1|gene284|STM14_RS01990	WP_001007106.1	http://www.ncbi.nlm.nih.gov/gene/?term=STM14_RS01990
Chromosome	STM14_RS01995	with_protein	operon_0174	320456	321799	1344	+	STM14_0329	tssK	type VI secretion protein	447		gene	gene285	NC_016856.1|gene285|STM14_RS01995	WP_000118732.1	http://www.ncbi.nlm.nih.gov/gene/?term=STM14_RS01995
Chromosome	STM14_RS02000	with_protein	operon_0174	321796	323100	1305	+	STM14_0330	tssL	membrane protein	434		gene	gene286	NC_016856.1|gene286|STM14_RS02000	WP_000132483.1	http://www.ncbi.nlm.nih.gov/gene/?term=STM14_RS02000
Chromosome	STM14_RS02005	with_protein	operon_0174	323105	323878	774	+	STM14_0331		membrane protein	257		gene	gene287	NC_016856.1|gene287|STM14_RS02005	WP_000976553.1	http://www.ncbi.nlm.nih.gov/gene/?term=STM14_RS02005
Chromosome	STM14_RS02010	with_protein	operon_0175	324069	324512	432	+	STM14_0332		Shiga toxin A subunit	143		gene	gene288	NC_016856.1|gene288|STM14_RS02010	WP_000227044.1	http://www.ncbi.nlm.nih.gov/gene/?term=STM14_RS02010
Chromosome	STM14_RS02015	with_protein	operon_0175	324546	328415	3870	+	STM14_0333	tssM	membrane protein	1289		gene	gene289	NC_016856.1|gene289|STM14_RS02015	WP_001168961.1	http://www.ncbi.nlm.nih.gov/gene/?term=STM14_RS02015
Chromosome	STM14_RS02020	with_protein	operon_0175	328415	329203	789	+	STM14_0334		hypothetical protein	262		gene	gene290	NC_016856.1|gene290|STM14_RS02020	WP_001254137.1	http://www.ncbi.nlm.nih.gov/gene/?term=STM14_RS02020
Chromosome	STM14_RS02025	with_protein	operon_0175	329230	329616	417	+	STM14_0335		hypothetical protein	138		gene	gene291	NC_016856.1|gene291|STM14_RS02025	WP_001596567.1	http://www.ncbi.nlm.nih.gov/gene/?term=STM14_RS02025
Chromosome	STM14_RS02030	with_protein	operon_0175	329643	330161	522	+	STM14_0336		hypothetical protein	173		gene	gene292	NC_016856.1|gene292|STM14_RS02030	WP_000968384.1	http://www.ncbi.nlm.nih.gov/gene/?term=STM14_RS02030
Chromosome								STM14_0337
Chromosome	STM14_RS02035	with_protein	operon_0176	330558	332747	2190	+	STM14_0338		type VI secretion protein Vgr	729		gene	gene293	NC_016856.1|gene293|STM14_RS02035	WP_000011535.1	http://www.ncbi.nlm.nih.gov/gene/?term=STM14_RS02035
Chromosome	STM14_RS02040	with_protein	operon_0176	332771	333217	447	+	STM14_0339		hypothetical protein	148		gene	gene294	NC_016856.1|gene294|STM14_RS02040	WP_000375832.1	http://www.ncbi.nlm.nih.gov/gene/?term=STM14_RS02040
Chromosome	STM14_RS02045	with_protein	operon_0176	333236	337330	4095	+	STM14_0340		type IV secretion protein Rhs	1364		gene	gene295	NC_016856.1|gene295|STM14_RS02045	WP_000272656.1	http://www.ncbi.nlm.nih.gov/gene/?term=STM14_RS02045
Chromosome	STM14_RS02055	without_protein	operon_0177	337747	338520	870	+	STM14_0341		Rhs family protein			gene	gene297	NC_016856.1|gene297|STM14_RS02055		http://www.ncbi.nlm.nih.gov/gene/?term=STM14_RS02055
Chromosome	STM14_RS02060	with_protein	operon_0177	338514	338960	447	+	STM14_0342		hypothetical protein	148		gene	gene298	NC_016856.1|gene298|STM14_RS02060	WP_000935097.1	http://www.ncbi.nlm.nih.gov/gene/?term=STM14_RS02060
Chromosome				339144	339275	132		STM14_0343
Chromosome								STM14_0344
Chromosome	STM14_RS02065	with_protein	operon_0178	339523	339960	438	+	STM14_0345		hypothetical protein	145		gene	gene299	NC_016856.1|gene299|STM14_RS02065	WP_000943619.1	http://www.ncbi.nlm.nih.gov/gene/?term=STM14_RS02065
Chromosome	STM14_RS02070	with_protein	operon_0179	340013	340288	276	-	STM14_0346		hypothetical protein	91		gene	gene300	NC_016856.1|gene300|STM14_RS02070	WP_000994224.1	http://www.ncbi.nlm.nih.gov/gene/?term=STM14_RS02070
Chromosome								STM14_0347
Chromosome	STM14_RS02075	with_protein	operon_0180	340786	341037	309	+	STM14_0348		hypothetical protein	102		gene	gene301	NC_016856.1|gene301|STM14_RS02075	WP_010988969.1	http://www.ncbi.nlm.nih.gov/gene/?term=STM14_RS02075
Chromosome								STM14_0349
Chromosome	STM14_RS02085		operon_0181	341440	341637	198	+	STM14_0350		transposase			gene	gene302	NC_016856.1|gene302|STM14_RS02085		http://www.ncbi.nlm.nih.gov/gene/?term=STM14_RS02085
Chromosome	STM14_RS02095	with_protein	operon_0183	342906	343406	513	+	STM14_0352	safA	Saf-pilin pilus formation protein SafA	170		gene	gene304	NC_016856.1|gene304|STM14_RS02095	WP_010988970.1	http://www.ncbi.nlm.nih.gov/gene/?term=STM14_RS02095
Chromosome	STM14_RS02100	with_protein	operon_0183	343490	344227	738	+	STM14_0353	safB	pili assembly chaperone protein SafB	245		gene	gene305	NC_016856.1|gene305|STM14_RS02100	WP_001535430.1	http://www.ncbi.nlm.nih.gov/gene/?term=STM14_RS02100
Chromosome	STM14_RS02105	with_protein	operon_0183	344251	346761	2511	+	STM14_0354	safC	pilin outer membrane usher protein SafC	836		gene	gene306	NC_016856.1|gene306|STM14_RS02105	WP_000669634.1	http://www.ncbi.nlm.nih.gov/gene/?term=STM14_RS02105
Chromosome	STM14_RS02110	with_protein	operon_0183	346783	347253	471	+	STM14_0355	safD	pilin structural protein SafD	156		gene	gene307	NC_016856.1|gene307|STM14_RS02110	WP_000266939.1	http://www.ncbi.nlm.nih.gov/gene/?term=STM14_RS02110
Chromosome	STM14_RS02115	with_protein	operon_0184	347659	348480	822	+	STM14_0356	ybeJ	carbohydrate transporter	273		gene	gene308	NC_016856.1|gene308|STM14_RS02115	WP_000119390.1	http://www.ncbi.nlm.nih.gov/gene/?term=STM14_RS02115
Chromosome	STM14_RS02120	without_protein	operon_0184	348560	348820	241	+	STM14_0357		hypothetical protein			gene	gene309	NC_016856.1|gene309|STM14_RS02120		http://www.ncbi.nlm.nih.gov/gene/?term=STM14_RS02120
Chromosome	STM14_RS02130	with_protein	operon_0185	349295	350242	948	+	STM14_0358	sinR	transcriptional regulator	315		gene	gene311	NC_016856.1|gene311|STM14_RS02130	WP_000970302.1	http://www.ncbi.nlm.nih.gov/gene/?term=STM14_RS02130
Chromosome	STM14_RS02135	with_protein	operon_0185	350359	350574	216	+	STM14_0359		hypothetical protein	71		gene	gene312	NC_016856.1|gene312|STM14_RS02135	WP_001575654.1	http://www.ncbi.nlm.nih.gov/gene/?term=STM14_RS02135
Chromosome	STM14_RS02140	with_protein	operon_0186	350578	351297	720	-	STM14_0360	pagN	outer membrane protein PagN	239	mediates invasion via interaction with proteoglycan	gene	gene313	NC_016856.1|gene313|STM14_RS02140	WP_000787603.1	http://www.ncbi.nlm.nih.gov/gene/?term=STM14_RS02140
Chromosome								STM14_0361
Chromosome	STM14_RS02145	with_protein	operon_0187	351628	352035	408	-	STM14_0362		hypothetical protein	135		gene	gene314	NC_016856.1|gene314|STM14_RS02145	WP_000788200.1	http://www.ncbi.nlm.nih.gov/gene/?term=STM14_RS02145
Chromosome	STM14_RS02150	with_protein	operon_0188	352406	353173	768	-	STM14_0364	yafV	amidohydrolase	255	NAD(P)-binding	gene	gene315	NC_016856.1|gene315|STM14_RS02150	WP_000015789.1	http://www.ncbi.nlm.nih.gov/gene/?term=STM14_RS02150
Chromosome	STM14_RS02155	with_protein	operon_0188	353282	355726	2445	-	STM14_0365	fadE	acyl-CoA dehydrogenase	814	functions in fatty acid oxidation%3B converts acyl-CoA and FAD to FADH2 and delta2-enoyl-CoA	gene	gene316	NC_016856.1|gene316|STM14_RS02155|fadE	WP_000973041.1	http://www.ncbi.nlm.nih.gov/gene/?term=STM14_RS02155
Chromosome	STM14_RS02160	with_protein	operon_0189	355966	356544	579	+	STM14_0366	gmhA; lpcA	phosphoheptose isomerase	192	catalyzes the isomerization of sedoheptulose 7-phosphate to D-glycero-D-manno-heptose 7-phosphate	gene	gene317	NC_016856.1|gene317|STM14_RS02160|gmhA	WP_000284051.1	http://www.ncbi.nlm.nih.gov/gene/?term=STM14_RS02160
Chromosome	STM14_RS02165	with_protein	operon_0190	356757	357524	768	+	STM14_0367	yafJ	glutamine amidotransferase	255		gene	gene318	NC_016856.1|gene318|STM14_RS02165	WP_000333387.1	http://www.ncbi.nlm.nih.gov/gene/?term=STM14_RS02165
Chromosome	STM14_RS02170	with_protein	operon_0191	357495	358235	741	-	STM14_0368	yafK; dpaA	transpeptidase	246		gene	gene319	NC_016856.1|gene319|STM14_RS02170	WP_001225658.1	http://www.ncbi.nlm.nih.gov/gene/?term=STM14_RS02170
Chromosome	STM14_RS02175	with_protein	operon_0192	358485	359540	1056	+	STM14_0369	dinP; dinB	DNA polymerase IV	351	involved in translesion DNA polymerization with beta clamp of polymerase III%3B belongs to Y family of polymerases%3B does not contain proofreading function	gene	gene320	NC_016856.1|gene320|STM14_RS02175	WP_001226198.1	http://www.ncbi.nlm.nih.gov/gene/?term=STM14_RS02175
Chromosome	STM14_RS02180	without_protein	operon_0193	359759	360733	1133	+	STM14_0370		hypothetical protein			gene	gene321	NC_016856.1|gene321|STM14_RS02180		http://www.ncbi.nlm.nih.gov/gene/?term=STM14_RS02180
Chromosome	STM14_RS02185	with_protein	operon_0194	360888	361502	615	+	STM14_0371	prfH	peptide chain release factor	204	similar to release factor 1 and 2	gene	gene322	NC_016856.1|gene322|STM14_RS02185|prfH	WP_000602086.1	http://www.ncbi.nlm.nih.gov/gene/?term=STM14_RS02185
Chromosome	STM14_RS02190	with_protein	operon_0195	361658	363115	1458	-	STM14_0372	pepD	aminoacyl-histidine dipeptidase	485	catalyzes the hydrolysis of Xaa-His dipeptides	gene	gene323	NC_016856.1|gene323|STM14_RS02190	WP_001292977.1	http://www.ncbi.nlm.nih.gov/gene/?term=STM14_RS02190
Chromosome	STM14_RS02195	with_protein	operon_0196	363364	363822	459	+	STM14_0373	gpt	xanthine phosphoribosyltransferase	152	catalyzes the conversion of guanine%2C xanthine and%2C to a lesser extent%2C hypoxanthine to GMP%2C XMP and IMP%2C respectively	gene	gene324	NC_016856.1|gene324|STM14_RS02195	WP_001292018.1	http://www.ncbi.nlm.nih.gov/gene/?term=STM14_RS02195
Chromosome	STM14_RS02200	with_protein	operon_0196	363911	365155	1245	+	STM14_0374	frsA	esterase	414	forms a 1:1 complex with the unphosphorylated from of enzyme IIAGlc%3B FrsA may promote fermentation	gene	gene325	NC_016856.1|gene325|STM14_RS02200|frsA	WP_000189588.1	http://www.ncbi.nlm.nih.gov/gene/?term=STM14_RS02200
Chromosome	STM14_RS02205	with_protein	operon_0196	365213	365614	402	+	STM14_0375	crl	sigma factor-binding protein Crl	133	involved in the expression of csgBA which is involved in curli formation%3B interacts with sigmaS	gene	gene326	NC_016856.1|gene326|STM14_RS02205	WP_000174696.1	http://www.ncbi.nlm.nih.gov/gene/?term=STM14_RS02205
Chromosome	STM14_RS02210	with_protein	operon_0197	365665	366717	1053	-	STM14_0376	phoE	outer membrane pore protein E	350		gene	gene327	NC_016856.1|gene327|STM14_RS02210	WP_001043675.1	http://www.ncbi.nlm.nih.gov/gene/?term=STM14_RS02210
Chromosome				366783	366935	153		STM14_0377
Chromosome	STM14_RS02215	with_protein	operon_0198	367000	368103	1104	+	STM14_0378	proB	glutamate 5-kinase	367		gene	gene328	NC_016856.1|gene328|STM14_RS02215	WP_001285275.1	http://www.ncbi.nlm.nih.gov/gene/?term=STM14_RS02215
Chromosome	STM14_RS02220	with_protein	operon_0198	368115	369365	1251	+	STM14_0379	proA	gamma-glutamyl phosphate reductase	416		gene	gene329	NC_016856.1|gene329|STM14_RS02220	WP_000893231.1	http://www.ncbi.nlm.nih.gov/gene/?term=STM14_RS02220
Chromosome	STM14_RS02225		operon_0198	369481	369556	76	+	STM14_0380	thrW	tRNA-Thr			tRNA	gene330	NC_016856.1|gene330|STM14_RS02225		http://www.ncbi.nlm.nih.gov/gene/?term=STM14_RS02225
Chromosome	STM14_RS02230	without_protein	operon_0199	369882	370682	780	-	STM14_0381		transposase			gene	gene331	NC_016856.1|gene331|STM14_RS02230		http://www.ncbi.nlm.nih.gov/gene/?term=STM14_RS02230
Chromosome				370609	371314	706		STM14_0382
Chromosome	STM14_RS02245	with_protein	operon_0200	371448	371747	324	+	STM14_0383		hypothetical protein	107		gene	gene334	NC_016856.1|gene334|STM14_RS02245	WP_001539227.1	http://www.ncbi.nlm.nih.gov/gene/?term=STM14_RS02245
Chromosome	STM14_RS02250	with_protein	operon_0201	372094	373326	1239	+	STM14_0384		permease	412		gene	gene335	NC_016856.1|gene335|STM14_RS02250	WP_012543325.1	http://www.ncbi.nlm.nih.gov/gene/?term=STM14_RS02250
Chromosome	STM14_RS02255	with_protein	operon_0201	373458	374879	1422	+	STM14_0385	leuC	3-isopropylmalate dehydratase large subunit 2	473	dehydratase component%2C catalyzes the isomerization between 2-isopropylmalate and 3-isopropylmalate	gene	gene336	NC_016856.1|gene336|STM14_RS02255	WP_001274854.1	http://www.ncbi.nlm.nih.gov/gene/?term=STM14_RS02255
Chromosome	STM14_RS02260	with_protein	operon_0201	374881	375507	627	+	STM14_0386	leuD	3-isopropylmalate dehydratase small subunit 2	208		gene	gene337	NC_016856.1|gene337|STM14_RS02260	WP_000379343.1	http://www.ncbi.nlm.nih.gov/gene/?term=STM14_RS02260
Chromosome	STM14_RS02265	with_protein	operon_0201	375522	376400	879	+	STM14_0387		5-oxopent-3-ene-1%2C2%2C5-tricarboxylate decarboxylase	292		gene	gene338	NC_016856.1|gene338|STM14_RS02265	WP_000780210.1	http://www.ncbi.nlm.nih.gov/gene/?term=STM14_RS02265
Chromosome	STM14_RS02270	with_protein	operon_0201	376400	377314	915	+	STM14_0388		hydrolase	304		gene	gene339	NC_016856.1|gene339|STM14_RS02270	WP_000105593.1	http://www.ncbi.nlm.nih.gov/gene/?term=STM14_RS02270
Chromosome	STM14_RS02275	with_protein	operon_0201	377348	378313	966	+	STM14_0389		LysR family transcriptional regulator	321		gene	gene340	NC_016856.1|gene340|STM14_RS02275	WP_000859023.1	http://www.ncbi.nlm.nih.gov/gene/?term=STM14_RS02275
Chromosome	STM14_RS02280		operon_0202	378258	378530	273	-	STM14_0390		hypothetical protein			gene	gene341	NC_016856.1|gene341|STM14_RS02280		http://www.ncbi.nlm.nih.gov/gene/?term=STM14_RS02280
Chromosome	STM14_RS02285	with_protein	operon_0203	379221	379619	399	+	STM14_0391		outer membrane protein	132		gene	gene342	NC_016856.1|gene342|STM14_RS02285	WP_000766837.1	http://www.ncbi.nlm.nih.gov/gene/?term=STM14_RS02285
Chromosome	STM14_RS02290	with_protein	operon_0204	379666	380424	759	-	STM14_0392	stbE	fimbrial assembly chaperone StbE	252		gene	gene343	NC_016856.1|gene343|STM14_RS02290	WP_001247039.1	http://www.ncbi.nlm.nih.gov/gene/?term=STM14_RS02290
Chromosome	STM14_RS02295	with_protein	operon_0204	380390	381715	1326	-	STM14_0393	stbD	fimbrial usher protein StbD	441		gene	gene344	NC_016856.1|gene344|STM14_RS02295	WP_000899100.1	http://www.ncbi.nlm.nih.gov/gene/?term=STM14_RS02295
Chromosome	STM14_RS02300	with_protein	operon_0204	381720	384287	2568	-	STM14_0394	stbC	fimbrial outer membrane usher protein StbC	855		gene	gene345	NC_016856.1|gene345|STM14_RS02300	WP_000075343.1	http://www.ncbi.nlm.nih.gov/gene/?term=STM14_RS02300
Chromosome	STM14_RS02305	with_protein	operon_0204	384271	385032	762	-	STM14_0395	stbB	fimbrial chaperone protein StbB	253		gene	gene346	NC_016856.1|gene346|STM14_RS02305	WP_000781488.1	http://www.ncbi.nlm.nih.gov/gene/?term=STM14_RS02305
Chromosome	STM14_RS02310	with_protein	operon_0204	385094	385630	537	-	STM14_0396	stbA	fimbrial protein	178		gene	gene347	NC_016856.1|gene347|STM14_RS02310	WP_000062035.1	http://www.ncbi.nlm.nih.gov/gene/?term=STM14_RS02310
Chromosome								STM14_0397
Chromosome	STM14_RS02315	with_protein	operon_0205	386294	387028	735	+	STM14_0398		membrane protein	244		gene	gene348	NC_016856.1|gene348|STM14_RS02315	WP_001006010.1	http://www.ncbi.nlm.nih.gov/gene/?term=STM14_RS02315
Chromosome	STM14_RS02320		operon_0205	387001	387501	501	+	STM14_0399		hypothetical protein			gene	gene349	NC_016856.1|gene349|STM14_RS02320		http://www.ncbi.nlm.nih.gov/gene/?term=STM14_RS02320
Chromosome	STM14_RS02325	with_protein	operon_0206	387825	389375	1575	+	STM14_0400		cyclic diguanylate phosphodiesterase (EAL) domain protein	524		gene	gene350	NC_016856.1|gene350|STM14_RS02325	WP_000868285.1	http://www.ncbi.nlm.nih.gov/gene/?term=STM14_RS02325
Chromosome	STM14_RS02330	with_protein	operon_0206	389475	390218	744	+	STM14_0401		transcriptional regulator	247		gene	gene351	NC_016856.1|gene351|STM14_RS02330	WP_000081378.1	http://www.ncbi.nlm.nih.gov/gene/?term=STM14_RS02330
Chromosome	STM14_RS02335	with_protein	operon_0206	390191	390679	489	+	STM14_0402		membrane protein	162		gene	gene352	NC_016856.1|gene352|STM14_RS02335	WP_000545421.1	http://www.ncbi.nlm.nih.gov/gene/?term=STM14_RS02335
Chromosome				390802	390939	138		STM14_0403
Chromosome	STM14_RS02340	with_protein	operon_0207	391081	391605	525	+	STM14_0404		membrane protein	174		gene	gene353	NC_016856.1|gene353|STM14_RS02340	WP_000830238.1	http://www.ncbi.nlm.nih.gov/gene/?term=STM14_RS02340
Chromosome	STM14_RS02345	with_protein	operon_0207	391749	392390	642	+	STM14_0405		transcriptional regulator	213		gene	gene354	NC_016856.1|gene354|STM14_RS02345	WP_000610820.1	http://www.ncbi.nlm.nih.gov/gene/?term=STM14_RS02345
Chromosome	STM14_RS02350	with_protein	operon_0207	392401	392625	225	+	STM14_0406		membrane protein	74		gene	gene355	NC_016856.1|gene355|STM14_RS02350	WP_000737127.1	http://www.ncbi.nlm.nih.gov/gene/?term=STM14_RS02350
Chromosome	STM14_RS02355	with_protein	operon_0207	392683	393042	360	+	STM14_0407		hypothetical protein	119		gene	gene356	NC_016856.1|gene356|STM14_RS02355	WP_000722978.1	http://www.ncbi.nlm.nih.gov/gene/?term=STM14_RS02355
Chromosome	STM14_RS02360	with_protein	operon_0208	393112	394569	1458	-	STM14_0408	mdsC	multidrug transporter	485		gene	gene357	NC_016856.1|gene357|STM14_RS02360	WP_001521068.1	http://www.ncbi.nlm.nih.gov/gene/?term=STM14_RS02360
Chromosome	STM14_RS02365	with_protein	operon_0208	394586	397753	3168	-	STM14_0409	mdsB	multidrug efflux RND transporter permease subunit	1055		gene	gene358	NC_016856.1|gene358|STM14_RS02365	WP_000673160.1	http://www.ncbi.nlm.nih.gov/gene/?term=STM14_RS02365
Chromosome	STM14_RS02370	with_protein	operon_0208	397750	398976	1227	-	STM14_0410	mdsA	MexE family multidrug efflux RND transporter periplasmic adaptor subunit	408		gene	gene359	NC_016856.1|gene359|STM14_RS02370	WP_001254844.1	http://www.ncbi.nlm.nih.gov/gene/?term=STM14_RS02370
Chromosome								STM14_0411
Chromosome	STM14_RS02375	with_protein	operon_0209	399253	401541	2289	+	STM14_0412	golT	ATPase	762		gene	gene360	NC_016856.1|gene360|STM14_RS02375	WP_000083318.1	http://www.ncbi.nlm.nih.gov/gene/?term=STM14_RS02375
Chromosome	STM14_RS02380	with_protein	operon_0209	401553	402017	465	+	STM14_0413	golS	transcriptional regulator	154		gene	gene361	NC_016856.1|gene361|STM14_RS02380	WP_001020583.1	http://www.ncbi.nlm.nih.gov/gene/?term=STM14_RS02380
Chromosome	STM14_RS02385	with_protein	operon_0209	402095	402289	195	+	STM14_0414	golB	copper chaperone	64		gene	gene362	NC_016856.1|gene362|STM14_RS02385	WP_001159470.1	http://www.ncbi.nlm.nih.gov/gene/?term=STM14_RS02385
Chromosome								STM14_0415
Chromosome	STM14_RS02395	with_protein	operon_0211	402582	403835	1254	+	STM14_0416		sugar transporter	417		gene	gene364	NC_016856.1|gene364|STM14_RS02395	WP_000288496.1	http://www.ncbi.nlm.nih.gov/gene/?term=STM14_RS02395
Chromosome	STM14_RS02400	with_protein	operon_0212	404024	405982	1959	+	STM14_0417	mod	type III restriction-modification system StyLTI enzyme mod	652		gene	gene365	NC_016856.1|gene365|STM14_RS02400	WP_000910371.1	http://www.ncbi.nlm.nih.gov/gene/?term=STM14_RS02400
Chromosome	STM14_RS02405	with_protein	operon_0212	405995	408964	2973	+	STM14_0418	res	type III restriction endonuclease StyLTI	990	cleaves DNA 25 basepairs downstream from the recognition site	gene	gene366	NC_016856.1|gene366|STM14_RS02405	WP_001651666.1	http://www.ncbi.nlm.nih.gov/gene/?term=STM14_RS02405
Chromosome								STM14_0419
Chromosome								STM14_0420
Chromosome	STM14_RS02410	with_protein	operon_0213	409241	409342	102	+	STM14_0421	ssaA	hypothetical protein	33		gene	gene367	NC_016856.1|gene367|STM14_RS02410	WP_000934834.1	http://www.ncbi.nlm.nih.gov/gene/?term=STM14_RS02410
Chromosome	STM14_RS02415	with_protein	operon_0213	409459	410862	1404	+	STM14_0422		cytochrome D ubiquinol oxidase subunit I	467		gene	gene368	NC_016856.1|gene368|STM14_RS02415	WP_000393711.1	http://www.ncbi.nlm.nih.gov/gene/?term=STM14_RS02415
Chromosome	STM14_RS02420	with_protein	operon_0213	410859	411869	1011	+	STM14_0423	cydB	ubiquinol oxidase subunit II%2C cyanide insensitive	336		gene	gene369	NC_016856.1|gene369|STM14_RS02420	WP_000151043.1	http://www.ncbi.nlm.nih.gov/gene/?term=STM14_RS02420
Chromosome								STM14_0424
Chromosome	STM14_RS02430	with_protein	operon_0214	412206	413210	1005	+	STM14_0425		AraC family transcriptional regulator	334		gene	gene371	NC_016856.1|gene371|STM14_RS02430	WP_000074605.1	http://www.ncbi.nlm.nih.gov/gene/?term=STM14_RS02430
Chromosome	STM14_RS02435	with_protein	operon_0215	413374	415464	2109	+	STM14_0426	foxA	ferrioxamine B receptor	702		gene	gene372	NC_016856.1|gene372|STM14_RS02435	WP_001127725.1	http://www.ncbi.nlm.nih.gov/gene/?term=STM14_RS02435
Chromosome	STM14_RS02440	with_protein	operon_0216	415505	416137	633	-	STM14_0427	yahN	transporter	210		gene	gene373	NC_016856.1|gene373|STM14_RS02440	WP_000433131.1	http://www.ncbi.nlm.nih.gov/gene/?term=STM14_RS02440
Chromosome	STM14_RS02445	with_protein	operon_0217	416369	416644	276	+	STM14_0428	yahO	hypothetical protein	91		gene	gene374	NC_016856.1|gene374|STM14_RS02445	WP_000848026.1	http://www.ncbi.nlm.nih.gov/gene/?term=STM14_RS02445
Chromosome	STM14_RS02450	with_protein	operon_0218	416780	418405	1626	-	STM14_0429	prpR	propionate catabolism operon regulatory protein	541	sigma-54 dependent activator family protein%3B activates the prpBCDE operon	gene	gene375	NC_016856.1|gene375|STM14_RS02450	WP_000205278.1	http://www.ncbi.nlm.nih.gov/gene/?term=STM14_RS02450
Chromosome								STM14_0430
Chromosome	STM14_RS02455	with_protein	operon_0219	418670	419557	888	+	STM14_0431	prpB	methylisocitrate lyase	295	catalyzes the formation of pyruvate and succinate from 2-methylisocitrate	gene	gene376	NC_016856.1|gene376|STM14_RS02455|prpB	WP_000052224.1	http://www.ncbi.nlm.nih.gov/gene/?term=STM14_RS02455
Chromosome	STM14_RS02460	with_protein	operon_0219	419680	420849	1170	+	STM14_0432	prpC	2-methylcitrate synthase	389	catalyzes the synthesis of 2-methylcitrate from propionyl-CoA and oxaloacetate%3B also catalyzes the condensation of oxaloacetate with acetyl-CoA but with a lower specificity	gene	gene377	NC_016856.1|gene377|STM14_RS02460	WP_000132749.1	http://www.ncbi.nlm.nih.gov/gene/?term=STM14_RS02460
Chromosome	STM14_RS02465	with_protein	operon_0219	420889	422340	1452	+	STM14_0433	prpD	2-methylcitrate dehydratase	483	functions in propionate metabolism%3B involved in isomerization of (2S%2C3S)-methylcitrate to (2R%2C3S)-methylisocitrate%3B also encodes minor aconitase or dehydratase activity%3B aconitase C	gene	gene378	NC_016856.1|gene378|STM14_RS02465|prpD	WP_000107071.1	http://www.ncbi.nlm.nih.gov/gene/?term=STM14_RS02465
Chromosome	STM14_RS02470	with_protein	operon_0219	422381	424267	1887	+	STM14_0434	prpE	propionate--CoA ligase	628	catalyzes the formation of propionyl-CoA using propionate as a substrate%3B PrpE from Ralstonia solanacearum can produce acetyl-%2C propionyl-%2C butyryl- and acrylyl-coenzyme A%2C and Salmonella enterica produces propionyl- and butyryl-coenzyme A%3B not expressed in Escherichia coli when grown on propionate/minimal media%3B ATP-dependent	gene	gene379	NC_016856.1|gene379|STM14_RS02470|prpE	WP_000010229.1	http://www.ncbi.nlm.nih.gov/gene/?term=STM14_RS02470
Chromosome	STM14_RS02475	with_protein	operon_0220	424371	425345	975	-	STM14_0435	hemB	delta-aminolevulinic acid dehydratase	324		gene	gene380	NC_016856.1|gene380|STM14_RS02475	WP_000130724.1	http://www.ncbi.nlm.nih.gov/gene/?term=STM14_RS02475
Chromosome				425565	425684	120		STM14_0436
Chromosome								STM14_0437
Chromosome	STM14_RS02480	with_protein	operon_0221	425858	428794	2937	+	STM14_0438	yaiU	membrane protein	978		gene	gene381	NC_016856.1|gene381|STM14_RS02480	WP_000556518.1	http://www.ncbi.nlm.nih.gov/gene/?term=STM14_RS02480
Chromosome	STM14_RS02485	with_protein	operon_0221	428880	429503	624	+	STM14_0439	yaiV; iprA	transcriptional regulator	207		gene	gene382	NC_016856.1|gene382|STM14_RS02485	WP_000950242.1	http://www.ncbi.nlm.nih.gov/gene/?term=STM14_RS02485
Chromosome	STM14_RS02490	with_protein	operon_0222	429548	430705	1158	-	STM14_0440	ampH	penicillin-binding protein	385	this protein has no known enzymatic function	gene	gene383	NC_016856.1|gene383|STM14_RS02490	WP_000830784.1	http://www.ncbi.nlm.nih.gov/gene/?term=STM14_RS02490
Chromosome								STM14_0441
Chromosome								STM14_0442
Chromosome	STM14_RS02495	with_protein	operon_0223	431052	432272	1221	+	STM14_0443	sbmA	microcin B17 transporter	406	in Escherichia coli SbmA is involved in uptake of microcin J25%3B functions along with FhuA%2C TonB%2C and ExbB/D in this capacity%3B in Sinorhizobium meliloti%2C BacA is essential and required for symbiosis%3B defects appear to affect the cell envelope	gene	gene384	NC_016856.1|gene384|STM14_RS02495	WP_000477024.1	http://www.ncbi.nlm.nih.gov/gene/?term=STM14_RS02495
Chromosome	STM14_RS02500	with_protein	operon_0223	432287	433381	1095	+	STM14_0444	yaiW	hypothetical protein	364		gene	gene385	NC_016856.1|gene385|STM14_RS02500	WP_001271421.1	http://www.ncbi.nlm.nih.gov/gene/?term=STM14_RS02500
Chromosome	STM14_RS02505	with_protein	operon_0224	433419	433727	309	-	STM14_0445	yaiY	membrane protein	102		gene	gene386	NC_016856.1|gene386|STM14_RS02505	WP_000763139.1	http://www.ncbi.nlm.nih.gov/gene/?term=STM14_RS02505
Chromosome								STM14_0446
Chromosome	STM14_RS02510	with_protein	operon_0225	433995	434210	216	+	STM14_0447	yaiZ	membrane protein	71		gene	gene387	NC_016856.1|gene387|STM14_RS02510	WP_001239243.1	http://www.ncbi.nlm.nih.gov/gene/?term=STM14_RS02510
Chromosome	STM14_RS02515	with_protein	operon_0226	434236	435330	1095	-	STM14_0448	ddl_1; ddlA	D-alanine--D-alanine ligase A	364		gene	gene388	NC_016856.1|gene388|STM14_RS02515	WP_001096588.1	http://www.ncbi.nlm.nih.gov/gene/?term=STM14_RS02515
Chromosome	STM14_RS02520	with_protein	operon_0227	435408	436121	714	+	STM14_0449		extensin	237		gene	gene389	NC_016856.1|gene389|STM14_RS02520	WP_000480794.1	http://www.ncbi.nlm.nih.gov/gene/?term=STM14_RS02520
Chromosome	STM14_RS02525	with_protein	operon_0228	436290	437501	1212	+	STM14_0450		permease	403	Confers resistance to fosfomycin and deoxycholate	gene	gene390	NC_016856.1|gene390|STM14_RS02525	WP_000446768.1	http://www.ncbi.nlm.nih.gov/gene/?term=STM14_RS02525
Chromosome								STM14_0451
Chromosome	STM14_RS02530	with_protein	operon_0229	437798	438058	261	+	STM14_0452	yaiB; iraP	anti-adapter protein IraP	86	RpoS stabilzer during Pi starvation%3B anti-adapter protein	gene	gene391	NC_016856.1|gene391|STM14_RS02530	WP_001518423.1	http://www.ncbi.nlm.nih.gov/gene/?term=STM14_RS02530
Chromosome				438082	438243	162		STM14_0453
Chromosome	STM14_RS02535	with_protein	operon_0230	438410	438730	321	+	STM14_0454	psiF	hypothetical protein	106		gene	gene392	NC_016856.1|gene392|STM14_RS02535	WP_000705165.1	http://www.ncbi.nlm.nih.gov/gene/?term=STM14_RS02535
Chromosome	STM14_RS02540	with_protein	operon_0230	438822	439934	1113	+	STM14_0455	yaiC; adrA	diguanylate cyclase	370	catalyzes the conversion of 2 GTP into c-di-GMP%3B adrA overexpression induces cellulose biosynthesis%2C cell adherence to abiotic surfaces and swimming and swarming motility%3B AdrA acts post-transcriptionally on the bcsABZC operon activating cellulose biosynthesis	gene	gene393	NC_016856.1|gene393|STM14_RS02540|adrA	WP_000484086.1	http://www.ncbi.nlm.nih.gov/gene/?term=STM14_RS02540
Chromosome	STM14_RS02545	with_protein	operon_0231	439949	440758	810	-	STM14_0456	proC	pyrroline-5-carboxylate reductase	269	catalyzes the formation of L-proline from pyrroline-5-carboxylate	gene	gene394	NC_016856.1|gene394|STM14_RS02545	WP_000412197.1	http://www.ncbi.nlm.nih.gov/gene/?term=STM14_RS02545
Chromosome				440792	440941	150		STM14_0457
Chromosome	STM14_RS02550	with_protein	operon_0232	440898	441353	456	+	STM14_0458	yaiI	hypothetical protein	151		gene	gene395	NC_016856.1|gene395|STM14_RS02550	WP_000158137.1	http://www.ncbi.nlm.nih.gov/gene/?term=STM14_RS02550
Chromosome	STM14_RS02555	with_protein	operon_0233	441538	442083	546	+	STM14_0459	aroL	shikimate kinase	181		gene	gene396	NC_016856.1|gene396|STM14_RS02555	WP_000983569.1	http://www.ncbi.nlm.nih.gov/gene/?term=STM14_RS02555
Chromosome	STM14_RS02560	with_protein	operon_0233	442110	442301	192	+	STM14_0460	yaiA	hypothetical protein	63		gene	gene397	NC_016856.1|gene397|STM14_RS02560	WP_001143165.1	http://www.ncbi.nlm.nih.gov/gene/?term=STM14_RS02560
Chromosome	STM14_RS02565	with_protein	operon_0234	442552	443229	678	+	STM14_0461	aroM	hypothetical protein	225		gene	gene398	NC_016856.1|gene398|STM14_RS02565	WP_001276437.1	http://www.ncbi.nlm.nih.gov/gene/?term=STM14_RS02565
Chromosome	STM14_RS02570	with_protein	operon_0234	443300	443584	285	+	STM14_0462	yaiE; ppnP	hypothetical protein	94		gene	gene399	NC_016856.1|gene399|STM14_RS02570	WP_000941952.1	http://www.ncbi.nlm.nih.gov/gene/?term=STM14_RS02570
Chromosome	STM14_RS02575	with_protein	operon_0235	443622	444533	912	-	STM14_0463	rdgC	recombination-associated protein RdgC	303	Required for efficient pilin antigenic variation	gene	gene400	NC_016856.1|gene400|STM14_RS02575	WP_000964305.1	http://www.ncbi.nlm.nih.gov/gene/?term=STM14_RS02575
Chromosome								STM14_0464
Chromosome	STM14_RS02580	with_protein	operon_0236	444659	445567	909	+	STM14_0465	yajF; mak	fructokinase	302	catalyzes phosphorylation of fructose%3B cytosolic enzyme	gene	gene401	NC_016856.1|gene401|STM14_RS02580	WP_001219277.1	http://www.ncbi.nlm.nih.gov/gene/?term=STM14_RS02580
Chromosome	STM14_RS02585	with_protein	operon_0237	445589	446761	1173	-	STM14_0466	araJ	MFS transporter	390	member of the major facilitator superfamily (MFS) of transporters%3B unknown function%3B may be associated with transport or processing of arabinose polymers	gene	gene402	NC_016856.1|gene402|STM14_RS02585	WP_000755620.1	http://www.ncbi.nlm.nih.gov/gene/?term=STM14_RS02585
Chromosome	STM14_RS02590	with_protein	operon_0238	446934	450074	3141	-	STM14_0467	sbcC	exonuclease subunit SbcC	1046	with SbcD cleaves DNA hairpin structures%3B also has 5' single-strand endonuclease activity	gene	gene403	NC_016856.1|gene403|STM14_RS02590	WP_001526312.1	http://www.ncbi.nlm.nih.gov/gene/?term=STM14_RS02590
Chromosome	STM14_RS02595	with_protein	operon_0238	450071	451273	1203	-	STM14_0468	sbcD	exonuclease subunit SbcD	400	with SbcC cleaves DNA hairpin structure%2C also has 5' single-strand endonuclease activity	gene	gene404	NC_016856.1|gene404|STM14_RS02595	WP_001221261.1	http://www.ncbi.nlm.nih.gov/gene/?term=STM14_RS02595
Chromosome	STM14_RS02600		operon_0238	451315	451446	132	-	STM14_0469		hypothetical protein			gene	gene405	NC_016856.1|gene405|STM14_RS02600		http://www.ncbi.nlm.nih.gov/gene/?term=STM14_RS02600
Chromosome	STM14_RS02605	with_protein	operon_0239	451488	452177	690	+	STM14_0470	phoB	two-component system response regulator	229	two component response regulator for the phosphate regulon%3B PhoR phosphorylates PhoB	gene	gene406	NC_016856.1|gene406|STM14_RS02605	WP_000113921.1	http://www.ncbi.nlm.nih.gov/gene/?term=STM14_RS02605
Chromosome	STM14_RS02610	with_protein	operon_0239	452247	453542	1296	+	STM14_0471	phoR	phosphate regulon sensor protein	431	membrane-associated histidine protein kinase that phosphorylates phoB in response to environmental signals as part of the two-component phosphate regulatory system phoR/phoB	gene	gene407	NC_016856.1|gene407|STM14_RS02610|phoR	WP_000893645.1	http://www.ncbi.nlm.nih.gov/gene/?term=STM14_RS02610
Chromosome				453755	453904	150		STM14_0472
Chromosome	STM14_RS02615	with_protein	operon_0240	453951	455270	1320	+	STM14_0473	brnQ	branched-chain amino acid transport system 2 carrier protein	439	sodium:branched-chain amino acid symporter	gene	gene408	NC_016856.1|gene408|STM14_RS02615	WP_000149625.1	http://www.ncbi.nlm.nih.gov/gene/?term=STM14_RS02615
Chromosome	STM14_RS02620	with_protein	operon_0240	455345	456715	1371	+	STM14_0474	proY	proline-specific permease ProY	456	cryptic permease that may be involved in the transport of proline across the inner membrane%3B in Salmonella typhimurium%2C the proY gene is silent unless overexpressed on a multicopy Plasmid or activated by a proZ mutation	gene	gene409	NC_016856.1|gene409|STM14_RS02620|proY	WP_001555879.1	http://www.ncbi.nlm.nih.gov/gene/?term=STM14_RS02620
Chromosome	STM14_RS02625	with_protein	operon_0241	456877	458694	1818	+	STM14_0475	malZ	maltodextrin glucosidase	605		gene	gene410	NC_016856.1|gene410|STM14_RS02625	WP_000930727.1	http://www.ncbi.nlm.nih.gov/gene/?term=STM14_RS02625
Chromosome	STM14_RS02630	with_protein	operon_0242	458766	459368	603	-	STM14_0476		peroxidase	200		gene	gene411	NC_016856.1|gene411|STM14_RS02630	WP_000244731.1	http://www.ncbi.nlm.nih.gov/gene/?term=STM14_RS02630
Chromosome	STM14_RS02635	with_protein	operon_0243	459578	460159	582	-	STM14_0477	yajB; acpH	ACP phosphodiesterase	193	Converts holo-ACP to apo-ACP by hydrolytic cleavage of the phosphopantetheine prosthetic group from ACP	gene	gene412	NC_016856.1|gene412|STM14_RS02635	WP_001009858.1	http://www.ncbi.nlm.nih.gov/gene/?term=STM14_RS02635
Chromosome	STM14_RS02640	with_protein	operon_0244	460253	461317	1065	+	STM14_0478	queA	S-adenosylmethionine:tRNA ribosyltransferase-isomerase	354	Synthesizes oQ from preQ1 in a single S-adenosylmethionine-requiring step	gene	gene413	NC_016856.1|gene413|STM14_RS02640|queA	WP_001266530.1	http://www.ncbi.nlm.nih.gov/gene/?term=STM14_RS02640
Chromosome								STM14_0479
Chromosome	STM14_RS02645	with_protein	operon_0245	461514	462641	1128	+	STM14_0480	tgt	queuine tRNA-ribosyltransferase	375	Exchanges the guanine residue with 7-aminomethyl-7-deazaguanine in tRNAs with GU(N) anticodons (tRNA-Asp%2C -Asn%2C -His and -Tyr)	gene	gene414	NC_016856.1|gene414|STM14_RS02645|tgt	WP_000667305.1	http://www.ncbi.nlm.nih.gov/gene/?term=STM14_RS02645
Chromosome	STM14_RS02650	with_protein	operon_0245	462664	462996	333	+	STM14_0481	yajC	preprotein translocase subunit YajC	110	member of preprotein translocase%3B forms a heterotrimer with SecD and SecF%3B links the SecD/SecF/YajC/YidC complex with the SecY/SecE/SecG complex	gene	gene415	NC_016856.1|gene415|STM14_RS02650|yajC	WP_000007628.1	http://www.ncbi.nlm.nih.gov/gene/?term=STM14_RS02650
Chromosome	STM14_RS02655	with_protein	operon_0245	463057	464871	1848	+	STM14_0482	secD	preprotein translocase subunit SecD	615	part of the preprotein secretory system%3B when complexed with proteins SecF and YajC%2C SecDFyajC stimulates the proton motive force-driven protein translocation%2C and appears to be required for the release of mature proteins from the extracytoplasmic side of the membrane	gene	gene416	NC_016856.1|gene416|STM14_RS02655|secD	WP_000934811.1	http://www.ncbi.nlm.nih.gov/gene/?term=STM14_RS02655
Chromosome	STM14_RS02660	with_protein	operon_0245	464882	465853	972	+	STM14_0483	secF	preprotein translocase subunit SecF	323		gene	gene417	NC_016856.1|gene417|STM14_RS02660	WP_000046629.1	http://www.ncbi.nlm.nih.gov/gene/?term=STM14_RS02660
Chromosome	STM14_RS02665	with_protein	operon_0245	466001	466366	366	+	STM14_0484		glyoxalase	121		gene	gene418	NC_016856.1|gene418|STM14_RS02665	WP_000793035.1	http://www.ncbi.nlm.nih.gov/gene/?term=STM14_RS02665
Chromosome	STM14_RS02670	with_protein	operon_0245	466392	467084	693	+	STM14_0485		DNA-binding transcriptional regulator	230		gene	gene419	NC_016856.1|gene419|STM14_RS02670	WP_000198318.1	http://www.ncbi.nlm.nih.gov/gene/?term=STM14_RS02670
Chromosome	STM14_RS02675	with_protein	operon_0246	467254	467601	348	+	STM14_0486	yajD	hypothetical protein	115		gene	gene420	NC_016856.1|gene420|STM14_RS02675	WP_000974818.1	http://www.ncbi.nlm.nih.gov/gene/?term=STM14_RS02675
Chromosome								STM14_0487
Chromosome								STM14_0488
Chromosome	STM14_RS02685	with_protein	operon_0248	468230	469093	864	-	STM14_0489	tsx	nucleoside-specific channel-forming protein tsx	287		gene	gene422	NC_016856.1|gene422|STM14_RS02685	WP_000752021.1	http://www.ncbi.nlm.nih.gov/gene/?term=STM14_RS02685
Chromosome	STM14_RS02690	with_protein	operon_0249	469393	469932	540	-	STM14_0490	yajI	hypothetical protein	179		gene	gene423	NC_016856.1|gene423|STM14_RS02690	WP_000198484.1	http://www.ncbi.nlm.nih.gov/gene/?term=STM14_RS02690
Chromosome				469965	470111	147		STM14_0491
Chromosome	STM14_RS02695	with_protein	operon_0250	470084	470533	450	+	STM14_0492	ybaD; nrdR	NrdR family transcriptional regulator	149		gene	gene424	NC_016856.1|gene424|STM14_RS02695	WP_000543533.1	http://www.ncbi.nlm.nih.gov/gene/?term=STM14_RS02695
Chromosome	STM14_RS02700	with_protein	operon_0250	470537	471640	1104	+	STM14_0493	ribD	diaminohydroxyphosphoribosylaminopyrimidine deaminase	367	riboflavin biosynthesis protein which catalyzes the deamination and reduction steps in the riboflavin biosynthesis pathway%3B catalyzes the formation of 5-amino-6-(5-phosphoribosylamino)uracil from 2%2C5-diamino-6-hydroxy-4-(5-phosphoribosylamino)pyrimidine and the formation of 5-amino-6-(5-phosphoribosylamino)uracil from 5-amino-6-(5-phosphoribitylamino)uracil	gene	gene425	NC_016856.1|gene425|STM14_RS02700|ribD	WP_001150216.1	http://www.ncbi.nlm.nih.gov/gene/?term=STM14_RS02700
Chromosome	STM14_RS02705	with_protein	operon_0250	471729	472199	471	+	STM14_0494	ribH; ribE	6%2C7-dimethyl-8-ribityllumazine synthase	156	RibE%3B 6%2C7-diimethyl-8-ribityllumazine synthase%3B DMRL synthase%3B lumazine synthase%3B beta subunit of riboflavin synthase%3B condenses 5-amino-6-(1'-D)-ribityl-amino-2%2C4(1H%2C3H)-pyrimidinedione with L-3%2C4-dihydrohy-2-butanone-4-phosphate to generate 6%2C6-dimethyl-8-lumazine (DMRL)%3B riboflavin synthase then uses 2 molecules of DMRL to produce riboflavin (vitamin B12)%3B involved in t…	gene	gene426	NC_016856.1|gene426|STM14_RS02705|ribH	WP_001021372.1	http://www.ncbi.nlm.nih.gov/gene/?term=STM14_RS02705
Chromosome	STM14_RS02710	with_protein	operon_0250	472220	472639	420	+	STM14_0495	nusB	N utilization substance protein B homolog	139	Regulates rRNA biosynthesis by transcriptional antitermination	gene	gene427	NC_016856.1|gene427|STM14_RS02710|nusB	WP_000801129.1	http://www.ncbi.nlm.nih.gov/gene/?term=STM14_RS02710
Chromosome	STM14_RS02715	with_protein	operon_0250	472718	473695	978	+	STM14_0496	thiL	thiamine-monophosphate kinase	325	catalyzes the formation of thiamine diphosphate from thiamine phosphate ant ATP	gene	gene428	NC_016856.1|gene428|STM14_RS02715	WP_000752138.1	http://www.ncbi.nlm.nih.gov/gene/?term=STM14_RS02715
Chromosome	STM14_RS02720	with_protein	operon_0250	473673	474188	516	+	STM14_0497	pgpA	phosphatidylglycerophosphatase A	171	hydrolyzes phosphatidylglycerophosphate to produce phosphatidylglycerol and phosphate	gene	gene429	NC_016856.1|gene429|STM14_RS02720	WP_000154063.1	http://www.ncbi.nlm.nih.gov/gene/?term=STM14_RS02720
Chromosome								STM14_0498
Chromosome	STM14_RS02725	with_protein	operon_0251	474292	475266	975	-	STM14_0499	yajO	oxidoreductase	324		gene	gene430	NC_016856.1|gene430|STM14_RS02725	WP_001199859.1	http://www.ncbi.nlm.nih.gov/gene/?term=STM14_RS02725
Chromosome	STM14_RS02730	with_protein	operon_0251	475323	477185	1863	-	STM14_0500	dxs	1-deoxy-D-xylulose-5-phosphate synthase	620	catalyzes the formation of 1-deoxy-D-xylulose 5-phosphate from pyruvate and D-glyceraldehyde 3-phosphate	gene	gene431	NC_016856.1|gene431|STM14_RS02730	WP_000006777.1	http://www.ncbi.nlm.nih.gov/gene/?term=STM14_RS02730
Chromosome	STM14_RS02735	with_protein	operon_0251	477209	478108	900	-	STM14_0501	ispA	geranyltranstransferase	299		gene	gene432	NC_016856.1|gene432|STM14_RS02735	WP_000348074.1	http://www.ncbi.nlm.nih.gov/gene/?term=STM14_RS02735
Chromosome	STM14_RS02740	with_protein	operon_0251	478109	478351	243	-	STM14_0502	xseB	exodeoxyribonuclease 7 small subunit	80	catalyzes the bidirectional exonucleolytic cleavage of DNA	gene	gene433	NC_016856.1|gene433|STM14_RS02740	WP_001124944.1	http://www.ncbi.nlm.nih.gov/gene/?term=STM14_RS02740
Chromosome	STM14_RS02745	with_protein	operon_0252	478561	480009	1449	+	STM14_0503	thiI	tRNA sulfurtransferase	482	catalyzes the conversion of uridine to 4-thiouridinine tRNA%3B also required for the synthesis of the thiazole moiety	gene	gene434	NC_016856.1|gene434|STM14_RS02745	WP_000668708.1	http://www.ncbi.nlm.nih.gov/gene/?term=STM14_RS02745
Chromosome	STM14_RS02750	with_protein	operon_0253	480053	480850	798	-	STM14_0504	phnV	phosphonate ABC transporter permease	265		gene	gene435	NC_016856.1|gene435|STM14_RS02750	WP_000909791.1	http://www.ncbi.nlm.nih.gov/gene/?term=STM14_RS02750
Chromosome	STM14_RS02755	with_protein	operon_0253	480853	481713	861	-	STM14_0505	phnU	phosphonate ABC transporter permease	286	involved in the transport of 2-aminoethylphosphonate into the cell	gene	gene436	NC_016856.1|gene436|STM14_RS02755	WP_000052716.1	http://www.ncbi.nlm.nih.gov/gene/?term=STM14_RS02755
Chromosome	STM14_RS02760	with_protein	operon_0253	481716	482825	1110	-	STM14_0506	phnT	phosphonate ABC transporter ATP-binding protein	369		gene	gene437	NC_016856.1|gene437|STM14_RS02760	WP_000928801.1	http://www.ncbi.nlm.nih.gov/gene/?term=STM14_RS02760
Chromosome	STM14_RS02765	with_protein	operon_0253	482831	483844	1014	-	STM14_0507	phnS	phosphonate ABC transporter substrate-binding protein	337		gene	gene438	NC_016856.1|gene438|STM14_RS02765	WP_000778012.1	http://www.ncbi.nlm.nih.gov/gene/?term=STM14_RS02765
Chromosome	STM14_RS02770	with_protein	operon_0254	484042	484761	720	-	STM14_0508	phnR	transcriptional regulator	239		gene	gene439	NC_016856.1|gene439|STM14_RS02770	WP_000836268.1	http://www.ncbi.nlm.nih.gov/gene/?term=STM14_RS02770
Chromosome								STM14_0509
Chromosome	STM14_RS02775	with_protein	operon_0255	484901	486004	1104	+	STM14_0510	phnW	2-aminoethylphosphonate--pyruvate aminotransferase	367	catalyzes the formation of phosphonoacetaldehyde from 2-aminoethylphosphonate and pyruvate	gene	gene440	NC_016856.1|gene440|STM14_RS02775	WP_000203955.1	http://www.ncbi.nlm.nih.gov/gene/?term=STM14_RS02775
Chromosome	STM14_RS02780	with_protein	operon_0255	486014	486823	810	+	STM14_0511	phnX	phosphonoacetaldehyde hydrolase	269	catalyzes the degradation of phosphonoacetaldehyde to acetaldehyde and phosphate	gene	gene441	NC_016856.1|gene441|STM14_RS02780	WP_001526311.1	http://www.ncbi.nlm.nih.gov/gene/?term=STM14_RS02780
Chromosome	STM14_RS02785	with_protein	operon_0256	486920	487510	591	-	STM14_0512	thiJ; yajL	hypothetical protein	196		gene	gene442	NC_016856.1|gene442|STM14_RS02785	WP_001275806.1	http://www.ncbi.nlm.nih.gov/gene/?term=STM14_RS02785
Chromosome	STM14_RS02790	with_protein	operon_0256	487473	488384	912	-	STM14_0513	apbA; panE	2-dehydropantoate 2-reductase	303	ketopantoate reductase%3B catalyzes the NADPH reduction of ketopantoate to pantoate%3B functions in pantothenate (vitamin B5) biosynthesis	gene	gene443	NC_016856.1|gene443|STM14_RS02790	WP_000705816.1	http://www.ncbi.nlm.nih.gov/gene/?term=STM14_RS02790
Chromosome	STM14_RS02795	with_protein	operon_0257	488510	489001	492	+	STM14_0514	yajQ	nucleotide-binding protein	163	nucleotide binding property based on structural studies of Haemophilus influenzae crystallized protein in PDB Accession Number 1IN0 and NMR studies of Escherichia coli YajQ%3B the YajQ protein from monas synringae appears to play a role in activation of bateriophage phi6 segment L transcription	gene	gene444	NC_016856.1|gene444|STM14_RS02795	WP_001138913.1	http://www.ncbi.nlm.nih.gov/gene/?term=STM14_RS02795
Chromosome	STM14_RS02800	with_protein	operon_0258	489048	490412	1365	-	STM14_0515	yajR	membrane protein	454		gene	gene445	NC_016856.1|gene445|STM14_RS02800	WP_001000938.1	http://www.ncbi.nlm.nih.gov/gene/?term=STM14_RS02800
Chromosome								STM14_0516
Chromosome	STM14_RS02805	with_protein	operon_0259	490949	492460	1512	+	STM14_0517		hypothetical protein	503		gene	gene446	NC_016856.1|gene446|STM14_RS02805	WP_000403151.1	http://www.ncbi.nlm.nih.gov/gene/?term=STM14_RS02805
Chromosome	STM14_RS02810	with_protein	operon_0259	492472	493965	1494	+	STM14_0518		hypothetical protein	497		gene	gene447	NC_016856.1|gene447|STM14_RS02810	WP_000595924.1	http://www.ncbi.nlm.nih.gov/gene/?term=STM14_RS02810
Chromosome	STM14_RS02815	with_protein	operon_0260	494047	494934	891	-	STM14_0519	cyoE	protoheme IX farnesyltransferase	296	converts protoheme IX and farnesyl diphosphate to heme O	gene	gene448	NC_016856.1|gene448|STM14_RS02815	WP_000971352.1	http://www.ncbi.nlm.nih.gov/gene/?term=STM14_RS02815
Chromosome	STM14_RS02820	with_protein	operon_0260	494949	495278	330	-	STM14_0520	cyoD	cytochrome O ubiquinol oxidase	109		gene	gene449	NC_016856.1|gene449|STM14_RS02820	WP_000019878.1	http://www.ncbi.nlm.nih.gov/gene/?term=STM14_RS02820
Chromosome	STM14_RS02825	with_protein	operon_0260	495278	495892	615	-	STM14_0521	cyoC	cytochrome O ubiquinol oxidase	204		gene	gene450	NC_016856.1|gene450|STM14_RS02825	WP_000179833.1	http://www.ncbi.nlm.nih.gov/gene/?term=STM14_RS02825
Chromosome	STM14_RS02830	with_protein	operon_0260	495882	497873	1992	-	STM14_0522	cyoB	cytochrome O ubiquinol oxidase	663		gene	gene451	NC_016856.1|gene451|STM14_RS02830	WP_000467158.1	http://www.ncbi.nlm.nih.gov/gene/?term=STM14_RS02830
Chromosome	STM14_RS02835	with_protein	operon_0260	497884	498840	957	-	STM14_0523	cyoA	cytochrome O ubiquinol oxidase	318		gene	gene452	NC_016856.1|gene452|STM14_RS02835	WP_001239449.1	http://www.ncbi.nlm.nih.gov/gene/?term=STM14_RS02835
Chromosome	STM14_RS02840	with_protein	operon_0261	499293	500768	1476	-	STM14_0524	ampG	AmpG family muropeptide MFS transporter	491	in Escherichia coli this protein is a permease involved in peptidoglycan recycling%3B member of major facilitator superfamily%3B MFS%3B inner membrane protein	gene	gene453	NC_016856.1|gene453|STM14_RS02840|ampG	WP_000098481.1	http://www.ncbi.nlm.nih.gov/gene/?term=STM14_RS02840
Chromosome	STM14_RS02845	with_protein	operon_0261	500812	501390	579	-	STM14_0525	yajG	lipoprotein	192		gene	gene454	NC_016856.1|gene454|STM14_RS02845	WP_001537832.1	http://www.ncbi.nlm.nih.gov/gene/?term=STM14_RS02845
Chromosome								STM14_0526
Chromosome	STM14_RS02850	with_protein	operon_0262	501694	502011	318	+	STM14_0527	bolA	BolA family transcriptional regulator	105	positive transcriptional regulator of morphogenetic pathway%3B controlling several genes involved in oxidative stress%2C acid stress%2C heat shock%2C osmotic shock%2C and carbon-starvation stress	gene	gene455	NC_016856.1|gene455|STM14_RS02850	WP_000973433.1	http://www.ncbi.nlm.nih.gov/gene/?term=STM14_RS02850
Chromosome								STM14_0528
Chromosome	STM14_RS02855	with_protein	operon_0263	502358	503656	1299	+	STM14_0529	tig	trigger factor	432		gene	gene456	NC_016856.1|gene456|STM14_RS02855	WP_001198406.1	http://www.ncbi.nlm.nih.gov/gene/?term=STM14_RS02855
Chromosome	STM14_RS02860	with_protein	operon_0264	503903	504526	624	+	STM14_0530	clpP	ATP-dependent Clp protease proteolytic subunit	207		gene	gene457	NC_016856.1|gene457|STM14_RS02860	WP_000122257.1	http://www.ncbi.nlm.nih.gov/gene/?term=STM14_RS02860
Chromosome								STM14_0531
Chromosome	STM14_RS02865	with_protein	operon_0265	504778	506049	1272	+	STM14_0532	clpX	ATP-dependent Clp protease ATP-binding subunit ClpX	423	binds and unfolds substrates as part of the ClpXP protease	gene	gene458	NC_016856.1|gene458|STM14_RS02865|clpX	WP_000130314.1	http://www.ncbi.nlm.nih.gov/gene/?term=STM14_RS02865
Chromosome	STM14_RS02870	with_protein	operon_0266	506235	508589	2355	+	STM14_0533	lon	peptidase	784		gene	gene459	NC_016856.1|gene459|STM14_RS02870	WP_001067723.1	http://www.ncbi.nlm.nih.gov/gene/?term=STM14_RS02870
Chromosome	STM14_RS02875	with_protein	operon_0267	508798	509070	273	+	STM14_0534	hupB	DNA-binding protein HU-beta	90	histone-like DNA-binding protein	gene	gene460	NC_016856.1|gene460|STM14_RS02875	WP_001043544.1	http://www.ncbi.nlm.nih.gov/gene/?term=STM14_RS02875
Chromosome	STM14_RS02880	with_protein	operon_0268	509361	511232	1872	+	STM14_0535	cypD; ppiD	folding chaperone	623		gene	gene461	NC_016856.1|gene461|STM14_RS02880	WP_000969434.1	http://www.ncbi.nlm.nih.gov/gene/?term=STM14_RS02880
Chromosome								STM14_0536
Chromosome	STM14_RS02885	with_protein	operon_0268	511382	511756	375	+	STM14_0537	ybaV	hypothetical protein	124		gene	gene462	NC_016856.1|gene462|STM14_RS02885	WP_000680322.1	http://www.ncbi.nlm.nih.gov/gene/?term=STM14_RS02885
Chromosome	STM14_RS02890	with_protein	operon_0268	511860	512258	399	+	STM14_0538	ybaW; fadM	thioesterase	132		gene	gene463	NC_016856.1|gene463|STM14_RS02890	WP_001194543.1	http://www.ncbi.nlm.nih.gov/gene/?term=STM14_RS02890
Chromosome	STM14_RS02895	with_protein	operon_0269	512364	513059	696	-	STM14_0539	ybaX; queC	7-cyano-7-deazaguanine synthase	231	YbaX%3B catalyzes the transformation of GTP to 7-cyano-7-deazaguanine (preQ0)%2C as one of the early reactions of quenosine biosynthesis%3B quenosine is a modified nucleoside that occurs at the wobble position of GUN anticodons in tRNAs for Asn%2C Asp%2C Tyr%2C and His	gene	gene464	NC_016856.1|gene464|STM14_RS02895	WP_000817201.1	http://www.ncbi.nlm.nih.gov/gene/?term=STM14_RS02895
Chromosome	STM14_RS02900	with_protein	operon_0269	513124	514824	1701	-	STM14_0540	ybaE	ABC transporter substrate-binding protein	566		gene	gene465	NC_016856.1|gene465|STM14_RS02900	WP_001238163.1	http://www.ncbi.nlm.nih.gov/gene/?term=STM14_RS02900
Chromosome	STM14_RS02905	with_protein	operon_0270	514925	515743	819	+	STM14_0541	cof	HMP-PP phosphatase	272	HMP-PP phosphatase%3B catalyzes the hydrolysis of 4-amino-2-methyl-5-hydroxymethylpyrimidine pyrophosphate (HMP-PP) to 4-amino-2-methyl-5-hydroxymethylpyrimidine phosphate (HMP-P)	gene	gene466	NC_016856.1|gene466|STM14_RS02905	WP_000113030.1	http://www.ncbi.nlm.nih.gov/gene/?term=STM14_RS02905
Chromosome	STM14_RS02910	with_protein	operon_0271	515792	516844	1056	-	STM14_0542	cdsH	cysteine synthase	351		gene	gene467	NC_016856.1|gene467|STM14_RS02910	WP_000987846.1	http://www.ncbi.nlm.nih.gov/gene/?term=STM14_RS02910
Chromosome				516834	517418	585		STM14_0543	ybaO
Chromosome	STM14_RS02920	with_protein	operon_0272	517459	519231	1773	+	STM14_0544	mdlA	multidrug ABC transporter ATP-binding protein	590		gene	gene469	NC_016856.1|gene469|STM14_RS02920	WP_001235572.1	http://www.ncbi.nlm.nih.gov/gene/?term=STM14_RS02920
Chromosome	STM14_RS02925	with_protein	operon_0272	519224	521005	1782	+	STM14_0545	mdlB	multidrug ABC transporter ATP-binding protein	593		gene	gene470	NC_016856.1|gene470|STM14_RS02925	WP_001256068.1	http://www.ncbi.nlm.nih.gov/gene/?term=STM14_RS02925
Chromosome	STM14_RS02930	with_protein	operon_0273	521218	521556	339	+	STM14_0546	glnK	nitrogen regulatory protein P-II 2	112	indirectly regulates nitrogen metabolism%3B at high nitrogen levels P-II prevents the phosphorylation of NR-I%2C the transcriptional activator of the glutamine synthetase gene (glnA)%3B at low nitrogen levels P-II is uridylylated to form PII-UMP and interacts with an adenylyltransferase (GlnE) that activates GlnA	gene	gene471	NC_016856.1|gene471|STM14_RS02930	WP_000780341.1	http://www.ncbi.nlm.nih.gov/gene/?term=STM14_RS02930
Chromosome	STM14_RS02935	with_protein	operon_0273	521588	522874	1287	+	STM14_0547	amtB	ammonium transporter	428		gene	gene472	NC_016856.1|gene472|STM14_RS02935	WP_000684912.1	http://www.ncbi.nlm.nih.gov/gene/?term=STM14_RS02935
Chromosome	STM14_RS02940	with_protein	operon_0274	522974	523834	861	-	STM14_0548	tesB	acyl-CoA thioesterase	286		gene	gene473	NC_016856.1|gene473|STM14_RS02940	WP_000084180.1	http://www.ncbi.nlm.nih.gov/gene/?term=STM14_RS02940
Chromosome	STM14_RS02945	with_protein	operon_0275	524049	524618	570	+	STM14_0549	ybaY	hypothetical protein	189		gene	gene474	NC_016856.1|gene474|STM14_RS02945	WP_000779803.1	http://www.ncbi.nlm.nih.gov/gene/?term=STM14_RS02945
Chromosome				524651	525040	390		STM14_0550	ybaZ
Chromosome								STM14_0551	ffs
Chromosome	STM14_RS02955	with_protein	operon_0278	525271	526821	1551	-	STM14_0552	ylaB	cyclic diguanylate phosphodiesterase	516		gene	gene477	NC_016856.1|gene477|STM14_RS02955	WP_000213139.1	http://www.ncbi.nlm.nih.gov/gene/?term=STM14_RS02955
Chromosome	STM14_RS02960	with_protein	operon_0279	527046	527306	261	+	STM14_0553	rpmE2	50S ribosomal protein L31 type B	86		gene	gene478	NC_016856.1|gene478|STM14_RS02960	WP_000801415.1	http://www.ncbi.nlm.nih.gov/gene/?term=STM14_RS02960
Chromosome	STM14_RS02965	with_protein	operon_0279	527312	527452	141	+	STM14_0554	rpmJ_1; ykgO	50S ribosomal protein L36	46	smallest protein in the large subunit%3B similar to what is found with protein L31 and L33 several bacterial genomes contain paralogs which may be regulated by zinc%3B the protein from Thermus thermophilus has a zinc-binding motif and contains a bound zinc ion%3B the proteins in this group do not have the motif	gene	gene479	NC_016856.1|gene479|STM14_RS02965|rpmJ	WP_001197749.1	http://www.ncbi.nlm.nih.gov/gene/?term=STM14_RS02965
Chromosome	STM14_RS02970	with_protein	operon_0280	527508	527978	471	-	STM14_0555	ylaC	membrane protein	156		gene	gene480	NC_016856.1|gene480|STM14_RS02970	WP_000136181.1	http://www.ncbi.nlm.nih.gov/gene/?term=STM14_RS02970
Chromosome	STM14_RS02975	with_protein	operon_0280	528095	528646	552	-	STM14_0556	maa	maltose O-acetyltransferase	183		gene	gene481	NC_016856.1|gene481|STM14_RS02975	WP_001278792.1	http://www.ncbi.nlm.nih.gov/gene/?term=STM14_RS02975
Chromosome	STM14_RS02980	with_protein	operon_0281	528825	529043	219	-	STM14_0557	hha	hemolysin expression-modulating protein Hha	72	with Hns involved in transcriptional regulation of hemolysin%3B non-specific DNA-binding protein which affects the production of multiple proteins	gene	gene482	NC_016856.1|gene482|STM14_RS02980	WP_001280991.1	http://www.ncbi.nlm.nih.gov/gene/?term=STM14_RS02980
Chromosome	STM14_RS02985	with_protein	operon_0281	529071	529445	375	-	STM14_0558	ybaJ; tomB	Hha toxicity attenuator	124		gene	gene483	NC_016856.1|gene483|STM14_RS02985	WP_000344807.1	http://www.ncbi.nlm.nih.gov/gene/?term=STM14_RS02985
Chromosome	STM14_RS02990	with_protein	operon_0282	529941	533090	3150	-	STM14_0559	acrB	multidrug efflux RND transporter permease subunit	1049		gene	gene484	NC_016856.1|gene484|STM14_RS02990	WP_001132508.1	http://www.ncbi.nlm.nih.gov/gene/?term=STM14_RS02990
Chromosome	STM14_RS02995	with_protein	operon_0282	533113	534306	1194	-	STM14_0560	acrA	MexE family multidrug efflux RND transporter periplasmic adaptor subunit	397	with AcrD and TolC forms a transport system involved in resistance to a number of compounds including lipophilic antibiotics	gene	gene485	NC_016856.1|gene485|STM14_RS02995	WP_001039202.1	http://www.ncbi.nlm.nih.gov/gene/?term=STM14_RS02995
Chromosome	STM14_RS03000	with_protein	operon_0283	534448	535101	654	+	STM14_0561	acrR	transcriptional regulator	217		gene	gene486	NC_016856.1|gene486|STM14_RS03000	WP_000101755.1	http://www.ncbi.nlm.nih.gov/gene/?term=STM14_RS03000
Chromosome				535085	535210	126		STM14_0562
Chromosome	STM14_RS03005	with_protein	operon_0283	535220	538582	3363	+	STM14_0563	aefA; mscK	hypothetical protein	1120		gene	gene487	NC_016856.1|gene487|STM14_RS03005	WP_000178249.1	http://www.ncbi.nlm.nih.gov/gene/?term=STM14_RS03005
Chromosome	STM14_RS03010	with_protein	operon_0284	538624	539559	936	-	STM14_0564		transposase	311		gene	gene488	NC_016856.1|gene488|STM14_RS03010	WP_000440523.1	http://www.ncbi.nlm.nih.gov/gene/?term=STM14_RS03010
Chromosome	STM14_RS03015	with_protein	operon_0284	539629	539796	168	-	STM14_0565	ybaM; rsmS	hypothetical protein	55		gene	gene489	NC_016856.1|gene489|STM14_RS03015	WP_000051161.1	http://www.ncbi.nlm.nih.gov/gene/?term=STM14_RS03015
Chromosome	STM14_RS03020	with_protein	operon_0284	539810	540337	528	-	STM14_0566	priC	primosomal replication protein N''	175	PriC%3B protein involved in DNA replication%3B part of the primosome%2C a protein complex required to restart stalled replication forks%3B binds the complex formed by PriA%2C PriB and DNA%3B PriC-dependent primosome requires a gap to restart DNA replication%3B stimulates Rep activity at stalled forks	gene	gene490	NC_016856.1|gene490|STM14_RS03020	WP_001738050.1	http://www.ncbi.nlm.nih.gov/gene/?term=STM14_RS03020
Chromosome	STM14_RS03025	with_protein	operon_0285	540406	540783	378	+	STM14_0567	ybaN	membrane protein	125		gene	gene491	NC_016856.1|gene491|STM14_RS03025	WP_001189860.1	http://www.ncbi.nlm.nih.gov/gene/?term=STM14_RS03025
Chromosome	STM14_RS03030	with_protein	operon_0286	540936	541487	552	+	STM14_0568	apt	adenine phosphoribosyltransferase	183	catalyzes a salvage reaction resulting in the formation of AMP which is metabolically less costly than a de novo synthesis	gene	gene492	NC_016856.1|gene492|STM14_RS03030	WP_000127350.1	http://www.ncbi.nlm.nih.gov/gene/?term=STM14_RS03030
Chromosome	STM14_RS03035	with_protein	operon_0286	541601	543529	1929	+	STM14_0569	dnaX	DNA polymerase III subunit tau	642	catalyzes the DNA-template-directed extension of the 3'-end of a DNA strand%3B the tau chain serves as a scaffold to help in the dimerizaton of the alpha%2Cepsilon and theta core complex%3B the gamma chain seems to interact with the delta and delta' subunits to transfer the beta subunit on the DNA	gene	gene493	NC_016856.1|gene493|STM14_RS03035	WP_000121962.1	http://www.ncbi.nlm.nih.gov/gene/?term=STM14_RS03035
Chromosome	STM14_RS03040	with_protein	operon_0286	543575	543904	330	+	STM14_0570	ybaB	nucleoid-associated protein	109		gene	gene494	NC_016856.1|gene494|STM14_RS03040	WP_000467098.1	http://www.ncbi.nlm.nih.gov/gene/?term=STM14_RS03040
Chromosome	STM14_RS03045	with_protein	operon_0286	543904	544509	606	+	STM14_0571	recR	recombination protein RecR	201	involved in a recombinational process of DNA repair%2C independent of the recBC complex	gene	gene495	NC_016856.1|gene495|STM14_RS03045|recR	WP_001195023.1	http://www.ncbi.nlm.nih.gov/gene/?term=STM14_RS03045
Chromosome	STM14_RS03050	with_protein	operon_0286	544620	546494	1875	+	STM14_0572	htpG	chaperone protein HtpG	624	molecular chaperone	gene	gene496	NC_016856.1|gene496|STM14_RS03050	WP_001520210.1	http://www.ncbi.nlm.nih.gov/gene/?term=STM14_RS03050
Chromosome								STM14_0573
Chromosome	STM14_RS03055	with_protein	operon_0287	546735	547379	645	+	STM14_0574	adk	adenylate kinase	214	essential enzyme that recycles AMP in active cells%3B converts ATP and AMP to two molecules of ADP	gene	gene497	NC_016856.1|gene497|STM14_RS03055|adk	WP_001220237.1	http://www.ncbi.nlm.nih.gov/gene/?term=STM14_RS03055
Chromosome				547392	547598	207		STM14_0575
Chromosome	STM14_RS03060	with_protein	operon_0288	547608	548570	963	+	STM14_0576	hemH	ferrochelatase	320		gene	gene498	NC_016856.1|gene498|STM14_RS03060	WP_001250078.1	http://www.ncbi.nlm.nih.gov/gene/?term=STM14_RS03060
Chromosome	STM14_RS03065	with_protein	operon_0289	548567	549538	972	-	STM14_0577	aes	acetyl esterase	323		gene	gene499	NC_016856.1|gene499|STM14_RS03065	WP_000801786.1	http://www.ncbi.nlm.nih.gov/gene/?term=STM14_RS03065
Chromosome	STM14_RS03070	with_protein	operon_0290	549691	550995	1305	+	STM14_0578	gsk	inosine/guanosine kinase	434	catalyzes the formation of inosine/guanosine monophosphate from inosine or guanosine and ATP	gene	gene500	NC_016856.1|gene500|STM14_RS03070	WP_014343969.1	http://www.ncbi.nlm.nih.gov/gene/?term=STM14_RS03070
Chromosome	STM14_RS03075	with_protein	operon_0291	551044	552720	1677	-	STM14_0579	ybaL	cation:proton antiport protein	558	YbaL%3B member of the CPA-2 family of antiporters%3B uncharacterized protein	gene	gene501	NC_016856.1|gene501|STM14_RS03075	WP_000546207.1	http://www.ncbi.nlm.nih.gov/gene/?term=STM14_RS03075
Chromosome				552798	552923	126		STM14_0580
Chromosome	STM14_RS03080	with_protein	operon_0292	552935	554155	1221	-	STM14_0581	fsr	fosmidomycin resistance protein	406		gene	gene502	NC_016856.1|gene502|STM14_RS03080	WP_001251593.1	http://www.ncbi.nlm.nih.gov/gene/?term=STM14_RS03080
Chromosome	STM14_RS03085	with_protein	operon_0293	554328	555980	1653	+	STM14_0582	ushA	5'-nucleotidase	550	catalyzes the degradation of periplasmic UDP-glucose to uridine%2C glucose-1-phosphate and inorganic phosphate%3B specific for uridine nucleotides	gene	gene503	NC_016856.1|gene503|STM14_RS03085|ushA	WP_000670396.1	http://www.ncbi.nlm.nih.gov/gene/?term=STM14_RS03085
Chromosome	STM14_RS03090	with_protein	operon_0294	556097	556576	480	-	STM14_0583	ybaK	cys-tRNA(Pro)/Cys-tRNA(Cys) deacylase YbaK	159		gene	gene504	NC_016856.1|gene504|STM14_RS03090	WP_000186618.1	http://www.ncbi.nlm.nih.gov/gene/?term=STM14_RS03090
Chromosome	STM14_RS03095	with_protein	operon_0295	556778	557572	795	-	STM14_0584	ybaP	hypothetical protein	264		gene	gene505	NC_016856.1|gene505|STM14_RS03095	WP_000421859.1	http://www.ncbi.nlm.nih.gov/gene/?term=STM14_RS03095
Chromosome	STM14_RS03100	with_protein	operon_0295	557658	558485	828	-	STM14_0585		hypothetical protein	275		gene	gene506	NC_016856.1|gene506|STM14_RS03100	WP_000488548.1	http://www.ncbi.nlm.nih.gov/gene/?term=STM14_RS03100
Chromosome	STM14_RS03105	with_protein	operon_0296	558639	561140	2502	-	STM14_0586	copA	copper-exporting P-type ATPase A	833		gene	gene507	NC_016856.1|gene507|STM14_RS03105|copA	WP_000083899.1	http://www.ncbi.nlm.nih.gov/gene/?term=STM14_RS03105
Chromosome	STM14_RS03110	with_protein	operon_0297	561250	561666	417	+	STM14_0587	cueR	transcriptional regulator	138	activator of copper-responsive regulon genes	gene	gene508	NC_016856.1|gene508|STM14_RS03110	WP_001026760.1	http://www.ncbi.nlm.nih.gov/gene/?term=STM14_RS03110
Chromosome	STM14_RS03115	with_protein	operon_0298	561667	562119	453	-	STM14_0588	ybbJ	membrane protein	150		gene	gene509	NC_016856.1|gene509|STM14_RS03115	WP_000561177.1	http://www.ncbi.nlm.nih.gov/gene/?term=STM14_RS03115
Chromosome	STM14_RS03120	with_protein	operon_0298	562116	563033	918	-	STM14_0589	ybbK	protease	305		gene	gene510	NC_016856.1|gene510|STM14_RS03120	WP_000906146.1	http://www.ncbi.nlm.nih.gov/gene/?term=STM14_RS03120
Chromosome	STM14_RS03125	with_protein	operon_0299	563180	563857	678	+	STM14_0590	ybbL; fetA	ABC transporter ATP-binding protein	225		gene	gene511	NC_016856.1|gene511|STM14_RS03125	WP_000140195.1	http://www.ncbi.nlm.nih.gov/gene/?term=STM14_RS03125
Chromosome	STM14_RS03130	with_protein	operon_0299	563844	564623	780	+	STM14_0591	ybbM; fetB	ABC transporter permease	259		gene	gene512	NC_016856.1|gene512|STM14_RS03130	WP_001002130.1	http://www.ncbi.nlm.nih.gov/gene/?term=STM14_RS03130
Chromosome	STM14_RS03135	with_protein	operon_0300	564709	565563	855	-	STM14_0592	ybbN; cnoX	hypothetical protein	284		gene	gene513	NC_016856.1|gene513|STM14_RS03135	WP_000116058.1	http://www.ncbi.nlm.nih.gov/gene/?term=STM14_RS03135
Chromosome	STM14_RS03140	with_protein	operon_0300	565623	566393	771	-	STM14_0593	ybbO	oxidoreductase	256		gene	gene514	NC_016856.1|gene514|STM14_RS03140	WP_001172802.1	http://www.ncbi.nlm.nih.gov/gene/?term=STM14_RS03140
Chromosome	STM14_RS03145	with_protein	operon_0301	566548	567162	615	-	STM14_0594	tesA	multifunctional acyl-CoA thioesterase I and protease I and lysophospholipase L1	204		gene	gene515	NC_016856.1|gene515|STM14_RS03145	WP_001010574.1	http://www.ncbi.nlm.nih.gov/gene/?term=STM14_RS03145
Chromosome	STM14_RS03150	with_protein	operon_0302	567133	567819	687	+	STM14_0595	ybbA	ABC transporter ATP-binding protein	228		gene	gene516	NC_016856.1|gene516|STM14_RS03150	WP_001110598.1	http://www.ncbi.nlm.nih.gov/gene/?term=STM14_RS03150
Chromosome	STM14_RS03155	with_protein	operon_0302	567816	570230	2415	+	STM14_0596	ybbP	sugar ABC transporter permease	804		gene	gene517	NC_016856.1|gene517|STM14_RS03155	WP_000561776.1	http://www.ncbi.nlm.nih.gov/gene/?term=STM14_RS03155
Chromosome								STM14_0597
Chromosome	STM14_RS03160	with_protein	operon_0303	570416	571549	1134	+	STM14_0598		outer membrane protein	377		gene	gene518	NC_016856.1|gene518|STM14_RS03160	WP_000152869.1	http://www.ncbi.nlm.nih.gov/gene/?term=STM14_RS03160
Chromosome								STM14_0599
Chromosome	STM14_RS03165	with_protein	operon_0304	571806	572636	831	+	STM14_0600	sfbA	ABC transporter substrate-binding protein	276		gene	gene519	NC_016856.1|gene519|STM14_RS03165	WP_000524317.1	http://www.ncbi.nlm.nih.gov/gene/?term=STM14_RS03165
Chromosome	STM14_RS03170	with_protein	operon_0304	572673	573689	1017	+	STM14_0601	sfbB	methionine import ATP-binding protein MetN 2	338		gene	gene520	NC_016856.1|gene520|STM14_RS03170	WP_000569660.1	http://www.ncbi.nlm.nih.gov/gene/?term=STM14_RS03170
Chromosome	STM14_RS03175	with_protein	operon_0304	573682	574341	660	+	STM14_0602	sfbC	ABC transporter permease	219		gene	gene521	NC_016856.1|gene521|STM14_RS03175	WP_000342247.1	http://www.ncbi.nlm.nih.gov/gene/?term=STM14_RS03175
Chromosome	STM14_RS03180	with_protein	operon_0305	574380	575474	1095	-	STM14_0603	ybbB; mnmH	tRNA 2-selenouridine synthase	364	catalyzes the selenophosphate-dependent transfer of selenium from selenophosphate for conversion of 2-thiouridine to 2-selenouridine at the wobble position in tRNA	gene	gene522	NC_016856.1|gene522|STM14_RS03180	WP_001154078.1	http://www.ncbi.nlm.nih.gov/gene/?term=STM14_RS03180
Chromosome	STM14_RS03185	with_protein	operon_0305	575544	576470	927	-	STM14_0604	ybbS; allS	HTH-type transcriptional activator AllS	308	activator of the allDC-ylbA operon involved in allantoin utilization	gene	gene523	NC_016856.1|gene523|STM14_RS03185	WP_000460169.1	http://www.ncbi.nlm.nih.gov/gene/?term=STM14_RS03185
Chromosome	STM14_RS03190	with_protein	operon_0306	576697	577179	483	+	STM14_0605	allA	ureidoglycolate lyase	160		gene	gene524	NC_016856.1|gene524|STM14_RS03190	WP_000764664.1	http://www.ncbi.nlm.nih.gov/gene/?term=STM14_RS03190
Chromosome	STM14_RS03195	with_protein	operon_0306	577258	578076	819	+	STM14_0606	allR	transcriptional regulator	272	regulates operons involved in the utilization of allantoin	gene	gene525	NC_016856.1|gene525|STM14_RS03195	WP_000141265.1	http://www.ncbi.nlm.nih.gov/gene/?term=STM14_RS03195
Chromosome	STM14_RS03200	with_protein	operon_0306	578161	579942	1782	+	STM14_0607	gcl	glyoxylate carboligase	593	catalyzes the formation of 2-hydroxy-3-oxopropanoate (tartronate semialdehyde) from two molecules of glyoxylate	gene	gene526	NC_016856.1|gene526|STM14_RS03200	WP_001096865.1	http://www.ncbi.nlm.nih.gov/gene/?term=STM14_RS03200
Chromosome	STM14_RS03205	with_protein	operon_0306	579955	580731	777	+	STM14_0608	gip; hyi	hydroxypyruvate isomerase	258		gene	gene527	NC_016856.1|gene527|STM14_RS03205	WP_000943591.1	http://www.ncbi.nlm.nih.gov/gene/?term=STM14_RS03205
Chromosome	STM14_RS03210	with_protein	operon_0306	580832	581710	879	+	STM14_0609	glxR	2-hydroxy-3-oxopropionate reductase	292	NADH-dependent%3B catalyzed the reversible formation of glycerate from tartronate semialdehyde	gene	gene528	NC_016856.1|gene528|STM14_RS03210	WP_000765810.1	http://www.ncbi.nlm.nih.gov/gene/?term=STM14_RS03210
Chromosome	STM14_RS03215	with_protein	operon_0306	581776	583023	1248	+	STM14_0610		permease	415		gene	gene529	NC_016856.1|gene529|STM14_RS03215	WP_000005067.1	http://www.ncbi.nlm.nih.gov/gene/?term=STM14_RS03215
Chromosome								STM14_0611	ybbV
Chromosome	STM14_RS03220	with_protein	operon_0306	583119	584573	1455	+	STM14_0612	allP	allantoin permease	484		gene	gene530	NC_016856.1|gene530|STM14_RS03220	WP_000401063.1	http://www.ncbi.nlm.nih.gov/gene/?term=STM14_RS03220
Chromosome	STM14_RS03225	with_protein	operon_0306	584652	586013	1362	+	STM14_0613	allB	allantoinase	453	Plays a crucial role on both purine and pyrimidine metabolism	gene	gene531	NC_016856.1|gene531|STM14_RS03225	WP_000006865.1	http://www.ncbi.nlm.nih.gov/gene/?term=STM14_RS03225
Chromosome	STM14_RS03230	with_protein	operon_0306	586072	587370	1299	+	STM14_0614	ybbY	purine permease	432		gene	gene532	NC_016856.1|gene532|STM14_RS03230	WP_000484505.1	http://www.ncbi.nlm.nih.gov/gene/?term=STM14_RS03230
Chromosome	STM14_RS03235	with_protein	operon_0306	587393	588541	1149	+	STM14_0615	glxK	glycerate kinase	382		gene	gene533	NC_016856.1|gene533|STM14_RS03235	WP_000706331.1	http://www.ncbi.nlm.nih.gov/gene/?term=STM14_RS03235
Chromosome	STM14_RS03240	with_protein	operon_0307	588621	589406	786	-	STM14_0616	ylbA; allE	hypothetical protein	261		gene	gene534	NC_016856.1|gene534|STM14_RS03240	WP_000540981.1	http://www.ncbi.nlm.nih.gov/gene/?term=STM14_RS03240
Chromosome	STM14_RS03245	with_protein	operon_0307	589417	590652	1236	-	STM14_0617	allC	allantoate amidohydrolase	411		gene	gene535	NC_016856.1|gene535|STM14_RS03245	WP_000589769.1	http://www.ncbi.nlm.nih.gov/gene/?term=STM14_RS03245
Chromosome	STM14_RS03250	with_protein	operon_0307	590674	591723	1050	-	STM14_0618	allD	ureidoglycolate dehydrogenase	349	catalyzes the formation of oxalurate from ureidoglycolate	gene	gene536	NC_016856.1|gene536|STM14_RS03250	WP_000703934.1	http://www.ncbi.nlm.nih.gov/gene/?term=STM14_RS03250
Chromosome	STM14_RS03255	with_protein	operon_0308	592054	593718	1665	+	STM14_0619	fdrA	acyl-CoA synthetase	554	multicopy suppressor of dominant negative ftsH mutations%3B putative acyl-CoA synthetase	gene	gene537	NC_016856.1|gene537|STM14_RS03255	WP_000580915.1	http://www.ncbi.nlm.nih.gov/gene/?term=STM14_RS03255
Chromosome	STM14_RS03260	with_protein	operon_0308	593728	594987	1260	+	STM14_0620	ylbE	hypothetical protein	419		gene	gene538	NC_016856.1|gene538|STM14_RS03260	WP_000495330.1	http://www.ncbi.nlm.nih.gov/gene/?term=STM14_RS03260
Chromosome	STM14_RS03265	with_protein	operon_0308	594999	595808	810	+	STM14_0621	ylbF	hypothetical protein	269		gene	gene539	NC_016856.1|gene539|STM14_RS03265	WP_000821191.1	http://www.ncbi.nlm.nih.gov/gene/?term=STM14_RS03265
Chromosome	STM14_RS03270	with_protein	operon_0308	595812	596705	894	+	STM14_0622	arcC	carbamate kinase	297	reversible synthesis of carbamate and ATP from carbamoyl phosphate and ADP	gene	gene540	NC_016856.1|gene540|STM14_RS03270	WP_000855337.1	http://www.ncbi.nlm.nih.gov/gene/?term=STM14_RS03270
Chromosome	STM14_RS03275	with_protein	operon_0309	596746	597813	1068	-	STM14_0623	purK	phosphoribosylaminoimidazole carboxylase	355		gene	gene541	NC_016856.1|gene541|STM14_RS03275	WP_000815603.1	http://www.ncbi.nlm.nih.gov/gene/?term=STM14_RS03275
Chromosome	STM14_RS03280	with_protein	operon_0309	597810	598319	510	-	STM14_0624	purE	N5-carboxyaminoimidazole ribonucleotide mutase	169	catalyzes the formation of 4-carboxy-5-aminoimidazole ribonucleotide from N5-carboxyaminoimidazole ribonucleotide	gene	gene542	NC_016856.1|gene542|STM14_RS03280|purE	WP_000098736.1	http://www.ncbi.nlm.nih.gov/gene/?term=STM14_RS03280
Chromosome	STM14_RS03285	with_protein	operon_0309	598437	599159	723	-	STM14_0625	lpxH	UDP-2%2C3-diacylglucosamine hydrolase	240	catalyzes the formation of 2%2C3%3Ddiacylglucosamine 1-phosphate from UDP-2%2C3%3Ddiacylglucosamine	gene	gene543	NC_016856.1|gene543|STM14_RS03285	WP_000212284.1	http://www.ncbi.nlm.nih.gov/gene/?term=STM14_RS03285
Chromosome	STM14_RS03290	with_protein	operon_0309	599162	599656	495	-	STM14_0626	ppiB	peptidyl-prolyl cis-trans isomerase	164		gene	gene544	NC_016856.1|gene544|STM14_RS03290	WP_000255991.1	http://www.ncbi.nlm.nih.gov/gene/?term=STM14_RS03290
Chromosome	STM14_RS03295	with_protein	operon_0310	599829	601214	1386	+	STM14_0627	cysS	cysteine--tRNA ligase	461	catalyzes a two-step reaction%3B charges a cysteine by linking its carboxyl group to the alpha-phosphate of ATP then transfers the aminoacyl-adenylate to its tRNA	gene	gene545	NC_016856.1|gene545|STM14_RS03295|cysS	WP_000912376.1	http://www.ncbi.nlm.nih.gov/gene/?term=STM14_RS03295
Chromosome	STM14_RS03300	with_protein	operon_0311	601258	602082	825	-	STM14_0628		outer membrane protein	274		gene	gene546	NC_016856.1|gene546|STM14_RS03300	WP_000819114.1	http://www.ncbi.nlm.nih.gov/gene/?term=STM14_RS03300
Chromosome	STM14_RS03305	with_protein	operon_0311	602079	602516	438	-	STM14_0629		membrane protein	145		gene	gene547	NC_016856.1|gene547|STM14_RS03305	WP_001038573.1	http://www.ncbi.nlm.nih.gov/gene/?term=STM14_RS03305
Chromosome	STM14_RS03310	with_protein	operon_0311	602509	603054	546	-	STM14_0630	ybcI	membrane protein	181		gene	gene548	NC_016856.1|gene548|STM14_RS03310	WP_001143507.1	http://www.ncbi.nlm.nih.gov/gene/?term=STM14_RS03310
Chromosome	STM14_RS03315	with_protein	operon_0311	603182	603394	213	-	STM14_0631	ybcJ	ribosome-associated protein	70		gene	gene549	NC_016856.1|gene549|STM14_RS03315	WP_000190278.1	http://www.ncbi.nlm.nih.gov/gene/?term=STM14_RS03315
Chromosome	STM14_RS03320	with_protein	operon_0311	603396	604262	867	-	STM14_0632	folD	bifunctional protein FolD	288		gene	gene550	NC_016856.1|gene550|STM14_RS03320	WP_000729165.1	http://www.ncbi.nlm.nih.gov/gene/?term=STM14_RS03320
Chromosome								STM14_0633
Chromosome								STM14_0634
Chromosome	STM14_RS03325	with_protein	operon_0312	604809	605366	558	+	STM14_0635	fimA	type-1 fimbrial protein%2C A chain	185		gene	gene551	NC_016856.1|gene551|STM14_RS03325|fimA	WP_000681030.1	http://www.ncbi.nlm.nih.gov/gene/?term=STM14_RS03325
Chromosome	STM14_RS03330	with_protein	operon_0312	605442	605975	534	+	STM14_0636	fimI	fimbrin-like protein FimI	177		gene	gene552	NC_016856.1|gene552|STM14_RS03330	WP_000619606.1	http://www.ncbi.nlm.nih.gov/gene/?term=STM14_RS03330
Chromosome	STM14_RS03335	with_protein	operon_0312	606019	606711	693	+	STM14_0637	fimC	chaperone protein FimC	230	involved in type 1 fimbriae biosynthesis%2C interacts with FimH	gene	gene553	NC_016856.1|gene553|STM14_RS03335	WP_000935025.1	http://www.ncbi.nlm.nih.gov/gene/?term=STM14_RS03335
Chromosome	STM14_RS03340	with_protein	operon_0312	606742	609354	2613	+	STM14_0638	fimD	outer membrane usher protein FimD	870		gene	gene554	NC_016856.1|gene554|STM14_RS03340	WP_000754233.1	http://www.ncbi.nlm.nih.gov/gene/?term=STM14_RS03340
Chromosome	STM14_RS03345	with_protein	operon_0312	609369	610376	1008	+	STM14_0639	fimH	protein FimH	335	involved in the regulation of fimbriae length and mediates adhesion of type 1 fimbriae	gene	gene555	NC_016856.1|gene555|STM14_RS03345|fimH	WP_000708653.1	http://www.ncbi.nlm.nih.gov/gene/?term=STM14_RS03345
Chromosome	STM14_RS03350	with_protein	operon_0312	610386	610904	519	+	STM14_0640	fimF; sfmF	fimbrial-like protein FimF	172		gene	gene556	NC_016856.1|gene556|STM14_RS03350|fimF	WP_000603405.1	http://www.ncbi.nlm.nih.gov/gene/?term=STM14_RS03350
Chromosome	STM14_RS03355	with_protein	operon_0313	610950	611582	633	-	STM14_0641	fimZ	fimbriae Z protein	210		gene	gene557	NC_016856.1|gene557|STM14_RS03355	WP_000801273.1	http://www.ncbi.nlm.nih.gov/gene/?term=STM14_RS03355
Chromosome	STM14_RS03360	with_protein	operon_0314	612186	612908	723	-	STM14_0642	fimY	fimbriae Y protein	240		gene	gene558	NC_016856.1|gene558|STM14_RS03360	WP_001258122.1	http://www.ncbi.nlm.nih.gov/gene/?term=STM14_RS03360
Chromosome	STM14_RS03365	with_protein	operon_0314	612927	613238	312	-	STM14_0643		diguanylate cyclase	103		gene	gene559	NC_016856.1|gene559|STM14_RS03365	WP_000226489.1	http://www.ncbi.nlm.nih.gov/gene/?term=STM14_RS03365
Chromosome	STM14_RS03370	with_protein	operon_0315	613400	613996	597	-	STM14_0644	fimW	fimbriae W protein	198	regulates type 1 fimbriae expression	gene	gene560	NC_016856.1|gene560|STM14_RS03370	WP_000944156.1	http://www.ncbi.nlm.nih.gov/gene/?term=STM14_RS03370
Chromosome				614019	614189	171		STM14_0645
Chromosome	STM14_RS03375		operon_0316	614252	614328	77	+	STM14_0646	argU	tRNA-Arg			tRNA	gene561	NC_016856.1|gene561|STM14_RS03375		http://www.ncbi.nlm.nih.gov/gene/?term=STM14_RS03375
Chromosome								STM14_0647
Chromosome				614444	615111	668		STM14_0648
Chromosome								STM14_0649
Chromosome	STM14_RS03390	with_protein	operon_0319	615498	617138	1653	-	STM14_0650		membrane protein	550		gene	gene564	NC_016856.1|gene564|STM14_RS03390	WP_010988978.1	http://www.ncbi.nlm.nih.gov/gene/?term=STM14_RS03390
Chromosome	STM14_RS03395	with_protein	operon_0319	617131	618057	927	-	STM14_0651	yfdH	glycosyltransferase	308		gene	gene565	NC_016856.1|gene565|STM14_RS03395	WP_000703614.1	http://www.ncbi.nlm.nih.gov/gene/?term=STM14_RS03395
Chromosome	STM14_RS03400	with_protein	operon_0319	618054	618416	363	-	STM14_0652	gtrA	translocase	120		gene	gene566	NC_016856.1|gene566|STM14_RS03400	WP_000915523.1	http://www.ncbi.nlm.nih.gov/gene/?term=STM14_RS03400
Chromosome								STM14_0653
Chromosome	STM14_RS03405		operon_0320	618839	619084	246	-	STM14_0654		copper-binding protein			gene	gene567	NC_016856.1|gene567|STM14_RS03405		http://www.ncbi.nlm.nih.gov/gene/?term=STM14_RS03405
Chromosome	STM14_RS03410	without_protein	operon_0321	619284	619613	390	-	STM14_0655		sensor histidine kinase			gene	gene568	NC_016856.1|gene568|STM14_RS03410		http://www.ncbi.nlm.nih.gov/gene/?term=STM14_RS03410
Chromosome								STM14_0656
Chromosome	STM14_RS03420	with_protein	operon_0323	619952	620806	855	-	STM14_0657	rclR	AraC family transcriptional regulator	284		gene	gene570	NC_016856.1|gene570|STM14_RS03420	WP_000339633.1	http://www.ncbi.nlm.nih.gov/gene/?term=STM14_RS03420
Chromosome	STM14_RS03425	with_protein	operon_0324	621022	622347	1326	+	STM14_0658	rclA	oxidoreductase	441	Involved in disulfide oxidoreductase activity and electron transport	gene	gene571	NC_016856.1|gene571|STM14_RS03425	WP_000195929.1	http://www.ncbi.nlm.nih.gov/gene/?term=STM14_RS03425
Chromosome								STM14_0659
Chromosome	STM14_RS03430	with_protein	operon_0325	622504	622740	237	+	STM14_0660	rclB	hypothetical protein	78		gene	gene572	NC_016856.1|gene572|STM14_RS03430	WP_000922170.1	http://www.ncbi.nlm.nih.gov/gene/?term=STM14_RS03430
Chromosome	STM14_RS03435	with_protein	operon_0325	622753	623313	561	+	STM14_0661	rclC	membrane protein	186		gene	gene573	NC_016856.1|gene573|STM14_RS03435	WP_000362180.1	http://www.ncbi.nlm.nih.gov/gene/?term=STM14_RS03435
Chromosome	STM14_RS03440	with_protein	operon_0326	623392	624567	1176	-	STM14_0662		DNA repair ATPase	391		gene	gene574	NC_016856.1|gene574|STM14_RS03440	WP_001033457.1	http://www.ncbi.nlm.nih.gov/gene/?term=STM14_RS03440
Chromosome	STM14_RS03445	with_protein	operon_0327	624893	626287	1395	+	STM14_0663	pheP	aromatic amino acid transporter	464		gene	gene575	NC_016856.1|gene575|STM14_RS03445	WP_000786288.1	http://www.ncbi.nlm.nih.gov/gene/?term=STM14_RS03445
Chromosome	STM14_RS03450	with_protein	operon_0328	626329	627576	1248	-	STM14_0664	ybdG	miniconductance mechanosensitive channel	415		gene	gene576	NC_016856.1|gene576|STM14_RS03450	WP_001156978.1	http://www.ncbi.nlm.nih.gov/gene/?term=STM14_RS03450
Chromosome				627603	627788	186		STM14_0665
Chromosome	STM14_RS03455	with_protein	operon_0329	627887	629857	1971	+	STM14_0666	apeE	lipase	656		gene	gene577	NC_016856.1|gene577|STM14_RS03455	WP_000192436.1	http://www.ncbi.nlm.nih.gov/gene/?term=STM14_RS03455
Chromosome	STM14_RS03460	with_protein	operon_0330	630024	632753	2730	+	STM14_0667		membrane protein	909		gene	gene578	NC_016856.1|gene578|STM14_RS03460	WP_001031460.1	http://www.ncbi.nlm.nih.gov/gene/?term=STM14_RS03460
Chromosome	STM14_RS03465	with_protein	operon_0331	632881	633867	987	-	STM14_0668		phosphosugar isomerase	328		gene	gene579	NC_016856.1|gene579|STM14_RS03465	WP_000109360.1	http://www.ncbi.nlm.nih.gov/gene/?term=STM14_RS03465
Chromosome	STM14_RS03470	with_protein	operon_0331	633934	634995	1044	-	STM14_0669		membrane protein	347		gene	gene580	NC_016856.1|gene580|STM14_RS03470	WP_010988979.1	http://www.ncbi.nlm.nih.gov/gene/?term=STM14_RS03470
Chromosome	STM14_RS03475	with_protein	operon_0331	635010	635864	855	-	STM14_0670		PTS mannose transporter subunit IID	284		gene	gene581	NC_016856.1|gene581|STM14_RS03475	WP_000005803.1	http://www.ncbi.nlm.nih.gov/gene/?term=STM14_RS03475
Chromosome	STM14_RS03480	with_protein	operon_0331	635867	636610	744	-	STM14_0671		PTS mannose transporter subunit IICD	247		gene	gene582	NC_016856.1|gene582|STM14_RS03480	WP_000927523.1	http://www.ncbi.nlm.nih.gov/gene/?term=STM14_RS03480
Chromosome	STM14_RS03485	with_protein	operon_0331	636625	637095	471	-	STM14_0672		PTS mannose transporter subunit IIAB	156		gene	gene583	NC_016856.1|gene583|STM14_RS03485	WP_000594177.1	http://www.ncbi.nlm.nih.gov/gene/?term=STM14_RS03485
Chromosome	STM14_RS03490	with_protein	operon_0331	637073	637522	450	-	STM14_0673		PTS mannose transporter subunit IIAB	149		gene	gene584	NC_016856.1|gene584|STM14_RS03490	WP_001216659.1	http://www.ncbi.nlm.nih.gov/gene/?term=STM14_RS03490
Chromosome	STM14_RS03495	with_protein	operon_0332	637722	638375	654	-	STM14_0674	nfnB; nfsB	oxygen-insensitive NAD(P)H nitroreductase	217	catalyzes the reduction of nitroaromatic compounds such as nitrofurazone%2C quinones and the anti-tumor agent CB1954%3B NAD(P)H-dependent%3B oxygen insensitive	gene	gene585	NC_016856.1|gene585|STM14_RS03495	WP_000355879.1	http://www.ncbi.nlm.nih.gov/gene/?term=STM14_RS03495
Chromosome	STM14_RS03500	with_protein	operon_0332	638472	638840	369	-	STM14_0675	ybdF	hypothetical protein	122		gene	gene586	NC_016856.1|gene586|STM14_RS03500	WP_000348999.1	http://www.ncbi.nlm.nih.gov/gene/?term=STM14_RS03500
Chromosome	STM14_RS03505	with_protein	operon_0332	638840	639421	582	-	STM14_0676		hypothetical protein	193		gene	gene587	NC_016856.1|gene587|STM14_RS03505	WP_000113609.1	http://www.ncbi.nlm.nih.gov/gene/?term=STM14_RS03505
Chromosome								STM14_0677
Chromosome	STM14_RS03510	with_protein	operon_0333	639710	640051	342	+	STM14_0678		hypothetical protein	113		gene	gene588	NC_016856.1|gene588|STM14_RS03510	WP_000155631.1	http://www.ncbi.nlm.nih.gov/gene/?term=STM14_RS03510
Chromosome	STM14_RS03515	with_protein	operon_0334	640057	640305	249	-	STM14_0679	ybdJ	membrane protein	82		gene	gene589	NC_016856.1|gene589|STM14_RS03515	WP_000682497.1	http://www.ncbi.nlm.nih.gov/gene/?term=STM14_RS03515
Chromosome	STM14_RS03520	with_protein	operon_0334	640372	641490	1119	-	STM14_0680	ybdK	carboxylate-amine ligase	372		gene	gene590	NC_016856.1|gene590|STM14_RS03520	WP_001196903.1	http://www.ncbi.nlm.nih.gov/gene/?term=STM14_RS03520
Chromosome	STM14_RS03525	with_protein	operon_0334	641502	642206	705	-	STM14_0681	entD	enterobactin synthase component D	234		gene	gene591	NC_016856.1|gene591|STM14_RS03525	WP_000958064.1	http://www.ncbi.nlm.nih.gov/gene/?term=STM14_RS03525
Chromosome	STM14_RS03530	with_protein	operon_0334	642252	644507	2256	-	STM14_0682	fepA	outer membrane receptor FepA	751	Fep%3B Cbt%3B Cbr%3B FeuB%3B FepA%3B PfeA%3B IroN%3B BfeA%3B outer membrane receptor of ferric enterobactin and colicins B and D%3B interacts with the TonB-ExbBD complex which catalyzes the translocation of the siderophore to the periplasmic space	gene	gene592	NC_016856.1|gene592|STM14_RS03530	WP_001034955.1	http://www.ncbi.nlm.nih.gov/gene/?term=STM14_RS03530
Chromosome								STM14_0683
Chromosome	STM14_RS03535	with_protein	operon_0335	644696	645910	1215	+	STM14_0684	fes	enterobactin/ferric enterobactin esterase	404		gene	gene593	NC_016856.1|gene593|STM14_RS03535	WP_000656600.1	http://www.ncbi.nlm.nih.gov/gene/?term=STM14_RS03535
Chromosome	STM14_RS03540	with_protein	operon_0335	645941	646159	219	+	STM14_0685	ybdZ	hypothetical protein	72		gene	gene594	NC_016856.1|gene594|STM14_RS03540	WP_000396006.1	http://www.ncbi.nlm.nih.gov/gene/?term=STM14_RS03540
Chromosome	STM14_RS03545	with_protein	operon_0335	646156	650040	3885	+	STM14_0686	entF	enterobactin synthase subunit F	1294	with EntB%2C EntD%2C and EntE forms the multienzyme complex enterobactin synthase%3B EntF is the serine activating enzyme which catalyzes the formation of the amide and ester bonds of the cyclic enterobactin	gene	gene595	NC_016856.1|gene595|STM14_RS03545|entF	WP_000194139.1	http://www.ncbi.nlm.nih.gov/gene/?term=STM14_RS03545
Chromosome	STM14_RS03550	with_protein	operon_0336	650290	651426	1137	+	STM14_0687	fepE; wzz(fepE)	hypothetical protein	378	in Salmonella is responsible for long O-antigen polymerization%3B may be part of the ferric enterobactin transport system%3B necessary for enetrobactin uptake	gene	gene596	NC_016856.1|gene596|STM14_RS03550	WP_001139583.1	http://www.ncbi.nlm.nih.gov/gene/?term=STM14_RS03550
Chromosome	STM14_RS03555	with_protein	operon_0337	651479	652273	795	-	STM14_0688	fepC	iron-enterobactin transporter ATP-binding protein	264	with FepBDE is involved in the transport of ferric enterobactin	gene	gene597	NC_016856.1|gene597|STM14_RS03555	WP_000140620.1	http://www.ncbi.nlm.nih.gov/gene/?term=STM14_RS03555
Chromosome	STM14_RS03560	with_protein	operon_0337	652270	653262	990	-	STM14_0689	fepG	iron-enterobactin transporter permease	329	with FepBCD is involved in the transport of ferric enterobactin	gene	gene598	NC_016856.1|gene598|STM14_RS03560	WP_000480067.1	http://www.ncbi.nlm.nih.gov/gene/?term=STM14_RS03560
Chromosome	STM14_RS03565	with_protein	operon_0337	653259	654266	1008	-	STM14_0690	fepD	iron-enterobactin transporter membrane protein	335	with FepBCG is involved in the transport of ferric enterobactin	gene	gene599	NC_016856.1|gene599|STM14_RS03565	WP_001277880.1	http://www.ncbi.nlm.nih.gov/gene/?term=STM14_RS03565
Chromosome	STM14_RS03570	with_protein	operon_0338	654377	655621	1245	+	STM14_0691	ybdA; entS	enterobactin exporter EntS	414	protein p43%3B inner membrane protein that exports enterobactin to the periplasmic space%3B member of the major facilitator superfamily (MFS) of transporters	gene	gene600	NC_016856.1|gene600|STM14_RS03570	WP_001081661.1	http://www.ncbi.nlm.nih.gov/gene/?term=STM14_RS03570
Chromosome	STM14_RS03575	with_protein	operon_0339	655684	656640	957	-	STM14_0692	fepB	antibiotic ABC transporter substrate-binding protein	318	with FepCDG is involved in the transport of ferric enterobactin	gene	gene601	NC_016856.1|gene601|STM14_RS03575	WP_001238988.1	http://www.ncbi.nlm.nih.gov/gene/?term=STM14_RS03575
Chromosome	STM14_RS03580	with_protein	operon_0340	656949	658124	1176	+	STM14_0693	entC	isochorismate synthase	391		gene	gene602	NC_016856.1|gene602|STM14_RS03580	WP_000367601.1	http://www.ncbi.nlm.nih.gov/gene/?term=STM14_RS03580
Chromosome	STM14_RS03585	with_protein	operon_0340	658134	659744	1611	+	STM14_0694	entE	enterobactin synthase subunit E	536	bifunctional 2%2C3-dihydroxybenzoate-AMP ligase/S-dihydroxybenzoyltransferase%3B activates the carboxylate group of 2%2C3-dihydroxy-benzoate forming (2%2C3-dihydroxybenzoyl)adenylate then catalyzes the acylation of holo-entB with 2%2C3-dihydroxy-benzoate adenylate	gene	gene603	NC_016856.1|gene603|STM14_RS03585|entE	WP_001222445.1	http://www.ncbi.nlm.nih.gov/gene/?term=STM14_RS03585
Chromosome	STM14_RS03590	with_protein	operon_0340	659758	660615	858	+	STM14_0695	entB	isochorismatase	285	2%2C3 dihydro-2%2C3 dihydroxybenzoate synthase%3B catalyzes the formation of 2%2C3 dihydro-2%2C3 dihydroxybenzoate and pyruvate from isochorismate%3B with Ent DEF is involved in enterobactin synthesis	gene	gene604	NC_016856.1|gene604|STM14_RS03590	WP_001007166.1	http://www.ncbi.nlm.nih.gov/gene/?term=STM14_RS03590
Chromosome	STM14_RS03595	with_protein	operon_0340	660615	661370	756	+	STM14_0696	entA	2%2C3-dihydro-2%2C3-dihydroxybenzoate dehydrogenase	251	catalyzes the formation of 2%2C3-dihydroxybenzoate from 2%2C3-dihydro-2%2C3-dihydroxybenzoate%3B involved in the biosynthesis of siderophores%2C enterobactin%2C bacillibactin or vibriobactin	gene	gene605	NC_016856.1|gene605|STM14_RS03595	WP_000145522.1	http://www.ncbi.nlm.nih.gov/gene/?term=STM14_RS03595
Chromosome	STM14_RS03600	with_protein	operon_0340	661373	661786	414	+	STM14_0697	ybdB; entH	proofreading thioesterase EntH	137	required for efficient enterobactin production	gene	gene606	NC_016856.1|gene606|STM14_RS03600	WP_000637965.1	http://www.ncbi.nlm.nih.gov/gene/?term=STM14_RS03600
Chromosome								STM14_0698
Chromosome	STM14_RS03605	with_protein	operon_0341	661968	664073	2106	+	STM14_0699	cstA	carbon starvation protein	701		gene	gene607	NC_016856.1|gene607|STM14_RS03605	WP_001043108.1	http://www.ncbi.nlm.nih.gov/gene/?term=STM14_RS03605
Chromosome	STM14_RS03610	with_protein	operon_0341	664137	664334	198	+	STM14_0700	ybdD	hypothetical protein	65		gene	gene608	NC_016856.1|gene608|STM14_RS03610	WP_000460619.1	http://www.ncbi.nlm.nih.gov/gene/?term=STM14_RS03610
Chromosome	STM14_RS03615	with_protein	operon_0342	664370	665458	1089	-	STM14_0701	ybdH	oxidoreductase	362	member of the iron-containing alcohol dehydrogenase family	gene	gene609	NC_016856.1|gene609|STM14_RS03615	WP_001016847.1	http://www.ncbi.nlm.nih.gov/gene/?term=STM14_RS03615
Chromosome	STM14_RS03620	with_protein	operon_0343	665585	666745	1161	+	STM14_0702	ybdL	aminotransferase	386	catalyzes the transfer of an amino moiety%3B preference for methionine followed by histidine and phenylalanine	gene	gene610	NC_016856.1|gene610|STM14_RS03620	WP_001245592.1	http://www.ncbi.nlm.nih.gov/gene/?term=STM14_RS03620
Chromosome	STM14_RS03625	with_protein	operon_0344	666746	667363	618	-	STM14_0703	ybdM	transcriptional regulator	205		gene	gene611	NC_016856.1|gene611|STM14_RS03625	WP_001164756.1	http://www.ncbi.nlm.nih.gov/gene/?term=STM14_RS03625
Chromosome	STM14_RS03630	with_protein	operon_0344	667336	668571	1236	-	STM14_0704	ybdN	hypothetical protein	411		gene	gene612	NC_016856.1|gene612|STM14_RS03630	WP_000118144.1	http://www.ncbi.nlm.nih.gov/gene/?term=STM14_RS03630
Chromosome	STM14_RS03635	with_protein	operon_0345	668737	669639	903	-	STM14_0705	ybdO	LysR family transcriptional regulator	300		gene	gene613	NC_016856.1|gene613|STM14_RS03635	WP_000002497.1	http://www.ncbi.nlm.nih.gov/gene/?term=STM14_RS03635
Chromosome	STM14_RS03640	with_protein	operon_0346	669956	670702	747	-	STM14_0706	dsbG	disulfide isomerase	248	Involved in disulfide bond formation	gene	gene614	NC_016856.1|gene614|STM14_RS03640|dsbG	WP_000597122.1	http://www.ncbi.nlm.nih.gov/gene/?term=STM14_RS03640
Chromosome	STM14_RS03645	with_protein	operon_0347	671143	671706	564	+	STM14_0707	ahpC	alkyl hydroperoxide reductase subunit C	187	with AhpF catalyzes the conversion of alkyl hydroperoxides to their corresponding alcohols%3B AhpC reduced the hydroperoxide substrate	gene	gene615	NC_016856.1|gene615|STM14_RS03645	WP_000052802.1	http://www.ncbi.nlm.nih.gov/gene/?term=STM14_RS03645
Chromosome	STM14_RS03650	with_protein	operon_0348	671948	673513	1566	+	STM14_0708	ahpF	alkyl hydroperoxide reductase subunit F	521		gene	gene616	NC_016856.1|gene616|STM14_RS03650	WP_000887644.1	http://www.ncbi.nlm.nih.gov/gene/?term=STM14_RS03650
Chromosome	STM14_RS03655	with_protein	operon_0349	673845	674405	561	+	STM14_0709		dehydrogenase	186		gene	gene617	NC_016856.1|gene617|STM14_RS03655	WP_000377438.1	http://www.ncbi.nlm.nih.gov/gene/?term=STM14_RS03655
Chromosome	STM14_RS03660	with_protein	operon_0349	674398	676677	2280	+	STM14_0710		DMSO reductase subunit A	759		gene	gene618	NC_016856.1|gene618|STM14_RS03660	WP_000064328.1	http://www.ncbi.nlm.nih.gov/gene/?term=STM14_RS03660
Chromosome	STM14_RS03665	with_protein	operon_0349	676674	677033	360	+	STM14_0711		hypothetical protein	119		gene	gene619	NC_016856.1|gene619|STM14_RS03665	WP_001250388.1	http://www.ncbi.nlm.nih.gov/gene/?term=STM14_RS03665
Chromosome	STM14_RS03670	with_protein	operon_0349	677033	677800	768	+	STM14_0712		hydrogenase	255		gene	gene620	NC_016856.1|gene620|STM14_RS03670	WP_000417097.1	http://www.ncbi.nlm.nih.gov/gene/?term=STM14_RS03670
Chromosome	STM14_RS03675	with_protein	operon_0350	677868	678296	429	-	STM14_0713	ybdQ; uspG	universal stress protein G	142	interacts with GroEL%3B is induced by starvation%2C heat shock and toxic agents	gene	gene621	NC_016856.1|gene621|STM14_RS03675	WP_000278499.1	http://www.ncbi.nlm.nih.gov/gene/?term=STM14_RS03675
Chromosome				678228	678434	207		STM14_0714
Chromosome								STM14_0715
Chromosome	STM14_RS03680	with_protein	operon_0351	678519	679757	1239	+	STM14_0716	ybdR	dehydrogenase	412		gene	gene622	NC_016856.1|gene622|STM14_RS03680	WP_000646113.1	http://www.ncbi.nlm.nih.gov/gene/?term=STM14_RS03680
Chromosome	STM14_RS03685	with_protein	operon_0352	679840	680250	411	-	STM14_0717	rnk	nucleoside diphosphate kinase regulator	136	Regulates the synthesis of nucleoside triphosphates for nucleic acid synthesis%2C CTP for lipid synthesis%2C and GTP for protein elongation	gene	gene623	NC_016856.1|gene623|STM14_RS03685	WP_000089748.1	http://www.ncbi.nlm.nih.gov/gene/?term=STM14_RS03685
Chromosome	STM14_RS03690	with_protein	operon_0353	680485	681291	807	-	STM14_0718	rna	ribonuclease I	268		gene	gene624	NC_016856.1|gene624|STM14_RS03690	WP_001092580.1	http://www.ncbi.nlm.nih.gov/gene/?term=STM14_RS03690
Chromosome	STM14_RS03695	with_protein	operon_0353	681401	682864	1464	-	STM14_0719	citT	antiporter	487	involved in the transport of citrate into the cell along with the export of succinate out of the cell	gene	gene625	NC_016856.1|gene625|STM14_RS03695	WP_000059029.1	http://www.ncbi.nlm.nih.gov/gene/?term=STM14_RS03695
Chromosome	STM14_RS03700	with_protein	operon_0353	682902	683798	897	-	STM14_0720	citG	triphosphoribosyl-dephospho-CoA synthase	298		gene	gene626	NC_016856.1|gene626|STM14_RS03700	WP_000982664.1	http://www.ncbi.nlm.nih.gov/gene/?term=STM14_RS03700
Chromosome	STM14_RS03705	with_protein	operon_0353	683770	684321	552	-	STM14_0721	citX	2-(5''-triphosphoribosyl)-3'-dephospho-CoA synthase	183		gene	gene627	NC_016856.1|gene627|STM14_RS03705	WP_001236063.1	http://www.ncbi.nlm.nih.gov/gene/?term=STM14_RS03705
Chromosome	STM14_RS03710	with_protein	operon_0353	684325	685854	1530	-	STM14_0722	citF	citrate lyase subunit alpha	509	citrate-ACP transferase%2C the alpha subunit catalyzes the formation of (3S)-citryl-CoA from acetyl-CoA and citrate	gene	gene628	NC_016856.1|gene628|STM14_RS03710	WP_000192334.1	http://www.ncbi.nlm.nih.gov/gene/?term=STM14_RS03710
Chromosome	STM14_RS03715	with_protein	operon_0353	685864	686772	909	-	STM14_0723	citE	citrate lyase subunit beta	302	citryl-ACP lyase%3B catalyzes the formation of acetate and oxaloacetate from citrate	gene	gene629	NC_016856.1|gene629|STM14_RS03715	WP_000622342.1	http://www.ncbi.nlm.nih.gov/gene/?term=STM14_RS03715
Chromosome	STM14_RS03720	with_protein	operon_0353	686769	687065	297	-	STM14_0724	citD	citrate lyase subunit gamma	98		gene	gene630	NC_016856.1|gene630|STM14_RS03720	WP_000700682.1	http://www.ncbi.nlm.nih.gov/gene/?term=STM14_RS03720
Chromosome	STM14_RS03725	with_protein	operon_0353	687062	688138	1077	-	STM14_0725	citC	[citrate [pro-3S]-lyase] ligase	358	activates citrate lyase by acetylation of the gamma subunit	gene	gene631	NC_016856.1|gene631|STM14_RS03725	WP_000467874.1	http://www.ncbi.nlm.nih.gov/gene/?term=STM14_RS03725
Chromosome				688331	688513	183		STM14_0726
Chromosome	STM14_RS03730	with_protein	operon_0354	688523	690184	1662	+	STM14_0727	dpiB	sensor histidine kinase	553	regulates the expression of citrate fermentation genes	gene	gene632	NC_016856.1|gene632|STM14_RS03730|dpiB	WP_001277836.1	http://www.ncbi.nlm.nih.gov/gene/?term=STM14_RS03730
Chromosome	STM14_RS03735	with_protein	operon_0354	690153	690833	681	+	STM14_0728	dpiA	transcriptional regulator	226	regulates the expression of citrate fermentation genes	gene	gene633	NC_016856.1|gene633|STM14_RS03735|dpiA	WP_000138788.1	http://www.ncbi.nlm.nih.gov/gene/?term=STM14_RS03735
Chromosome	STM14_RS03740	with_protein	operon_0355	690887	692272	1386	-	STM14_0729	dcuC	C4-dicarboxylate ABC transporter	461	responsible for the transport of C4-dicarboxylates during anaerobic growth	gene	gene634	NC_016856.1|gene634|STM14_RS03740|dcuC	WP_000958610.1	http://www.ncbi.nlm.nih.gov/gene/?term=STM14_RS03740
Chromosome								STM14_0730
Chromosome	STM14_RS03745	with_protein	operon_0356	692663	693223	573	+	STM14_0731	pagP	phospholipid--lipid A palmitoyltransferase	190	catalyzes the transfer of palmitate to lipid A	gene	gene635	NC_016856.1|gene635|STM14_RS03745|pagP	WP_000289054.1	http://www.ncbi.nlm.nih.gov/gene/?term=STM14_RS03745
Chromosome	STM14_RS03750	with_protein	operon_0357	693411	693620	210	+	STM14_0732	cspE	cold-shock protein	69		gene	gene636	NC_016856.1|gene636|STM14_RS03750	WP_000034826.1	http://www.ncbi.nlm.nih.gov/gene/?term=STM14_RS03750
Chromosome	STM14_RS03755	with_protein	operon_0358	693678	694061	384	-	STM14_0733	ccrB; crcB	camphor resistance protein CrcB	127	camphor resistance protein CrcB%3B may be involved in Chromosome condensation%3B overexpression in Escherichia coli protects against decondensation by camphor%3B overexpressing the protein results in an increase in supercoiling	gene	gene637	NC_016856.1|gene637|STM14_RS03755	WP_000939753.1	http://www.ncbi.nlm.nih.gov/gene/?term=STM14_RS03755
Chromosome	STM14_RS03760	with_protein	operon_0359	694152	694940	789	+	STM14_0734	ybeM	hydrolase	262		gene	gene638	NC_016856.1|gene638|STM14_RS03760	WP_000495780.1	http://www.ncbi.nlm.nih.gov/gene/?term=STM14_RS03760
Chromosome								STM14_0735
Chromosome	STM14_RS03765	with_protein	operon_0359	695069	695272	204	+	STM14_0736	tatE	sec-independent protein translocase tatE	67	TatE%3B similar to TatA and found in some proteobacteria%3B part of system that translocates proteins with a conserved twin arginine motif across the inner membrane%3B capable of translocating folded substrates typically those with bound cofactors%3B similar to a protein import system in thylakoid membranes	gene	gene639	NC_016856.1|gene639|STM14_RS03765|tatE	WP_000503938.1	http://www.ncbi.nlm.nih.gov/gene/?term=STM14_RS03765
Chromosome	STM14_RS03770	with_protein	operon_0360	695358	696323	966	-	STM14_0737	lipA	lipoyl synthase	321	catalyzes the radical-mediated insertion of two sulfur atoms into an acyl carrier protein (ACP) bound to an octanoyl group to produce a lipoyl group	gene	gene640	NC_016856.1|gene640|STM14_RS03770	WP_000042640.1	http://www.ncbi.nlm.nih.gov/gene/?term=STM14_RS03770
Chromosome								STM14_0738
Chromosome	STM14_RS03775	with_protein	operon_0361	696529	697482	954	-	STM14_0739	ybeF	LysR family transcriptional regulator	317		gene	gene641	NC_016856.1|gene641|STM14_RS03775	WP_001282817.1	http://www.ncbi.nlm.nih.gov/gene/?term=STM14_RS03775
Chromosome								STM14_0740
Chromosome	STM14_RS03780	with_protein	operon_0362	697784	698425	642	-	STM14_0741	lipB	octanoyltransferase	213	lipoyl/octanoyltransferase%3B catalyzes the transfer of the lipoyl/octanoyl moiety of lipoyl/octanoyl-ACP onto lipoate-dependent enzymes like pyruvate dehydrogenase and the glycine cleavage system H protein	gene	gene642	NC_016856.1|gene642|STM14_RS03780	WP_000284009.1	http://www.ncbi.nlm.nih.gov/gene/?term=STM14_RS03780
Chromosome								STM14_0742
Chromosome	STM14_RS03785	with_protein	operon_0362	698525	698788	264	-	STM14_0743	ybeD	hypothetical protein	87		gene	gene643	NC_016856.1|gene643|STM14_RS03785	WP_000850547.1	http://www.ncbi.nlm.nih.gov/gene/?term=STM14_RS03785
Chromosome	STM14_RS03790	with_protein	operon_0362	698897	700108	1212	-	STM14_0744	dacA	D-alanyl-D-alanine carboxypeptidase	403	penicillin-binding protein 5%3B removes C-terminal D-alanyl residues from sugar-peptide cell wall precursors	gene	gene644	NC_016856.1|gene644|STM14_RS03790	WP_000858711.1	http://www.ncbi.nlm.nih.gov/gene/?term=STM14_RS03790
Chromosome				700128	700277	150		STM14_0745
Chromosome	STM14_RS03795	with_protein	operon_0362	700248	701393	1146	-	STM14_0746	rlpA	hypothetical protein	381	septal ring protein%2C suppressor of prc%2C minor lipoprotein	gene	gene645	NC_016856.1|gene645|STM14_RS03795	WP_001231300.1	http://www.ncbi.nlm.nih.gov/gene/?term=STM14_RS03795
Chromosome	STM14_RS03800	with_protein	operon_0362	701404	702516	1113	-	STM14_0747	mrdB	cell wall shape-determining protein	370		gene	gene646	NC_016856.1|gene646|STM14_RS03800	WP_000131713.1	http://www.ncbi.nlm.nih.gov/gene/?term=STM14_RS03800
Chromosome	STM14_RS03805	with_protein	operon_0362	702519	704420	1902	-	STM14_0748	mrdA	penicillin-binding protein 2	633		gene	gene647	NC_016856.1|gene647|STM14_RS03805	WP_000828700.1	http://www.ncbi.nlm.nih.gov/gene/?term=STM14_RS03805
Chromosome	STM14_RS03810	with_protein	operon_0362	704451	704918	468	-	STM14_0749	ybeA; rlmH	ribosomal RNA large subunit methyltransferase H	155		gene	gene648	NC_016856.1|gene648|STM14_RS03810	WP_000776107.1	http://www.ncbi.nlm.nih.gov/gene/?term=STM14_RS03810
Chromosome	STM14_RS03815	with_protein	operon_0362	704922	705239	318	-	STM14_0750	ybeB; rsfS	ribosome silencing factor RsfS	105		gene	gene649	NC_016856.1|gene649|STM14_RS03815	WP_001161670.1	http://www.ncbi.nlm.nih.gov/gene/?term=STM14_RS03815
Chromosome	STM14_RS03825	with_protein	operon_0363	705568	706176	609	-	STM14_0751	cobC	adenosylcobalamin/alpha-ribazole phosphatase	202		gene	gene651	NC_016856.1|gene651|STM14_RS03825	WP_001241924.1	http://www.ncbi.nlm.nih.gov/gene/?term=STM14_RS03825
Chromosome	STM14_RS03830	with_protein	operon_0364	706273	707367	1095	+	STM14_0752	cobD	threonine-phosphate decarboxylase	364	cobalamin biosynthesis protein%3B decarboxylates L-threonine-O-3-phosphate to yield (R)-1-amino-2-propanol O-2-phosphate%2C the precursor for the linkage between the nucleotide loop and the corrin ring in cobalamin%3B structurally similar to histidinol phosphate aminotransferase	gene	gene652	NC_016856.1|gene652|STM14_RS03830	WP_001173255.1	http://www.ncbi.nlm.nih.gov/gene/?term=STM14_RS03830
Chromosome	STM14_RS03835	with_protein	operon_0365	707342	707983	642	-	STM14_0753	nadD	nicotinate-nucleotide adenylyltransferase	213		gene	gene653	NC_016856.1|gene653|STM14_RS03835	WP_001518902.1	http://www.ncbi.nlm.nih.gov/gene/?term=STM14_RS03835
Chromosome	STM14_RS03840	with_protein	operon_0365	707985	709016	1032	-	STM14_0754	holA	DNA polymerase III subunit delta	343	required for the assembly and function of the DNAX complex which is required for the assembly of the beta subunit onto primed DNA	gene	gene654	NC_016856.1|gene654|STM14_RS03840|holA	WP_000620491.1	http://www.ncbi.nlm.nih.gov/gene/?term=STM14_RS03840
Chromosome	STM14_RS03845	with_protein	operon_0365	709016	709606	591	-	STM14_0755	rlpB; lptE	hypothetical protein	196	rare lipoprotein B%3B involved in the assembly of LPS in the outer membrane	gene	gene655	NC_016856.1|gene655|STM14_RS03845	WP_001269947.1	http://www.ncbi.nlm.nih.gov/gene/?term=STM14_RS03845
Chromosome	STM14_RS03850	with_protein	operon_0365	709621	712203	2583	-	STM14_0756	leuS	leucine--tRNA ligase	860	leucine--tRNA ligase%3B LeuRS%3B class-I aminoacyl-tRNA synthetase%3B charges leucine by linking carboxyl group to alpha-phosphate of ATP and then transfers aminoacyl-adenylate to its tRNA%3B due to the large number of codons that tRNA(Leu) recognizes%2C the leucyl-tRNA synthetase does not recognize the anticodon loop of the tRNA%2C but instead recognition is dependent on a conserved discriminato…	gene	gene656	NC_016856.1|gene656|STM14_RS03850|leuS	WP_001157918.1	http://www.ncbi.nlm.nih.gov/gene/?term=STM14_RS03850
Chromosome	STM14_RS03855	with_protein	operon_0366	712491	712781	342	+	STM14_0757		D-galactarate dehydratase	113		gene	gene657	NC_016856.1|gene657|STM14_RS03855	WP_001574029.1	http://www.ncbi.nlm.nih.gov/gene/?term=STM14_RS03855
Chromosome	STM14_RS03860	with_protein	operon_0366	712804	713970	1173	+	STM14_0758		carbohydrate hydrolase	390		gene	gene658	NC_016856.1|gene658|STM14_RS03860	WP_001670689.1	http://www.ncbi.nlm.nih.gov/gene/?term=STM14_RS03860
Chromosome	STM14_RS03865	with_protein	operon_0366	714020	714973	954	+	STM14_0759		2-keto-3-deoxygluconate permease 2	317		gene	gene659	NC_016856.1|gene659|STM14_RS03865	WP_000694477.1	http://www.ncbi.nlm.nih.gov/gene/?term=STM14_RS03865
Chromosome	STM14_RS03870	with_protein	operon_0366	715041	716969	1929	+	STM14_0760		sigma-54 dependent transcriptional regulator	642		gene	gene660	NC_016856.1|gene660|STM14_RS03870	WP_001044182.1	http://www.ncbi.nlm.nih.gov/gene/?term=STM14_RS03870
Chromosome	STM14_RS03875	with_protein	operon_0366	717062	717535	474	+	STM14_0761	ybeL	hypothetical protein	157		gene	gene661	NC_016856.1|gene661|STM14_RS03875	WP_001044884.1	http://www.ncbi.nlm.nih.gov/gene/?term=STM14_RS03875
Chromosome	STM14_RS03880	with_protein	operon_0367	717574	718569	996	-	STM14_0762	ybeQ	hypothetical protein	331		gene	gene662	NC_016856.1|gene662|STM14_RS03880	WP_001016626.1	http://www.ncbi.nlm.nih.gov/gene/?term=STM14_RS03880
Chromosome	STM14_RS03885	with_protein	operon_0368	718694	719401	708	+	STM14_0763	ybeR	hypothetical protein	235		gene	gene663	NC_016856.1|gene663|STM14_RS03885	WP_001669181.1	http://www.ncbi.nlm.nih.gov/gene/?term=STM14_RS03885
Chromosome	STM14_RS03890	with_protein	operon_0368	719398	720831	1434	+	STM14_0764	ybeS	hypothetical protein	477		gene	gene664	NC_016856.1|gene664|STM14_RS03890	WP_000845203.1	http://www.ncbi.nlm.nih.gov/gene/?term=STM14_RS03890
Chromosome	STM14_RS03895	without_protein	operon_0368	720910	721539	697	+	STM14_0765	ybeU	hypothetical protein			gene	gene665	NC_016856.1|gene665|STM14_RS03895		http://www.ncbi.nlm.nih.gov/gene/?term=STM14_RS03895
Chromosome	STM14_RS03900	with_protein	operon_0368	721536	723008	1473	+	STM14_0766	ybeV	hypothetical protein	490		gene	gene666	NC_016856.1|gene666|STM14_RS03900	WP_001017750.1	http://www.ncbi.nlm.nih.gov/gene/?term=STM14_RS03900
Chromosome	STM14_RS03905	with_protein	operon_0369	723030	724709	1680	-	STM14_0767	hscC	molecular chaperone HscC	559		gene	gene667	NC_016856.1|gene667|STM14_RS03905	WP_000368034.1	http://www.ncbi.nlm.nih.gov/gene/?term=STM14_RS03905
Chromosome	STM14_RS03910	with_protein	operon_0369	724785	726023	1239	-	STM14_0768		hypothetical protein	412		gene	gene668	NC_016856.1|gene668|STM14_RS03910	WP_000498891.1	http://www.ncbi.nlm.nih.gov/gene/?term=STM14_RS03910
Chromosome	STM14_RS03915	with_protein	operon_0369	726055	726990	936	-	STM14_0769	rihA	pyrimidine-specific ribonucleoside hydrolase RihA	311	Hydrolyzes with equal efficiency cytidine or uridine to ribose and cytosine or uracil%2C respectively%3B pyrimidine-specific	gene	gene669	NC_016856.1|gene669|STM14_RS03915|rihA	WP_001207419.1	http://www.ncbi.nlm.nih.gov/gene/?term=STM14_RS03915
Chromosome	STM14_RS03920	with_protein	operon_0369	727107	727832	726	-	STM14_0770	gltL	glutamate/aspartate ABC transporter ATP-binding protein	241	With ArtMQJI transports arginine across the inner membrane	gene	gene670	NC_016856.1|gene670|STM14_RS03920|artP	WP_000631369.1	http://www.ncbi.nlm.nih.gov/gene/?term=STM14_RS03920
Chromosome	STM14_RS03925	with_protein	operon_0369	727832	728506	675	-	STM14_0771	gltK	glutamate/aspartate ABC transporter permease	224	with GltJLPS and GadC for glutamate and GltJLP%2C DctA and DcuAB for aspartate is involved in the transport of glutamate and aspartate	gene	gene671	NC_016856.1|gene671|STM14_RS03925	WP_000272794.1	http://www.ncbi.nlm.nih.gov/gene/?term=STM14_RS03925
Chromosome	STM14_RS03930	with_protein	operon_0369	728506	729246	741	-	STM14_0772	gltJ	glutamate/aspartate ABC transporter permease	246	with GltIKL is involved in the transport of glutamate and aspartate	gene	gene672	NC_016856.1|gene672|STM14_RS03930	WP_000020930.1	http://www.ncbi.nlm.nih.gov/gene/?term=STM14_RS03930
Chromosome	STM14_RS03935	with_protein	operon_0370	729406	730314	909	-	STM14_0773	gltI	amino acid transporter	302		gene	gene673	NC_016856.1|gene673|STM14_RS03935	WP_001526121.1	http://www.ncbi.nlm.nih.gov/gene/?term=STM14_RS03935
Chromosome								STM14_0774
Chromosome	STM14_RS03940	with_protein	operon_0371	730669	732207	1539	-	STM14_0775	lnt	apolipoprotein N-acyltransferase	512	Transfers the fatty acyl group on membrane lipoproteins	gene	gene674	NC_016856.1|gene674|STM14_RS03940|lnt	WP_001575804.1	http://www.ncbi.nlm.nih.gov/gene/?term=STM14_RS03940
Chromosome	STM14_RS03945	with_protein	operon_0371	732227	733105	879	-	STM14_0776	ybeX; corC	magnesium and cobalt efflux protein CorC	292	involved in the transport of magnesium and cobalt ions	gene	gene675	NC_016856.1|gene675|STM14_RS03945	WP_001278615.1	http://www.ncbi.nlm.nih.gov/gene/?term=STM14_RS03945
Chromosome								STM14_0777
Chromosome	STM14_RS03950	with_protein	operon_0372	733263	733736	474	-	STM14_0778	ybeY	endoribonuclease YbeY	157		gene	gene676	NC_016856.1|gene676|STM14_RS03950	WP_000084476.1	http://www.ncbi.nlm.nih.gov/gene/?term=STM14_RS03950
Chromosome	STM14_RS03955	with_protein	operon_0372	733733	734779	1047	-	STM14_0779	phoL	nucleoside triphosphate hydrolase	348		gene	gene677	NC_016856.1|gene677|STM14_RS03955	WP_001018045.1	http://www.ncbi.nlm.nih.gov/gene/?term=STM14_RS03955
Chromosome								STM14_0780
Chromosome	STM14_RS03960	with_protein	operon_0373	734984	736408	1425	-	STM14_0781	miaB	tRNA-2-methylthio-N(6)-dimethylallyladenosine synthase	474	catalyzes the formation of 2-methylthio-N6-(dimethylallyl)adenosine (ms(2)i(6)A) at position 37 in tRNAs that read codons beginning with uridine from N6-(dimethylallyl)adenosine (i(6)A)	gene	gene678	NC_016856.1|gene678|STM14_RS03960	WP_001519200.1	http://www.ncbi.nlm.nih.gov/gene/?term=STM14_RS03960
Chromosome	STM14_RS03965	with_protein	operon_0374	736552	737727	1176	+	STM14_0782	ubiF	2-octaprenyl-3-methyl-6-methoxy-1%2C4-benzoquinol hydroxylase	391	catalyzes the formation of 2-octaprenyl-3-methyl-5-hydroxy-6-methoxy-1%2C4-benzoquinol from 2-octaprenyl-3-methyl-6-methoxy-1%2C4-benzoquinol%3B functions in the biosynthesis of ubiquinone or coenzyme Q	gene	gene679	NC_016856.1|gene679|STM14_RS03965|ubiF	WP_000184633.1	http://www.ncbi.nlm.nih.gov/gene/?term=STM14_RS03965
Chromosome	STM14_RS03970	with_protein	operon_0375	737794	738369	576	-	STM14_0783		membrane protein	191		gene	gene680	NC_016856.1|gene680|STM14_RS03970	WP_001109079.1	http://www.ncbi.nlm.nih.gov/gene/?term=STM14_RS03970
Chromosome	STM14_RS03975		operon_0375	738505	738579	75	-	STM14_0784	glnX	tRNA-Gln			tRNA	gene681	NC_016856.1|gene681|STM14_RS03975		http://www.ncbi.nlm.nih.gov/gene/?term=STM14_RS03975
Chromosome	STM14_RS03980		operon_0375	738623	738697	75	-	STM14_0785	glnV	tRNA-Gln			tRNA	gene682	NC_016856.1|gene682|STM14_RS03980		http://www.ncbi.nlm.nih.gov/gene/?term=STM14_RS03980
Chromosome	STM14_RS03985		operon_0375	738744	738820	77	-	STM14_0786	metU	tRNA-Met			tRNA	gene683	NC_016856.1|gene683|STM14_RS03985		http://www.ncbi.nlm.nih.gov/gene/?term=STM14_RS03985
Chromosome	STM14_RS03990		operon_0375	738836	738910	75	-	STM14_0787	glnW	tRNA-Gln			tRNA	gene684	NC_016856.1|gene684|STM14_RS03990		http://www.ncbi.nlm.nih.gov/gene/?term=STM14_RS03990
Chromosome	STM14_RS03995		operon_0375	738946	739020	75	-	STM14_0788	glnU	tRNA-Gln			tRNA	gene685	NC_016856.1|gene685|STM14_RS03995		http://www.ncbi.nlm.nih.gov/gene/?term=STM14_RS03995
Chromosome	STM14_RS04000		operon_0375	739044	739128	85	-	STM14_0789	leuW	tRNA-Leu			tRNA	gene686	NC_016856.1|gene686|STM14_RS04000		http://www.ncbi.nlm.nih.gov/gene/?term=STM14_RS04000
Chromosome	STM14_RS04005		operon_0375	739137	739213	77	-	STM14_0790	metT	tRNA-Met			tRNA	gene687	NC_016856.1|gene687|STM14_RS04005		http://www.ncbi.nlm.nih.gov/gene/?term=STM14_RS04005
Chromosome								STM14_0791
Chromosome	STM14_RS04010	with_protein	operon_0376	739436	741100	1665	-	STM14_0792	asnB	asparagine synthetase B	554	functions in asparagine biosynthesis%3B converts glutamine%2C aspartate%2C ATP%2C and water to glutamate%2C asparagine%2C pyrophosphate and AMP	gene	gene688	NC_016856.1|gene688|STM14_RS04010|asnB	WP_000337041.1	http://www.ncbi.nlm.nih.gov/gene/?term=STM14_RS04010
Chromosome	STM14_RS04015	with_protein	operon_0377	741390	742142	753	-	STM14_0793	nagD	UMP phosphatase	250		gene	gene689	NC_016856.1|gene689|STM14_RS04015	WP_000153143.1	http://www.ncbi.nlm.nih.gov/gene/?term=STM14_RS04015
Chromosome	STM14_RS04020	with_protein	operon_0377	742189	743409	1221	-	STM14_0794	nagC	transcriptional regulator	406	regulates the synthesis of glucosamine and N-acetylglucosamine by acting as a repressor of the nagEBACD operon and both a repressor and activator of the glmSU operon	gene	gene690	NC_016856.1|gene690|STM14_RS04020	WP_000187577.1	http://www.ncbi.nlm.nih.gov/gene/?term=STM14_RS04020
Chromosome	STM14_RS04025	with_protein	operon_0377	743414	744568	1155	-	STM14_0795	nagA	N-acetylglucosamine-6-phosphate deacetylase	384	catalyzes the formation of glucosamine 6-phosphate from N-acetylglucosamine 6-phosphate	gene	gene691	NC_016856.1|gene691|STM14_RS04025|nagA	WP_000271186.1	http://www.ncbi.nlm.nih.gov/gene/?term=STM14_RS04025
Chromosome	STM14_RS04030	with_protein	operon_0377	744628	745428	801	-	STM14_0796	nagB	glucosamine-6-phosphate deaminase	266	catalyzes the reversible formation of fructose 6-phosphate from glucosamine 6-phosphate	gene	gene692	NC_016856.1|gene692|STM14_RS04030|nagB	WP_001237059.1	http://www.ncbi.nlm.nih.gov/gene/?term=STM14_RS04030
Chromosome								STM14_0797
Chromosome	STM14_RS04035	with_protein	operon_0378	745755	747707	1953	+	STM14_0798	nagE	PTS N-acetylglucosamine transporter subunit IIABC	650	phosphoenolpyruvate-dependent sugar phosphotransferase system%3B catalyzes the phosphorylation of incoming sugar substrates concomitant with their translocation across the cell membrane%3B IIB is phosphorylated by IIA and then transfers the phosphoryl group to the sugar%3B IIC forms the translocation channel	gene	gene693	NC_016856.1|gene693|STM14_RS04035	WP_001023068.1	http://www.ncbi.nlm.nih.gov/gene/?term=STM14_RS04035
Chromosome	STM14_RS04040	with_protein	operon_0379	747918	749585	1668	+	STM14_0799	glnS	glutamine--tRNA ligase	555	catalyzes a two-step reaction%2C first charging a glutamine molecule by linking its carboxyl group to the alpha-phosphate of ATP%2C followed by transfer of the aminoacyl-adenylate to its tRNA	gene	gene694	NC_016856.1|gene694|STM14_RS04040	WP_001287181.1	http://www.ncbi.nlm.nih.gov/gene/?term=STM14_RS04040
Chromosome				749621	749734	114		STM14_0800
Chromosome								STM14_0801
Chromosome	STM14_RS04045	with_protein	operon_0380	750031	751437	1407	+	STM14_0802	ybfM; chiP	chitoporin	468	outer membrane porin involved in the transport of chitooligosaccharides	gene	gene695	NC_016856.1|gene695|STM14_RS04045|chiP	WP_001258803.1	http://www.ncbi.nlm.nih.gov/gene/?term=STM14_RS04045
Chromosome	STM14_RS04050	with_protein	operon_0380	751487	751819	333	+	STM14_0803	ybfN; chiQ	lipoprotein	110		gene	gene696	NC_016856.1|gene696|STM14_RS04050	WP_000722261.1	http://www.ncbi.nlm.nih.gov/gene/?term=STM14_RS04050
Chromosome	STM14_RS04055	with_protein	operon_0381	751868	753172	1305	-	STM14_0804	citA; tcuC	citrate-proton symporter	434	is involved in the uptake of citrate and the transport of protons into the cell	gene	gene697	NC_016856.1|gene697|STM14_RS04055	WP_000057014.1	http://www.ncbi.nlm.nih.gov/gene/?term=STM14_RS04055
Chromosome	STM14_RS04060	with_protein	operon_0381	753223	754362	1140	-	STM14_0805	citB; tcuB	citrate utilization protein B	379	with CitA (TcuA) catalyzes the oxidation of tricarballylate to cis-aconitate%3B originally thought to be involved in citrate utilization	gene	gene698	NC_016856.1|gene698|STM14_RS04060|tcuB	WP_000811134.1	http://www.ncbi.nlm.nih.gov/gene/?term=STM14_RS04060
Chromosome	STM14_RS04065	with_protein	operon_0381	754349	755752	1404	-	STM14_0806	tcuA	tricarballylate dehydrogenase	467	catalyzes the oxidation of tricarballylate to cis-aconitate%3B FAD-dependent%3B required for the utilization of tricarballylate as a carbon and energy source by S. enterica	gene	gene699	NC_016856.1|gene699|STM14_RS04065	WP_000228709.1	http://www.ncbi.nlm.nih.gov/gene/?term=STM14_RS04065
Chromosome	STM14_RS04070	with_protein	operon_0381	755850	756776	927	-	STM14_0807	tcuR	LysR family transcriptional regulator	308		gene	gene700	NC_016856.1|gene700|STM14_RS04070	WP_000423363.1	http://www.ncbi.nlm.nih.gov/gene/?term=STM14_RS04070
Chromosome	STM14_RS04075	with_protein	operon_0381	756891	757343	453	-	STM14_0808	fur	ferric uptake regulator	150	negatively regulates a number of operons that encode enzymes involved in iron transport%3B activated by manganese%3B forms a homodimer	gene	gene701	NC_016856.1|gene701|STM14_RS04075|fur	WP_000131699.1	http://www.ncbi.nlm.nih.gov/gene/?term=STM14_RS04075
Chromosome								STM14_0809
Chromosome	STM14_RS04080	with_protein	operon_0382	757625	758155	531	-	STM14_0810	fldA	flavodoxin-1	176	An electron-transfer protein%3B flavodoxin binds one FMN molecule%2C which serves as a redox-active prosthetic group	gene	gene702	NC_016856.1|gene702|STM14_RS04080	WP_001018621.1	http://www.ncbi.nlm.nih.gov/gene/?term=STM14_RS04080
Chromosome	STM14_RS04085	with_protein	operon_0383	758318	758599	282	-	STM14_0811	ybfE	LexA regulated protein	93		gene	gene703	NC_016856.1|gene703|STM14_RS04085	WP_001040938.1	http://www.ncbi.nlm.nih.gov/gene/?term=STM14_RS04085
Chromosome				758607	758720	114		STM14_0812
Chromosome	STM14_RS04090	with_protein	operon_0383	758733	759503	771	-	STM14_0813	ybfF	acyl-CoA esterase	256		gene	gene704	NC_016856.1|gene704|STM14_RS04090	WP_000773246.1	http://www.ncbi.nlm.nih.gov/gene/?term=STM14_RS04090
Chromosome	STM14_RS04095	with_protein	operon_0384	759688	760230	543	+	STM14_0814	seqA	negative modulator of initiation of replication	180		gene	gene705	NC_016856.1|gene705|STM14_RS04095	WP_000848395.1	http://www.ncbi.nlm.nih.gov/gene/?term=STM14_RS04095
Chromosome	STM14_RS04100	with_protein	operon_0384	760255	761895	1641	+	STM14_0815	pgm	phosphoglucomutase	546	catalyzes the interconversion of alpha-D-glucose 1-phosphate to alpha-D-glucose 6-phosphate	gene	gene706	NC_016856.1|gene706|STM14_RS04100	WP_000974387.1	http://www.ncbi.nlm.nih.gov/gene/?term=STM14_RS04100
Chromosome	STM14_RS04105	with_protein	operon_0385	762010	762495	486	-	STM14_0816		5-nitroimidazole antibiotic resistance protein	161		gene	gene707	NC_016856.1|gene707|STM14_RS04105	WP_000070056.1	http://www.ncbi.nlm.nih.gov/gene/?term=STM14_RS04105
Chromosome	STM14_RS04110	with_protein	operon_0385	762560	763879	1320	-	STM14_0817	potE	putrescine transporter	439	catalyzes the uptake of putrescine via a proton symport mechanism%2C as well as the efflux of putrescine by a putrescine/ornithine antiport system	gene	gene708	NC_016856.1|gene708|STM14_RS04110|potE	WP_000042658.1	http://www.ncbi.nlm.nih.gov/gene/?term=STM14_RS04110
Chromosome	STM14_RS04115	with_protein	operon_0385	763876	766074	2199	-	STM14_0818	speF	ornithine decarboxylase	732		gene	gene709	NC_016856.1|gene709|STM14_RS04115	WP_001292400.1	http://www.ncbi.nlm.nih.gov/gene/?term=STM14_RS04115
Chromosome								STM14_0819
Chromosome	STM14_RS04120		operon_0386	766472	766585	114	+	STM14_0820		hypothetical protein			gene	gene710	NC_016856.1|gene710|STM14_RS04120		http://www.ncbi.nlm.nih.gov/gene/?term=STM14_RS04120
Chromosome	STM14_RS04125	with_protein	operon_0387	766836	767513	678	-	STM14_0821	kdpE	two-component system response regulator	225	response regulator in two-component regulatory system with KdpD%3B regulates the kdp operon involved in potassium transport	gene	gene711	NC_016856.1|gene711|STM14_RS04125	WP_000186054.1	http://www.ncbi.nlm.nih.gov/gene/?term=STM14_RS04125
Chromosome	STM14_RS04130	with_protein	operon_0387	767510	770194	2685	-	STM14_0822	kdpD	two-component system sensor histidine kinase KdpD	894	sensory histidine kinase in two-component regulatory system with KdpE%3B signal sensing protein	gene	gene712	NC_016856.1|gene712|STM14_RS04130	WP_000997487.1	http://www.ncbi.nlm.nih.gov/gene/?term=STM14_RS04130
Chromosome	STM14_RS04135	with_protein	operon_0387	770191	770775	585	-	STM14_0823	kdpC	potassium-transporting ATPase C chain	194	One of the components of the high-affinity ATP-driven potassium transport (or KDP)system%2C which catalyzes the hydrolysis of ATP coupled with the exchange of hydrogen and potassium ions. The C subunit may be involved in assembly of the KDP complex	gene	gene713	NC_016856.1|gene713|STM14_RS04135	WP_000579804.1	http://www.ncbi.nlm.nih.gov/gene/?term=STM14_RS04135
Chromosome	STM14_RS04140	with_protein	operon_0387	770784	772832	2049	-	STM14_0824	kdpB	potassium-transporting ATPase B chain	682	One of the components of the high-affinity ATP-driven potassium transport (or KDP) system%2C which catalyzes the hydrolysis of ATP coupled with the exchange of hydrogen and potassium ions	gene	gene714	NC_016856.1|gene714|STM14_RS04140	WP_000088022.1	http://www.ncbi.nlm.nih.gov/gene/?term=STM14_RS04140
Chromosome	STM14_RS04145	with_protein	operon_0387	772853	774532	1680	-	STM14_0825	kdpA	potassium-transporting ATPase subunit A	559	catalyzes the hydrolysis of ATP coupled with the exchange of hydrogen and potassium ions	gene	gene715	NC_016856.1|gene715|STM14_RS04145	WP_000730066.1	http://www.ncbi.nlm.nih.gov/gene/?term=STM14_RS04145
Chromosome								STM14_0826
Chromosome	STM14_RS04155	with_protein	operon_0388	774958	775164	207	+	STM14_0827	ybfA	hypothetical protein	68		gene	gene717	NC_016856.1|gene717|STM14_RS04155	WP_000401437.1	http://www.ncbi.nlm.nih.gov/gene/?term=STM14_RS04155
Chromosome	STM14_RS04160	with_protein	operon_0388	775275	776696	1422	+	STM14_0828	phrB	deoxyribodipyrimidine photolyase	473	UV-induced DNA repair%3B converts cyclobutane-type pyrimidine dimers created during exposure to UV ratiation to monomers%3B light dependent	gene	gene718	NC_016856.1|gene718|STM14_RS04160	WP_001142016.1	http://www.ncbi.nlm.nih.gov/gene/?term=STM14_RS04160
Chromosome	STM14_RS04165	with_protein	operon_0389	776735	778216	1482	-	STM14_0829	ybgH	dipeptide permease D	493		gene	gene719	NC_016856.1|gene719|STM14_RS04165	WP_001041123.1	http://www.ncbi.nlm.nih.gov/gene/?term=STM14_RS04165
Chromosome	STM14_RS04170	with_protein	operon_0390	778545	779288	744	+	STM14_0830	ybgI	Nif3-like dinuclear metal center hexameric protein	247		gene	gene720	NC_016856.1|gene720|STM14_RS04170	WP_000798844.1	http://www.ncbi.nlm.nih.gov/gene/?term=STM14_RS04170
Chromosome	STM14_RS04175	with_protein	operon_0390	779304	779960	657	+	STM14_0831	ybgJ; pxpB	hypothetical protein	218		gene	gene721	NC_016856.1|gene721|STM14_RS04175	WP_001188373.1	http://www.ncbi.nlm.nih.gov/gene/?term=STM14_RS04175
Chromosome	STM14_RS04180	with_protein	operon_0390	779954	780886	933	+	STM14_0832	ybgK	hypothetical protein	310		gene	gene722	NC_016856.1|gene722|STM14_RS04180	WP_000932050.1	http://www.ncbi.nlm.nih.gov/gene/?term=STM14_RS04180
Chromosome	STM14_RS04185	with_protein	operon_0390	780876	781610	735	+	STM14_0833	ybgL; pxpA	LamB/YcsF family protein	244		gene	gene723	NC_016856.1|gene723|STM14_RS04185	WP_001017909.1	http://www.ncbi.nlm.nih.gov/gene/?term=STM14_RS04185
Chromosome	STM14_RS04190	with_protein	operon_0391	781934	782065	132	+	STM14_0834		hypothetical protein	43		gene	gene724	NC_016856.1|gene724|STM14_RS04190	WP_001521652.1	http://www.ncbi.nlm.nih.gov/gene/?term=STM14_RS04190
Chromosome	STM14_RS04195	with_protein	operon_0391	782125	782691	567	+	STM14_0835		DNA recombinase	188		gene	gene725	NC_016856.1|gene725|STM14_RS04195	WP_000824704.1	http://www.ncbi.nlm.nih.gov/gene/?term=STM14_RS04195
Chromosome				783151	783486	336		STM14_0836
Chromosome	STM14_RS04205	with_protein	operon_0392	783488	784228	741	+	STM14_0837		hypothetical protein	246		gene	gene727	NC_016856.1|gene727|STM14_RS04205	WP_001194239.1	http://www.ncbi.nlm.nih.gov/gene/?term=STM14_RS04205
Chromosome	STM14_RS04210	with_protein	operon_0393	784514	785665	1152	+	STM14_0838	glf	UDP-galactopyranose mutase	383	catalyzes the formation of UDP-galactofuranose from UDP-galactopyranose	gene	gene728	NC_016856.1|gene728|STM14_RS04210	WP_001524621.1	http://www.ncbi.nlm.nih.gov/gene/?term=STM14_RS04210
Chromosome	STM14_RS04215	with_protein	operon_0393	785665	786558	897	+	STM14_0839		glycosyl transferase	298		gene	gene729	NC_016856.1|gene729|STM14_RS04215	WP_000973916.1	http://www.ncbi.nlm.nih.gov/gene/?term=STM14_RS04215
Chromosome	STM14_RS04220	with_protein	operon_0393	786571	787704	1134	+	STM14_0840		galactosyl transferase	377		gene	gene730	NC_016856.1|gene730|STM14_RS04220	WP_000824901.1	http://www.ncbi.nlm.nih.gov/gene/?term=STM14_RS04220
Chromosome	STM14_RS04225	with_protein	operon_0393	787833	788603	771	+	STM14_0841		ABC transporter permease	256		gene	gene731	NC_016856.1|gene731|STM14_RS04225	WP_000998823.1	http://www.ncbi.nlm.nih.gov/gene/?term=STM14_RS04225
Chromosome	STM14_RS04230	with_protein	operon_0393	788607	789317	711	+	STM14_0842		sugar ABC transporter ATP-binding protein	236		gene	gene732	NC_016856.1|gene732|STM14_RS04230	WP_000702849.1	http://www.ncbi.nlm.nih.gov/gene/?term=STM14_RS04230
Chromosome	STM14_RS04235	with_protein	operon_0393	789411	791189	1779	+	STM14_0843		glycosyl transferase	592		gene	gene733	NC_016856.1|gene733|STM14_RS04235	WP_000273739.1	http://www.ncbi.nlm.nih.gov/gene/?term=STM14_RS04235
Chromosome	STM14_RS04240	with_protein	operon_0394	791382	792215	834	+	STM14_0844		glycosyl transferase	277		gene	gene734	NC_016856.1|gene734|STM14_RS04240	WP_014343987.1	http://www.ncbi.nlm.nih.gov/gene/?term=STM14_RS04240
Chromosome	STM14_RS04245	with_protein	operon_0394	792219	794168	1896	+	STM14_0845		glycosyl transferase	631		gene	gene735	NC_016856.1|gene735|STM14_RS04245	WP_010988981.1	http://www.ncbi.nlm.nih.gov/gene/?term=STM14_RS04245
Chromosome	STM14_RS04250	with_protein	operon_0394	794236	794373	138	+	STM14_0846		hypothetical protein	45		gene	gene736	NC_016856.1|gene736|STM14_RS04250	WP_001519950.1	http://www.ncbi.nlm.nih.gov/gene/?term=STM14_RS04250
Chromosome	STM14_RS04255	with_protein	operon_0394	794422	795213	792	+	STM14_0847	nei	endonuclease VII	263	5-formyluracil/5-hydroxymethyluracil DNA glycosylase%3B involved in base excision repair of DNA damaged by oxidation or by mutagenic agents%3B acts as DNA glycosylase that recognizes and removes damaged bases with a preference for oxidized pyrimidines%3B has apurinic/apyrimidinic lyase activity	gene	gene737	NC_016856.1|gene737|STM14_RS04255	WP_001113970.1	http://www.ncbi.nlm.nih.gov/gene/?term=STM14_RS04255
Chromosome	STM14_RS04260	with_protein	operon_0395	795268	796314	1047	-	STM14_0848	abrB	transporter	348		gene	gene738	NC_016856.1|gene738|STM14_RS04260	WP_001122057.1	http://www.ncbi.nlm.nih.gov/gene/?term=STM14_RS04260
Chromosome	STM14_RS04265	with_protein	operon_0395	796451	797734	1284	-	STM14_0849	gltA	citrate synthase	427	type II enzyme%3B in Escherichia coli this enzyme forms a trimer of dimers which is allosterically inhibited by NADH and competitively inhibited by alpha-ketoglutarate%3B allosteric inhibition is lost when Cys206 is chemically modified which also affects hexamer formation%3B forms oxaloacetate and acetyl-CoA and water from citrate and coenzyme A%3B functions in TCA cycle%2C glyoxylate cycle and r…	gene	gene739	NC_016856.1|gene739|STM14_RS04265|gltA	WP_000785811.1	http://www.ncbi.nlm.nih.gov/gene/?term=STM14_RS04265
Chromosome	STM14_RS04270		operon_0396	797694	798080	387	+	STM14_0850		membrane protein			gene	gene740	NC_016856.1|gene740|STM14_RS04270		http://www.ncbi.nlm.nih.gov/gene/?term=STM14_RS04270
Chromosome	STM14_RS04275	with_protein	operon_0397	798474	798878	405	+	STM14_0851	sdhC	succinate dehydrogenase cytochrome b556 large membrane subunit	134		gene	gene741	NC_016856.1|gene741|STM14_RS04275|sdhC	WP_000263340.1	http://www.ncbi.nlm.nih.gov/gene/?term=STM14_RS04275
Chromosome	STM14_RS04280	with_protein	operon_0397	798872	799219	348	+	STM14_0852	sdhD	succinate dehydrogenase cytochrome b556 small membrane subunit	115		gene	gene742	NC_016856.1|gene742|STM14_RS04280|sdhD	WP_000254356.1	http://www.ncbi.nlm.nih.gov/gene/?term=STM14_RS04280
Chromosome	STM14_RS04285	with_protein	operon_0397	799219	800985	1767	+	STM14_0853	sdhA	succinate dehydrogenase flavoprotein subunit	588	part of four member succinate dehydrogenase enzyme complex that forms a trimeric complex (trimer of tetramers)%3B SdhA/B are the catalytic subcomplex and can exhibit succinate dehydrogenase activity in the absence of SdhC/D which are the membrane components and form cytochrome b556%3B SdhC binds ubiquinone%3B oxidizes succinate to fumarate while reducing ubiquinone to ubiquinol	gene	gene743	NC_016856.1|gene743|STM14_RS04285|sdhA	WP_000775561.1	http://www.ncbi.nlm.nih.gov/gene/?term=STM14_RS04285
Chromosome	STM14_RS04290	with_protein	operon_0397	801002	801718	717	+	STM14_0854	sdhB	succinate dehydrogenase iron-sulfur subunit	238	part of four member succinate dehydrogenase enzyme complex that forms a trimeric complex (trimer of tetramers)%3B SdhA/B are the catalytic subcomplex and can exhibit succinate dehydrogenase activity in the absence of SdhC/D which are the membrane components and form cytochrome b556%3B SdhC binds ubiquinone%3B oxidizes succinate to fumarate while reducing ubiquinone to ubiquinol%3B the catalytic s…	gene	gene744	NC_016856.1|gene744|STM14_RS04290|sdhB	WP_001537859.1	http://www.ncbi.nlm.nih.gov/gene/?term=STM14_RS04290
Chromosome	STM14_RS04295	with_protein	operon_0398	802242	805043	2802	+	STM14_0855	kgd; sucA	2-oxoglutarate dehydrogenase E1	933		gene	gene745	NC_016856.1|gene745|STM14_RS04295	WP_001181501.1	http://www.ncbi.nlm.nih.gov/gene/?term=STM14_RS04295
Chromosome	STM14_RS04300	with_protein	operon_0398	805058	806266	1209	+	STM14_0856	sucB; odhB	dihydrolipoamide succinyltransferase	402	component of 2-oxoglutarate dehydrogenase complex%3B catalyzes the transfer of succinyl coenzyme A to form succinyl CoA as part of the conversion of 2-oxoglutarate to succinyl-CoA	gene	gene746	NC_016856.1|gene746|STM14_RS04300	WP_000099858.1	http://www.ncbi.nlm.nih.gov/gene/?term=STM14_RS04300
Chromosome	STM14_RS04305	with_protein	operon_0398	806408	807574	1167	+	STM14_0857	sucC	succinyl-CoA ligase subunit beta	388	catalyzes the interconversion of succinyl-CoA and succinate	gene	gene747	NC_016856.1|gene747|STM14_RS04305|sucC	WP_001048590.1	http://www.ncbi.nlm.nih.gov/gene/?term=STM14_RS04305
Chromosome	STM14_RS04310	with_protein	operon_0398	807574	808443	870	+	STM14_0858	sucD	succinyl-CoA synthetase subunit alpha	289	Catalyzes the only substrate-level phosphorylation in the TCA cycle	gene	gene748	NC_016856.1|gene748|STM14_RS04310	WP_000114631.1	http://www.ncbi.nlm.nih.gov/gene/?term=STM14_RS04310
Chromosome	STM14_RS04315		operon_0398	808472	808597	126	+	STM14_0859		hypothetical protein			gene	gene749	NC_016856.1|gene749|STM14_RS04315		http://www.ncbi.nlm.nih.gov/gene/?term=STM14_RS04315
Chromosome								STM14_0860
Chromosome	STM14_RS04320	with_protein	operon_0399	810026	811594	1569	+	STM14_0861	cydA	cytochrome BD oxidase subunit I	522	part of the aerobic respiratory chain%3B catalyzes the ubiquinol to ubiquinone	gene	gene750	NC_016856.1|gene750|STM14_RS04320	WP_000884369.1	http://www.ncbi.nlm.nih.gov/gene/?term=STM14_RS04320
Chromosome	STM14_RS04325	with_protein	operon_0399	811610	812749	1140	+	STM14_0862	cydB	cytochrome BD oxidase subunit II	379		gene	gene751	NC_016856.1|gene751|STM14_RS04325	WP_000568258.1	http://www.ncbi.nlm.nih.gov/gene/?term=STM14_RS04325
Chromosome	STM14_RS04330	with_protein	operon_0399	812764	812877	114	+	STM14_0863	ybgT; cydX	hypothetical protein	37		gene	gene752	NC_016856.1|gene752|STM14_RS04330	WP_000270278.1	http://www.ncbi.nlm.nih.gov/gene/?term=STM14_RS04330
Chromosome	STM14_RS04335		operon_0399	812877	813017	141	+	STM14_0864		toxin RelE			gene	gene753	NC_016856.1|gene753|STM14_RS04335		http://www.ncbi.nlm.nih.gov/gene/?term=STM14_RS04335
Chromosome	STM14_RS04340	with_protein	operon_0399	813014	813295	282	+	STM14_0865	ybgE	hypothetical protein	93		gene	gene754	NC_016856.1|gene754|STM14_RS04340	WP_000875305.1	http://www.ncbi.nlm.nih.gov/gene/?term=STM14_RS04340
Chromosome	STM14_RS04345	with_protein	operon_0400	813524	813928	405	+	STM14_0866	ybgC	acyl-CoA thioester hydrolase	134	catalyzes the hydrolysis of short chain aliphatic acyl-CoA thioesters%3B physiological role remains unknown%3B involved in phospholipid metabolism%3B part of the Tol/Pal system of proteins that are critical for maintaining the integrity of the cell envelope components	gene	gene755	NC_016856.1|gene755|STM14_RS04345	WP_001046240.1	http://www.ncbi.nlm.nih.gov/gene/?term=STM14_RS04345
Chromosome	STM14_RS04350	with_protein	operon_0400	813934	814617	693	+	STM14_0867	tolQ	colicin transporter	230	membrane spanning protein in TolA-TolQ-TolR complex%3B involved in the tonB-independent uptake of group A colicins	gene	gene756	NC_016856.1|gene756|STM14_RS04350	WP_000131318.1	http://www.ncbi.nlm.nih.gov/gene/?term=STM14_RS04350
Chromosome	STM14_RS04355	with_protein	operon_0400	814621	815049	429	+	STM14_0868	tolR	colicin transporter	142	membrane spanning protein in TolA-TolQ-TolR complex%3B involved in the tonB-independent uptake of group A colicins	gene	gene757	NC_016856.1|gene757|STM14_RS04355	WP_000124676.1	http://www.ncbi.nlm.nih.gov/gene/?term=STM14_RS04355
Chromosome	STM14_RS04360	with_protein	operon_0400	815114	816337	1224	+	STM14_0869	tolA	cell envelope integrity/translocation protein TolA	407	inner membrane component of 7 member Tol-Pal envelope-spanning complex%3B involved in maintaining cell envelope integrity%3B utilized by colicins and filamentous phages for import%3B interacts with TolB%2C Pal%2C and through TolB to various outer membrane porins	gene	gene758	NC_016856.1|gene758|STM14_RS04360|tolA	WP_000030590.1	http://www.ncbi.nlm.nih.gov/gene/?term=STM14_RS04360
Chromosome	STM14_RS04365	with_protein	operon_0400	816461	817753	1293	+	STM14_0870	tolB	protein TolB	430	forms dimers%3B may be involved in cell envelope integrity%3B interacts with outer membrane proteins and with the C-terminal domain of inner membrane protein TolA	gene	gene759	NC_016856.1|gene759|STM14_RS04365|tolB	WP_001562341.1	http://www.ncbi.nlm.nih.gov/gene/?term=STM14_RS04365
Chromosome	STM14_RS04370	with_protein	operon_0400	817788	818312	525	+	STM14_0871	pal	peptidoglycan-associated lipoprotein	174		gene	gene760	NC_016856.1|gene760|STM14_RS04370	WP_001176621.1	http://www.ncbi.nlm.nih.gov/gene/?term=STM14_RS04370
Chromosome	STM14_RS04375	with_protein	operon_0400	818322	819110	789	+	STM14_0872	ybgF; cpoB	tol-pal system protein YbgF	262	periplasmic protein that interacts with TolA%3B the tol-pal system is probably involved in maintaining cell envelope integrity	gene	gene761	NC_016856.1|gene761|STM14_RS04375	WP_000097552.1	http://www.ncbi.nlm.nih.gov/gene/?term=STM14_RS04375
Chromosome								STM14_0873
Chromosome	STM14_RS04380		operon_0401	819275	819350	76	+	STM14_0874	lysT	tRNA-Lys			tRNA	gene762	NC_016856.1|gene762|STM14_RS04380		http://www.ncbi.nlm.nih.gov/gene/?term=STM14_RS04380
Chromosome	STM14_RS04385		operon_0401	819482	819557	76	+	STM14_0875	valT	tRNA-Val			tRNA	gene763	NC_016856.1|gene763|STM14_RS04385		http://www.ncbi.nlm.nih.gov/gene/?term=STM14_RS04385
Chromosome	STM14_RS04395		operon_0401	819686	819761	76	+	STM14_0877	lysY	tRNA-Lys			tRNA	gene765	NC_016856.1|gene765|STM14_RS04395		http://www.ncbi.nlm.nih.gov/gene/?term=STM14_RS04395
Chromosome	STM14_RS04400		operon_0401	819896	819971	76	+	STM14_0878	lysZ	tRNA-Lys			tRNA	gene766	NC_016856.1|gene766|STM14_RS04400		http://www.ncbi.nlm.nih.gov/gene/?term=STM14_RS04400
Chromosome	STM14_RS04405	with_protein	operon_0402	820575	821618	1044	+	STM14_0880	nadA	quinolinate synthase A	347	3 different subfamilies%3B catalyzes the formation of quinolinate from iminoaspartate and dihydroxyacetone phosphate	gene	gene767	NC_016856.1|gene767|STM14_RS04405	WP_000115347.1	http://www.ncbi.nlm.nih.gov/gene/?term=STM14_RS04405
Chromosome	STM14_RS04410	with_protein	operon_0402	821643	822362	720	+	STM14_0881	pnuC	nicotinamide riboside transporter PnuC	239	involved in nicotinamide riboside transport	gene	gene768	NC_016856.1|gene768|STM14_RS04410	WP_000345368.1	http://www.ncbi.nlm.nih.gov/gene/?term=STM14_RS04410
Chromosome	STM14_RS04415	with_protein	operon_0403	822359	823297	939	-	STM14_0882	ybgR; zitB	zinc transporter ZitB	312	involved in zinc efflux across the cytoplasmic membrane	gene	gene769	NC_016856.1|gene769|STM14_RS04415	WP_000951251.1	http://www.ncbi.nlm.nih.gov/gene/?term=STM14_RS04415
Chromosome	STM14_RS04420	with_protein	operon_0403	823408	823794	387	-	STM14_0883	ybgS	hypothetical protein	128		gene	gene770	NC_016856.1|gene770|STM14_RS04420	WP_000784380.1	http://www.ncbi.nlm.nih.gov/gene/?term=STM14_RS04420
Chromosome	STM14_RS04425	with_protein	operon_0404	824114	825166	1053	+	STM14_0884	aroG	phospho-2-dehydro-3-deoxyheptonate aldolase	350	catalyzes the formation of 3-deoxy-D-arabino-hept-2-ulosonate 7 phosphate from phosphoenolpyruvate and D-erythrose 4-phosphate%2C phenylalanine sensitive	gene	gene771	NC_016856.1|gene771|STM14_RS04425	WP_001109234.1	http://www.ncbi.nlm.nih.gov/gene/?term=STM14_RS04425
Chromosome	STM14_RS04430	with_protein	operon_0405	825260	825802	546	-	STM14_0885		fumarate hydratase	181		gene	gene772	NC_016856.1|gene772|STM14_RS04430	WP_000970373.1	http://www.ncbi.nlm.nih.gov/gene/?term=STM14_RS04430
Chromosome	STM14_RS04435	with_protein	operon_0405	825820	826665	846	-	STM14_0886		fumarate hydratase subunit alpha	281	Catalyzes the reversible hydration of fumaric acid to yield I-malic acid	gene	gene773	NC_016856.1|gene773|STM14_RS04435	WP_000086829.1	http://www.ncbi.nlm.nih.gov/gene/?term=STM14_RS04435
Chromosome	STM14_RS04440	with_protein	operon_0406	826795	827685	891	+	STM14_0887		LysR family transcriptional regulator	296		gene	gene774	NC_016856.1|gene774|STM14_RS04440	WP_000405925.1	http://www.ncbi.nlm.nih.gov/gene/?term=STM14_RS04440
Chromosome	STM14_RS04445	with_protein	operon_0407	827686	828612	984	-	STM14_0888		LysR family transcriptional regulator	327		gene	gene775	NC_016856.1|gene775|STM14_RS04445	WP_000282119.1	http://www.ncbi.nlm.nih.gov/gene/?term=STM14_RS04445
Chromosome	STM14_RS04450	with_protein	operon_0408	828892	830160	1269	+	STM14_0889		cation transporter	422		gene	gene776	NC_016856.1|gene776|STM14_RS04450	WP_000074128.1	http://www.ncbi.nlm.nih.gov/gene/?term=STM14_RS04450
Chromosome	STM14_RS04455	with_protein	operon_0408	830210	830455	246	+	STM14_0890	dcoC	oxaloacetate decarboxylase subunit gamma	81		gene	gene777	NC_016856.1|gene777|STM14_RS04455	WP_001089088.1	http://www.ncbi.nlm.nih.gov/gene/?term=STM14_RS04455
Chromosome	STM14_RS04465	with_protein	operon_0408	832259	833560	1302	+	STM14_0892	dcoB	oxalacetate decarboxylase: subunit beta	433	catalyzes the formation of pyruvate from oxaloacetate%3B sodium translocating	gene	gene779	NC_016856.1|gene779|STM14_RS04465	WP_000444829.1	http://www.ncbi.nlm.nih.gov/gene/?term=STM14_RS04465
Chromosome	STM14_RS04470	with_protein	operon_0408	833679	834377	699	+	STM14_0893		hypothetical protein	232		gene	gene780	NC_016856.1|gene780|STM14_RS04470	WP_001005988.1	http://www.ncbi.nlm.nih.gov/gene/?term=STM14_RS04470
Chromosome	STM14_RS04475	with_protein	operon_0409	834757	835836	1080	+	STM14_0894		iron ABC transporter permease	359		gene	gene781	NC_016856.1|gene781|STM14_RS04475	WP_000128327.1	http://www.ncbi.nlm.nih.gov/gene/?term=STM14_RS04475
Chromosome	STM14_RS04480	with_protein	operon_0409	835836	836612	777	+	STM14_0895		iron ABC transporter ATP-binding protein	258		gene	gene782	NC_016856.1|gene782|STM14_RS04480	WP_001214710.1	http://www.ncbi.nlm.nih.gov/gene/?term=STM14_RS04480
Chromosome	STM14_RS04485	with_protein	operon_0410	836703	837455	753	-	STM14_0896	gpmA	2%2C3-bisphosphoglycerate-dependent phosphoglycerate mutase	250	2%2C3-bisphosphoglycerate-dependent%3B catalyzes the interconversion of 2-phosphoglycerate to 3-phosphoglycerate	gene	gene783	NC_016856.1|gene783|STM14_RS04485|gpmA	WP_000301556.1	http://www.ncbi.nlm.nih.gov/gene/?term=STM14_RS04485
Chromosome								STM14_0897
Chromosome	STM14_RS04490	with_protein	operon_0411	837679	838719	1041	-	STM14_0898	galM	aldose 1-epimerase	346	mutarotase%3B catalyzes the conversion of beta-galactose to the alpha-anomer%3B links the metabolism of lactose and galactose	gene	gene784	NC_016856.1|gene784|STM14_RS04490|galM	WP_000931428.1	http://www.ncbi.nlm.nih.gov/gene/?term=STM14_RS04490
Chromosome	STM14_RS04495	with_protein	operon_0411	838713	839861	1149	-	STM14_0899	galK	galactokinase	382	catalyzes the formation of alpha-D-galactose 1-phosphate from D-galactose in galactose metabolism	gene	gene785	NC_016856.1|gene785|STM14_RS04495	WP_001049367.1	http://www.ncbi.nlm.nih.gov/gene/?term=STM14_RS04495
Chromosome	STM14_RS04500	with_protein	operon_0411	839864	840910	1047	-	STM14_0900	galT	galactose-1-phosphate uridylyltransferase	348	catalyzes the interconversion of UDP-galactose and galactose-1-P with UDP-galactose and glucose-1-P	gene	gene786	NC_016856.1|gene786|STM14_RS04500	WP_000187473.1	http://www.ncbi.nlm.nih.gov/gene/?term=STM14_RS04500
Chromosome	STM14_RS04505	with_protein	operon_0411	840921	841937	1017	-	STM14_0901	galE	UDP-glucose 4-epimerase	338		gene	gene787	NC_016856.1|gene787|STM14_RS04505	WP_001265465.1	http://www.ncbi.nlm.nih.gov/gene/?term=STM14_RS04505
Chromosome	STM14_RS04510	with_protein	operon_0412	842160	843068	909	-	STM14_0902		membrane protein	302		gene	gene788	NC_016856.1|gene788|STM14_RS04510	WP_000885513.1	http://www.ncbi.nlm.nih.gov/gene/?term=STM14_RS04510
Chromosome								STM14_0903
Chromosome	STM14_RS04515	with_protein	operon_0413	843239	844714	1476	-	STM14_0904	modF	molybdenum ABC transporter ATP-binding protein	491	contains 2 ATP-binding cassettes%3B involved in the transport of molybdenum	gene	gene789	NC_016856.1|gene789|STM14_RS04515	WP_000096928.1	http://www.ncbi.nlm.nih.gov/gene/?term=STM14_RS04515
Chromosome	STM14_RS04520	with_protein	operon_0413	844782	845570	789	-	STM14_0905	modE	transcriptional regulator	262	represses the modABCD operon and activates the moaABCD and napFDAGHBC operons	gene	gene790	NC_016856.1|gene790|STM14_RS04520	WP_001147410.1	http://www.ncbi.nlm.nih.gov/gene/?term=STM14_RS04520
Chromosome				845597	845848	252		STM14_0906
Chromosome	STM14_RS04530	with_protein	operon_0415	846015	846788	774	+	STM14_0907	modA	molybdenum ABC transporter substrate-binding protein	257	with ModCB is involved in the high-affinity transport of molybdate	gene	gene792	NC_016856.1|gene792|STM14_RS04530|modA	WP_000951419.1	http://www.ncbi.nlm.nih.gov/gene/?term=STM14_RS04530
Chromosome	STM14_RS04535	with_protein	operon_0415	846788	847477	690	+	STM14_0908	modB	molybdate ABC transporter permease	229	part of ModCBA molybdate transporter%3B member of ABC superfamily%3B inner membrane component%3B regulated by repressor protein ModE	gene	gene793	NC_016856.1|gene793|STM14_RS04535|modB	WP_000604026.1	http://www.ncbi.nlm.nih.gov/gene/?term=STM14_RS04535
Chromosome	STM14_RS04540	with_protein	operon_0415	847480	848538	1059	+	STM14_0909	modC	molybdenum import ATP-binding protein ModC	352	Part of the ABC transporter complex modABC involved in molybdenum import	gene	gene794	NC_016856.1|gene794|STM14_RS04540|modC	WP_000891710.1	http://www.ncbi.nlm.nih.gov/gene/?term=STM14_RS04540
Chromosome	STM14_RS04545	with_protein	operon_0416	848539	849357	819	-	STM14_0910	ybhA	pyridoxal phosphate phosphatase	272		gene	gene795	NC_016856.1|gene795|STM14_RS04545	WP_000127031.1	http://www.ncbi.nlm.nih.gov/gene/?term=STM14_RS04545
Chromosome	STM14_RS04550	with_protein	operon_0417	849521	850516	996	+	STM14_0911	ybhE; pgl	6-phosphogluconolactonase	331	catalyzes the hydrolysis of 6-phosphogluconolactone to 6-phosphogluconate	gene	gene796	NC_016856.1|gene796|STM14_RS04550	WP_000815468.1	http://www.ncbi.nlm.nih.gov/gene/?term=STM14_RS04550
Chromosome	STM14_RS04555	with_protein	operon_0418	850660	851943	1284	-	STM14_0912	ybhC	pectinesterase	427		gene	gene797	NC_016856.1|gene797|STM14_RS04555	WP_001094775.1	http://www.ncbi.nlm.nih.gov/gene/?term=STM14_RS04555
Chromosome	STM14_RS04560	with_protein	operon_0419	852181	853404	1224	+	STM14_0913	hutI	imidazolonepropionase	407		gene	gene798	NC_016856.1|gene798|STM14_RS04560	WP_001249472.1	http://www.ncbi.nlm.nih.gov/gene/?term=STM14_RS04560
Chromosome	STM14_RS04565	with_protein	operon_0419	853401	854342	942	+	STM14_0914	hutG	formimidoylglutamase	313	catalyzes the formation of glutamate and formamide from N-formimidoyl-L-glutamate	gene	gene799	NC_016856.1|gene799|STM14_RS04565	WP_000195682.1	http://www.ncbi.nlm.nih.gov/gene/?term=STM14_RS04565
Chromosome	STM14_RS04570	with_protein	operon_0419	854387	855112	726	+	STM14_0915	hutC	histidine utilization repressor	241		gene	gene800	NC_016856.1|gene800|STM14_RS04570	WP_000287416.1	http://www.ncbi.nlm.nih.gov/gene/?term=STM14_RS04570
Chromosome	STM14_RS04575	with_protein	operon_0420	855309	856994	1686	+	STM14_0916	hutU	urocanate hydratase	561	catalyzes the formation of 4-imidazolone-5-propanoate from urocanate during histidine metabolism	gene	gene801	NC_016856.1|gene801|STM14_RS04575	WP_001115209.1	http://www.ncbi.nlm.nih.gov/gene/?term=STM14_RS04575
Chromosome	STM14_RS04580	with_protein	operon_0420	856996	858516	1521	+	STM14_0917	hutH	histidine ammonia-lyase	506	catalyzes the degradation of histidine to urocanate and ammmonia	gene	gene802	NC_016856.1|gene802|STM14_RS04580	WP_001095227.1	http://www.ncbi.nlm.nih.gov/gene/?term=STM14_RS04580
Chromosome	STM14_RS04585	with_protein	operon_0421	858601	859077	477	-	STM14_0918	ybhB	kinase inhibitor protein	158	YbhB%3B similar to rat and human kinase inhibitory proteins	gene	gene803	NC_016856.1|gene803|STM14_RS04585	WP_000767419.1	http://www.ncbi.nlm.nih.gov/gene/?term=STM14_RS04585
Chromosome	STM14_RS04590	with_protein	operon_0421	859135	860424	1290	-	STM14_0919	bioA	adenosylmethionine--8-amino-7-oxononanoate aminotransferase BioA	429	catalyzes the formation of S-adenosyl-4-methylthionine-2-oxobutanoate and 7%2C8-diaminononanoate from S-adenosyl-L-methionine and 8-amino-7-oxononanoate	gene	gene804	NC_016856.1|gene804|STM14_RS04590	WP_000205518.1	http://www.ncbi.nlm.nih.gov/gene/?term=STM14_RS04590
Chromosome	STM14_RS04595	with_protein	operon_0422	860511	861551	1041	+	STM14_0920	bioB	biotin synthase	346	catalyzes the formation of biotin from dethiobiotin	gene	gene805	NC_016856.1|gene805|STM14_RS04595	WP_000090729.1	http://www.ncbi.nlm.nih.gov/gene/?term=STM14_RS04595
Chromosome	STM14_RS04600	with_protein	operon_0422	861548	862705	1158	+	STM14_0921	bioF	8-amino-7-oxononanoate synthase	385	catalyzes the formation of 8-amino-7-oxononanoate from 6-carboxyhexanoyl-CoA and L-alanine	gene	gene806	NC_016856.1|gene806|STM14_RS04600	WP_000118953.1	http://www.ncbi.nlm.nih.gov/gene/?term=STM14_RS04600
Chromosome	STM14_RS04605	with_protein	operon_0422	862689	863444	756	+	STM14_0922	bioC	malonyl-[acyl-carrier protein] O-methyltransferase BioC	251	methyltransferase%3B acyl carrier protein involved in an unidentified step in the synthesis of pimeloyl-CoA%2C a biotin precursor%3B member of the bio operon (bioABFCD)%3B in Escherichia coli%2C bioC-null mutants require biotin for growth	gene	gene807	NC_016856.1|gene807|STM14_RS04605	WP_000079909.1	http://www.ncbi.nlm.nih.gov/gene/?term=STM14_RS04605
Chromosome	STM14_RS04610	with_protein	operon_0422	863437	864123	687	+	STM14_0923	bioD_1; bioD	ATP-dependent dethiobiotin synthetase BioD 1	228	DTB synthetase%3B dethiobiotin synthase%3B involved in production of dethiobiotin from ATP and 7%2C8-diaminononanoate and carbon dioxide%3B contains magnesium	gene	gene808	NC_016856.1|gene808|STM14_RS04610|bioD	WP_000167222.1	http://www.ncbi.nlm.nih.gov/gene/?term=STM14_RS04610
Chromosome								STM14_0924
Chromosome								STM14_0925
Chromosome	STM14_RS04615	with_protein	operon_0423	864774	866795	2022	+	STM14_0926	uvrB	UvrABC system protein B	673	The UvrABC repair system catalyzes the recognition and processing of DNA lesions. The beta-hairpin of the Uvr-B subunit is inserted between the strands%2C where it probes for the presence of a lesion	gene	gene809	NC_016856.1|gene809|STM14_RS04615	WP_000042502.1	http://www.ncbi.nlm.nih.gov/gene/?term=STM14_RS04615
Chromosome								STM14_0927
Chromosome								STM14_0928	slrP
Chromosome								STM14_0929	ybhK
Chromosome								STM14_0930	moaA
Chromosome								STM14_0931	moaB
Chromosome								STM14_0932	moaC
Chromosome								STM14_0933	moaD
Chromosome								STM14_0934	moaE
Chromosome								STM14_0935	ybhL
Chromosome								STM14_0938	ybhM
Chromosome								STM14_0939
Chromosome								STM14_0940
Chromosome								STM14_0941	ybhN
Chromosome								STM14_0942	ybhO
Chromosome								STM14_0943	ybhP
Chromosome								STM14_0944	ybhQ
Chromosome								STM14_0945	ybhR
Chromosome								STM14_0946
Chromosome								STM14_0947	ybhS
Chromosome								STM14_0948	ybhF
Chromosome								STM14_0949
Chromosome								STM14_0950	ybiH
Chromosome								STM14_0951	rhlE
Chromosome								STM14_0952
Chromosome								STM14_0953	dinG
Chromosome								STM14_0954	ybiB
Chromosome								STM14_0955	ybiJ
Chromosome								STM14_0956
Chromosome								STM14_0957	ybiI
Chromosome								STM14_0958
Chromosome								STM14_0959	ybiN
Chromosome								STM14_0960	ybiO
Chromosome								STM14_0961
Chromosome								STM14_0962	glnQ
Chromosome								STM14_0963	glnP
Chromosome								STM14_0964	glnH
Chromosome								STM14_0965
Chromosome								STM14_0966	dps
Chromosome								STM14_0967
Chromosome								STM14_0968	ybiF
Chromosome								STM14_0969
Chromosome								STM14_0970
Chromosome								STM14_0971	ompX
Chromosome								STM14_0972	ybiP
Chromosome								STM14_0973
Chromosome								STM14_0974
Chromosome								STM14_0975
Chromosome								STM14_0976	ybiR
Chromosome								STM14_0977	ybiS
Chromosome								STM14_0978	ybiT
Chromosome								STM14_0979
Chromosome								STM14_0980	ybiV(2)
Chromosome								STM14_0981	ybiU
Chromosome								STM14_0982
Chromosome								STM14_0983	ybiV(1)
Chromosome								STM14_0984	pflF
Chromosome								STM14_0985	pflE
Chromosome								STM14_0986
Chromosome								STM14_0987	moeB
Chromosome								STM14_0988	moeA
Chromosome								STM14_0989
Chromosome								STM14_0990	ybiK
Chromosome								STM14_0991	yliA
Chromosome								STM14_0992	yliB
Chromosome								STM14_0993	yliC
Chromosome								STM14_0994	yliD
Chromosome								STM14_0995
Chromosome								STM14_0996	yliG
Chromosome								STM14_0997
Chromosome								STM14_0998	bssR
Chromosome								STM14_0999
Chromosome								STM14_1000
Chromosome	STM14_RS04905	with_protein	operon_0453	927233	927748	516	+	STM14_1001		hypothetical protein	171		gene	gene867	NC_016856.1|gene867|STM14_RS04905	WP_001521476.1	http://www.ncbi.nlm.nih.gov/gene/?term=STM14_RS04905
Chromosome	STM14_RS04910	with_protein	operon_0453	927771	928520	855	+	STM14_1002		electron transfer flavoprotein subunit beta	284		gene	gene868	NC_016856.1|gene868|STM14_RS04910	WP_000442433.1	http://www.ncbi.nlm.nih.gov/gene/?term=STM14_RS04910
Chromosome	STM14_RS04915	with_protein	operon_0453	928531	929478	948	+	STM14_1003		electron transfer flavoprotein subunit beta	315		gene	gene869	NC_016856.1|gene869|STM14_RS04915	WP_000157776.1	http://www.ncbi.nlm.nih.gov/gene/?term=STM14_RS04915
Chromosome								STM14_1004
Chromosome	STM14_RS04925	with_protein	operon_0453	929772	930935	1164	+	STM14_1005		acyl-CoA dehydrogenase	387		gene	gene871	NC_016856.1|gene871|STM14_RS04925	WP_000835387.1	http://www.ncbi.nlm.nih.gov/gene/?term=STM14_RS04925
Chromosome								STM14_1006
Chromosome	STM14_RS04930	with_protein	operon_0454	931384	933069	1686	+	STM14_1007		dehydrogenase	561		gene	gene872	NC_016856.1|gene872|STM14_RS04930	WP_001000303.1	http://www.ncbi.nlm.nih.gov/gene/?term=STM14_RS04930
Chromosome	STM14_RS04935	with_protein	operon_0455	933075	933965	891	-	STM14_1008		LysR family transcriptional regulator	296		gene	gene873	NC_016856.1|gene873|STM14_RS04935	WP_000545327.1	http://www.ncbi.nlm.nih.gov/gene/?term=STM14_RS04935
Chromosome	STM14_RS04940	with_protein	operon_0456	934230	934655	426	-	STM14_1009		membrane protein	141		gene	gene874	NC_016856.1|gene874|STM14_RS04940	WP_000287113.1	http://www.ncbi.nlm.nih.gov/gene/?term=STM14_RS04940
Chromosome								STM14_1010
Chromosome	STM14_RS04945	without_protein	operon_0457	935002	935682	501	+	STM14_1011	yliI	dehydrogenase			gene	gene875	NC_016856.1|gene875|STM14_RS04945		http://www.ncbi.nlm.nih.gov/gene/?term=STM14_RS04945
Chromosome	STM14_RS04950	with_protein	operon_0458	935679	936305	627	-	STM14_1012	yliJ	glutathione S-transferase	208		gene	gene876	NC_016856.1|gene876|STM14_RS04950	WP_000631907.1	http://www.ncbi.nlm.nih.gov/gene/?term=STM14_RS04950
Chromosome	STM14_RS04955	with_protein	operon_0459	936549	937751	1203	+	STM14_1013	dacC	D-alanyl-D-alanine carboxypeptidase	400		gene	gene877	NC_016856.1|gene877|STM14_RS04955	WP_000195709.1	http://www.ncbi.nlm.nih.gov/gene/?term=STM14_RS04955
Chromosome	STM14_RS04960	with_protein	operon_0460	937796	938554	759	-	STM14_1014	deoR	DeoR family transcriptional regulator	252		gene	gene878	NC_016856.1|gene878|STM14_RS04960	WP_000450103.1	http://www.ncbi.nlm.nih.gov/gene/?term=STM14_RS04960
Chromosome	STM14_RS04965	with_protein	operon_0460	938626	939234	609	-	STM14_1015	ybjG	UDP pyrophosphate phosphatase	202		gene	gene879	NC_016856.1|gene879|STM14_RS04965	WP_001738110.1	http://www.ncbi.nlm.nih.gov/gene/?term=STM14_RS04965
Chromosome	STM14_RS04970	with_protein	operon_0461	939547	940779	1233	+	STM14_1016	mdfA	multidrug transporter	410		gene	gene880	NC_016856.1|gene880|STM14_RS04970	WP_001181284.1	http://www.ncbi.nlm.nih.gov/gene/?term=STM14_RS04970
Chromosome	STM14_RS04975	with_protein	operon_0462	940833	941648	816	-	STM14_1017		hydrolase	271		gene	gene881	NC_016856.1|gene881|STM14_RS04975	WP_000023547.1	http://www.ncbi.nlm.nih.gov/gene/?term=STM14_RS04975
Chromosome	STM14_RS04980	with_protein	operon_0462	941645	942856	1212	-	STM14_1018		membrane protein	403		gene	gene882	NC_016856.1|gene882|STM14_RS04980	WP_000217433.1	http://www.ncbi.nlm.nih.gov/gene/?term=STM14_RS04980
Chromosome								STM14_1019
Chromosome	STM14_RS04985	with_protein	operon_0463	943024	943644	621	+	STM14_1020		DNA-binding transcriptional regulator	206		gene	gene883	NC_016856.1|gene883|STM14_RS04985	WP_000661875.1	http://www.ncbi.nlm.nih.gov/gene/?term=STM14_RS04985
Chromosome	STM14_RS04990	with_protein	operon_0464	943761	945446	1686	-	STM14_1021		transporter	561		gene	gene884	NC_016856.1|gene884|STM14_RS04990	WP_001024853.1	http://www.ncbi.nlm.nih.gov/gene/?term=STM14_RS04990
Chromosome	STM14_RS04995	with_protein	operon_0465	945717	946094	378	+	STM14_1022	ybjM	membrane protein	125		gene	gene885	NC_016856.1|gene885|STM14_RS04995	WP_000680850.1	http://www.ncbi.nlm.nih.gov/gene/?term=STM14_RS04995
Chromosome	STM14_RS05000	with_protein	operon_0466	946126	946389	264	-	STM14_1023	grxA	glutaredoxin	87	functions as an electron carrier in the glutathione-dependent synthesis of deoxyribonucleotides by the enzyme ribonucleotide reductase%3B also involved in reducing some disulfides in a coupled system with glutathione reductase	gene	gene886	NC_016856.1|gene886|STM14_RS05000	WP_000495513.1	http://www.ncbi.nlm.nih.gov/gene/?term=STM14_RS05000
Chromosome	STM14_RS05005	with_protein	operon_0467	946559	946849	291	+	STM14_1024	ybjC	membrane protein	96	YbjC%3B located in the same operon as the nfsA gene%3B member of the soxRS regulon which mediates in part the increased levels of superoxide in response to oxidative stress%3B induced by paraquat%3B regulated by SoxS%3B unknown function	gene	gene887	NC_016856.1|gene887|STM14_RS05005	WP_001259137.1	http://www.ncbi.nlm.nih.gov/gene/?term=STM14_RS05005
Chromosome	STM14_RS05010	with_protein	operon_0467	946833	947555	723	+	STM14_1025	mdaA; nfsA	oxygen-insensitive NADPH nitroreductase	240	NADPH-dependent%3B oxygen-insensitive%3B catalyzes the reduction of nitroaromatic compounds	gene	gene888	NC_016856.1|gene888|STM14_RS05010	WP_000075300.1	http://www.ncbi.nlm.nih.gov/gene/?term=STM14_RS05010
Chromosome	STM14_RS05015	with_protein	operon_0467	947613	948515	903	+	STM14_1026	rimK	ribosomal protein S6--L-glutamate ligase	300	responsible for the addition of glutamate residues to the C-terminus of ribosomal protein S6	gene	gene889	NC_016856.1|gene889|STM14_RS05015	WP_000684361.1	http://www.ncbi.nlm.nih.gov/gene/?term=STM14_RS05015
Chromosome	STM14_RS05020	with_protein	operon_0467	948612	949088	477	+	STM14_1027	ybjN	hypothetical protein	158		gene	gene890	NC_016856.1|gene890|STM14_RS05020	WP_000624814.1	http://www.ncbi.nlm.nih.gov/gene/?term=STM14_RS05020
Chromosome	STM14_RS05025	with_protein	operon_0468	949437	950549	1113	+	STM14_1028	potF	putrescine/spermidine ABC transporter substrate-binding protein	370		gene	gene891	NC_016856.1|gene891|STM14_RS05025	WP_000125769.1	http://www.ncbi.nlm.nih.gov/gene/?term=STM14_RS05025
Chromosome	STM14_RS05030	with_protein	operon_0468	950637	951770	1134	+	STM14_1029	potG	putrescine/spermidine ABC transporter ATP-binding protein	377	part of the PotFGHI ATP-dependent putrescine transporter	gene	gene892	NC_016856.1|gene892|STM14_RS05030|potG	WP_001000698.1	http://www.ncbi.nlm.nih.gov/gene/?term=STM14_RS05030
Chromosome	STM14_RS05035	with_protein	operon_0468	951780	952733	954	+	STM14_1030	potH	putrescine/spermidine ABC transporter permease	317		gene	gene893	NC_016856.1|gene893|STM14_RS05035	WP_000105452.1	http://www.ncbi.nlm.nih.gov/gene/?term=STM14_RS05035
Chromosome	STM14_RS05040	with_protein	operon_0468	952730	953575	846	+	STM14_1031	potI	putrescine/spermidine ABC transporter permease	281		gene	gene894	NC_016856.1|gene894|STM14_RS05040	WP_001061629.1	http://www.ncbi.nlm.nih.gov/gene/?term=STM14_RS05040
Chromosome	STM14_RS05045	with_protein	operon_0468	953649	954122	474	+	STM14_1032	ybjO	membrane protein	157		gene	gene895	NC_016856.1|gene895|STM14_RS05045	WP_000505788.1	http://www.ncbi.nlm.nih.gov/gene/?term=STM14_RS05045
Chromosome	STM14_RS05050	with_protein	operon_0468	954165	955295	1131	+	STM14_1033	rumB; rlmC	23S rRNA methyltransferase	376	RNA uridine methyltransferase B%3B catalyzes the formation of 5-methyl-uridine at position 747 in 23S rRNA	gene	gene896	NC_016856.1|gene896|STM14_RS05050|rumB	WP_001149782.1	http://www.ncbi.nlm.nih.gov/gene/?term=STM14_RS05050
Chromosome				955378	955569	192		STM14_1034
Chromosome	STM14_RS05055	with_protein	operon_0469	955578	956921	1344	+	STM14_1035	ulaA_1	PTS ascorbate transporter subunit IIC	447		gene	gene897	NC_016856.1|gene897|STM14_RS05055	WP_000399324.1	http://www.ncbi.nlm.nih.gov/gene/?term=STM14_RS05055
Chromosome	STM14_RS05060	with_protein	operon_0469	956951	957271	321	+	STM14_1036		PTS sugar transporter IIB	106		gene	gene898	NC_016856.1|gene898|STM14_RS05060	WP_000655399.1	http://www.ncbi.nlm.nih.gov/gene/?term=STM14_RS05060
Chromosome	STM14_RS05065	with_protein	operon_0469	957281	958768	1488	+	STM14_1037		sulfatase	495		gene	gene899	NC_016856.1|gene899|STM14_RS05065	WP_000644017.1	http://www.ncbi.nlm.nih.gov/gene/?term=STM14_RS05065
Chromosome								STM14_1038
Chromosome	STM14_RS05070	with_protein	operon_0470	958987	959718	732	-	STM14_1039	artJ	arginine/ornithine ABC transporter substrate-binding protein	243	with ArtPMQI is involved in arginine transport	gene	gene900	NC_016856.1|gene900|STM14_RS05070	WP_000737538.1	http://www.ncbi.nlm.nih.gov/gene/?term=STM14_RS05070
Chromosome	STM14_RS05075	with_protein	operon_0471	959955	960623	669	-	STM14_1040	artM	arginine transporter permease subunit ArtM	222	with ArtPQJI acts to transport arginine across the inner membrane	gene	gene901	NC_016856.1|gene901|STM14_RS05075|artM	WP_000895397.1	http://www.ncbi.nlm.nih.gov/gene/?term=STM14_RS05075
Chromosome	STM14_RS05080	with_protein	operon_0471	960623	961339	717	-	STM14_1041	artQ	arginine transporter permease subunit ArtQ	238	with ArtPMJI transports arginine across the inner membrane	gene	gene902	NC_016856.1|gene902|STM14_RS05080	WP_001001677.1	http://www.ncbi.nlm.nih.gov/gene/?term=STM14_RS05080
Chromosome	STM14_RS05085	with_protein	operon_0471	961346	962077	732	-	STM14_1042	artI; artJ	arginine/ornithine ABC transporter substrate-binding protein	243	with ArtPMQI is involved in arginine transport	gene	gene903	NC_016856.1|gene903|STM14_RS05085	WP_000756586.1	http://www.ncbi.nlm.nih.gov/gene/?term=STM14_RS05085
Chromosome	STM14_RS05090	with_protein	operon_0471	962095	962823	729	-	STM14_1043	artP	arginine ABC transporter ATP-binding protein	242		gene	gene904	NC_016856.1|gene904|STM14_RS05090	WP_000027186.1	http://www.ncbi.nlm.nih.gov/gene/?term=STM14_RS05090
Chromosome	STM14_RS05095	with_protein	operon_0472	963053	963568	516	-	STM14_1044	ybjP	lipoprotein	171	induced during stationary phase and by acivicin (a glutamine analog)%3B regulated by Lrp and RpoS	gene	gene905	NC_016856.1|gene905|STM14_RS05095	WP_001270724.1	http://www.ncbi.nlm.nih.gov/gene/?term=STM14_RS05095
Chromosome	STM14_RS05100	with_protein	operon_0473	963696	964019	324	+	STM14_1045	orfB	hypothetical protein	107		gene	gene906	NC_016856.1|gene906|STM14_RS05100	WP_001160725.1	http://www.ncbi.nlm.nih.gov/gene/?term=STM14_RS05100
Chromosome	STM14_RS05105	with_protein	operon_0473	964016	964846	831	+	STM14_1046	ybjR	N-acetylmuramoyl-L-alanine amidase	276	catalyzes the cleavage of the bond between muamic acid and l-alanine	gene	gene907	NC_016856.1|gene907|STM14_RS05105	WP_000645852.1	http://www.ncbi.nlm.nih.gov/gene/?term=STM14_RS05105
Chromosome	STM14_RS05110	with_protein	operon_0474	964843	965856	1014	-	STM14_1047		oxidoreductase	337		gene	gene908	NC_016856.1|gene908|STM14_RS05110	WP_000866904.1	http://www.ncbi.nlm.nih.gov/gene/?term=STM14_RS05110
Chromosome	STM14_RS05115	with_protein	operon_0474	965952	967385	1434	-	STM14_1048	ybjT	hypothetical protein	477		gene	gene909	NC_016856.1|gene909|STM14_RS05115	WP_000069000.1	http://www.ncbi.nlm.nih.gov/gene/?term=STM14_RS05115
Chromosome	STM14_RS05120	with_protein	operon_0474	967396	968397	1002	-	STM14_1049	ltaA; ltaE	threonine aldolase	333	low- specificity%3B catalyzes the formation of acetaldehyde and glycine from L-threonine%3B acts on L-threonine%2C L-allo-threonine%2C L-threo-phenylserine%2C and L-erythro-phenylserine	gene	gene910	NC_016856.1|gene910|STM14_RS05120	WP_000566344.1	http://www.ncbi.nlm.nih.gov/gene/?term=STM14_RS05120
Chromosome	STM14_RS05125	with_protein	operon_0474	968436	970154	1719	-	STM14_1050	poxB	pyruvate dehydrogenase	572	catalyzes the formation of acetate from pyruvate	gene	gene911	NC_016856.1|gene911|STM14_RS05125	WP_000815313.1	http://www.ncbi.nlm.nih.gov/gene/?term=STM14_RS05125
Chromosome	STM14_RS05130	with_protein	operon_0475	970312	971280	969	-	STM14_1051	hcr	oxidoreductase	322		gene	gene912	NC_016856.1|gene912|STM14_RS05130	WP_001669316.1	http://www.ncbi.nlm.nih.gov/gene/?term=STM14_RS05130
Chromosome	STM14_RS05135	with_protein	operon_0475	971292	972944	1653	-	STM14_1052	hcp	hydroxylamine reductase	550		gene	gene913	NC_016856.1|gene913|STM14_RS05135	WP_000458775.1	http://www.ncbi.nlm.nih.gov/gene/?term=STM14_RS05135
Chromosome								STM14_1053
Chromosome	STM14_RS05140	with_protein	operon_0475	973088	973987	900	-	STM14_1054	ybjE	membrane protein	299		gene	gene914	NC_016856.1|gene914|STM14_RS05140	WP_000491118.1	http://www.ncbi.nlm.nih.gov/gene/?term=STM14_RS05140
Chromosome								STM14_1055
Chromosome	STM14_RS05145	with_protein	operon_0476	974189	975847	1659	+	STM14_1056	ybjD	hypothetical protein	552		gene	gene915	NC_016856.1|gene915|STM14_RS05145	WP_000599761.1	http://www.ncbi.nlm.nih.gov/gene/?term=STM14_RS05145
Chromosome	STM14_RS05150	with_protein	operon_0477	975844	976794	951	-	STM14_1057	ybjX	virulence protein VirK	316		gene	gene916	NC_016856.1|gene916|STM14_RS05150	WP_001519667.1	http://www.ncbi.nlm.nih.gov/gene/?term=STM14_RS05150
Chromosome	STM14_RS05155	with_protein	operon_0478	976940	978058	1119	+	STM14_1058	ybjY; macA	macrolide transporter subunit MacA	372	confers macrolide resistance via active drug efflux	gene	gene917	NC_016856.1|gene917|STM14_RS05155	WP_001201751.1	http://www.ncbi.nlm.nih.gov/gene/?term=STM14_RS05155
Chromosome	STM14_RS05160	with_protein	operon_0478	978055	980001	1947	+	STM14_1059	ybjZ; macB	macrolide export ATP-binding/permease MacB	648	with MacA is involved in the export of macrolide	gene	gene918	NC_016856.1|gene918|STM14_RS05160	WP_000125877.1	http://www.ncbi.nlm.nih.gov/gene/?term=STM14_RS05160
Chromosome								STM14_1060
Chromosome				980033	980176	144		STM14_1061
Chromosome	STM14_RS05165	with_protein	operon_0479	980131	980352	222	-	STM14_1062	cspD	cold-shock protein	73	inhibits DNA replication at both initiation and elongation steps%3B stationary phase and starvation inducible	gene	gene919	NC_016856.1|gene919|STM14_RS05165	WP_000447499.1	http://www.ncbi.nlm.nih.gov/gene/?term=STM14_RS05165
Chromosome	STM14_RS05170	with_protein	operon_0480	980676	980996	321	+	STM14_1063	clpS	ATP-dependent Clp protease adapter protein ClpS	106	involved in the modulation of the specificity of the ClpAP-mediated ATP-dependent protein degradation%3B binds to the N-terminal domain of the chaperone ClpA	gene	gene920	NC_016856.1|gene920|STM14_RS05170|clpS	WP_000520789.1	http://www.ncbi.nlm.nih.gov/gene/?term=STM14_RS05170
Chromosome	STM14_RS05175	with_protein	operon_0480	981027	983303	2277	+	STM14_1064	clpA	ATP-dependent Clp protease ATP-binding subunit ClpA	758	ATPase and specificity subunit of the ClpA-ClpP ATP dependent serine protease%3B directs protease to specific substrates	gene	gene921	NC_016856.1|gene921|STM14_RS05175|clpA	WP_000934063.1	http://www.ncbi.nlm.nih.gov/gene/?term=STM14_RS05175
Chromosome								STM14_1067
Chromosome	STM14_RS05185		operon_0482	984416	985099	684	-	STM14_1068		integrase			gene	gene923	NC_016856.1|gene923|STM14_RS05185		http://www.ncbi.nlm.nih.gov/gene/?term=STM14_RS05185
Chromosome								STM14_1069
Chromosome	STM14_RS05190		operon_0483	985270	985671	402	-	STM14_1070		transposase			gene	gene924	NC_016856.1|gene924|STM14_RS05190		http://www.ncbi.nlm.nih.gov/gene/?term=STM14_RS05190
Chromosome	STM14_RS05200	with_protein	operon_0483	986008	986685	678	-	STM14_1072		nicotinamidase	225		gene	gene926	NC_016856.1|gene926|STM14_RS05200	WP_000097893.1	http://www.ncbi.nlm.nih.gov/gene/?term=STM14_RS05200
Chromosome	STM14_RS05205	with_protein	operon_0483	986705	987565	861	-	STM14_1073		quercetin 2%2C3-dioxygenase	286		gene	gene927	NC_016856.1|gene927|STM14_RS05205	WP_000809973.1	http://www.ncbi.nlm.nih.gov/gene/?term=STM14_RS05205
Chromosome	STM14_RS05210	with_protein	operon_0484	987674	988585	912	+	STM14_1074		LysR family transcriptional regulator	303		gene	gene928	NC_016856.1|gene928|STM14_RS05210	WP_000597928.1	http://www.ncbi.nlm.nih.gov/gene/?term=STM14_RS05210
Chromosome	STM14_RS05215	with_protein	operon_0485	988676	988894	219	-	STM14_1075	infA	translation initiation factor IF-1	72		gene	gene929	NC_016856.1|gene929|STM14_RS05215	WP_001040187.1	http://www.ncbi.nlm.nih.gov/gene/?term=STM14_RS05215
Chromosome	STM14_RS05220	with_protein	operon_0485	988822	989205	384	-	STM14_1076		membrane protein	127		gene	gene930	NC_016856.1|gene930|STM14_RS05220	WP_001539595.1	http://www.ncbi.nlm.nih.gov/gene/?term=STM14_RS05220
Chromosome	STM14_RS05225	with_protein	operon_0485	989206	989910	705	-	STM14_1077	aat	leucyl/phenylalanyl-tRNA--protein transferase	234	leucyltransferase%3B phenylalanyltransferse%3B functions in the N-end rule pathway%3B transfers Leu%2C Phe%2C Met%2C from aminoacyl-tRNAs to N-terminal of proteins with Arg or Lys	gene	gene931	NC_016856.1|gene931|STM14_RS05225|aat	WP_001241650.1	http://www.ncbi.nlm.nih.gov/gene/?term=STM14_RS05225
Chromosome	STM14_RS05230	with_protein	operon_0485	989955	991676	1722	-	STM14_1078	cydC	glutathione ABC transporter ATP-binding protein	573	in Escherichia coli the CydCD ABC transporter exports cysteine and glutathione into the periplasm in order to maintain redox balance%3B important for cytochrome bd and c	gene	gene932	NC_016856.1|gene932|STM14_RS05230	WP_001202267.1	http://www.ncbi.nlm.nih.gov/gene/?term=STM14_RS05230
Chromosome	STM14_RS05235	with_protein	operon_0485	991677	993443	1767	-	STM14_1079	cydD	glutathione ABC transporter ATP-binding protein	588	in Escherichia coli the CydCD ABC transporter exports cysteine and glutathione into the periplasm in order to maintain redox balance%3B important for cytochrome bd and c	gene	gene933	NC_016856.1|gene933|STM14_RS05235	WP_001044542.1	http://www.ncbi.nlm.nih.gov/gene/?term=STM14_RS05235
Chromosome	STM14_RS05240	with_protein	operon_0485	993557	994525	969	-	STM14_1080	trxB	thioredoxin reductase	322	catalyzes the transfer of electrons from NADPH to thioredoxin%3B FAD/NAD(P) binding	gene	gene934	NC_016856.1|gene934|STM14_RS05240	WP_000537407.1	http://www.ncbi.nlm.nih.gov/gene/?term=STM14_RS05240
Chromosome								STM14_1081
Chromosome								STM14_1082
Chromosome	STM14_RS05245	with_protein	operon_0486	995071	995565	495	+	STM14_1083	lrp	leucine-responsive regulatory protein	164	mediates a global response to leucine%3B acts as a regulator for several genes involved in the high-affinity branched-chain amino acid transport system	gene	gene935	NC_016856.1|gene935|STM14_RS05245	WP_000228469.1	http://www.ncbi.nlm.nih.gov/gene/?term=STM14_RS05245
Chromosome	STM14_RS05250	with_protein	operon_0486	995700	999785	4086	+	STM14_1084	ftsK	cell division protein FtsK	1361		gene	gene936	NC_016856.1|gene936|STM14_RS05250	WP_001526798.1	http://www.ncbi.nlm.nih.gov/gene/?term=STM14_RS05250
Chromosome	STM14_RS05255	with_protein	operon_0486	999928	1000539	612	+	STM14_1085	lolA	outer membrane lipoprotein carrier protein LolA	203	participates with LolB in the incorporation of lipoprotein into the outer membrane	gene	gene937	NC_016856.1|gene937|STM14_RS05255|lolA	WP_001519746.1	http://www.ncbi.nlm.nih.gov/gene/?term=STM14_RS05255
Chromosome	STM14_RS05260	with_protein	operon_0486	1000549	1001892	1344	+	STM14_1086	ycaJ; rarA	recombinase RarA	447		gene	gene938	NC_016856.1|gene938|STM14_RS05260	WP_000067785.1	http://www.ncbi.nlm.nih.gov/gene/?term=STM14_RS05260
Chromosome								STM14_1087
Chromosome	STM14_RS05265	with_protein	operon_0487	1002151	1003443	1293	+	STM14_1088	serS	serine--tRNA ligase	430		gene	gene939	NC_016856.1|gene939|STM14_RS05265	WP_000886697.1	http://www.ncbi.nlm.nih.gov/gene/?term=STM14_RS05265
Chromosome	STM14_RS05270	with_protein	operon_0488	1003680	1006124	2445	+	STM14_1089	dmsA	dimethyl sulfoxide reductase subunit A	814		gene	gene940	NC_016856.1|gene940|STM14_RS05270	WP_000850250.1	http://www.ncbi.nlm.nih.gov/gene/?term=STM14_RS05270
Chromosome	STM14_RS05280	with_protein	operon_0488	1006754	1007617	864	+	STM14_1091	dmsC	dimethyl sulfoxide reductase subunit C	287		gene	gene942	NC_016856.1|gene942|STM14_RS05280	WP_000534681.1	http://www.ncbi.nlm.nih.gov/gene/?term=STM14_RS05280
Chromosome	STM14_RS05285		operon_0488	1007647	1007754	108	+	STM14_1092		hypothetical protein			gene	gene943	NC_016856.1|gene943|STM14_RS05285		http://www.ncbi.nlm.nih.gov/gene/?term=STM14_RS05285
Chromosome								STM14_1093
Chromosome	STM14_RS05290	with_protein	operon_0489	1007967	1009115	1149	+	STM14_1094	ycaD	MFS transporter	382		gene	gene944	NC_016856.1|gene944|STM14_RS05290	WP_000109271.1	http://www.ncbi.nlm.nih.gov/gene/?term=STM14_RS05290
Chromosome	STM14_RS05295	with_protein	operon_0490	1009333	1010754	1422	+	STM14_1095	ycaM	transporter	473		gene	gene945	NC_016856.1|gene945|STM14_RS05295	WP_001134268.1	http://www.ncbi.nlm.nih.gov/gene/?term=STM14_RS05295
Chromosome	STM14_RS05300	with_protein	operon_0491	1011047	1011844	798	-	STM14_1096	pflA	pyruvate formate lyase-activating protein	265	activates pyruvate formate-lyase 1 under anaerobic conditions	gene	gene946	NC_016856.1|gene946|STM14_RS05300|pflA	WP_000067973.1	http://www.ncbi.nlm.nih.gov/gene/?term=STM14_RS05300
Chromosome								STM14_1097
Chromosome	STM14_RS05310	with_protein	operon_0493	1012420	1013379	960	+	STM14_1098	sopD2	secreted effector protein sopD2	319	involved in bacterial survival in the host cell%3B involved in macrophage replication and filament formation	gene	gene948	NC_016856.1|gene948|STM14_RS05310	WP_001145561.1	http://www.ncbi.nlm.nih.gov/gene/?term=STM14_RS05310
Chromosome	STM14_RS05315	with_protein	operon_0494	1013455	1015737	2283	-	STM14_1099	pflB	keto-acid formate acetyltransferase	760	formate acetyltransferase%3B catalyzes the formation of formate and acetyl-CoA from pyruvate	gene	gene949	NC_016856.1|gene949|STM14_RS05315	WP_001292799.1	http://www.ncbi.nlm.nih.gov/gene/?term=STM14_RS05315
Chromosome	STM14_RS05320	with_protein	operon_0494	1015797	1016654	858	-	STM14_1100	focA	formate transporter FocA	285		gene	gene950	NC_016856.1|gene950|STM14_RS05320	WP_000642539.1	http://www.ncbi.nlm.nih.gov/gene/?term=STM14_RS05320
Chromosome	STM14_RS05325	with_protein	operon_0495	1017059	1018819	1761	-	STM14_1101	ycaO	hypothetical protein	586		gene	gene951	NC_016856.1|gene951|STM14_RS05325	WP_000194823.1	http://www.ncbi.nlm.nih.gov/gene/?term=STM14_RS05325
Chromosome								STM14_1102
Chromosome	STM14_RS05330	with_protein	operon_0496	1018956	1019648	693	+	STM14_1103	ycaP	membrane protein	230		gene	gene952	NC_016856.1|gene952|STM14_RS05330	WP_000642866.1	http://www.ncbi.nlm.nih.gov/gene/?term=STM14_RS05330
Chromosome								STM14_1104
Chromosome	STM14_RS05335	with_protein	operon_0497	1019834	1020922	1089	+	STM14_1105	serC	phosphoserine aminotransferase	362	catalyzes the formation of 3-phosphonooxypyruvate and glutamate from O-phospho-L-serine and 2-oxoglutarate%3B catalyzes 4 phosphohydroxy L-threonine from 2-oxo 3 hydroxy 4- phosphobutanoate%3B required both in major phosphorylated pathway of serine biosynthesis and in the biosynthesis of pyridoxine	gene	gene953	NC_016856.1|gene953|STM14_RS05335	WP_000079584.1	http://www.ncbi.nlm.nih.gov/gene/?term=STM14_RS05335
Chromosome	STM14_RS05340	with_protein	operon_0497	1020993	1022276	1284	+	STM14_1106	aroA	3-phosphoshikimate 1-carboxyvinyltransferase	427		gene	gene954	NC_016856.1|gene954|STM14_RS05340	WP_000445178.1	http://www.ncbi.nlm.nih.gov/gene/?term=STM14_RS05340
Chromosome	STM14_RS05345	with_protein	operon_0497	1022419	1023180	762	+	STM14_1107	ycaL	metalloprotease	253		gene	gene955	NC_016856.1|gene955|STM14_RS05345	WP_000792312.1	http://www.ncbi.nlm.nih.gov/gene/?term=STM14_RS05345
Chromosome								STM14_1108
Chromosome	STM14_RS05350	with_protein	operon_0498	1023353	1024036	684	+	STM14_1109	cmk	cytidylate kinase	227	Catalyzes the formation of (d)CDP from ATP and (d)CMP	gene	gene956	NC_016856.1|gene956|STM14_RS05350|cmk	WP_000125006.1	http://www.ncbi.nlm.nih.gov/gene/?term=STM14_RS05350
Chromosome	STM14_RS05355	with_protein	operon_0498	1024150	1025823	1674	+	STM14_1110	rpsA	30S ribosomal protein S1	557	in Escherichia coli this protein is involved in binding to the leader sequence of mRNAs and is itself bound to the 30S subunit%3B autoregulates expression via a C-terminal domain%3B in most gram negative organisms this protein is composed of 6 repeats of the S1 domain while in gram positive there are 4 repeats%3B the S1 nucleic acid-binding domain is found associated with other proteins	gene	gene957	NC_016856.1|gene957|STM14_RS05355|rpsA	WP_000140324.1	http://www.ncbi.nlm.nih.gov/gene/?term=STM14_RS05355
Chromosome	STM14_RS05360	with_protein	operon_0499	1025979	1026263	285	+	STM14_1111	ihfB	integration host factor subunit beta	94	This protein is one of the two subunits of integration host factor%2C a specific DNA-binding protein that functions in genetic recombination as well as in transcriptional and translational control	gene	gene958	NC_016856.1|gene958|STM14_RS05360|ihfB	WP_000167332.1	http://www.ncbi.nlm.nih.gov/gene/?term=STM14_RS05360
Chromosome	STM14_RS05365	with_protein	operon_0500	1026493	1028757	2265	+	STM14_1112	ycaI	competence protein ComEC	754		gene	gene959	NC_016856.1|gene959|STM14_RS05365	WP_000705784.1	http://www.ncbi.nlm.nih.gov/gene/?term=STM14_RS05365
Chromosome	STM14_RS05370	with_protein	operon_0500	1028794	1030542	1749	+	STM14_1113	msbA	lipid A export ATP-binding/permease MsbA	582	involved in the transport of lipid A across the inner membrane	gene	gene960	NC_016856.1|gene960|STM14_RS05370	WP_000551246.1	http://www.ncbi.nlm.nih.gov/gene/?term=STM14_RS05370
Chromosome	STM14_RS05375	with_protein	operon_0500	1030539	1031516	978	+	STM14_1114	lpxK	tetraacyldisaccharide 4'-kinase	325	transfers the gamma-phosphate of ATP to the 4' position of a tetraacyldisaccharide 1-phosphate intermediate to form tetraacyldisaccharide 1%2C4'-bis-phosphate	gene	gene961	NC_016856.1|gene961|STM14_RS05375|lpxK	WP_000561681.1	http://www.ncbi.nlm.nih.gov/gene/?term=STM14_RS05375
Chromosome	STM14_RS05380	with_protein	operon_0500	1031560	1032792	1233	+	STM14_1115	ycaQ	hypothetical protein	410		gene	gene962	NC_016856.1|gene962|STM14_RS05380	WP_000056911.1	http://www.ncbi.nlm.nih.gov/gene/?term=STM14_RS05380
Chromosome	STM14_RS05385	with_protein	operon_0500	1032844	1033026	183	+	STM14_1116	ycaR	hypothetical protein	60		gene	gene963	NC_016856.1|gene963|STM14_RS05385	WP_000350061.1	http://www.ncbi.nlm.nih.gov/gene/?term=STM14_RS05385
Chromosome	STM14_RS05390	with_protein	operon_0500	1033023	1033769	747	+	STM14_1117	kdsB	3-deoxy-manno-octulosonate cytidylyltransferase	248	CMP-2-keto-3-deoxyoctulosonic acid synthetase%3B catalyzes the formation of CMP-3-deoxy-D-manno-octulosonate from CTP and 3-deoxy-D-manno-octulosonate which is incorporated into LPS	gene	gene964	NC_016856.1|gene964|STM14_RS05390	WP_000011576.1	http://www.ncbi.nlm.nih.gov/gene/?term=STM14_RS05390
Chromosome								STM14_1118
Chromosome	STM14_RS05395	with_protein	operon_0501	1033980	1034873	894	+	STM14_1119		hypothetical protein	297		gene	gene965	NC_016856.1|gene965|STM14_RS05395	WP_000436889.1	http://www.ncbi.nlm.nih.gov/gene/?term=STM14_RS05395
Chromosome	STM14_RS05400	with_protein	operon_0502	1034853	1035629	777	-	STM14_1120	ycbC; elyC	membrane protein	258		gene	gene966	NC_016856.1|gene966|STM14_RS05400	WP_000899563.1	http://www.ncbi.nlm.nih.gov/gene/?term=STM14_RS05400
Chromosome	STM14_RS05405	with_protein	operon_0503	1035765	1036568	804	+	STM14_1121	smtA; cmoM	S-adenosyl-L-methionine-dependent methyltransferase	267		gene	gene967	NC_016856.1|gene967|STM14_RS05405	WP_001154025.1	http://www.ncbi.nlm.nih.gov/gene/?term=STM14_RS05405
Chromosome	STM14_RS05410	with_protein	operon_0503	1036561	1037883	1323	+	STM14_1122	mukF	Chromosome partition protein MukF	440	acts with MukB and MukE to condense the Chromosome and allow for segregation during cell division	gene	gene968	NC_016856.1|gene968|STM14_RS05410	WP_001288828.1	http://www.ncbi.nlm.nih.gov/gene/?term=STM14_RS05410
Chromosome	STM14_RS05415	with_protein	operon_0503	1037864	1038568	705	+	STM14_1123	mukE	condesin subunit E	234	acts with MukB and MukF to condense the Chromosome and allow for segregation during cell division	gene	gene969	NC_016856.1|gene969|STM14_RS05415	WP_000060025.1	http://www.ncbi.nlm.nih.gov/gene/?term=STM14_RS05415
Chromosome	STM14_RS05420	with_protein	operon_0503	1038568	1043034	4467	+	STM14_1124	mukB	Chromosome partition protein MukB	1488	SMC (structural maintenance of Chromosomes) family of proteins%3B involved in Chromosome condensatin and partitioning%3B forms a homodimer and the C-terminal is essential for DNA-binding activity while the purified N-terminal domain binds FtsZ%3B mutations result in cell division defects	gene	gene970	NC_016856.1|gene970|STM14_RS05420|mukB	WP_000572724.1	http://www.ncbi.nlm.nih.gov/gene/?term=STM14_RS05420
Chromosome	STM14_RS05425	with_protein	operon_0504	1043379	1045220	1842	+	STM14_1125	ycbB; ldtD	murein transpeptidase	613	catalyzes the formation of a meso-diaminopimelyl- meso-diaminopimelyl crosslink	gene	gene971	NC_016856.1|gene971|STM14_RS05425	WP_000925872.1	http://www.ncbi.nlm.nih.gov/gene/?term=STM14_RS05425
Chromosome	STM14_RS05430	with_protein	operon_0505	1045480	1046028	549	+	STM14_1126	ycbK	outer membrane protein	182		gene	gene972	NC_016856.1|gene972|STM14_RS05430	WP_000357052.1	http://www.ncbi.nlm.nih.gov/gene/?term=STM14_RS05430
Chromosome	STM14_RS05435	with_protein	operon_0505	1046056	1046703	648	+	STM14_1127	ycbL	MBL fold hydrolase	215		gene	gene973	NC_016856.1|gene973|STM14_RS05435	WP_001109471.1	http://www.ncbi.nlm.nih.gov/gene/?term=STM14_RS05435
Chromosome	STM14_RS05440	with_protein	operon_0506	1046765	1047955	1191	-	STM14_1128	aspC	aspartate aminotransferase	396		gene	gene974	NC_016856.1|gene974|STM14_RS05440	WP_000462653.1	http://www.ncbi.nlm.nih.gov/gene/?term=STM14_RS05440
Chromosome								STM14_1129
Chromosome	STM14_RS05445	with_protein	operon_0507	1048140	1049231	1092	-	STM14_1130	ompF	outer membrane protein F	363		gene	gene975	NC_016856.1|gene975|STM14_RS05445	WP_000977713.1	http://www.ncbi.nlm.nih.gov/gene/?term=STM14_RS05445
Chromosome				1049521	1049673	153		STM14_1131
Chromosome	STM14_RS05450	with_protein	operon_0508	1049838	1051238	1401	-	STM14_1132	asnS	asparagine--tRNA ligase	466		gene	gene976	NC_016856.1|gene976|STM14_RS05450	WP_000117870.1	http://www.ncbi.nlm.nih.gov/gene/?term=STM14_RS05450
Chromosome								STM14_1133
Chromosome	STM14_RS05455	with_protein	operon_0509	1051439	1051900	462	-	STM14_1134		DNA-binding protein	153		gene	gene977	NC_016856.1|gene977|STM14_RS05455	WP_000762342.1	http://www.ncbi.nlm.nih.gov/gene/?term=STM14_RS05455
Chromosome	STM14_RS05460		operon_0509	1051897	1052130	234	-	STM14_1135		hypothetical protein			gene	gene978	NC_016856.1|gene978|STM14_RS05460		http://www.ncbi.nlm.nih.gov/gene/?term=STM14_RS05460
Chromosome	STM14_RS05465	with_protein	operon_0510	1052217	1053431	1215	+	STM14_1136	dpaL	diaminopropionate ammonia-lyase	404		gene	gene979	NC_016856.1|gene979|STM14_RS05465	WP_000544849.1	http://www.ncbi.nlm.nih.gov/gene/?term=STM14_RS05465
Chromosome				1053504	1053662	159		STM14_1137
Chromosome	STM14_RS05470	with_protein	operon_0511	1053676	1055112	1437	+	STM14_1138		transcriptional regulator	478		gene	gene980	NC_016856.1|gene980|STM14_RS05470	WP_000893207.1	http://www.ncbi.nlm.nih.gov/gene/?term=STM14_RS05470
Chromosome	STM14_RS05475	with_protein	operon_0512	1055190	1056392	1203	-	STM14_1139	pncB	nicotinate phosphoribosyltransferase	400	catalyzes the formation of nictonate and 5-phospho-alpha-D-ribose 1-diphosphate from nicotinate D-ribonucleotide and diphosphate	gene	gene981	NC_016856.1|gene981|STM14_RS05475	WP_000191399.1	http://www.ncbi.nlm.nih.gov/gene/?term=STM14_RS05475
Chromosome	STM14_RS05480	with_protein	operon_0513	1056587	1057879	1293	-	STM14_1140		integrase	430		gene	gene982	NC_016856.1|gene982|STM14_RS05480	WP_001262308.1	http://www.ncbi.nlm.nih.gov/gene/?term=STM14_RS05480
Chromosome	STM14_RS05485	with_protein	operon_0513	1057924	1058172	249	-	STM14_1141		excisionase	82		gene	gene983	NC_016856.1|gene983|STM14_RS05485	WP_000065276.1	http://www.ncbi.nlm.nih.gov/gene/?term=STM14_RS05485
Chromosome				1062627	1062926	300		STM14_1145
Chromosome	STM14_RS05580	with_protein	operon_0516	1069732	1069878	147	+	STM14_1161		hypothetical protein	48		gene	gene1002	NC_016856.1|gene1002|STM14_RS05580	WP_001617856.1	http://www.ncbi.nlm.nih.gov/gene/?term=STM14_RS05580
Chromosome	STM14_RS05585	with_protein	operon_0516	1069868	1070665	798	+	STM14_1162		molecular chaperone	265		gene	gene1003	NC_016856.1|gene1003|STM14_RS05585	WP_001047631.1	http://www.ncbi.nlm.nih.gov/gene/?term=STM14_RS05585
Chromosome	STM14_RS05590	with_protein	operon_0516	1070732	1071049	318	+	STM14_1163		hypothetical protein	105		gene	gene1004	NC_016856.1|gene1004|STM14_RS05590	WP_010989004.1	http://www.ncbi.nlm.nih.gov/gene/?term=STM14_RS05590
Chromosome	STM14_RS05595	with_protein	operon_0517	1071223	1071348	126	+	STM14_1164		hypothetical protein	41		gene	gene1005	NC_016856.1|gene1005|STM14_RS05595	WP_001534733.1	http://www.ncbi.nlm.nih.gov/gene/?term=STM14_RS05595
Chromosome	STM14_RS05600	with_protein	operon_0518	1071484	1071933	450	-	STM14_1165		hypothetical protein	149		gene	gene1006	NC_016856.1|gene1006|STM14_RS05600	WP_000798705.1	http://www.ncbi.nlm.nih.gov/gene/?term=STM14_RS05600
Chromosome	STM14_RS05620	with_protein	operon_0520	1074039	1074518	480	+	STM14_1169		lysozyme	159		gene	gene1010	NC_016856.1|gene1010|STM14_RS05620	WP_001541990.1	http://www.ncbi.nlm.nih.gov/gene/?term=STM14_RS05620
Chromosome	STM14_RS05625	with_protein	operon_0521	1074726	1075259	534	+	STM14_1170		DNA breaking-rejoining protein	177		gene	gene1011	NC_016856.1|gene1011|STM14_RS05625	WP_000371784.1	http://www.ncbi.nlm.nih.gov/gene/?term=STM14_RS05625
Chromosome	STM14_RS05630	with_protein	operon_0521	1075300	1077354	2139	+	STM14_1171		DNA packaging protein	712		gene	gene1012	NC_016856.1|gene1012|STM14_RS05630	WP_000989241.1	http://www.ncbi.nlm.nih.gov/gene/?term=STM14_RS05630
Chromosome	STM14_RS05640	with_protein	operon_0521	1077554	1079101	1548	+	STM14_1172		phage capsid protein	515		gene	gene1014	NC_016856.1|gene1014|STM14_RS05640	WP_001009207.1	http://www.ncbi.nlm.nih.gov/gene/?term=STM14_RS05640
Chromosome	STM14_RS05645	with_protein	operon_0521	1079064	1081106	2082	+	STM14_1173		endopeptidase Clp	693		gene	gene1015	NC_016856.1|gene1015|STM14_RS05645	WP_010989008.1	http://www.ncbi.nlm.nih.gov/gene/?term=STM14_RS05645
Chromosome	STM14_RS05650	with_protein	operon_0521	1081197	1081520	324	+	STM14_1174		recombinase RecA	107		gene	gene1016	NC_016856.1|gene1016|STM14_RS05650	WP_001107908.1	http://www.ncbi.nlm.nih.gov/gene/?term=STM14_RS05650
Chromosome	STM14_RS05655	with_protein	operon_0521	1081513	1081812	300	+	STM14_1175		ATP-binding protein	99		gene	gene1017	NC_016856.1|gene1017|STM14_RS05655	WP_000774239.1	http://www.ncbi.nlm.nih.gov/gene/?term=STM14_RS05655
Chromosome	STM14_RS05660	with_protein	operon_0521	1081793	1082359	567	+	STM14_1176		tail protein	188		gene	gene1018	NC_016856.1|gene1018|STM14_RS05660	WP_000453194.1	http://www.ncbi.nlm.nih.gov/gene/?term=STM14_RS05660
Chromosome	STM14_RS05665	with_protein	operon_0521	1082356	1082757	402	+	STM14_1177		tail protein	133		gene	gene1019	NC_016856.1|gene1019|STM14_RS05665	WP_000196702.1	http://www.ncbi.nlm.nih.gov/gene/?term=STM14_RS05665
Chromosome	STM14_RS05670	with_protein	operon_0521	1082769	1083518	750	+	STM14_1178		tail protein	249		gene	gene1020	NC_016856.1|gene1020|STM14_RS05670	WP_000132756.1	http://www.ncbi.nlm.nih.gov/gene/?term=STM14_RS05670
Chromosome	STM14_RS05675	with_protein	operon_0521	1083564	1083962	399	+	STM14_1179		hypothetical protein	132		gene	gene1021	NC_016856.1|gene1021|STM14_RS05675	WP_000478859.1	http://www.ncbi.nlm.nih.gov/gene/?term=STM14_RS05675
Chromosome				1083959	1084288	330		STM14_1180
Chromosome	STM14_RS05685	with_protein	operon_0521	1084302	1087355	2988	+	STM14_1181		tail protein	995		gene	gene1023	NC_016856.1|gene1023|STM14_RS05685	WP_010989010.1	http://www.ncbi.nlm.nih.gov/gene/?term=STM14_RS05685
Chromosome	STM14_RS05690	with_protein	operon_0521	1087355	1087684	333	+	STM14_1182		tail protein	110		gene	gene1024	NC_016856.1|gene1024|STM14_RS05690	WP_000978296.1	http://www.ncbi.nlm.nih.gov/gene/?term=STM14_RS05690
Chromosome	STM14_RS05695	with_protein	operon_0521	1087783	1088280	498	+	STM14_1183		Ail/OmpX	165		gene	gene1025	NC_016856.1|gene1025|STM14_RS05695	WP_000725267.1	http://www.ncbi.nlm.nih.gov/gene/?term=STM14_RS05695
Chromosome	STM14_RS05700	with_protein	operon_0522	1088397	1088930	534	-	STM14_1184	sodC_1; sodC1	Superoxide dismutase [Cu-Zn] 1	177		gene	gene1026	NC_016856.1|gene1026|STM14_RS05700	WP_000877926.1	http://www.ncbi.nlm.nih.gov/gene/?term=STM14_RS05700
Chromosome	STM14_RS05705	with_protein	operon_0523	1089020	1089715	696	+	STM14_1185		tail protein	231		gene	gene1027	NC_016856.1|gene1027|STM14_RS05705	WP_001152415.1	http://www.ncbi.nlm.nih.gov/gene/?term=STM14_RS05705
Chromosome	STM14_RS05710	with_protein	operon_0523	1089725	1090462	738	+	STM14_1186		tail assembly protein	245		gene	gene1028	NC_016856.1|gene1028|STM14_RS05710	WP_000606351.1	http://www.ncbi.nlm.nih.gov/gene/?term=STM14_RS05710
Chromosome	STM14_RS05715	with_protein	operon_0523	1090360	1091064	705	+	STM14_1187		tail assembly protein	234		gene	gene1029	NC_016856.1|gene1029|STM14_RS05715	WP_000246065.1	http://www.ncbi.nlm.nih.gov/gene/?term=STM14_RS05715
Chromosome	STM14_RS05720		operon_0523	1091136	1094486	3351	+	STM14_1188		host specificity protein J			gene	gene1030	NC_016856.1|gene1030|STM14_RS05720		http://www.ncbi.nlm.nih.gov/gene/?term=STM14_RS05720
Chromosome	STM14_RS05730	with_protein	operon_0523	1094821	1097259	2439	+	STM14_1190		tail protein	812		gene	gene1032	NC_016856.1|gene1032|STM14_RS05730	WP_001144679.1	http://www.ncbi.nlm.nih.gov/gene/?term=STM14_RS05730
Chromosome	STM14_RS05735	with_protein	operon_0523	1097259	1097840	582	+	STM14_1191		tail assembly protein	193		gene	gene1033	NC_016856.1|gene1033|STM14_RS05735	WP_000143167.1	http://www.ncbi.nlm.nih.gov/gene/?term=STM14_RS05735
Chromosome	STM14_RS05745	with_protein	operon_0524	1098316	1099284	969	+	STM14_1193	sseI	Fis family transcriptional regulator	322	involved in bacterial survival in the host cell%3B inhibits the migration of primary macrophages and dendritic cells	gene	gene1034	NC_016856.1|gene1034|STM14_RS05745	WP_001526469.1	http://www.ncbi.nlm.nih.gov/gene/?term=STM14_RS05745
Chromosome				1099352	1099800	449		STM14_1194
Chromosome	STM14_RS05755	with_protein	operon_0526	1099932	1100558	627	-	STM14_1195		DNA breaking-rejoining protein	208		gene	gene1036	NC_016856.1|gene1036|STM14_RS05755	WP_000334547.1	http://www.ncbi.nlm.nih.gov/gene/?term=STM14_RS05755
Chromosome	STM14_RS05760	with_protein	operon_0526	1100627	1100926	300	-	STM14_1196		hypothetical protein	99		gene	gene1037	NC_016856.1|gene1037|STM14_RS05760	WP_010989011.1	http://www.ncbi.nlm.nih.gov/gene/?term=STM14_RS05760
Chromosome	STM14_RS05765	with_protein	operon_0526	1100911	1101597	687	-	STM14_1197	gtgE	virulence protein	228		gene	gene1038	NC_016856.1|gene1038|STM14_RS05765	WP_001525490.1	http://www.ncbi.nlm.nih.gov/gene/?term=STM14_RS05765
Chromosome	STM14_RS05770	with_protein	operon_0527	1101868	1102059	192	-	STM14_1198		DNA-damage-inducible protein I	63		gene	gene1039	NC_016856.1|gene1039|STM14_RS05770	WP_000497441.1	http://www.ncbi.nlm.nih.gov/gene/?term=STM14_RS05770
Chromosome	STM14_RS05775	with_protein	operon_0528	1102486	1105098	2613	+	STM14_1199	pepN	aminopeptidase N	870		gene	gene1040	NC_016856.1|gene1040|STM14_RS05775|pepN	WP_000193784.1	http://www.ncbi.nlm.nih.gov/gene/?term=STM14_RS05775
Chromosome	STM14_RS05780	with_protein	operon_0529	1105306	1106316	1011	+	STM14_1200	pyrD	dihydroorotate dehydrogenase	336	catalyzes the conversion of dihydroorotate to orotate in the pyrimidine biosynthesis pathway%3B uses a flavin nucleotide as an essential cofactor%3B class 2 enzymes are monomeric and compared to the class 1 class 2 possess an extended N terminus%2C which plays a role in the membrane association of the enzyme and provides the binding site for the respiratory quinones that serve as physiological el…	gene	gene1041	NC_016856.1|gene1041|STM14_RS05780	WP_000291723.1	http://www.ncbi.nlm.nih.gov/gene/?term=STM14_RS05780
Chromosome								STM14_1201
Chromosome	STM14_RS05785	with_protein	operon_0530	1106482	1107024	543	+	STM14_1202	ycbW; zapC	cell division protein ZapC	180		gene	gene1042	NC_016856.1|gene1042|STM14_RS05785	WP_001220671.1	http://www.ncbi.nlm.nih.gov/gene/?term=STM14_RS05785
Chromosome	STM14_RS05790	with_protein	operon_0531	1107021	1108130	1110	-	STM14_1203		hypothetical protein	369		gene	gene1043	NC_016856.1|gene1043|STM14_RS05790	WP_000224069.1	http://www.ncbi.nlm.nih.gov/gene/?term=STM14_RS05790
Chromosome	STM14_RS05795	with_protein	operon_0532	1108229	1110337	2109	+	STM14_1204	ycbY; rlmKL	ribosomal RNA large subunit methyltransferase K/L	702	catalyzes the N2-methyl guanosine modification of the G2445 residue of 23S rRNA	gene	gene1044	NC_016856.1|gene1044|STM14_RS05795|rlmL	WP_001086485.1	http://www.ncbi.nlm.nih.gov/gene/?term=STM14_RS05795
Chromosome	STM14_RS05800	with_protein	operon_0532	1110350	1112257	1908	+	STM14_1205	uup	ABC transporter ATP-binding protein	635	Uup%3B in Escherichia coli this cytoplasmic protein was shown to contain ATPase activity%3B mutations in this gene affect RecA-independent excision of transposons and affects Mu bacteriophage growth	gene	gene1045	NC_016856.1|gene1045|STM14_RS05800	WP_000053044.1	http://www.ncbi.nlm.nih.gov/gene/?term=STM14_RS05800
Chromosome	STM14_RS05805	with_protein	operon_0532	1112272	1113525	1254	+	STM14_1206	pqiA	paraquat-inducible protein A	417		gene	gene1046	NC_016856.1|gene1046|STM14_RS05805	WP_000333152.1	http://www.ncbi.nlm.nih.gov/gene/?term=STM14_RS05805
Chromosome	STM14_RS05810	with_protein	operon_0532	1113530	1115170	1641	+	STM14_1207	pqiB	paraquat-inducible protein B	546		gene	gene1047	NC_016856.1|gene1047|STM14_RS05810	WP_000433414.1	http://www.ncbi.nlm.nih.gov/gene/?term=STM14_RS05810
Chromosome	STM14_RS05815	with_protein	operon_0532	1115167	1115730	564	+	STM14_1208	ymbA; pqiC	hypothetical protein	187		gene	gene1048	NC_016856.1|gene1048|STM14_RS05815	WP_000759136.1	http://www.ncbi.nlm.nih.gov/gene/?term=STM14_RS05815
Chromosome								STM14_1209
Chromosome	STM14_RS05820	with_protein	operon_0533	1115985	1116152	168	+	STM14_1210	rmf	ribosome modulation factor	55		gene	gene1049	NC_016856.1|gene1049|STM14_RS05820	WP_001537784.1	http://www.ncbi.nlm.nih.gov/gene/?term=STM14_RS05820
Chromosome	STM14_RS05825	with_protein	operon_0534	1116252	1116770	519	-	STM14_1211	fabA	3-hydroxydecanoyl-ACP dehydratase	172	catalyzes the dehydration of (3R)-3-hydroxydecanoyl-ACP to 2%2C3-decenoyl-ACP or 3%2C4-decenoyl-ACP	gene	gene1050	NC_016856.1|gene1050|STM14_RS05825	WP_000227928.1	http://www.ncbi.nlm.nih.gov/gene/?term=STM14_RS05825
Chromosome	STM14_RS05830	with_protein	operon_0534	1116839	1118599	1761	-	STM14_1212	lonH	lon protease	586		gene	gene1051	NC_016856.1|gene1051|STM14_RS05830	WP_000156453.1	http://www.ncbi.nlm.nih.gov/gene/?term=STM14_RS05830
Chromosome	STM14_RS05835	with_protein	operon_0535	1118785	1119237	453	+	STM14_1213	ycbG; matP	macrodomain Ter protein	150		gene	gene1052	NC_016856.1|gene1052|STM14_RS05835	WP_000877172.1	http://www.ncbi.nlm.nih.gov/gene/?term=STM14_RS05835
Chromosome	STM14_RS05840	with_protein	operon_0536	1119309	1120361	1053	-	STM14_1214	ompA	outer membrane protein A	350	OmpA is believed to be a porin%2C involved in diffusion of nonspecific small solutes across the outer membrane. It is the most abundant integral protein of the outer membrane of E. coli%2C and it is known to play a role as a phage receptor%2C a mediator of F-factor dependent conjugation%2C and in maintaining the structural shape of the outer membrane%3B 3a%3B II*%3B G%3B d	gene	gene1053	NC_016856.1|gene1053|STM14_RS05840	WP_001674965.1	http://www.ncbi.nlm.nih.gov/gene/?term=STM14_RS05840
Chromosome	STM14_RS05845	with_protein	operon_0537	1120718	1121227	510	-	STM14_1215	sulA	cell division inhibitor SulA	169		gene	gene1054	NC_016856.1|gene1054|STM14_RS05845	WP_000288732.1	http://www.ncbi.nlm.nih.gov/gene/?term=STM14_RS05845
Chromosome								STM14_1216
Chromosome	STM14_RS05850	with_protein	operon_0538	1121444	1122049	606	+	STM14_1217	yccR	DNA transformation protein	201		gene	gene1055	NC_016856.1|gene1055|STM14_RS05850	WP_001202375.1	http://www.ncbi.nlm.nih.gov/gene/?term=STM14_RS05850
Chromosome	STM14_RS05855	with_protein	operon_0539	1122036	1124189	2154	-	STM14_1218	yccS	membrane protein	717		gene	gene1056	NC_016856.1|gene1056|STM14_RS05855	WP_000950880.1	http://www.ncbi.nlm.nih.gov/gene/?term=STM14_RS05855
Chromosome	STM14_RS05860	with_protein	operon_0539	1124208	1124654	447	-	STM14_1219	yccF	membrane protein	148		gene	gene1057	NC_016856.1|gene1057|STM14_RS05860	WP_001261222.1	http://www.ncbi.nlm.nih.gov/gene/?term=STM14_RS05860
Chromosome	STM14_RS05865	with_protein	operon_0540	1124778	1126832	2055	+	STM14_1220	helD	DNA helicase IV	684	catalyzes the ATP-dependent unwinding of duplex DNA in the 3' to 5' direction with respect to the bound single strand	gene	gene1058	NC_016856.1|gene1058|STM14_RS05865|helD	WP_000420505.1	http://www.ncbi.nlm.nih.gov/gene/?term=STM14_RS05865
Chromosome	STM14_RS05870	with_protein	operon_0541	1126868	1127326	459	-	STM14_1221	mgsA	methylglyoxal synthase	152	catalyzes the formation of methylglyoxal from glycerone phosphate	gene	gene1059	NC_016856.1|gene1059|STM14_RS05870|mgsA	WP_000424187.1	http://www.ncbi.nlm.nih.gov/gene/?term=STM14_RS05870
Chromosome	STM14_RS05875	with_protein	operon_0541	1127421	1128083	663	-	STM14_1222	yccT	hypothetical protein	220		gene	gene1060	NC_016856.1|gene1060|STM14_RS05875	WP_000847719.1	http://www.ncbi.nlm.nih.gov/gene/?term=STM14_RS05875
Chromosome	STM14_RS05880	with_protein	operon_0542	1128257	1128670	414	+	STM14_1223		hypothetical protein	137		gene	gene1061	NC_016856.1|gene1061|STM14_RS05880	WP_001537782.1	http://www.ncbi.nlm.nih.gov/gene/?term=STM14_RS05880
Chromosome	STM14_RS05885	with_protein	operon_0543	1128715	1129032	318	-	STM14_1224	yccV; hspQ	heat-shock protein HspQ	105		gene	gene1062	NC_016856.1|gene1062|STM14_RS05885	WP_000561983.1	http://www.ncbi.nlm.nih.gov/gene/?term=STM14_RS05885
Chromosome	STM14_RS05890	with_protein	operon_0543	1129090	1130301	1212	-	STM14_1225	yccW; rlmI	ribosomal RNA large subunit methyltransferase I	403	SAM-dependent%3Bcatalyzes the methylation of cytosine at position 1962 of the 23S rRNA	gene	gene1063	NC_016856.1|gene1063|STM14_RS05890	WP_000140480.1	http://www.ncbi.nlm.nih.gov/gene/?term=STM14_RS05890
Chromosome	STM14_RS05895	with_protein	operon_0544	1130516	1131064	549	+	STM14_1226		outer membrane protein	182	DLP12 prophage%3B similar to PEBP/RK1P protein family in eukaryotes that inhibits MEK phosphorylation by Raf-1%3B crystal structure suggests similar properties but exact function is unknown	gene	gene1064	NC_016856.1|gene1064|STM14_RS05895	WP_000859419.1	http://www.ncbi.nlm.nih.gov/gene/?term=STM14_RS05895
Chromosome	STM14_RS05900	with_protein	operon_0544	1131090	1131869	780	+	STM14_1227		AraC family transcriptional regulator	259		gene	gene1065	NC_016856.1|gene1065|STM14_RS05900	WP_000548082.1	http://www.ncbi.nlm.nih.gov/gene/?term=STM14_RS05900
Chromosome	STM14_RS05905	with_protein	operon_0544	1131918	1132199	282	+	STM14_1228	yccX	acylphosphatase	93	catalyzes the hydrolysis of acylphosphate	gene	gene1066	NC_016856.1|gene1066|STM14_RS05905	WP_000072884.1	http://www.ncbi.nlm.nih.gov/gene/?term=STM14_RS05905
Chromosome	STM14_RS05910	with_protein	operon_0545	1132196	1132525	330	-	STM14_1229	yccK; tusE	sulfurtransferase TusE	109	transfers sulfur from TusBCD complex to MnmA%3B involved in thiouridation of U34 position of some tRNAs	gene	gene1067	NC_016856.1|gene1067|STM14_RS05910	WP_000904446.1	http://www.ncbi.nlm.nih.gov/gene/?term=STM14_RS05910
Chromosome	STM14_RS05915	with_protein	operon_0545	1132612	1133271	660	-	STM14_1230	yccA	hypothetical protein	219	binds to the HflBKC complex which modulates FtsH activity	gene	gene1068	NC_016856.1|gene1068|STM14_RS05915	WP_000374050.1	http://www.ncbi.nlm.nih.gov/gene/?term=STM14_RS05915
Chromosome	STM14_RS05920		operon_0546	1133666	1133753	88	+	STM14_1231	serT	tRNA-Ser			tRNA	gene1069	NC_016856.1|gene1069|STM14_RS05920		http://www.ncbi.nlm.nih.gov/gene/?term=STM14_RS05920
Chromosome	STM14_RS05925	with_protein	operon_0547	1133892	1134572	681	-	STM14_1232	pipA	virulence protein	226		gene	gene1070	NC_016856.1|gene1070|STM14_RS05925	WP_000938191.1	http://www.ncbi.nlm.nih.gov/gene/?term=STM14_RS05925
Chromosome	STM14_RS05930	with_protein	operon_0548	1134794	1135669	876	-	STM14_1233	pipB	secreted effector protein PipB	291		gene	gene1071	NC_016856.1|gene1071|STM14_RS05930	WP_001123045.1	http://www.ncbi.nlm.nih.gov/gene/?term=STM14_RS05930
Chromosome								STM14_1234
Chromosome	STM14_RS05935	with_protein	operon_0549	1135929	1136207	321	+	STM14_1235		membrane protein	106		gene	gene1072	NC_016856.1|gene1072|STM14_RS05935	WP_010989012.1	http://www.ncbi.nlm.nih.gov/gene/?term=STM14_RS05935
Chromosome	STM14_RS05940	with_protein	operon_0550	1136217	1136558	342	-	STM14_1236	pipC; sigE	chaperone protein SigE	113	SigE%3B IpgE	gene	gene1073	NC_016856.1|gene1073|STM14_RS05940	WP_000444724.1	http://www.ncbi.nlm.nih.gov/gene/?term=STM14_RS05940
Chromosome	STM14_RS05945	with_protein	operon_0550	1136575	1138260	1686	-	STM14_1237	sopB	inositol phosphate phosphatase SopB	561	pathogenicity island 1 protein%3B catalyzes the formation of phosphatidylinositol-3 phosphate from phosphatidylinositol-3%2C4%2C5-triphosphate%3B involved in the formation and maintenance of Salmonella-containing vacuole in the host cell	gene	gene1074	NC_016856.1|gene1074|STM14_RS05945|sopB	WP_001166946.1	http://www.ncbi.nlm.nih.gov/gene/?term=STM14_RS05945
Chromosome	STM14_RS05950	with_protein	operon_0551	1138592	1138762	171	+	STM14_1238	orfX	hypothetical protein	56		gene	gene1075	NC_016856.1|gene1075|STM14_RS05950	WP_001111006.1	http://www.ncbi.nlm.nih.gov/gene/?term=STM14_RS05950
Chromosome	STM14_RS05955	with_protein	operon_0552	1138763	1138873	111	-	STM14_1239		hypothetical protein	36		gene	gene1076	NC_016856.1|gene1076|STM14_RS05955	WP_000174813.1	http://www.ncbi.nlm.nih.gov/gene/?term=STM14_RS05955
Chromosome	STM14_RS05960	with_protein	operon_0552	1138982	1140451	1470	-	STM14_1240	pipD	dipeptidase	489		gene	gene1077	NC_016856.1|gene1077|STM14_RS05960	WP_000760228.1	http://www.ncbi.nlm.nih.gov/gene/?term=STM14_RS05960
Chromosome	STM14_RS05965	with_protein	operon_0553	1140624	1141988	1365	-	STM14_1241	copS	two-component system sensor histidine kinase	454		gene	gene1078	NC_016856.1|gene1078|STM14_RS05965	WP_000240046.1	http://www.ncbi.nlm.nih.gov/gene/?term=STM14_RS05965
Chromosome	STM14_RS05970	with_protein	operon_0553	1141981	1142661	681	-	STM14_1242	copR; hprR	two-component system response regulator	226	induced by CusR in the presence of copper%3B YedW induces the expression of the upstream gene yedV (encoding a sensor kinase) as well as yedW%3B yedVW is one of four copper regulons found in E. coli%3B part of the copper homeostasis mechanism%3B confers resistance to copper and several drugs when induced	gene	gene1079	NC_016856.1|gene1079|STM14_RS05970	WP_000698205.1	http://www.ncbi.nlm.nih.gov/gene/?term=STM14_RS05970
Chromosome	STM14_RS05975	with_protein	operon_0554	1142797	1143207	411	+	STM14_1243	hiuH	5-hydroxyisourate hydrolase	136		gene	gene1080	NC_016856.1|gene1080|STM14_RS05975	WP_000833188.1	http://www.ncbi.nlm.nih.gov/gene/?term=STM14_RS05975
Chromosome								STM14_1244
Chromosome								STM14_1245
Chromosome	STM14_RS05980	with_protein	operon_0555	1143540	1144052	513	-	STM14_1246	hpaC	4-hydroxyphenylacetate 3-monooxygenase reductase component	170	catalyzes the reduction of MN%2C FAD and riboflavin by NADH	gene	gene1081	NC_016856.1|gene1081|STM14_RS05980|hpaC	WP_001195556.1	http://www.ncbi.nlm.nih.gov/gene/?term=STM14_RS05980
Chromosome	STM14_RS05985	with_protein	operon_0555	1144070	1145632	1563	-	STM14_1247	hpaB	Pyoverdin chromophore biosynthetic protein pvcC	520		gene	gene1082	NC_016856.1|gene1082|STM14_RS05985	WP_000801496.1	http://www.ncbi.nlm.nih.gov/gene/?term=STM14_RS05985
Chromosome	STM14_RS05990	with_protein	operon_0556	1145850	1146290	441	-	STM14_1248	hpaR	homoprotocatechuate degradative operon repressor	146		gene	gene1083	NC_016856.1|gene1083|STM14_RS05990	WP_000543922.1	http://www.ncbi.nlm.nih.gov/gene/?term=STM14_RS05990
Chromosome								STM14_1249
Chromosome	STM14_RS05995	with_protein	operon_0557	1146565	1147854	1290	+	STM14_1250	hpaG	2-hydroxyhepta-2%2C4-diene-1%2C7-dioate isomerase	429		gene	gene1084	NC_016856.1|gene1084|STM14_RS05995	WP_000679216.1	http://www.ncbi.nlm.nih.gov/gene/?term=STM14_RS05995
Chromosome	STM14_RS06000	with_protein	operon_0557	1147851	1149317	1467	+	STM14_1251	hpaE	betaine-aldehyde dehydrogenase	488	catalyzes the formation of betaine from betaine aldehyde	gene	gene1085	NC_016856.1|gene1085|STM14_RS06000	WP_000723524.1	http://www.ncbi.nlm.nih.gov/gene/?term=STM14_RS06000
Chromosome	STM14_RS06005	with_protein	operon_0557	1149319	1150170	852	+	STM14_1252	hpaD	3%2C4-dihydroxyphenylacetate 2%2C3-dioxygenase	283		gene	gene1086	NC_016856.1|gene1086|STM14_RS06005	WP_000516978.1	http://www.ncbi.nlm.nih.gov/gene/?term=STM14_RS06005
Chromosome	STM14_RS06010	with_protein	operon_0557	1150180	1150560	381	+	STM14_1253	hpaF	5-carboxymethyl-2-hydroxymuconate isomerase	126	catalyzes the formation of 5-oxo-pent-3-ene-1%2C2%2C5-tricarboxylic acid from 5-carboxymethyl-2-hydroxy-muconic acid	gene	gene1087	NC_016856.1|gene1087|STM14_RS06010	WP_001119849.1	http://www.ncbi.nlm.nih.gov/gene/?term=STM14_RS06010
Chromosome								STM14_1254
Chromosome	STM14_RS06015	with_protein	operon_0557	1150703	1151506	804	+	STM14_1255	hpaH	2-oxo-hept-3-ene-1%2C7-dioate hydratase	267		gene	gene1088	NC_016856.1|gene1088|STM14_RS06015	WP_000884795.1	http://www.ncbi.nlm.nih.gov/gene/?term=STM14_RS06015
Chromosome	STM14_RS06020	with_protein	operon_0557	1151517	1152308	792	+	STM14_1256	hpaI	4-hydroxy-2-oxo-heptane-1%2C7-dioate aldolase	263		gene	gene1089	NC_016856.1|gene1089|STM14_RS06020	WP_000785072.1	http://www.ncbi.nlm.nih.gov/gene/?term=STM14_RS06020
Chromosome	STM14_RS06025	with_protein	operon_0557	1152380	1153756	1377	+	STM14_1257	hpaX	4-hydroxyphenylacetate permease	458		gene	gene1090	NC_016856.1|gene1090|STM14_RS06025	WP_001285800.1	http://www.ncbi.nlm.nih.gov/gene/?term=STM14_RS06025
Chromosome	STM14_RS06030	with_protein	operon_0557	1153766	1154662	897	+	STM14_1258	hpaA	4-hydroxyphenylacetate catabolism protein	298		gene	gene1091	NC_016856.1|gene1091|STM14_RS06030	WP_000336602.1	http://www.ncbi.nlm.nih.gov/gene/?term=STM14_RS06030
Chromosome	STM14_RS06035	with_protein	operon_0557	1154676	1155614	939	+	STM14_1259		hypothetical protein	312		gene	gene1092	NC_016856.1|gene1092|STM14_RS06035	WP_000976562.1	http://www.ncbi.nlm.nih.gov/gene/?term=STM14_RS06035
Chromosome								STM14_1260
Chromosome	STM14_RS06040	with_protein	operon_0558	1156022	1156384	363	-	STM14_1261	iraM	anti-adapter protein IraM	120		gene	gene1093	NC_016856.1|gene1093|STM14_RS06040	WP_001537781.1	http://www.ncbi.nlm.nih.gov/gene/?term=STM14_RS06040
Chromosome				1156832	1156987	156		STM14_1262
Chromosome	STM14_RS06045	with_protein	operon_0559	1157038	1157343	306	-	STM14_1263	yccD; cbpM	chaperone modulatory protein CbpM	101	with CpbA modulates the activity of the dnaK chaperone system%3B interacts with CbpA and inhibits both the DnaJ-like co-chaperone activity and the DNA binding activity of CbpA	gene	gene1094	NC_016856.1|gene1094|STM14_RS06045	WP_001284251.1	http://www.ncbi.nlm.nih.gov/gene/?term=STM14_RS06045
Chromosome	STM14_RS06050	with_protein	operon_0559	1157343	1158263	921	-	STM14_1264	cbpA	curved DNA-binding protein	306	functional analog of DnaJ%3B co-chaperone with DnaK%2C molecular chaperone in an adaptive response to environmental stresses other than heat shock	gene	gene1095	NC_016856.1|gene1095|STM14_RS06050	WP_000420603.1	http://www.ncbi.nlm.nih.gov/gene/?term=STM14_RS06050
Chromosome								STM14_1265
Chromosome	STM14_RS06055	with_protein	operon_0560	1158498	1158860	363	+	STM14_1266	scsA	copper-resistance protein	120		gene	gene1096	NC_016856.1|gene1096|STM14_RS06055	WP_001118902.1	http://www.ncbi.nlm.nih.gov/gene/?term=STM14_RS06055
Chromosome	STM14_RS06060	with_protein	operon_0560	1158909	1160795	1887	+	STM14_1267	scsB	protein-disulfide reductase	628		gene	gene1097	NC_016856.1|gene1097|STM14_RS06060	WP_000972957.1	http://www.ncbi.nlm.nih.gov/gene/?term=STM14_RS06060
Chromosome	STM14_RS06065	with_protein	operon_0560	1160792	1161415	624	+	STM14_1268	scsC	DSBA oxidoreductase	207		gene	gene1098	NC_016856.1|gene1098|STM14_RS06065	WP_000876693.1	http://www.ncbi.nlm.nih.gov/gene/?term=STM14_RS06065
Chromosome	STM14_RS06070	with_protein	operon_0560	1161405	1161911	507	+	STM14_1269	scsD	alkyl hydroperoxide reductase	168		gene	gene1099	NC_016856.1|gene1099|STM14_RS06070	WP_000907530.1	http://www.ncbi.nlm.nih.gov/gene/?term=STM14_RS06070
Chromosome	STM14_RS06075	with_protein	operon_0560	1162044	1163285	1242	+	STM14_1270	agp	glucose-1-phosphatase	413		gene	gene1100	NC_016856.1|gene1100|STM14_RS06075	WP_000749201.1	http://www.ncbi.nlm.nih.gov/gene/?term=STM14_RS06075
Chromosome	STM14_RS06080	with_protein	operon_0561	1163319	1163546	228	-	STM14_1271	yccJ	hypothetical protein	75		gene	gene1101	NC_016856.1|gene1101|STM14_RS06080	WP_001143125.1	http://www.ncbi.nlm.nih.gov/gene/?term=STM14_RS06080
Chromosome	STM14_RS06085	with_protein	operon_0561	1163567	1164163	597	-	STM14_1272	wraB; wrbA	NAD(P)H dehydrogenase (quinone)	198	catalyzes the transfer of electrons from NADH to ubiquinone	gene	gene1102	NC_016856.1|gene1102|STM14_RS06085	WP_001062899.1	http://www.ncbi.nlm.nih.gov/gene/?term=STM14_RS06085
Chromosome				1164294	1164521	228		STM14_1273
Chromosome								STM14_1274	ycdF
Chromosome	STM14_RS06090	with_protein	operon_0562	1164548	1164715	168	+	STM14_1275	ymdF	hypothetical protein	55		gene	gene1103	NC_016856.1|gene1103|STM14_RS06090	WP_001273663.1	http://www.ncbi.nlm.nih.gov/gene/?term=STM14_RS06090
Chromosome	STM14_RS06095	with_protein	operon_0562	1164852	1165490	639	+	STM14_1276	ycdC; rutR	transcriptional regulator	212		gene	gene1104	NC_016856.1|gene1104|STM14_RS06095	WP_000083126.1	http://www.ncbi.nlm.nih.gov/gene/?term=STM14_RS06095
Chromosome	STM14_RS06100	with_protein	operon_0563	1165487	1165882	396	-	STM14_1277		hypothetical protein	131		gene	gene1105	NC_016856.1|gene1105|STM14_RS06100	WP_000821066.1	http://www.ncbi.nlm.nih.gov/gene/?term=STM14_RS06100
Chromosome	STM14_RS06105	with_protein	operon_0563	1165941	1169903	3963	-	STM14_1278	putA	bifunctional protein PutA	1320	proline utilization protein A%3B multifunctional protein that functions in proline catabolism in the first two enzymatic steps resulting in the conversion of proline to glutamate%3B in Escherichai coli this protein also self-regulates transcription via a DNA-binding domain at the N-terminus%3B forms dimers and is a peripherally membrane-associated protein	gene	gene1106	NC_016856.1|gene1106|STM14_RS06105|putA	WP_000537528.1	http://www.ncbi.nlm.nih.gov/gene/?term=STM14_RS06105
Chromosome								STM14_1279
Chromosome								STM14_1280
Chromosome	STM14_RS06110	with_protein	operon_0564	1170325	1171833	1509	+	STM14_1281	putP	sodium/proline symporter	502	involved in the sodium dependent uptake of proline	gene	gene1107	NC_016856.1|gene1107|STM14_RS06110	WP_001018467.1	http://www.ncbi.nlm.nih.gov/gene/?term=STM14_RS06110
Chromosome								STM14_1282
Chromosome	STM14_RS06115		operon_0565	1172451	1172747	297	+	STM14_1283		hypothetical protein			gene	gene1108	NC_016856.1|gene1108|STM14_RS06115		http://www.ncbi.nlm.nih.gov/gene/?term=STM14_RS06115
Chromosome	STM14_RS06120	with_protein	operon_0565	1172726	1173514	789	+	STM14_1284	phoH	hypothetical protein	262		gene	gene1109	NC_016856.1|gene1109|STM14_RS06120	WP_000533527.1	http://www.ncbi.nlm.nih.gov/gene/?term=STM14_RS06120
Chromosome	STM14_RS06125	with_protein	operon_0566	1173620	1174501	882	-	STM14_1285		transcriptional regulator	293		gene	gene1110	NC_016856.1|gene1110|STM14_RS06125	WP_000433674.1	http://www.ncbi.nlm.nih.gov/gene/?term=STM14_RS06125
Chromosome								STM14_1286
Chromosome	STM14_RS06130	with_protein	operon_0567	1174786	1176282	1497	-	STM14_1287		acetylneuraminate ABC transporter	498		gene	gene1111	NC_016856.1|gene1111|STM14_RS06130	WP_000628082.1	http://www.ncbi.nlm.nih.gov/gene/?term=STM14_RS06130
Chromosome								STM14_1288
Chromosome								STM14_1289
Chromosome	STM14_RS06135	with_protein	operon_0568	1176619	1177299	681	-	STM14_1290		N-acetylmannosamine-6-phosphate 2-epimerase	226	Converts N-acetylmannosamine-6-phosphate to N-acetylglucosamine-6-phosphate	gene	gene1112	NC_016856.1|gene1112|STM14_RS06135	WP_000054243.1	http://www.ncbi.nlm.nih.gov/gene/?term=STM14_RS06135
Chromosome								STM14_1291
Chromosome								STM14_1292
Chromosome	STM14_RS06140	with_protein	operon_0569	1177805	1178965	1161	+	STM14_1293		N-acetylneuraminate epimerase	386		gene	gene1113	NC_016856.1|gene1113|STM14_RS06140	WP_000525751.1	http://www.ncbi.nlm.nih.gov/gene/?term=STM14_RS06140
Chromosome	STM14_RS06145	with_protein	operon_0569	1179011	1179703	693	+	STM14_1294		outer membrane protein	230		gene	gene1114	NC_016856.1|gene1114|STM14_RS06145	WP_000700610.1	http://www.ncbi.nlm.nih.gov/gene/?term=STM14_RS06145
Chromosome	STM14_RS06150	with_protein	operon_0570	1179986	1181266	1281	+	STM14_1295		sugar transporter	426		gene	gene1115	NC_016856.1|gene1115|STM14_RS06150	WP_000560761.1	http://www.ncbi.nlm.nih.gov/gene/?term=STM14_RS06150
Chromosome	STM14_RS06155	with_protein	operon_0570	1181280	1182383	1107	+	STM14_1296		oxidoreductase	368		gene	gene1116	NC_016856.1|gene1116|STM14_RS06155	WP_000988585.1	http://www.ncbi.nlm.nih.gov/gene/?term=STM14_RS06155
Chromosome	STM14_RS06170		operon_0571	1183064	1183228	165	-	STM14_1298		hypothetical protein			gene	gene1119	NC_016856.1|gene1119|STM14_RS06170		http://www.ncbi.nlm.nih.gov/gene/?term=STM14_RS06170
Chromosome	STM14_RS06175	with_protein	operon_0572	1183227	1184165	939	+	STM14_1299	ycdW; ghrA	glyoxylate/hydroxypyruvate reductase A	312	catalyzes the formation of glycolate and glycerate from glyoxylate and hydroxypyruvate%2C respectively	gene	gene1120	NC_016856.1|gene1120|STM14_RS06175|ghrA	WP_000402556.1	http://www.ncbi.nlm.nih.gov/gene/?term=STM14_RS06175
Chromosome	STM14_RS06180	with_protein	operon_0572	1184250	1184987	738	+	STM14_1300	ycdX	phosphatase	245		gene	gene1121	NC_016856.1|gene1121|STM14_RS06180	WP_000283643.1	http://www.ncbi.nlm.nih.gov/gene/?term=STM14_RS06180
Chromosome	STM14_RS06185	with_protein	operon_0572	1185011	1185565	555	+	STM14_1301	ycdY	molecular chaperone	184		gene	gene1122	NC_016856.1|gene1122|STM14_RS06185	WP_001001883.1	http://www.ncbi.nlm.nih.gov/gene/?term=STM14_RS06185
Chromosome	STM14_RS06190	with_protein	operon_0572	1185666	1186148	483	+	STM14_1302	ycdZ	membrane protein	160		gene	gene1123	NC_016856.1|gene1123|STM14_RS06190	WP_001546652.1	http://www.ncbi.nlm.nih.gov/gene/?term=STM14_RS06190
Chromosome	STM14_RS06195	with_protein	operon_0573	1186187	1187020	834	-	STM14_1303	csgG	curli production assembly/transport component CsgG	277	involved in the stability of the curlin proteins during assembly%3B involved in the secretion of the major curlin subunit CsgA across the outer membrane	gene	gene1124	NC_016856.1|gene1124|STM14_RS06195	WP_001137620.1	http://www.ncbi.nlm.nih.gov/gene/?term=STM14_RS06195
Chromosome	STM14_RS06200	with_protein	operon_0573	1187047	1187463	417	-	STM14_1304	csgF	curli production assembly/transport component CsgF	138	nucleator protein that participates in the polymerization of curlin (CsgA) subunits into curli (extracellular fibers from Escherichia and Salmonella spp. that are involved in the colonization of inert surfaces and biofilm formation)%3B part of the curli secretion and assembly protein complex	gene	gene1125	NC_016856.1|gene1125|STM14_RS06200	WP_001264073.1	http://www.ncbi.nlm.nih.gov/gene/?term=STM14_RS06200
Chromosome	STM14_RS06205	with_protein	operon_0573	1187490	1187885	396	-	STM14_1305	csgE	curli assembly protein CsgE	131	chaperone-like protein that participates in the polymerization of curlin (CsgA) subunits into curli (extracellular fibers from Escherichia and Salmonella spp. that are involved in the colonization of inert surfaces and biofilm formation)%3B part of the curli secretion and assembly protein complex	gene	gene1126	NC_016856.1|gene1126|STM14_RS06205	WP_000833310.1	http://www.ncbi.nlm.nih.gov/gene/?term=STM14_RS06205
Chromosome	STM14_RS06210	with_protein	operon_0573	1187890	1188540	651	-	STM14_1306	csgD	transcriptional regulator	216	activates the csgBA and csgDEFG operons involved in biofilm formation	gene	gene1127	NC_016856.1|gene1127|STM14_RS06210	WP_000481517.1	http://www.ncbi.nlm.nih.gov/gene/?term=STM14_RS06210
Chromosome								STM14_1307
Chromosome								STM14_1308
Chromosome	STM14_RS06215	with_protein	operon_0574	1189295	1189750	456	+	STM14_1309	csgB	minor curlin subunit	151	CsgB%3B functions as a nucleator in the assembly of curli (coiled surface structures) on the cell surface	gene	gene1128	NC_016856.1|gene1128|STM14_RS06215|csgB	WP_000791655.1	http://www.ncbi.nlm.nih.gov/gene/?term=STM14_RS06215
Chromosome	STM14_RS06220	with_protein	operon_0574	1189792	1190247	456	+	STM14_1310	csgA	major curlin subunit	151		gene	gene1129	NC_016856.1|gene1129|STM14_RS06220	WP_000771416.1	http://www.ncbi.nlm.nih.gov/gene/?term=STM14_RS06220
Chromosome	STM14_RS06225	with_protein	operon_0574	1190309	1190635	327	+	STM14_1311	csgC	curli assembly protein CsgC	108		gene	gene1130	NC_016856.1|gene1130|STM14_RS06225	WP_000557256.1	http://www.ncbi.nlm.nih.gov/gene/?term=STM14_RS06225
Chromosome	STM14_RS06230	with_protein	operon_0574	1190766	1191086	321	+	STM14_1312	ymdA	hypothetical protein	106		gene	gene1131	NC_016856.1|gene1131|STM14_RS06230	WP_000111254.1	http://www.ncbi.nlm.nih.gov/gene/?term=STM14_RS06230
Chromosome	STM14_RS06235	with_protein	operon_0574	1191175	1191714	540	+	STM14_1313	ymdB	O-acetyl-ADP-ribose deacetylase	179	interacts and inactivates RNase III during cold shock	gene	gene1132	NC_016856.1|gene1132|STM14_RS06235	WP_000203944.1	http://www.ncbi.nlm.nih.gov/gene/?term=STM14_RS06235
Chromosome	STM14_RS06240	with_protein	operon_0574	1191650	1193137	1488	+	STM14_1314	ymdC	hypothetical protein	495		gene	gene1133	NC_016856.1|gene1133|STM14_RS06240	WP_000976323.1	http://www.ncbi.nlm.nih.gov/gene/?term=STM14_RS06240
Chromosome	STM14_RS06245	with_protein	operon_0575	1193154	1194308	1155	-	STM14_1315	mdoC	glucan biosynthesis protein C	384	required for the transfer of succinyl residues to osmoregulated periplasmic glucans	gene	gene1134	NC_016856.1|gene1134|STM14_RS06245|opgC	WP_000100055.1	http://www.ncbi.nlm.nih.gov/gene/?term=STM14_RS06245
Chromosome								STM14_1316
Chromosome	STM14_RS06250	with_protein	operon_0576	1194562	1196115	1536	+	STM14_1317	mdoG	glucan biosynthesis protein D	511	involved in the biosynthesis of osmoregulated periplasmic glucans%3B required for the assembly of the polyglucose structure of glucan	gene	gene1135	NC_016856.1|gene1135|STM14_RS06250|mdoG	WP_001738192.1	http://www.ncbi.nlm.nih.gov/gene/?term=STM14_RS06250
Chromosome	STM14_RS06255	with_protein	operon_0576	1196108	1198651	2544	+	STM14_1318	mdoH	glucan biosynthesis protein H	847	necessary for biosynthesis of osmoregulated periplasmic glucans possibly involved in the transfer to the periplasmic space	gene	gene1136	NC_016856.1|gene1136|STM14_RS06255	WP_001044610.1	http://www.ncbi.nlm.nih.gov/gene/?term=STM14_RS06255
Chromosome	STM14_RS06260	with_protein	operon_0576	1198725	1198952	228	+	STM14_1319	yceK	hypothetical protein	75		gene	gene1137	NC_016856.1|gene1137|STM14_RS06260	WP_001217832.1	http://www.ncbi.nlm.nih.gov/gene/?term=STM14_RS06260
Chromosome	STM14_RS06265	with_protein	operon_0577	1198953	1199327	375	-	STM14_1320	msyB	SecY/SecA suppressor protein	124		gene	gene1138	NC_016856.1|gene1138|STM14_RS06265	WP_000180050.1	http://www.ncbi.nlm.nih.gov/gene/?term=STM14_RS06265
Chromosome	STM14_RS06270	with_protein	operon_0577	1199409	1200623	1215	-	STM14_1321	yceE; mdtG	multidrug resistance protein MdtG	404	Confers resistance to fosfomycin and deoxycholate	gene	gene1139	NC_016856.1|gene1139|STM14_RS06270	WP_000075048.1	http://www.ncbi.nlm.nih.gov/gene/?term=STM14_RS06270
Chromosome								STM14_1322
Chromosome	STM14_RS06275	with_protein	operon_0578	1200778	1201698	921	-	STM14_1323	htrB	lipid A biosynthesis lauroyl acyltransferase	306	Acylates the intermediate (KDO)2-lipid IVA to form (KDO)2-(lauroyl)-lipid IVA	gene	gene1140	NC_016856.1|gene1140|STM14_RS06275	WP_000163973.1	http://www.ncbi.nlm.nih.gov/gene/?term=STM14_RS06275
Chromosome	STM14_RS06280	with_protein	operon_0579	1201918	1202970	1053	+	STM14_1324	yceA	sulfurtransferase	350		gene	gene1141	NC_016856.1|gene1141|STM14_RS06280	WP_001144632.1	http://www.ncbi.nlm.nih.gov/gene/?term=STM14_RS06280
Chromosome	STM14_RS06285	with_protein	operon_0580	1203022	1203597	576	-	STM14_1325	yceI	hypothetical protein	191		gene	gene1142	NC_016856.1|gene1142|STM14_RS06285	WP_000739886.1	http://www.ncbi.nlm.nih.gov/gene/?term=STM14_RS06285
Chromosome	STM14_RS06290	with_protein	operon_0580	1203594	1204166	573	-	STM14_1326		cytochrome B561	190		gene	gene1143	NC_016856.1|gene1143|STM14_RS06290	WP_001159786.1	http://www.ncbi.nlm.nih.gov/gene/?term=STM14_RS06290
Chromosome				1204177	1204380	204		STM14_1327
Chromosome	STM14_RS06295	with_protein	operon_0581	1204429	1204542	114	-	STM14_1328	yceO	hypothetical protein	37		gene	gene1144	NC_016856.1|gene1144|STM14_RS06295	WP_001253282.1	http://www.ncbi.nlm.nih.gov/gene/?term=STM14_RS06295
Chromosome	STM14_RS06300	with_protein	operon_0581	1204583	1205701	1119	-	STM14_1329	solA	N-methyl-L-tryptophan oxidase	372	catalyzes the demethylation of N-methyl-L-tryptophan forming L-tryptophan and formaldehyde%3B FAD-binding%3B can also catalyze the demethylation of other N-methyl amino acids	gene	gene1145	NC_016856.1|gene1145|STM14_RS06300|solA	WP_000872773.1	http://www.ncbi.nlm.nih.gov/gene/?term=STM14_RS06300
Chromosome	STM14_RS06305	with_protein	operon_0581	1205814	1206068	255	-	STM14_1330	bssS	biofilm formation regulatory protein BssS	84	BssS%3B regulator of biofilm through signal secretion%3B disruption of this gene in Escherichia coli led to effects on biofilm formation%2C alteration in expression of a number of genes and mutations in bssS led to defects in indole transport and autoinducer-2 uptake and processing	gene	gene1146	NC_016856.1|gene1146|STM14_RS06305|bssS	WP_000414441.1	http://www.ncbi.nlm.nih.gov/gene/?term=STM14_RS06305
Chromosome	STM14_RS06310	with_protein	operon_0582	1206358	1206603	246	-	STM14_1331	dinI	DNA damage-inducible protein I	81		gene	gene1147	NC_016856.1|gene1147|STM14_RS06310	WP_001217763.1	http://www.ncbi.nlm.nih.gov/gene/?term=STM14_RS06310
Chromosome	STM14_RS06315	with_protein	operon_0582	1206677	1207723	1047	-	STM14_1332	pyrC	dihydroorotase	348		gene	gene1148	NC_016856.1|gene1148|STM14_RS06315	WP_000126580.1	http://www.ncbi.nlm.nih.gov/gene/?term=STM14_RS06315
Chromosome	STM14_RS06320	with_protein	operon_0582	1207828	1208388	561	-	STM14_1333	yceB	lipoprotein	186		gene	gene1149	NC_016856.1|gene1149|STM14_RS06320	WP_000713057.1	http://www.ncbi.nlm.nih.gov/gene/?term=STM14_RS06320
Chromosome	STM14_RS06325	with_protein	operon_0582	1208513	1209160	648	-	STM14_1334	grxB	glutaredoxin	215		gene	gene1150	NC_016856.1|gene1150|STM14_RS06325	WP_000780893.1	http://www.ncbi.nlm.nih.gov/gene/?term=STM14_RS06325
Chromosome	STM14_RS06330	with_protein	operon_0582	1209224	1210432	1209	-	STM14_1335	yceL; mdtH	multidrug resistance protein MdtH	402	Confers resistance to norfloxacin and enoxacin	gene	gene1151	NC_016856.1|gene1151|STM14_RS06330	WP_000092178.1	http://www.ncbi.nlm.nih.gov/gene/?term=STM14_RS06330
Chromosome	STM14_RS06335	with_protein	operon_0583	1210669	1211253	585	+	STM14_1336	rimJ	alanine acetyltransferase	194		gene	gene1152	NC_016856.1|gene1152|STM14_RS06335	WP_000468204.1	http://www.ncbi.nlm.nih.gov/gene/?term=STM14_RS06335
Chromosome	STM14_RS06340	with_protein	operon_0583	1211289	1211936	648	+	STM14_1337	yceH	hypothetical protein	215		gene	gene1153	NC_016856.1|gene1153|STM14_RS06340	WP_000873047.1	http://www.ncbi.nlm.nih.gov/gene/?term=STM14_RS06340
Chromosome	STM14_RS06345	with_protein	operon_0583	1211938	1212861	924	+	STM14_1338	mviM	virulence factor MviM	307		gene	gene1154	NC_016856.1|gene1154|STM14_RS06345	WP_001259729.1	http://www.ncbi.nlm.nih.gov/gene/?term=STM14_RS06345
Chromosome								STM14_1339
Chromosome	STM14_RS06350	with_protein	operon_0584	1213165	1214700	1536	+	STM14_1340	mviN; murJ	membrane protein	511		gene	gene1155	NC_016856.1|gene1155|STM14_RS06350	WP_001537775.1	http://www.ncbi.nlm.nih.gov/gene/?term=STM14_RS06350
Chromosome	STM14_RS06355	with_protein	operon_0585	1214782	1215204	423	-	STM14_1341	flgN	flagella synthesis protein FlgN	140	export chaperone for FlgK and FlgL	gene	gene1156	NC_016856.1|gene1156|STM14_RS06355	WP_000197547.1	http://www.ncbi.nlm.nih.gov/gene/?term=STM14_RS06355
Chromosome	STM14_RS06360	with_protein	operon_0585	1215209	1215502	294	-	STM14_1342	flgM	negative regulator of flagellin synthesis	97		gene	gene1157	NC_016856.1|gene1157|STM14_RS06360	WP_000020893.1	http://www.ncbi.nlm.nih.gov/gene/?term=STM14_RS06360
Chromosome	STM14_RS06365	with_protein	operon_0585	1215594	1216253	660	-	STM14_1343	flgA	flagella basal body P-ring formation protein FlgA	219	required for the assembly of the flagellar basal body P-ring	gene	gene1158	NC_016856.1|gene1158|STM14_RS06365|flgA	WP_001194082.1	http://www.ncbi.nlm.nih.gov/gene/?term=STM14_RS06365
Chromosome								STM14_1344
Chromosome	STM14_RS06370	with_protein	operon_0586	1216410	1216826	417	+	STM14_1345	flgB	flagellar biosynthesis protein FlgB	138		gene	gene1159	NC_016856.1|gene1159|STM14_RS06370	WP_000887043.1	http://www.ncbi.nlm.nih.gov/gene/?term=STM14_RS06370
Chromosome	STM14_RS06375	with_protein	operon_0586	1216830	1217234	405	+	STM14_1346	flgC	flagellar basal-body rod protein FlgC	134	with FlgF and B makes up the proximal portion of the flagellar basal body rod	gene	gene1160	NC_016856.1|gene1160|STM14_RS06375|flgC	WP_001196448.1	http://www.ncbi.nlm.nih.gov/gene/?term=STM14_RS06375
Chromosome	STM14_RS06380	with_protein	operon_0586	1217246	1217944	699	+	STM14_1347	flgD	flagellar basal body rod modification protein FlgD	232	acts as a scaffold for the assembly of hook proteins onto the flagellar basal body rod%3B Yersinia%2C Vibrio parahaemolyticus%2C Bradyrhizobium and other organisms have 2 copies of some flagellar genes%3B in V. parahaemolyticus one set used for lateral flagella production and the other is used for the polar flagella production	gene	gene1161	NC_016856.1|gene1161|STM14_RS06380|flgD	WP_000020450.1	http://www.ncbi.nlm.nih.gov/gene/?term=STM14_RS06380
Chromosome	STM14_RS06385	with_protein	operon_0586	1217971	1219182	1212	+	STM14_1348	flgE	flagellar hook protein FlgE	403	the hook connects flagellar basal body to the flagellar filament	gene	gene1162	NC_016856.1|gene1162|STM14_RS06385|flgE	WP_000010567.1	http://www.ncbi.nlm.nih.gov/gene/?term=STM14_RS06385
Chromosome	STM14_RS06390	with_protein	operon_0586	1219203	1219958	756	+	STM14_1349	flgF	flagellar basal-body rod protein FlgF	251	FlgF%2C with FlgB and C%2C makes up the proximal portion of the flagellar basal body rod	gene	gene1163	NC_016856.1|gene1163|STM14_RS06390|flgF	WP_000349278.1	http://www.ncbi.nlm.nih.gov/gene/?term=STM14_RS06390
Chromosome	STM14_RS06395	with_protein	operon_0586	1219972	1220754	783	+	STM14_1350	flgG	flagellar basal body rod protein FlgG	260	makes up the distal portion of the flagellar basal body rod	gene	gene1164	NC_016856.1|gene1164|STM14_RS06395|flgG	WP_000625851.1	http://www.ncbi.nlm.nih.gov/gene/?term=STM14_RS06395
Chromosome	STM14_RS06400	with_protein	operon_0586	1220809	1221507	699	+	STM14_1351	flgH	flagellar L-ring protein	232	part of the flagellar basal body which consists of four rings L%2CP%2C S and M mounted on a central rod	gene	gene1165	NC_016856.1|gene1165|STM14_RS06400|flgH	WP_001174897.1	http://www.ncbi.nlm.nih.gov/gene/?term=STM14_RS06400
Chromosome	STM14_RS06405	with_protein	operon_0586	1221519	1222616	1098	+	STM14_1352	flgI	flagellar P-ring protein	365	part of the basal body which consists of four rings L%2C P%2C S%2C and M mounted on a central rod%3B Vibrio parahaemolyticus%2C Yersinia%2C Bradyrhizobium and other bacteria have two copies of this and other flagellar genes%3B the V. parahaemolyticus protein is associated with the polar flagella and the Bradyrhizobium protein is associated with the thick flagellum	gene	gene1166	NC_016856.1|gene1166|STM14_RS06405|flgI	WP_001518955.1	http://www.ncbi.nlm.nih.gov/gene/?term=STM14_RS06405
Chromosome	STM14_RS06410	with_protein	operon_0586	1222616	1223566	951	+	STM14_1353	flgJ	peptidoglycan hydrolase FlgJ	316	Flagellum-specific muramidase which hydrolyzes the peptidoglycan layer to assemble the rod structure in the periplasmic space	gene	gene1167	NC_016856.1|gene1167|STM14_RS06410|flgJ	WP_000578692.1	http://www.ncbi.nlm.nih.gov/gene/?term=STM14_RS06410
Chromosome	STM14_RS06415	with_protein	operon_0586	1223631	1225292	1662	+	STM14_1354	flgK	flagellar hook-associated protein 1	553	with FlgL acts as a hook filament junction protein to join the flagellar filament to the hook	gene	gene1168	NC_016856.1|gene1168|STM14_RS06415|flgK	WP_000096425.1	http://www.ncbi.nlm.nih.gov/gene/?term=STM14_RS06415
Chromosome	STM14_RS06420	with_protein	operon_0586	1225307	1226260	954	+	STM14_1355	flgL	flagellar hook-associated protein	317	with FlgK acts as a hook filament junction protein to join the flagellar filament to the hook%3B Yersinia%2C Vibrio parahaemolyticus%2C Bradyrhizobium and other organisms have 2 copies of this and other flagellar genes	gene	gene1169	NC_016856.1|gene1169|STM14_RS06420|flgL	WP_001223033.1	http://www.ncbi.nlm.nih.gov/gene/?term=STM14_RS06420
Chromosome								STM14_1356
Chromosome	STM14_RS06425	with_protein	operon_0587	1226517	1229720	3204	-	STM14_1357	rne	ribonuclease E	1067	bifunctional ribonuclease E/endoribonuclease/RNA-binding protein/RNA degradosome binding protein%3B forms part of the membrane-associated degradosome complex along with PNPase%2C RhlB%2C and enolase	gene	gene1170	NC_016856.1|gene1170|STM14_RS06425|rne	WP_000827470.1	http://www.ncbi.nlm.nih.gov/gene/?term=STM14_RS06425
Chromosome								STM14_1358
Chromosome	STM14_RS06435	with_protein	operon_0589	1230294	1231253	960	+	STM14_1359	rluC	ribosomal large subunit uridine synthase C	319	catalyzes the transformation of uracil to uracil at nucleotides U955%2C U2504%2C and U2580 in 23S rRNA	gene	gene1172	NC_016856.1|gene1172|STM14_RS06435	WP_000846319.1	http://www.ncbi.nlm.nih.gov/gene/?term=STM14_RS06435
Chromosome	STM14_RS06440	with_protein	operon_0589	1231391	1232152	744	+	STM14_1360		hypothetical protein	247		gene	gene1173	NC_016856.1|gene1173|STM14_RS06440	WP_010989014.1	http://www.ncbi.nlm.nih.gov/gene/?term=STM14_RS06440
Chromosome	STM14_RS06445	with_protein	operon_0590	1232358	1232582	225	+	STM14_1361		hypothetical protein	74		gene	gene1174	NC_016856.1|gene1174|STM14_RS06445	WP_000528430.1	http://www.ncbi.nlm.nih.gov/gene/?term=STM14_RS06445
Chromosome	STM14_RS06450	with_protein	operon_0591	1232654	1233238	585	-	STM14_1362	maf_1	septum formation inhibitor Maf	194	Maf%3B overexpression in Bacillus subtilis inhibits septation in the dividing cell	gene	gene1175	NC_016856.1|gene1175|STM14_RS06450	WP_001137605.1	http://www.ncbi.nlm.nih.gov/gene/?term=STM14_RS06450
Chromosome	STM14_RS06455	with_protein	operon_0592	1233436	1233957	522	+	STM14_1363	yceD	hypothetical protein	173		gene	gene1176	NC_016856.1|gene1176|STM14_RS06455	WP_001174492.1	http://www.ncbi.nlm.nih.gov/gene/?term=STM14_RS06455
Chromosome	STM14_RS06460	with_protein	operon_0592	1234009	1234182	174	+	STM14_1364	rpmF	50S ribosomal protein L32	57	some L32 proteins have zinc finger motifs consisting of CXXC while others do not	gene	gene1177	NC_016856.1|gene1177|STM14_RS06460|rpmF	WP_000290727.1	http://www.ncbi.nlm.nih.gov/gene/?term=STM14_RS06460
Chromosome	STM14_RS06465	with_protein	operon_0593	1234346	1235395	1080	+	STM14_1365	plsX	phosphate acyltransferase	359		gene	gene1178	NC_016856.1|gene1178|STM14_RS06465	WP_001518286.1	http://www.ncbi.nlm.nih.gov/gene/?term=STM14_RS06465
Chromosome	STM14_RS06470	with_protein	operon_0593	1235475	1236428	954	+	STM14_1366	fabH	3-oxoacyl-ACP synthase III	317	FabH%3B beta-ketoacyl-acyl carrier protein synthase III%3B catalyzes the condensation of acetyl-CoA with malonyl-ACP to initiate cycles of fatty acid elongation%3B differs from 3-oxoacyl-(acyl carrier protein) synthase I and II in that it utilizes CoA thioesters as primers rather than acyl-ACPs	gene	gene1179	NC_016856.1|gene1179|STM14_RS06470	WP_000288154.1	http://www.ncbi.nlm.nih.gov/gene/?term=STM14_RS06470
Chromosome	STM14_RS06475	with_protein	operon_0593	1236444	1237373	930	+	STM14_1367	fabD	malonyl CoA-ACP transacylase	309		gene	gene1180	NC_016856.1|gene1180|STM14_RS06475	WP_000191343.1	http://www.ncbi.nlm.nih.gov/gene/?term=STM14_RS06475
Chromosome	STM14_RS06480	with_protein	operon_0593	1237386	1238120	735	+	STM14_1368	fabG	3-oxoacyl-ACP reductase	244	catalyzes the first of the two reduction steps in the elongation cycle of fatty acid synthesis	gene	gene1181	NC_016856.1|gene1181|STM14_RS06480|fabG	WP_000007236.1	http://www.ncbi.nlm.nih.gov/gene/?term=STM14_RS06480
Chromosome	STM14_RS06485	with_protein	operon_0594	1238276	1238512	237	+	STM14_1369	acpP	acyl carrier protein	78	carries the fatty acid chain in fatty acid biosynthesis	gene	gene1182	NC_016856.1|gene1182|STM14_RS06485	WP_000103754.1	http://www.ncbi.nlm.nih.gov/gene/?term=STM14_RS06485
Chromosome	STM14_RS06490	with_protein	operon_0594	1238598	1239839	1242	+	STM14_1370	fabF	3-oxoacyl-ACP synthase	413	FabF%3B beta-ketoacyl-ACP synthase II%2C KASII%3B catalyzes a condensation reaction in fatty acid biosynthesis: addition of an acyl acceptor of two carbons from malonyl-ACP%3B required for the elongation of short-chain unsaturated acyl-ACP	gene	gene1183	NC_016856.1|gene1183|STM14_RS06490	WP_000044664.1	http://www.ncbi.nlm.nih.gov/gene/?term=STM14_RS06490
Chromosome	STM14_RS06495	with_protein	operon_0594	1239963	1240772	810	+	STM14_1371	pabC	4-amino-4-deoxychorismate lyase	269	catalyzes the formation of 4-aminobenzoate and pyruvate from 4-amino-4-deoxychorismate	gene	gene1184	NC_016856.1|gene1184|STM14_RS06495	WP_000478660.1	http://www.ncbi.nlm.nih.gov/gene/?term=STM14_RS06495
Chromosome	STM14_RS06500	with_protein	operon_0594	1240775	1241797	1023	+	STM14_1372	yceG	aminodeoxychorismate lyase	340		gene	gene1185	NC_016856.1|gene1185|STM14_RS06500	WP_000736475.1	http://www.ncbi.nlm.nih.gov/gene/?term=STM14_RS06500
Chromosome	STM14_RS06505	with_protein	operon_0594	1241787	1242428	642	+	STM14_1373	tdk_1; tmk	thymidylate kinase	213		gene	gene1186	NC_016856.1|gene1186|STM14_RS06505	WP_000535399.1	http://www.ncbi.nlm.nih.gov/gene/?term=STM14_RS06505
Chromosome	STM14_RS06510	with_protein	operon_0594	1242425	1243429	1005	+	STM14_1374	holB	DNA polymerase III subunit delta'	334	catalyzes the DNA-template-directed extension of the 3'-end of a DNA strand%3B the delta' subunit seems to interact with the gamma subunit to transfer the beta subunit on the DNA	gene	gene1187	NC_016856.1|gene1187|STM14_RS06510	WP_000872453.1	http://www.ncbi.nlm.nih.gov/gene/?term=STM14_RS06510
Chromosome	STM14_RS06515	with_protein	operon_0594	1243440	1244237	798	+	STM14_1375	ycfH	DNAse	265		gene	gene1188	NC_016856.1|gene1188|STM14_RS06515	WP_000480277.1	http://www.ncbi.nlm.nih.gov/gene/?term=STM14_RS06515
Chromosome								STM14_1376
Chromosome	STM14_RS06520	with_protein	operon_0595	1244532	1245965	1434	+	STM14_1377	ptsG	PTS glucose EIICB component	477	phosphoenolpyruvate-dependent sugar phosphotransferase system%3B catalyzes the phosphorylation of incoming sugar substrates concomitant with their translocation across the cell membrane%3B IIB is phosphorylated by IIA and then transfers the phosphoryl group to the sugar%3B IIC forms the translocation channel	gene	gene1189	NC_016856.1|gene1189|STM14_RS06520	WP_000475705.1	http://www.ncbi.nlm.nih.gov/gene/?term=STM14_RS06520
Chromosome	STM14_RS06525	with_protein	operon_0596	1246050	1248224	2175	-	STM14_1378	fhuE	ferric-rhodotorulic acid outer membrane transporter	724		gene	gene1190	NC_016856.1|gene1190|STM14_RS06525	WP_000008411.1	http://www.ncbi.nlm.nih.gov/gene/?term=STM14_RS06525
Chromosome	STM14_RS06530	with_protein	operon_0597	1248566	1248925	360	+	STM14_1379	ycfF; hinT	HIT-like protein HinT	119		gene	gene1191	NC_016856.1|gene1191|STM14_RS06530	WP_001532068.1	http://www.ncbi.nlm.nih.gov/gene/?term=STM14_RS06530
Chromosome	STM14_RS06535	with_protein	operon_0597	1248928	1249302	375	+	STM14_1380	ycfL	hypothetical protein	124		gene	gene1192	NC_016856.1|gene1192|STM14_RS06535	WP_000589563.1	http://www.ncbi.nlm.nih.gov/gene/?term=STM14_RS06535
Chromosome	STM14_RS06540	with_protein	operon_0597	1249316	1249954	639	+	STM14_1381	ycfM; lpoB	penicillin-binding protein activator LpoB	212		gene	gene1193	NC_016856.1|gene1193|STM14_RS06540	WP_000164359.1	http://www.ncbi.nlm.nih.gov/gene/?term=STM14_RS06540
Chromosome	STM14_RS06545	with_protein	operon_0597	1249935	1250759	825	+	STM14_1382	thiK	thiamine kinase	274	catalyzes the phosphorylation of thiamine to thiamine phosphate	gene	gene1194	NC_016856.1|gene1194|STM14_RS06545|thiK	WP_001257342.1	http://www.ncbi.nlm.nih.gov/gene/?term=STM14_RS06545
Chromosome	STM14_RS06550	with_protein	operon_0597	1250770	1251795	1026	+	STM14_1383	nagZ	beta-hexosaminidase	341	hydrolyzes the terminal non-reducing N-acetyl-D-hexosamine residues in N-acetyl-beta-D-hexosaminides	gene	gene1195	NC_016856.1|gene1195|STM14_RS06550	WP_000529340.1	http://www.ncbi.nlm.nih.gov/gene/?term=STM14_RS06550
Chromosome	STM14_RS06555	with_protein	operon_0597	1251820	1252362	543	+	STM14_1384	ycfP	hypothetical protein	180		gene	gene1196	NC_016856.1|gene1196|STM14_RS06555	WP_000587943.1	http://www.ncbi.nlm.nih.gov/gene/?term=STM14_RS06555
Chromosome	STM14_RS06560	with_protein	operon_0598	1252617	1253921	1305	+	STM14_1385	ndh	NADH dehydrogenase	434		gene	gene1197	NC_016856.1|gene1197|STM14_RS06560	WP_000211053.1	http://www.ncbi.nlm.nih.gov/gene/?term=STM14_RS06560
Chromosome	STM14_RS06565	with_protein	operon_0599	1254112	1254639	540	+	STM14_1386	ycfJ	hypothetical protein	179		gene	gene1198	NC_016856.1|gene1198|STM14_RS06565	WP_001043449.1	http://www.ncbi.nlm.nih.gov/gene/?term=STM14_RS06565
Chromosome	STM14_RS06570	with_protein	operon_0600	1254714	1255349	636	-	STM14_1387	ycfQ; comR	TetR family transcriptional regulator	211		gene	gene1199	NC_016856.1|gene1199|STM14_RS06570	WP_000205990.1	http://www.ncbi.nlm.nih.gov/gene/?term=STM14_RS06570
Chromosome	STM14_RS06575	with_protein	operon_0601	1255591	1255848	258	+	STM14_1388	ycfR; bhsA	outer membrane protein	85		gene	gene1200	NC_016856.1|gene1200|STM14_RS06575	WP_000800159.1	http://www.ncbi.nlm.nih.gov/gene/?term=STM14_RS06575
Chromosome	STM14_RS06580	with_protein	operon_0602	1255945	1256910	966	-	STM14_1389	ycfS	peptidoglycan-binding protein LysM	321		gene	gene1201	NC_016856.1|gene1201|STM14_RS06580	WP_000482967.1	http://www.ncbi.nlm.nih.gov/gene/?term=STM14_RS06580
Chromosome								STM14_1390
Chromosome	STM14_RS06585	with_protein	operon_0602	1257058	1260504	3447	-	STM14_1391	mfd	transcription-repair coupling factor	1148		gene	gene1202	NC_016856.1|gene1202|STM14_RS06585	WP_001114323.1	http://www.ncbi.nlm.nih.gov/gene/?term=STM14_RS06585
Chromosome	STM14_RS06590	with_protein	operon_0603	1260842	1262041	1200	+	STM14_1392	ycfU; lolC	transporter	399	part of the ATP-dependent transport system LolCDE%3B responsible for the localization of lipoproteins to the periplasmic surface of the outer membrane	gene	gene1203	NC_016856.1|gene1203|STM14_RS06590	WP_001518787.1	http://www.ncbi.nlm.nih.gov/gene/?term=STM14_RS06590
Chromosome	STM14_RS06595	with_protein	operon_0603	1262034	1262735	702	+	STM14_1393	lolD	lipoprotein-releasing system ATP-binding protein LolD	233	outer membrane specific%3B part of transporter complex lolCDE involved in the translocation of mature outer membrane-directed lipoproteins%2C from the inner membrane to the periplasmic chaperone	gene	gene1204	NC_016856.1|gene1204|STM14_RS06595|lolD	WP_001033714.1	http://www.ncbi.nlm.nih.gov/gene/?term=STM14_RS06595
Chromosome	STM14_RS06600	with_protein	operon_0603	1262735	1263979	1245	+	STM14_1394	ycfW; lolE	transporter	414	part of the ATP-dependent transport system LolCDE%3B responsible for the localization of lipoproteins to the periplasmic surface of the outer membrane	gene	gene1205	NC_016856.1|gene1205|STM14_RS06600	WP_000168091.1	http://www.ncbi.nlm.nih.gov/gene/?term=STM14_RS06600
Chromosome	STM14_RS06605	with_protein	operon_0603	1264008	1264919	912	+	STM14_1395	ycfX; nagK	N-acetyl-D-glucosamine kinase	303	catalyzes the formation of N-acetyl-D-glucosamine-6-phosphate from N-acetyl-D-glucosamine	gene	gene1206	NC_016856.1|gene1206|STM14_RS06605	WP_000291338.1	http://www.ncbi.nlm.nih.gov/gene/?term=STM14_RS06605
Chromosome	STM14_RS06610	with_protein	operon_0603	1264938	1265759	822	+	STM14_1396	cobB	NAD-dependent deacetylase	273	Modulates the activities of several enzymes which are inactive in their acetylated form	gene	gene1207	NC_016856.1|gene1207|STM14_RS06610	WP_001191856.1	http://www.ncbi.nlm.nih.gov/gene/?term=STM14_RS06610
Chromosome	STM14_RS06615	with_protein	operon_0604	1265841	1266887	1047	-	STM14_1397	potD	spermidine/putrescine-binding periplasmic protein	348	can transport spermidine and putrescine but affinity is higher for spermidine%3B forms a complex of PotA2BCD%3B PotD is a periplasmic component that binds the substrate	gene	gene1208	NC_016856.1|gene1208|STM14_RS06615|potD	WP_000759329.1	http://www.ncbi.nlm.nih.gov/gene/?term=STM14_RS06615
Chromosome	STM14_RS06620	with_protein	operon_0604	1266912	1267691	780	-	STM14_1398	potC	putrescine/spermidine ABC transporter permease	259	can transport spermidine and putrescine but affinity is higher for spermidine%3B forms a complex of PotA2BCD%3B PotC is a membrane component	gene	gene1209	NC_016856.1|gene1209|STM14_RS06620|potC	WP_000580299.1	http://www.ncbi.nlm.nih.gov/gene/?term=STM14_RS06620
Chromosome								STM14_1399
Chromosome	STM14_RS06625	with_protein	operon_0605	1268007	1269017	1011	-	STM14_1400	sifA	secreted effector protein SifA	336	translocated by the type III secretion system SPI-2%3B required for the formation of lysosomal glycoprotein structures (Sifs)%3B required for maintenance of membrane in the Salmonella-containing vacuole%3B a cysteine residue with CAAX motif is modified by isoprenoid addition of protein geranylgeranyl transferase I%3B also modified by S-acylation	gene	gene1210	NC_016856.1|gene1210|STM14_RS06625|sifA	WP_001520468.1	http://www.ncbi.nlm.nih.gov/gene/?term=STM14_RS06625
Chromosome				1269076	1269240	165		STM14_1401
Chromosome	STM14_RS06630	with_protein	operon_0606	1269346	1270209	864	-	STM14_1402	potB	spermidine/putrescine ABC transporter permease	287	can transport spermidine and putrescine but affinity is higher for spermidine%3B forms a complex of PotA2BCD%3B PotB is a membrane component	gene	gene1211	NC_016856.1|gene1211|STM14_RS06630|potB	WP_000799391.1	http://www.ncbi.nlm.nih.gov/gene/?term=STM14_RS06630
Chromosome	STM14_RS06635	with_protein	operon_0606	1270193	1271329	1137	-	STM14_1403	potA	Fe3+/spermidine/putrescine ABC transporter ATP-binding protein	378	functions together with PotBCD (A2BCD) in ATP-dependent polyamine transport%3B PotA is the membrane-associated ATPase	gene	gene1212	NC_016856.1|gene1212|STM14_RS06635|potA	WP_000531607.1	http://www.ncbi.nlm.nih.gov/gene/?term=STM14_RS06635
Chromosome	STM14_RS06640	with_protein	operon_0607	1271580	1272809	1230	+	STM14_1404	pepT	peptidase T	409		gene	gene1213	NC_016856.1|gene1213|STM14_RS06640	WP_000359410.1	http://www.ncbi.nlm.nih.gov/gene/?term=STM14_RS06640
Chromosome	STM14_RS06655	with_protein	operon_0609	1274898	1276019	1122	-	STM14_1407	ycfD	hypothetical protein	373		gene	gene1216	NC_016856.1|gene1216|STM14_RS06655	WP_000456516.1	http://www.ncbi.nlm.nih.gov/gene/?term=STM14_RS06655
Chromosome	STM14_RS06660	with_protein	operon_0609	1276100	1277563	1464	-	STM14_1408	phoQ	sensor histidine kinase	487		gene	gene1217	NC_016856.1|gene1217|STM14_RS06660	WP_001031687.1	http://www.ncbi.nlm.nih.gov/gene/?term=STM14_RS06660
Chromosome	STM14_RS06665	with_protein	operon_0609	1277563	1278234	672	-	STM14_1409	phoP	two-component system response regulator	223	response regulator in two-component regulatory system with PhoQ%3B involved in magnesium starvation and stress	gene	gene1218	NC_016856.1|gene1218|STM14_RS06665	WP_001537766.1	http://www.ncbi.nlm.nih.gov/gene/?term=STM14_RS06665
Chromosome	STM14_RS06670	with_protein	operon_0609	1278361	1279731	1371	-	STM14_1410	purB	adenylosuccinate lyase	456	Catalyzes two discrete reactions in the de novo synthesis of purines: the cleavage of adenylosuccinate and succinylaminoimidazole carboxamide ribotide	gene	gene1219	NC_016856.1|gene1219|STM14_RS06670	WP_000423763.1	http://www.ncbi.nlm.nih.gov/gene/?term=STM14_RS06670
Chromosome	STM14_RS06675	with_protein	operon_0609	1279735	1280376	642	-	STM14_1411	ycfC; hflD	High frequency lysogenization protein HflD homolog	213	HflD%3B UPF0274%3B in Escherichia coli this protein is peripherally associated with the membrane and appears to act with lambda CII protein%3B in Haemophilus influenzae a knockout of the HI0638 gene affected paracytosis	gene	gene1220	NC_016856.1|gene1220|STM14_RS06675	WP_001519653.1	http://www.ncbi.nlm.nih.gov/gene/?term=STM14_RS06675
Chromosome	STM14_RS06680	with_protein	operon_0609	1280463	1281569	1107	-	STM14_1412	trmU; mnmA	tRNA-specific 2-thiouridylase MnmA	368	catalyzes a sulfuration reaction to synthesize 2-thiouridine at the U34 position of tRNAs	gene	gene1221	NC_016856.1|gene1221|STM14_RS06680|mnmA	WP_000004541.1	http://www.ncbi.nlm.nih.gov/gene/?term=STM14_RS06680
Chromosome	STM14_RS06685	with_protein	operon_0609	1281623	1282084	462	-	STM14_1413	ymfB	phosphatase	153		gene	gene1222	NC_016856.1|gene1222|STM14_RS06685	WP_000476067.1	http://www.ncbi.nlm.nih.gov/gene/?term=STM14_RS06685
Chromosome	STM14_RS06690	with_protein	operon_0609	1282096	1282425	330	-	STM14_1414		hypothetical protein	109		gene	gene1223	NC_016856.1|gene1223|STM14_RS06690	WP_000825957.1	http://www.ncbi.nlm.nih.gov/gene/?term=STM14_RS06690
Chromosome	STM14_RS06695	with_protein	operon_0609	1282422	1283087	666	-	STM14_1415	ymfC; rluE	ribosomal large subunit uridine synthase E	221		gene	gene1224	NC_016856.1|gene1224|STM14_RS06695	WP_001249412.1	http://www.ncbi.nlm.nih.gov/gene/?term=STM14_RS06695
Chromosome	STM14_RS06700	with_protein	operon_0610	1283259	1284509	1251	+	STM14_1416	icdA; icd	isocitrate dehydrogenase	416	Converts isocitrate to alpha ketoglutarate	gene	gene1225	NC_016856.1|gene1225|STM14_RS06700	WP_000444507.1	http://www.ncbi.nlm.nih.gov/gene/?term=STM14_RS06700
Chromosome	STM14_RS06865	with_protein	operon_0624	1304183	1304647	456	+	STM14_1453		peptidase	151		gene	gene1257	NC_016856.1|gene1257|STM14_RS06865	WP_086015771.1	http://www.ncbi.nlm.nih.gov/gene/?term=STM14_RS06865
Chromosome	STM14_RS06870	with_protein	operon_0625	1304874	1305275	402	-	STM14_1454		hypothetical protein	133		gene	gene1258	NC_016856.1|gene1258|STM14_RS06870	WP_000669689.1	http://www.ncbi.nlm.nih.gov/gene/?term=STM14_RS06870
Chromosome	STM14_RS06875	with_protein	operon_0626	1305561	1306106	546	+	STM14_1455		terminase	181		gene	gene1259	NC_016856.1|gene1259|STM14_RS06875	WP_001102153.1	http://www.ncbi.nlm.nih.gov/gene/?term=STM14_RS06875
Chromosome	STM14_RS06880	with_protein	operon_0626	1306078	1308009	1932	+	STM14_1456		terminase	643		gene	gene1260	NC_016856.1|gene1260|STM14_RS06880	WP_000623088.1	http://www.ncbi.nlm.nih.gov/gene/?term=STM14_RS06880
Chromosome	STM14_RS06885	with_protein	operon_0626	1307993	1308196	204	+	STM14_1457		head-tail joining protein	67		gene	gene1261	NC_016856.1|gene1261|STM14_RS06885	WP_000201415.1	http://www.ncbi.nlm.nih.gov/gene/?term=STM14_RS06885
Chromosome	STM14_RS06890	with_protein	operon_0626	1308193	1309773	1581	+	STM14_1458		Chromosome partitioning protein ParB	526		gene	gene1262	NC_016856.1|gene1262|STM14_RS06890	WP_000831821.1	http://www.ncbi.nlm.nih.gov/gene/?term=STM14_RS06890
Chromosome	STM14_RS06895	with_protein	operon_0626	1309763	1311259	1497	+	STM14_1459		scaffold protein	498		gene	gene1263	NC_016856.1|gene1263|STM14_RS06895	WP_001189493.1	http://www.ncbi.nlm.nih.gov/gene/?term=STM14_RS06895
Chromosome	STM14_RS06900	with_protein	operon_0626	1311272	1311619	348	+	STM14_1460		Head decoration protein	115		gene	gene1264	NC_016856.1|gene1264|STM14_RS06900	WP_000011260.1	http://www.ncbi.nlm.nih.gov/gene/?term=STM14_RS06900
Chromosome	STM14_RS06905	with_protein	operon_0626	1311674	1312702	1029	+	STM14_1461		head protein	342		gene	gene1265	NC_016856.1|gene1265|STM14_RS06905	WP_000522566.1	http://www.ncbi.nlm.nih.gov/gene/?term=STM14_RS06905
Chromosome	STM14_RS06910	without_protein	operon_0626	1312760	1313124	365	+	STM14_1462		DNA packaging protein			gene	gene1266	NC_016856.1|gene1266|STM14_RS06910		http://www.ncbi.nlm.nih.gov/gene/?term=STM14_RS06910
Chromosome	STM14_RS06915	with_protein	operon_0626	1313135	1313518	384	+	STM14_1463		tail attachment protein	127		gene	gene1267	NC_016856.1|gene1267|STM14_RS06915	WP_000083294.1	http://www.ncbi.nlm.nih.gov/gene/?term=STM14_RS06915
Chromosome	STM14_RS06920	with_protein	operon_0626	1313546	1314124	579	+	STM14_1464		tail protein	192		gene	gene1268	NC_016856.1|gene1268|STM14_RS06920	WP_000677089.1	http://www.ncbi.nlm.nih.gov/gene/?term=STM14_RS06920
Chromosome	STM14_RS06925	with_protein	operon_0627	1314173	1315303	1131	-	STM14_1465		transposase	376		gene	gene1269	NC_016856.1|gene1269|STM14_RS06925	WP_000817264.1	http://www.ncbi.nlm.nih.gov/gene/?term=STM14_RS06925
Chromosome	STM14_RS06930	with_protein	operon_0628	1315412	1315813	402	+	STM14_1466		tail protein	133		gene	gene1270	NC_016856.1|gene1270|STM14_RS06930	WP_000033885.1	http://www.ncbi.nlm.nih.gov/gene/?term=STM14_RS06930
Chromosome	STM14_RS06935	with_protein	operon_0628	1315824	1316567	747	+	STM14_1467		tail protein	248		gene	gene1271	NC_016856.1|gene1271|STM14_RS06935	WP_000971954.1	http://www.ncbi.nlm.nih.gov/gene/?term=STM14_RS06935
Chromosome	STM14_RS06940	with_protein	operon_0628	1316618	1317013	396	+	STM14_1468		hypothetical protein	131		gene	gene1272	NC_016856.1|gene1272|STM14_RS06940	WP_000479607.1	http://www.ncbi.nlm.nih.gov/gene/?term=STM14_RS06940
Chromosome	STM14_RS06945	with_protein	operon_0628	1317034	1317348	339	+	STM14_1469		tail protein	112		gene	gene1273	NC_016856.1|gene1273|STM14_RS06945	WP_010989052.1	http://www.ncbi.nlm.nih.gov/gene/?term=STM14_RS06945
Chromosome	STM14_RS06950	with_protein	operon_0628	1317320	1320415	3096	+	STM14_1470		tail protein	1031		gene	gene1274	NC_016856.1|gene1274|STM14_RS06950	WP_000372072.1	http://www.ncbi.nlm.nih.gov/gene/?term=STM14_RS06950
Chromosome	STM14_RS06955	with_protein	operon_0628	1320418	1320747	330	+	STM14_1471		tail protein	109		gene	gene1275	NC_016856.1|gene1275|STM14_RS06955	WP_000447369.1	http://www.ncbi.nlm.nih.gov/gene/?term=STM14_RS06955
Chromosome	STM14_RS06960	with_protein	operon_0628	1320757	1321455	699	+	STM14_1472		tail protein	232		gene	gene1276	NC_016856.1|gene1276|STM14_RS06960	WP_001152689.1	http://www.ncbi.nlm.nih.gov/gene/?term=STM14_RS06960
Chromosome								STM14_1473
Chromosome	STM14_RS06970	with_protein	operon_0628	1322136	1322744	648	+	STM14_1474		tail protein	215		gene	gene1278	NC_016856.1|gene1278|STM14_RS06970	WP_000246126.1	http://www.ncbi.nlm.nih.gov/gene/?term=STM14_RS06970
Chromosome	STM14_RS06975	with_protein	operon_0628	1322806	1326168	3363	+	STM14_1475		host specificity protein J	1120		gene	gene1279	NC_016856.1|gene1279|STM14_RS06975	WP_000514918.1	http://www.ncbi.nlm.nih.gov/gene/?term=STM14_RS06975
Chromosome	STM14_RS06985	with_protein	operon_0628	1326503	1328944	2442	+	STM14_1478		phage tail protein	813		gene	gene1281	NC_016856.1|gene1281|STM14_RS06985	WP_001144681.1	http://www.ncbi.nlm.nih.gov/gene/?term=STM14_RS06985
Chromosome				1335446	1335610	165		STM14_1485
Chromosome	STM14_RS07020	with_protein	operon_0633	1336058	1337182	1125	+	STM14_1486	sopF	hypothetical protein	374		gene	gene1288	NC_016856.1|gene1288|STM14_RS07020	WP_000917257.1	http://www.ncbi.nlm.nih.gov/gene/?term=STM14_RS07020
Chromosome								STM14_1487
Chromosome								STM14_1488
Chromosome								STM14_1489
Chromosome	STM14_RS07030	with_protein	operon_0635	1338164	1338952	789	-	STM14_1490	envF	hypothetical protein	262		gene	gene1290	NC_016856.1|gene1290|STM14_RS07030	WP_001033407.1	http://www.ncbi.nlm.nih.gov/gene/?term=STM14_RS07030
Chromosome								STM14_1491
Chromosome	STM14_RS07035	with_protein	operon_0636	1339441	1339680	240	-	STM14_1492	msgA	virulence protein MsgA	79		gene	gene1291	NC_016856.1|gene1291|STM14_RS07035	WP_000497451.1	http://www.ncbi.nlm.nih.gov/gene/?term=STM14_RS07035
Chromosome	STM14_RS07040	with_protein	operon_0637	1339871	1340392	522	-	STM14_1493	envE	lipoprotein	173		gene	gene1292	NC_016856.1|gene1292|STM14_RS07040	WP_001520581.1	http://www.ncbi.nlm.nih.gov/gene/?term=STM14_RS07040
Chromosome								STM14_1494
Chromosome	STM14_RS07045	with_protein	operon_0638	1340807	1341019	213	-	STM14_1495	cspF	cold-shock protein CspH	70		gene	gene1293	NC_016856.1|gene1293|STM14_RS07045	WP_001537306.1	http://www.ncbi.nlm.nih.gov/gene/?term=STM14_RS07045
Chromosome				1341060	1341188	129		STM14_1496
Chromosome	STM14_RS07050	with_protein	operon_0638	1341151	1341414	264	-	STM14_1497	pagD	Virulence protein PagD	87		gene	gene1294	NC_016856.1|gene1294|STM14_RS07050	WP_001535993.1	http://www.ncbi.nlm.nih.gov/gene/?term=STM14_RS07050
Chromosome	STM14_RS07055		operon_0639	1341463	1341654	192	+	STM14_1498		hypothetical protein			gene	gene1295	NC_016856.1|gene1295|STM14_RS07055		http://www.ncbi.nlm.nih.gov/gene/?term=STM14_RS07055
Chromosome	STM14_RS07060		operon_0639	1341718	1341825	108	+	STM14_1499		hypothetical protein			gene	gene1296	NC_016856.1|gene1296|STM14_RS07060		http://www.ncbi.nlm.nih.gov/gene/?term=STM14_RS07060
Chromosome								STM14_1500
Chromosome	STM14_RS07065	with_protein	operon_0640	1342226	1342783	558	+	STM14_1501	pagC	Virulence membrane protein PagC	185		gene	gene1297	NC_016856.1|gene1297|STM14_RS07065	WP_000789471.1	http://www.ncbi.nlm.nih.gov/gene/?term=STM14_RS07065
Chromosome								STM14_1502
Chromosome	STM14_RS07075		operon_0642	1343189	1343265	77	+	STM14_1503		tRNA-Arg			tRNA	gene1299	NC_016856.1|gene1299|STM14_RS07075		http://www.ncbi.nlm.nih.gov/gene/?term=STM14_RS07075
Chromosome								STM14_1504
Chromosome	STM14_RS07080	with_protein	operon_0643	1344020	1344364	345	-	STM14_1505	pliC	lysozyme inhibitor	114	PliC%3B periplasmic lysozyme inhibitor of c-type lysozyme	gene	gene1300	NC_016856.1|gene1300|STM14_RS07080	WP_000977725.1	http://www.ncbi.nlm.nih.gov/gene/?term=STM14_RS07080
Chromosome								STM14_1506
Chromosome	STM14_RS07095		operon_0644	1344742	1344867	126	+	STM14_1507		hypothetical protein			gene	gene1303	NC_016856.1|gene1303|STM14_RS07095		http://www.ncbi.nlm.nih.gov/gene/?term=STM14_RS07095
Chromosome	STM14_RS07100		operon_0645	1345067	1345339	273	+	STM14_1508		hypothetical protein			gene	gene1304	NC_016856.1|gene1304|STM14_RS07100		http://www.ncbi.nlm.nih.gov/gene/?term=STM14_RS07100
Chromosome	STM14_RS07105	with_protein	operon_0646	1345491	1345958	468	+	STM14_1509		molecular chaperone	155		gene	gene1305	NC_016856.1|gene1305|STM14_RS07105	WP_001218118.1	http://www.ncbi.nlm.nih.gov/gene/?term=STM14_RS07105
Chromosome	STM14_RS07110		operon_0647	1346067	1346216	150	-	STM14_1510		membrane protein			gene	gene1306	NC_016856.1|gene1306|STM14_RS07110		http://www.ncbi.nlm.nih.gov/gene/?term=STM14_RS07110
Chromosome	STM14_RS07115	with_protein	operon_0648	1346297	1347340	1044	+	STM14_1511		hypothetical protein	347		gene	gene1307	NC_016856.1|gene1307|STM14_RS07115	WP_000761746.1	http://www.ncbi.nlm.nih.gov/gene/?term=STM14_RS07115
Chromosome	STM14_RS07120	with_protein	operon_0649	1347423	1347953	531	-	STM14_1512		cytochrome b561	176		gene	gene1308	NC_016856.1|gene1308|STM14_RS07120	WP_000929982.1	http://www.ncbi.nlm.nih.gov/gene/?term=STM14_RS07120
Chromosome	STM14_RS07125	with_protein	operon_0649	1348102	1348416	315	-	STM14_1513		hypothetical protein	104		gene	gene1309	NC_016856.1|gene1309|STM14_RS07125	WP_000182479.1	http://www.ncbi.nlm.nih.gov/gene/?term=STM14_RS07125
Chromosome				1348508	1348666	159		STM14_1514
Chromosome	STM14_RS07130	with_protein	operon_0650	1349098	1350732	1635	+	STM14_1515		ABC transporter substrate-binding protein	544		gene	gene1310	NC_016856.1|gene1310|STM14_RS07130	WP_000946082.1	http://www.ncbi.nlm.nih.gov/gene/?term=STM14_RS07130
Chromosome	STM14_RS07135	with_protein	operon_0650	1350732	1351706	975	+	STM14_1516		ABC transporter permease	324		gene	gene1311	NC_016856.1|gene1311|STM14_RS07135	WP_001520270.1	http://www.ncbi.nlm.nih.gov/gene/?term=STM14_RS07135
Chromosome	STM14_RS07140	with_protein	operon_0650	1351696	1352508	813	+	STM14_1517		ABC transporter permease	270		gene	gene1312	NC_016856.1|gene1312|STM14_RS07140	WP_000966645.1	http://www.ncbi.nlm.nih.gov/gene/?term=STM14_RS07140
Chromosome	STM14_RS07145	with_protein	operon_0650	1352502	1353299	798	+	STM14_1518		ABC transporter ATP-binding protein	265		gene	gene1313	NC_016856.1|gene1313|STM14_RS07145	WP_000950207.1	http://www.ncbi.nlm.nih.gov/gene/?term=STM14_RS07145
Chromosome	STM14_RS07150	with_protein	operon_0650	1353293	1353883	591	+	STM14_1519		ABC transporter ATP-binding protein	196		gene	gene1314	NC_016856.1|gene1314|STM14_RS07150	WP_000947460.1	http://www.ncbi.nlm.nih.gov/gene/?term=STM14_RS07150
Chromosome	STM14_RS07155	with_protein	operon_0651	1353965	1355098	1134	-	STM14_1520		mechanosensitive ion channel protein MscS	377		gene	gene1315	NC_016856.1|gene1315|STM14_RS07155	WP_000456065.1	http://www.ncbi.nlm.nih.gov/gene/?term=STM14_RS07155
Chromosome	STM14_RS07160	with_protein	operon_0652	1355292	1355618	327	+	STM14_1521		ferredoxin	108		gene	gene1316	NC_016856.1|gene1316|STM14_RS07160	WP_001183699.1	http://www.ncbi.nlm.nih.gov/gene/?term=STM14_RS07160
Chromosome	STM14_RS07165		operon_0652	1355627	1355703	77	+	STM14_1522		tRNA-Arg			tRNA	gene1317	NC_016856.1|gene1317|STM14_RS07165		http://www.ncbi.nlm.nih.gov/gene/?term=STM14_RS07165
Chromosome	STM14_RS07170	with_protein	operon_0652	1355812	1356462	648	+	STM14_1523	zinT	zinc/cadmium-binding protein	215		gene	gene1318	NC_016856.1|gene1318|STM14_RS07170	WP_001574476.1	http://www.ncbi.nlm.nih.gov/gene/?term=STM14_RS07170
Chromosome								STM14_1524
Chromosome	STM14_RS07175	with_protein	operon_0652	1356571	1357359	789	+	STM14_1525	aadA	aminoglycoside resistance protein	262	streptomycin 3'-adenyltransferase	gene	gene1319	NC_016856.1|gene1319|STM14_RS07175	WP_000175803.1	http://www.ncbi.nlm.nih.gov/gene/?term=STM14_RS07175
Chromosome	STM14_RS07180	with_protein	operon_0652	1357450	1358097	594	+	STM14_1526		hypothetical protein	197		gene	gene1320	NC_016856.1|gene1320|STM14_RS07180	WP_001738208.1	http://www.ncbi.nlm.nih.gov/gene/?term=STM14_RS07180
Chromosome	STM14_RS07185	with_protein	operon_0652	1358166	1359014	849	+	STM14_1527		transcriptional regulator	282		gene	gene1321	NC_016856.1|gene1321|STM14_RS07185	WP_000190263.1	http://www.ncbi.nlm.nih.gov/gene/?term=STM14_RS07185
Chromosome								STM14_1528
Chromosome	STM14_RS07190	with_protein	operon_0653	1359269	1359517	249	-	STM14_1529		hypothetical protein	82		gene	gene1322	NC_016856.1|gene1322|STM14_RS07190	WP_000208089.1	http://www.ncbi.nlm.nih.gov/gene/?term=STM14_RS07190
Chromosome	STM14_RS07195	with_protein	operon_0653	1359596	1359745	150	-	STM14_1530		hypothetical protein	49		gene	gene1323	NC_016856.1|gene1323|STM14_RS07195	WP_000908464.1	http://www.ncbi.nlm.nih.gov/gene/?term=STM14_RS07195
Chromosome	STM14_RS07200	with_protein	operon_0654	1359828	1360373	546	+	STM14_1531		chorismate mutase	181		gene	gene1324	NC_016856.1|gene1324|STM14_RS07200	WP_000617985.1	http://www.ncbi.nlm.nih.gov/gene/?term=STM14_RS07200
Chromosome	STM14_RS07205	with_protein	operon_0655	1360570	1361208	639	+	STM14_1532	yeaS; leuE	leucine efflux protein	212		gene	gene1325	NC_016856.1|gene1325|STM14_RS07205	WP_000457190.1	http://www.ncbi.nlm.nih.gov/gene/?term=STM14_RS07205
Chromosome				1361225	1361380	156		STM14_1533
Chromosome	STM14_RS07210	with_protein	operon_0656	1361381	1361743	363	+	STM14_1534	yeaR	hypothetical protein	120		gene	gene1326	NC_016856.1|gene1326|STM14_RS07210	WP_001248993.1	http://www.ncbi.nlm.nih.gov/gene/?term=STM14_RS07210
Chromosome	STM14_RS07215	with_protein	operon_0656	1361746	1361928	183	+	STM14_1535	yoaG	hypothetical protein	60		gene	gene1327	NC_016856.1|gene1327|STM14_RS07215	WP_000513733.1	http://www.ncbi.nlm.nih.gov/gene/?term=STM14_RS07215
Chromosome								STM14_1536
Chromosome	STM14_RS07220	with_protein	operon_0657	1362158	1362799	642	+	STM14_1537		hypothetical protein	213		gene	gene1328	NC_016856.1|gene1328|STM14_RS07220	WP_000762776.1	http://www.ncbi.nlm.nih.gov/gene/?term=STM14_RS07220
Chromosome	STM14_RS07225		operon_0657	1362921	1363106	186	+	STM14_1538		phage tail protein			gene	gene1329	NC_016856.1|gene1329|STM14_RS07225		http://www.ncbi.nlm.nih.gov/gene/?term=STM14_RS07225
Chromosome	STM14_RS07230	with_protein	operon_0657	1363114	1363362	249	+	STM14_1539	yeaQ	membrane protein	82		gene	gene1330	NC_016856.1|gene1330|STM14_RS07230	WP_000512149.1	http://www.ncbi.nlm.nih.gov/gene/?term=STM14_RS07230
Chromosome								STM14_1540
Chromosome								STM14_1541
Chromosome	STM14_RS07235	with_protein	operon_0658	1363795	1364046	252	+	STM14_1542	yaoF	hemolysin	83		gene	gene1331	NC_016856.1|gene1331|STM14_RS07235	WP_000673492.1	http://www.ncbi.nlm.nih.gov/gene/?term=STM14_RS07235
Chromosome	STM14_RS07240	with_protein	operon_0658	1364115	1364426	312	+	STM14_1543		hypothetical protein	103		gene	gene1332	NC_016856.1|gene1332|STM14_RS07240	WP_000487126.1	http://www.ncbi.nlm.nih.gov/gene/?term=STM14_RS07240
Chromosome	STM14_RS07245	with_protein	operon_0659	1364412	1364759	348	-	STM14_1544	yeaO	hypothetical protein	115		gene	gene1333	NC_016856.1|gene1333|STM14_RS07245	WP_001222527.1	http://www.ncbi.nlm.nih.gov/gene/?term=STM14_RS07245
Chromosome				1364743	1364856	114		STM14_1545
Chromosome								STM14_1546
Chromosome	STM14_RS07250	with_protein	operon_0659	1364878	1366062	1185	-	STM14_1547	yeaN	membrane protein	394		gene	gene1334	NC_016856.1|gene1334|STM14_RS07250	WP_000205341.1	http://www.ncbi.nlm.nih.gov/gene/?term=STM14_RS07250
Chromosome	STM14_RS07255	with_protein	operon_0660	1366163	1366957	795	+	STM14_1548	yeaM	AraC family transcriptional regulator	264		gene	gene1335	NC_016856.1|gene1335|STM14_RS07255	WP_000579793.1	http://www.ncbi.nlm.nih.gov/gene/?term=STM14_RS07255
Chromosome	STM14_RS07260	with_protein	operon_0661	1366937	1367383	447	-	STM14_1549	yeaL	membrane protein	148		gene	gene1336	NC_016856.1|gene1336|STM14_RS07260	WP_000460698.1	http://www.ncbi.nlm.nih.gov/gene/?term=STM14_RS07260
Chromosome				1367385	1367522	138		STM14_1550
Chromosome	STM14_RS07265	with_protein	operon_0662	1367589	1367696	108	+	STM14_1551		membrane protein	35		gene	gene1337	NC_016856.1|gene1337|STM14_RS07265	WP_000272241.1	http://www.ncbi.nlm.nih.gov/gene/?term=STM14_RS07265
Chromosome	STM14_RS07270	with_protein	operon_0663	1367693	1368220	519	-	STM14_1552	yeaK	hypothetical protein	172		gene	gene1338	NC_016856.1|gene1338|STM14_RS07270	WP_010989016.1	http://www.ncbi.nlm.nih.gov/gene/?term=STM14_RS07270
Chromosome	STM14_RS07275	with_protein	operon_0663	1368261	1369754	1494	-	STM14_1553	yeaJ; dgcJ	methyl-accepting chemotaxis protein	497		gene	gene1339	NC_016856.1|gene1339|STM14_RS07275	WP_001048646.1	http://www.ncbi.nlm.nih.gov/gene/?term=STM14_RS07275
Chromosome								STM14_1554
Chromosome								STM14_1555
Chromosome	STM14_RS07280	with_protein	operon_0664	1370395	1371681	1287	-	STM14_1556	yeaH	hypothetical protein	428		gene	gene1340	NC_016856.1|gene1340|STM14_RS07280	WP_000219714.1	http://www.ncbi.nlm.nih.gov/gene/?term=STM14_RS07280
Chromosome								STM14_1557
Chromosome	STM14_RS07285	with_protein	operon_0664	1371804	1373738	1935	-	STM14_1558	yeaG	serine protein kinase	644		gene	gene1341	NC_016856.1|gene1341|STM14_RS07285	WP_001518010.1	http://www.ncbi.nlm.nih.gov/gene/?term=STM14_RS07285
Chromosome								STM14_1559
Chromosome	STM14_RS07290	with_protein	operon_0665	1374166	1374912	747	+	STM14_1560	mipA	outer membrane protein	248	scaffolding protein for the murein polymerase MrcB and the lytic transglycosylase MltA	gene	gene1342	NC_016856.1|gene1342|STM14_RS07290	WP_000163762.1	http://www.ncbi.nlm.nih.gov/gene/?term=STM14_RS07290
Chromosome	STM14_RS07295	with_protein	operon_0666	1375202	1376398	1197	+	STM14_1561		anaerobic sulfatase maturase	398		gene	gene1343	NC_016856.1|gene1343|STM14_RS07295	WP_000029246.1	http://www.ncbi.nlm.nih.gov/gene/?term=STM14_RS07295
Chromosome	STM14_RS07300	with_protein	operon_0666	1376504	1377352	858	+	STM14_1562		aldo/keto reductase	285		gene	gene1344	NC_016856.1|gene1344|STM14_RS07300	WP_000843751.1	http://www.ncbi.nlm.nih.gov/gene/?term=STM14_RS07300
Chromosome	STM14_RS07305	with_protein	operon_0667	1377451	1378335	885	-	STM14_1563	yeaD	glucose-6-phosphate 1-epimerase	294		gene	gene1345	NC_016856.1|gene1345|STM14_RS07305	WP_000608662.1	http://www.ncbi.nlm.nih.gov/gene/?term=STM14_RS07305
Chromosome								STM14_1564
Chromosome	STM14_RS07310	with_protein	operon_0668	1378670	1379665	996	-	STM14_1565	gapA	glyceraldehyde-3-phosphate dehydrogenase	331		gene	gene1346	NC_016856.1|gene1346|STM14_RS07310	WP_000153505.1	http://www.ncbi.nlm.nih.gov/gene/?term=STM14_RS07310
Chromosome								STM14_1566
Chromosome	STM14_RS07315	with_protein	operon_0669	1380007	1380420	414	+	STM14_1567	yeaA; msrB	peptide methionine sulfoxide reductase MsrB	137		gene	gene1347	NC_016856.1|gene1347|STM14_RS07315	WP_001519539.1	http://www.ncbi.nlm.nih.gov/gene/?term=STM14_RS07315
Chromosome	STM14_RS07320	with_protein	operon_0669	1380462	1380740	279	+	STM14_1568	yeaC	hypothetical protein	92		gene	gene1348	NC_016856.1|gene1348|STM14_RS07320	WP_001046864.1	http://www.ncbi.nlm.nih.gov/gene/?term=STM14_RS07320
Chromosome								STM14_1569
Chromosome	STM14_RS07325	with_protein	operon_0670	1381091	1381747	657	-	STM14_1570	pncA	nicotinamidase/pyrazinamidase	218	catalyzes the formation of nicotinate from nicotinamide in NAD biosynthesis and the formation of pyrazinoate from pyrazinamide	gene	gene1349	NC_016856.1|gene1349|STM14_RS07325	WP_000184708.1	http://www.ncbi.nlm.nih.gov/gene/?term=STM14_RS07325
Chromosome	STM14_RS07330	with_protein	operon_0670	1381774	1382790	1017	-	STM14_1571	ansA	asparaginase	338	converts asparagine to aspartate and ammonia	gene	gene1350	NC_016856.1|gene1350|STM14_RS07330|ansA	WP_001170134.1	http://www.ncbi.nlm.nih.gov/gene/?term=STM14_RS07330
Chromosome								STM14_1572
Chromosome	STM14_RS07335	with_protein	operon_0670	1382886	1384742	1857	-	STM14_1573	sppA	signal peptide peptidase SppA	618	SppA%3B catalyzes the degradation of cleaved signal peptides%3B essential to maintain secretion of mature proteins across the membrane	gene	gene1351	NC_016856.1|gene1351|STM14_RS07335	WP_001259876.1	http://www.ncbi.nlm.nih.gov/gene/?term=STM14_RS07335
Chromosome	STM14_RS07340	with_protein	operon_0671	1384916	1385467	552	+	STM14_1574	ydjA	nitroreductase	183		gene	gene1352	NC_016856.1|gene1352|STM14_RS07340	WP_000339313.1	http://www.ncbi.nlm.nih.gov/gene/?term=STM14_RS07340
Chromosome	STM14_RS07345	with_protein	operon_0671	1385585	1386628	1044	+	STM14_1575	selD	selenophosphate synthase	347	catalyzes the formation of selenophosphate from selenide and ATP	gene	gene1353	NC_016856.1|gene1353|STM14_RS07345	WP_001294900.1	http://www.ncbi.nlm.nih.gov/gene/?term=STM14_RS07345
Chromosome	STM14_RS07350	with_protein	operon_0671	1386633	1388582	1950	+	STM14_1576	topB	DNA topoisomerase 3	649	decatenates replicating daughter Chromosomes	gene	gene1354	NC_016856.1|gene1354|STM14_RS07350	WP_001235865.1	http://www.ncbi.nlm.nih.gov/gene/?term=STM14_RS07350
Chromosome	STM14_RS07355	with_protein	operon_0672	1388612	1389955	1344	-	STM14_1577	gdhA	NADP-specific glutamate dehydrogenase	447	converts 2-oxoglutarate to glutamate%3B in Escherichia coli this enzyme plays a role in glutamate synthesis when the cell is under energy restriction%3B uses NADPH%3B forms a homohexamer	gene	gene1355	NC_016856.1|gene1355|STM14_RS07355	WP_000372869.1	http://www.ncbi.nlm.nih.gov/gene/?term=STM14_RS07355
Chromosome	STM14_RS07360	with_protein	operon_0673	1390194	1390469	276	+	STM14_1578		hypothetical protein	91		gene	gene1356	NC_016856.1|gene1356|STM14_RS07360	WP_001254681.1	http://www.ncbi.nlm.nih.gov/gene/?term=STM14_RS07360
Chromosome	STM14_RS07365	with_protein	operon_0674	1390429	1390845	417	-	STM14_1579		pyrimidine (deoxy)nucleoside triphosphate pyrophosphohydrolase	138		gene	gene1357	NC_016856.1|gene1357|STM14_RS07365	WP_000592132.1	http://www.ncbi.nlm.nih.gov/gene/?term=STM14_RS07365
Chromosome	STM14_RS07370	with_protein	operon_0674	1390918	1391724	807	-	STM14_1580	xthA	exodeoxyribonuclease III	268		gene	gene1358	NC_016856.1|gene1358|STM14_RS07370	WP_000673954.1	http://www.ncbi.nlm.nih.gov/gene/?term=STM14_RS07370
Chromosome				1391859	1392038	180		STM14_1581
Chromosome	STM14_RS07375	with_protein	operon_0675	1392170	1393396	1227	+	STM14_1582	argD_1	succinylornithine aminotransferase	408	catalyzes the transamination of 2-N-succinylornithine and alpha-ketoglutarate into 2-N-succinylglutamate semialdehyde and glutamate%3B also functions as the catabolic acetylornithine aminotransferase catalyzing the formation of 2-N-acetylglutamate semialdehyde and glutamate from 2-N-acetylornithine and alpha-ketoglutarate	gene	gene1359	NC_016856.1|gene1359|STM14_RS07375	WP_000059493.1	http://www.ncbi.nlm.nih.gov/gene/?term=STM14_RS07375
Chromosome	STM14_RS07380	with_protein	operon_0675	1393387	1394421	1035	+	STM14_1583	astA	arginine N-succinyltransferase	344		gene	gene1360	NC_016856.1|gene1360|STM14_RS07380	WP_001263889.1	http://www.ncbi.nlm.nih.gov/gene/?term=STM14_RS07380
Chromosome	STM14_RS07385	with_protein	operon_0675	1394418	1395896	1479	+	STM14_1584	astD	N-succinylglutamate 5-semialdehyde dehydrogenase	492	a high throughput screen identified this enzyme as an aldehyde dehydrogenase with broad substrate specificity%3B converts succinylglutamate semialdehyde and NAD to succinylglutamate and NADH	gene	gene1361	NC_016856.1|gene1361|STM14_RS07385|astD	WP_000177268.1	http://www.ncbi.nlm.nih.gov/gene/?term=STM14_RS07385
Chromosome	STM14_RS07390	with_protein	operon_0675	1395893	1397236	1344	+	STM14_1585	astB	N-succinylarginine dihydrolase	447	catalyzes the hydrolysis of 2-N-succinylarginine into 2-N-succinylornithine%2C ammonia and carbon dioxide in arginine degradation	gene	gene1362	NC_016856.1|gene1362|STM14_RS07390	WP_000123952.1	http://www.ncbi.nlm.nih.gov/gene/?term=STM14_RS07390
Chromosome	STM14_RS07395	with_protein	operon_0675	1397229	1398197	969	+	STM14_1586	astE	succinylglutamate desuccinylase	322	catalyzes the formation of succinate and glutamate from N(2)-succinylglutamate in arginine catabolism	gene	gene1363	NC_016856.1|gene1363|STM14_RS07395	WP_000368454.1	http://www.ncbi.nlm.nih.gov/gene/?term=STM14_RS07395
Chromosome								STM14_1587
Chromosome	STM14_RS07400	with_protein	operon_0676	1398533	1399018	486	+	STM14_1588	spy	hypothetical protein	161	periplasmic protein induced by stress response via Cpx and BaeSR system%3B similar to CpxP	gene	gene1364	NC_016856.1|gene1364|STM14_RS07400	WP_001228998.1	http://www.ncbi.nlm.nih.gov/gene/?term=STM14_RS07400
Chromosome	STM14_RS07405	with_protein	operon_0677	1399093	1399974	882	-	STM14_1589	cho	excinuclease cho	293	3' incision activity%3B acts with UvrC	gene	gene1365	NC_016856.1|gene1365|STM14_RS07405	WP_001526281.1	http://www.ncbi.nlm.nih.gov/gene/?term=STM14_RS07405
Chromosome	STM14_RS07410	with_protein	operon_0677	1400095	1400922	828	-	STM14_1590	nadE	nH(3)-dependent NAD+ synthetase	275	catalyzes the formation of nicotinamide adenine dinucleotide (NAD) from nicotinic acid adenine dinucleotide (NAAD) using either ammonia or glutamine as the amide donor and ATP%3B ammonia-utilizing enzymes include the ones from Bacillus and Escherichia coli while glutamine-utilizing enzymes include the Mycobacterial one%3B forms homodimers	gene	gene1366	NC_016856.1|gene1366|STM14_RS07410|nadE	WP_000174981.1	http://www.ncbi.nlm.nih.gov/gene/?term=STM14_RS07410
Chromosome								STM14_1591
Chromosome	STM14_RS07415	with_protein	operon_0678	1401141	1401482	342	+	STM14_1592	osmE	transcriptional regulator	113	osmotically-inducible lipoprotein E%3B activator of ntr-like gene protein	gene	gene1367	NC_016856.1|gene1367|STM14_RS07415	WP_001039301.1	http://www.ncbi.nlm.nih.gov/gene/?term=STM14_RS07415
Chromosome								STM14_1593
Chromosome	STM14_RS07420	with_protein	operon_0679	1401783	1402103	321	+	STM14_1594	celA; chbB	PTS N'-diacetylchitobiose transporter subunit IIB	106	catalyzes the phosphorylation of incoming sugar substrates concomitant with their translocation across the cell membrane%3B involved in N%2CN'-diacetylchitobiose transport%3B protein IIA transfers a phosphoryl group to IIB which then transfers the phosphoryl group to the sugar%3B IIC forms the translocation channel for the sugar uptake	gene	gene1368	NC_016856.1|gene1368|STM14_RS07420	WP_000412161.1	http://www.ncbi.nlm.nih.gov/gene/?term=STM14_RS07420
Chromosome	STM14_RS07425	with_protein	operon_0679	1402186	1403544	1359	+	STM14_1595	celB; chbC	PTS N'-diacetylchitobiose transporter subunit IIC	452	catalyzes the phosphorylation of incoming sugar substrates concomitant with their translocation across the cell membrane%3B involved in N%2CN'-diacetylchitobiose transport%3B protein IIA transfers a phosphoryl group to IIB which then transfers the phosphoryl group to the sugar%3B IIC forms the translocation channel for the sugar uptake	gene	gene1369	NC_016856.1|gene1369|STM14_RS07425	WP_000073064.1	http://www.ncbi.nlm.nih.gov/gene/?term=STM14_RS07425
Chromosome	STM14_RS07430	with_protein	operon_0679	1403595	1403942	348	+	STM14_1596	celC; chbA	PTS N'-diacetylchitobiose transporter subunit IIA	115	catalyzes the phosphorylation of incoming sugar substrates concomitant with their translocation across the cell membrane%3B involved N%2CN'-diacetylchitobiose transport%3B protein IIA transfers a phosphoryl group to IIB which then transfers the phosphoryl group to the sugar%3B IIC forms the translocation channel for the sugar uptake	gene	gene1370	NC_016856.1|gene1370|STM14_RS07430	WP_000459883.1	http://www.ncbi.nlm.nih.gov/gene/?term=STM14_RS07430
Chromosome	STM14_RS07435	with_protein	operon_0679	1403956	1404795	843	+	STM14_1597	celD; chbR	transcriptional regulator	280	represses the celABCDF-ydjC operon involved in carbon uptake	gene	gene1371	NC_016856.1|gene1371|STM14_RS07435	WP_000983393.1	http://www.ncbi.nlm.nih.gov/gene/?term=STM14_RS07435
Chromosome	STM14_RS07440	with_protein	operon_0679	1404920	1406275	1356	+	STM14_1598	celF	diacetylchitobiose-6-phosphate hydrolase	451	catalyzes the fromation of N-acetyl-D-glucosamine and N-acetyl-D-glucosamine-6-phosphate from diacetylchitobiose-6-phosphate	gene	gene1372	NC_016856.1|gene1372|STM14_RS07440	WP_000078785.1	http://www.ncbi.nlm.nih.gov/gene/?term=STM14_RS07440
Chromosome	STM14_RS07445	with_protein	operon_0679	1406288	1407046	759	+	STM14_1599	celG; chbG	chitooligosaccharide deacetylase	252		gene	gene1373	NC_016856.1|gene1373|STM14_RS07445	WP_000442738.1	http://www.ncbi.nlm.nih.gov/gene/?term=STM14_RS07445
Chromosome	STM14_RS07450	with_protein	operon_0680	1407090	1409342	2253	-	STM14_1600	katE	catalase	750	Catalase HPII%3B monofunctional catalase that decomposes hydrogen peroxide into water and oxygen%3B serves to protect cells from the toxic effects of hydrogen peroxide	gene	gene1374	NC_016856.1|gene1374|STM14_RS07450|katE	WP_000019119.1	http://www.ncbi.nlm.nih.gov/gene/?term=STM14_RS07450
Chromosome								STM14_1601
Chromosome								STM14_1602
Chromosome	STM14_RS07455	with_protein	operon_0681	1409707	1409949	243	+	STM14_1603	cedA	cell division activator CedA	80		gene	gene1375	NC_016856.1|gene1375|STM14_RS07455	WP_000977510.1	http://www.ncbi.nlm.nih.gov/gene/?term=STM14_RS07455
Chromosome	STM14_RS07460	with_protein	operon_0682	1410051	1411442	1392	-	STM14_1604	ydjN; tcyP	L-cystine transporter tcyP	463		gene	gene1376	NC_016856.1|gene1376|STM14_RS07460	WP_001010662.1	http://www.ncbi.nlm.nih.gov/gene/?term=STM14_RS07460
Chromosome	STM14_RS07465	with_protein	operon_0682	1411579	1412166	600	-	STM14_1605	ydjM	membrane protein	199		gene	gene1377	NC_016856.1|gene1377|STM14_RS07465	WP_000505804.1	http://www.ncbi.nlm.nih.gov/gene/?term=STM14_RS07465
Chromosome	STM14_RS07470	with_protein	operon_0682	1412316	1412984	669	-	STM14_1606	yniC; hxpB	2-deoxyglucose-6-phosphatase	222	YniC%3B catalyzes the dephosphorylation of 2-deoxyglucose 6-phosphate%2C mannose 6-phosphate and p-nitrophenyl phosphate	gene	gene1378	NC_016856.1|gene1378|STM14_RS07470	WP_000106848.1	http://www.ncbi.nlm.nih.gov/gene/?term=STM14_RS07470
Chromosome	STM14_RS07475	with_protein	operon_0683	1413133	1413669	537	+	STM14_1607	yniB	hypothetical protein	178		gene	gene1379	NC_016856.1|gene1379|STM14_RS07475	WP_000222158.1	http://www.ncbi.nlm.nih.gov/gene/?term=STM14_RS07475
Chromosome	STM14_RS07480	with_protein	operon_0684	1413712	1414572	861	-	STM14_1608		hypothetical protein	286		gene	gene1380	NC_016856.1|gene1380|STM14_RS07480	WP_000267686.1	http://www.ncbi.nlm.nih.gov/gene/?term=STM14_RS07480
Chromosome	STM14_RS07485	with_protein	operon_0684	1414679	1414969	291	-	STM14_1609	ydiZ; ghoS	hypothetical protein	96		gene	gene1381	NC_016856.1|gene1381|STM14_RS07485	WP_000146127.1	http://www.ncbi.nlm.nih.gov/gene/?term=STM14_RS07485
Chromosome	STM14_RS07490	with_protein	operon_0684	1415066	1415998	933	-	STM14_1610	pfkB	6-phosphofructokinase	310		gene	gene1382	NC_016856.1|gene1382|STM14_RS07490	WP_000251707.1	http://www.ncbi.nlm.nih.gov/gene/?term=STM14_RS07490
Chromosome	STM14_RS07495	with_protein	operon_0685	1416287	1417045	759	+	STM14_1611	ydiY	outer membrane protein	252		gene	gene1383	NC_016856.1|gene1383|STM14_RS07495	WP_000770981.1	http://www.ncbi.nlm.nih.gov/gene/?term=STM14_RS07495
Chromosome	STM14_RS07500	with_protein	operon_0686	1417094	1418053	960	-	STM14_1612		outer membrane protein	319		gene	gene1384	NC_016856.1|gene1384|STM14_RS07500	WP_001046438.1	http://www.ncbi.nlm.nih.gov/gene/?term=STM14_RS07500
Chromosome	STM14_RS07505	with_protein	operon_0687	1418196	1418510	315	+	STM14_1613		membrane protein	104		gene	gene1385	NC_016856.1|gene1385|STM14_RS07505	WP_000916602.1	http://www.ncbi.nlm.nih.gov/gene/?term=STM14_RS07505
Chromosome	STM14_RS07510	with_protein	operon_0687	1418507	1419361	855	+	STM14_1614		endonuclease	284		gene	gene1386	NC_016856.1|gene1386|STM14_RS07510	WP_001044098.1	http://www.ncbi.nlm.nih.gov/gene/?term=STM14_RS07510
Chromosome	STM14_RS07515	with_protein	operon_0688	1419534	1419740	207	+	STM14_1615		membrane protein	68		gene	gene1387	NC_016856.1|gene1387|STM14_RS07515	WP_011233063.1	http://www.ncbi.nlm.nih.gov/gene/?term=STM14_RS07515
Chromosome	STM14_RS07520	with_protein	operon_0689	1420063	1421286	1224	-	STM14_1616	rfc	O-antigen polymerase	407		gene	gene1388	NC_016856.1|gene1388|STM14_RS07520	WP_000905563.1	http://www.ncbi.nlm.nih.gov/gene/?term=STM14_RS07520
Chromosome								STM14_1617
Chromosome								STM14_1618
Chromosome	STM14_RS07525	with_protein	operon_0690	1422178	1424106	1929	+	STM14_1619	thrS	threonine--tRNA ligase	642	catalyzes a two-step reaction%2C first charging a threonine molecule by linking its carboxyl group to the alpha-phosphate of ATP%2C followed by transfer of the aminoacyl-adenylate to its tRNA%3B catalyzes the formation of threonyl-tRNA(Thr) from threonine and tRNA(Thr)	gene	gene1389	NC_016856.1|gene1389|STM14_RS07525|thrS	WP_001144223.1	http://www.ncbi.nlm.nih.gov/gene/?term=STM14_RS07525
Chromosome	STM14_RS07530	with_protein	operon_0690	1424110	1424652	543	+	STM14_1620	infC	translation initiation factor IF-3	180		gene	gene1390	NC_016856.1|gene1390|STM14_RS07530	WP_001574431.1	http://www.ncbi.nlm.nih.gov/gene/?term=STM14_RS07530
Chromosome	STM14_RS07535	with_protein	operon_0690	1424748	1424945	198	+	STM14_1621	rpmI	50S ribosomal protein L35	65		gene	gene1391	NC_016856.1|gene1391|STM14_RS07535	WP_001124225.1	http://www.ncbi.nlm.nih.gov/gene/?term=STM14_RS07535
Chromosome	STM14_RS07540	with_protein	operon_0690	1424996	1425352	357	+	STM14_1622	rplT	50S ribosomal protein L20	118	binds directly to 23S ribosomal RNA prior to in vitro assembly of the 50S ribosomal subunit	gene	gene1392	NC_016856.1|gene1392|STM14_RS07540|rplT	WP_000124850.1	http://www.ncbi.nlm.nih.gov/gene/?term=STM14_RS07540
Chromosome								STM14_1623
Chromosome	STM14_RS07545	with_protein	operon_0691	1425654	1426637	984	+	STM14_1624	pheS	phenylalanine--tRNA ligase subunit alpha	327		gene	gene1393	NC_016856.1|gene1393|STM14_RS07545	WP_000018570.1	http://www.ncbi.nlm.nih.gov/gene/?term=STM14_RS07545
Chromosome	STM14_RS07550	with_protein	operon_0691	1426653	1429040	2388	+	STM14_1625	pheT	phenylalanine--tRNA ligase subunit beta	795	catalyzes a two-step reaction%2C first charging a phenylalanine molecule by linking its carboxyl group to the alpha-phosphate of ATP%2C followed by transfer of the aminoacyl-adenylate to its tRNA%3B forms a tetramer of alpha(2)beta(2)%3B binds two magnesium ions per tetramer%3B type 2 subfamily	gene	gene1394	NC_016856.1|gene1394|STM14_RS07550|pheT	WP_000672402.1	http://www.ncbi.nlm.nih.gov/gene/?term=STM14_RS07550
Chromosome	STM14_RS07555	with_protein	operon_0691	1429045	1429344	300	+	STM14_1626	ihfA	integration host factor subunit alpha	99	This protein is one of the two subunits of integration host factor%2C a specific DNA-binding protein that functions in genetic recombination as well as in transcriptional and translational control	gene	gene1395	NC_016856.1|gene1395|STM14_RS07555|ihfA	WP_001229266.1	http://www.ncbi.nlm.nih.gov/gene/?term=STM14_RS07555
Chromosome	STM14_RS07560	with_protein	operon_0692	1429547	1430527	981	+	STM14_1627	btuC	vitamin B12 import system permease BtuC	326	with BtuD and BtuF transports vitamin B12 into the cell	gene	gene1396	NC_016856.1|gene1396|STM14_RS07560	WP_000954984.1	http://www.ncbi.nlm.nih.gov/gene/?term=STM14_RS07560
Chromosome	STM14_RS07565	with_protein	operon_0692	1430619	1431170	552	+	STM14_1628	btuE	glutathione peroxidase	183	similar to glutathione peroxidase%3B member of the btuCED operon which is required for vitamin B12 transport across the inner membrane	gene	gene1397	NC_016856.1|gene1397|STM14_RS07565|btuE	WP_001181565.1	http://www.ncbi.nlm.nih.gov/gene/?term=STM14_RS07565
Chromosome	STM14_RS07570	with_protein	operon_0692	1431170	1431919	750	+	STM14_1629	btuD	vitamin B12 import ATP-binding protein BtuD	249	ATP-binding protein that acts with the transmembrane protein BtuC and the solute binding protein BtuF to transport vitamin B12 into the cell	gene	gene1398	NC_016856.1|gene1398|STM14_RS07570	WP_000080607.1	http://www.ncbi.nlm.nih.gov/gene/?term=STM14_RS07570
Chromosome	STM14_RS07575	with_protein	operon_0692	1431996	1432460	465	+	STM14_1630	nlpC	lipoprotein	154		gene	gene1399	NC_016856.1|gene1399|STM14_RS07575	WP_001213256.1	http://www.ncbi.nlm.nih.gov/gene/?term=STM14_RS07575
Chromosome								STM14_1631
Chromosome	STM14_RS07580	with_protein	operon_0693	1432774	1433487	714	+	STM14_1632	ydiV	anti-FlhC(2)FlhD(4) factor YdiV	237		gene	gene1400	NC_016856.1|gene1400|STM14_RS07580	WP_000562005.1	http://www.ncbi.nlm.nih.gov/gene/?term=STM14_RS07580
Chromosome	STM14_RS07585	with_protein	operon_0693	1433549	1434991	1443	+	STM14_1633	ydiU; selO	hypothetical protein	480		gene	gene1401	NC_016856.1|gene1401|STM14_RS07585	WP_000175669.1	http://www.ncbi.nlm.nih.gov/gene/?term=STM14_RS07585
Chromosome	STM14_RS07590	with_protein	operon_0694	1435026	1435217	192	-	STM14_1634	ydiE; hemP	hypothetical protein	63		gene	gene1402	NC_016856.1|gene1402|STM14_RS07590	WP_000089115.1	http://www.ncbi.nlm.nih.gov/gene/?term=STM14_RS07590
Chromosome	STM14_RS07595	with_protein	operon_0695	1435374	1436420	1047	-	STM14_1635	aroH	phospho-2-dehydro-3-deoxyheptonate aldolase Trp-sensitive	348		gene	gene1403	NC_016856.1|gene1403|STM14_RS07595	WP_001082196.1	http://www.ncbi.nlm.nih.gov/gene/?term=STM14_RS07595
Chromosome								STM14_1636
Chromosome	STM14_RS07600	with_protein	operon_0696	1436576	1437409	834	-	STM14_1637	ydiA; ppsR	phosphoenolpyruvate synthase regulatory protein	277		gene	gene1404	NC_016856.1|gene1404|STM14_RS07600	WP_000370992.1	http://www.ncbi.nlm.nih.gov/gene/?term=STM14_RS07600
Chromosome				1437586	1437699	114		STM14_1638
Chromosome	STM14_RS07605	with_protein	operon_0697	1437746	1440124	2379	+	STM14_1639	pps; ppsA	phosphoenolpyruvate synthase	792	catalyzes the formation of phosphoenolpyruvate from pyruvate	gene	gene1405	NC_016856.1|gene1405|STM14_RS07605	WP_000069340.1	http://www.ncbi.nlm.nih.gov/gene/?term=STM14_RS07605
Chromosome	STM14_RS07610	with_protein	operon_0698	1440166	1441806	1641	-	STM14_1640	ydiD; fadK	short chain acyl-CoA synthetase	546	acts in anaerobic beta-oxidation of fatty acids%3B possible ligase/synthase involved in anaerobic growth on fatty acids	gene	gene1406	NC_016856.1|gene1406|STM14_RS07610	WP_000117497.1	http://www.ncbi.nlm.nih.gov/gene/?term=STM14_RS07610
Chromosome	STM14_RS07615	with_protein	operon_0698	1441896	1442189	294	-	STM14_1641	ydiT	ferredoxin	97		gene	gene1407	NC_016856.1|gene1407|STM14_RS07615	WP_000093362.1	http://www.ncbi.nlm.nih.gov/gene/?term=STM14_RS07615
Chromosome	STM14_RS07620	with_protein	operon_0698	1442186	1443472	1287	-	STM14_1642	ydiS	oxidoreductase FixC	428	FAD/NAD(P)-binding domain%3B possibly part of an electron transfer system required for anaerobic carnitine reduction	gene	gene1408	NC_016856.1|gene1408|STM14_RS07620	WP_001278553.1	http://www.ncbi.nlm.nih.gov/gene/?term=STM14_RS07620
Chromosome	STM14_RS07625	with_protein	operon_0698	1443529	1444464	936	-	STM14_1643	ydiR	electron transfer flavoprotein subunit alpha	311	involved in electron transfer during carnitine metabolism	gene	gene1409	NC_016856.1|gene1409|STM14_RS07625|fixB	WP_001015871.1	http://www.ncbi.nlm.nih.gov/gene/?term=STM14_RS07625
Chromosome	STM14_RS07630	with_protein	operon_0698	1444486	1445250	765	-	STM14_1644	ydiQ	electron transfer flavoprotein FixB	254		gene	gene1410	NC_016856.1|gene1410|STM14_RS07630	WP_000692104.1	http://www.ncbi.nlm.nih.gov/gene/?term=STM14_RS07630
Chromosome								STM14_1645
Chromosome	STM14_RS07635	with_protein	operon_0699	1445713	1446603	891	+	STM14_1646	ydiP	AraC family transcriptional regulator	296		gene	gene1411	NC_016856.1|gene1411|STM14_RS07635	WP_000284836.1	http://www.ncbi.nlm.nih.gov/gene/?term=STM14_RS07635
Chromosome	STM14_RS07640	with_protein	operon_0700	1446679	1447830	1152	-	STM14_1647	ydiO	acyl-CoA dehydrogenase	383	may play a role in electron transport between the anaerobic fatty acid oxidation pathway and the respiratory chain	gene	gene1412	NC_016856.1|gene1412|STM14_RS07640	WP_000347819.1	http://www.ncbi.nlm.nih.gov/gene/?term=STM14_RS07640
Chromosome	STM14_RS07645	with_protein	operon_0700	1447844	1449439	1596	-	STM14_1648	ydiF	hypothetical protein	531		gene	gene1413	NC_016856.1|gene1413|STM14_RS07645	WP_000700596.1	http://www.ncbi.nlm.nih.gov/gene/?term=STM14_RS07645
Chromosome	STM14_RS07650	with_protein	operon_0701	1449593	1450351	759	-	STM14_1649	aroD	3-dehydroquinate dehydratase	252		gene	gene1414	NC_016856.1|gene1414|STM14_RS07650	WP_000860225.1	http://www.ncbi.nlm.nih.gov/gene/?term=STM14_RS07650
Chromosome	STM14_RS07655	with_protein	operon_0701	1450396	1451262	867	-	STM14_1650	aroE_1; ydiB	quinate/shikimate dehydrogenase	288	YdiB%3B quinate/shikimate dehydrogenase from Escherichia coli uses both NAD and NAD(P) to convert quinate and shikimate to 3-dehydroquinate and 3-dehydroshikimate	gene	gene1415	NC_016856.1|gene1415|STM14_RS07655	WP_000383490.1	http://www.ncbi.nlm.nih.gov/gene/?term=STM14_RS07655
Chromosome	STM14_RS07660	with_protein	operon_0701	1451329	1452564	1236	-	STM14_1651	ydiN	transporter	411		gene	gene1416	NC_016856.1|gene1416|STM14_RS07660	WP_000081208.1	http://www.ncbi.nlm.nih.gov/gene/?term=STM14_RS07660
Chromosome								STM14_1652
Chromosome								STM14_1653
Chromosome	STM14_RS07665	with_protein	operon_0702	1452928	1454139	1212	-	STM14_1654	ydiM	transporter	403		gene	gene1417	NC_016856.1|gene1417|STM14_RS07665	WP_000797678.1	http://www.ncbi.nlm.nih.gov/gene/?term=STM14_RS07665
Chromosome	STM14_RS07670	with_protein	operon_0702	1454280	1454636	360	-	STM14_1655	ydiL	hypothetical protein	119		gene	gene1418	NC_016856.1|gene1418|STM14_RS07670	WP_000980452.1	http://www.ncbi.nlm.nih.gov/gene/?term=STM14_RS07670
Chromosome								STM14_1656	rprA
Chromosome	STM14_RS07675	with_protein	operon_0703	1455097	1456215	1119	-	STM14_1657	ydiK	membrane protein	372	YdiK%3B inner membrane protein%3B ydiK promoter presents a PurR sequence%2C suggesting that its expression is purine-regulated%3B unknown function	gene	gene1419	NC_016856.1|gene1419|STM14_RS07675	WP_000248615.1	http://www.ncbi.nlm.nih.gov/gene/?term=STM14_RS07675
Chromosome								STM14_1658
Chromosome	STM14_RS07680	with_protein	operon_0704	1456480	1459536	3057	+	STM14_1659	ydiJ	membrane protein	1018		gene	gene1420	NC_016856.1|gene1420|STM14_RS07680	WP_000612921.1	http://www.ncbi.nlm.nih.gov/gene/?term=STM14_RS07680
Chromosome	STM14_RS07685	with_protein	operon_0704	1459533	1459943	411	+	STM14_1660	menI	acyl-CoA esterase	136	required for efficient enterobactin production	gene	gene1421	NC_016856.1|gene1421|STM14_RS07685	WP_000637930.1	http://www.ncbi.nlm.nih.gov/gene/?term=STM14_RS07685
Chromosome	STM14_RS07690	with_protein	operon_0704	1460042	1460230	189	+	STM14_1661	ydiH	hypothetical protein	62		gene	gene1422	NC_016856.1|gene1422|STM14_RS07690	WP_001537749.1	http://www.ncbi.nlm.nih.gov/gene/?term=STM14_RS07690
Chromosome	STM14_RS07695	with_protein	operon_0705	1460518	1461864	1347	-	STM14_1662		sodium:dicarboxylate symporter	448		gene	gene1423	NC_016856.1|gene1423|STM14_RS07695	WP_000261866.1	http://www.ncbi.nlm.nih.gov/gene/?term=STM14_RS07695
Chromosome	STM14_RS07700	with_protein	operon_0706	1462291	1462659	369	+	STM14_1663	sufA	(Fe-S)-cluster assembly protein	122	functions as a scaffold on which iron-sulfur clusters ([2Fe-2S]%3B [4Fe-4S]) are assembled%3B forms a homodimer%3B similar to IscA protein	gene	gene1424	NC_016856.1|gene1424|STM14_RS07700|sufA	WP_000418970.1	http://www.ncbi.nlm.nih.gov/gene/?term=STM14_RS07700
Chromosome	STM14_RS07705	with_protein	operon_0706	1462668	1464155	1488	+	STM14_1664	sufB	cysteine desulfurase activator complex subunit SufB	495	with SufCD activates cysteine desulfurase SufS	gene	gene1425	NC_016856.1|gene1425|STM14_RS07705	WP_000089383.1	http://www.ncbi.nlm.nih.gov/gene/?term=STM14_RS07705
Chromosome	STM14_RS07710	with_protein	operon_0706	1464172	1464918	747	+	STM14_1665	sufC	Fe-S cluster assembly ATPase SufC	248	part of SUF system involved in inserting iron-sulfur clusters into proteins%3B in Escherichia coli this protein forms a complex with SufBD%3B the SufBCD complex stimulates the cysteine desulfurase SufS in conjunction with SufE	gene	gene1426	NC_016856.1|gene1426|STM14_RS07710|sufC	WP_000948902.1	http://www.ncbi.nlm.nih.gov/gene/?term=STM14_RS07710
Chromosome	STM14_RS07715	with_protein	operon_0706	1464893	1466164	1272	+	STM14_1666	sufD	Fe-S cluster assembly protein SufD	423	with SufBC activates cysteine desulfurase SufS	gene	gene1427	NC_016856.1|gene1427|STM14_RS07715	WP_000907925.1	http://www.ncbi.nlm.nih.gov/gene/?term=STM14_RS07715
Chromosome	STM14_RS07720	with_protein	operon_0706	1466161	1467381	1221	+	STM14_1667	sufS	cysteine desulfurase	406		gene	gene1428	NC_016856.1|gene1428|STM14_RS07720	WP_000143859.1	http://www.ncbi.nlm.nih.gov/gene/?term=STM14_RS07720
Chromosome	STM14_RS07725	with_protein	operon_0706	1467394	1467810	417	+	STM14_1668	ynhA; sufE	cysteine desulfuration protein SufE	138	Acts with SufS to catalyze the formation of L-alanine from L-cysteine	gene	gene1429	NC_016856.1|gene1429|STM14_RS07725	WP_000729468.1	http://www.ncbi.nlm.nih.gov/gene/?term=STM14_RS07725
Chromosome	STM14_RS07730	with_protein	operon_0707	1467965	1468966	1002	+	STM14_1669	ynhG	murein transpeptidase	333	catalyzes the formation of a meso-diaminopimelyl-3-a meso-diaminopimelyl-3 cross-link in peptidoglycan synthesis	gene	gene1430	NC_016856.1|gene1430|STM14_RS07730	WP_000817059.1	http://www.ncbi.nlm.nih.gov/gene/?term=STM14_RS07730
Chromosome	STM14_RS07735	with_protein	operon_0708	1469033	1469272	240	-	STM14_1670	lppB	hypothetical protein	79		gene	gene1431	NC_016856.1|gene1431|STM14_RS07735	WP_001082332.1	http://www.ncbi.nlm.nih.gov/gene/?term=STM14_RS07735
Chromosome	STM14_RS07740	with_protein	operon_0708	1469355	1469591	237	-	STM14_1671	lpp	hypothetical protein	78	major outer membrane lipoprotein%3B interacts with peptidoglycan to maintain the integrity of the cell envelope	gene	gene1432	NC_016856.1|gene1432|STM14_RS07740	WP_001082307.1	http://www.ncbi.nlm.nih.gov/gene/?term=STM14_RS07740
Chromosome	STM14_RS07745	with_protein	operon_0709	1469902	1471314	1413	-	STM14_1672	pykF	pyruvate kinase I	470	catalyzes the formation of phosphoenolpyruvate from pyruvate	gene	gene1433	NC_016856.1|gene1433|STM14_RS07745	WP_000751447.1	http://www.ncbi.nlm.nih.gov/gene/?term=STM14_RS07745
Chromosome	STM14_RS07750	with_protein	operon_0710	1471716	1473059	1344	-	STM14_1673	orf48	amino acid permease	447		gene	gene1434	NC_016856.1|gene1434|STM14_RS07750	WP_000756089.1	http://www.ncbi.nlm.nih.gov/gene/?term=STM14_RS07750
Chromosome	STM14_RS07755	with_protein	operon_0710	1473081	1473974	894	-	STM14_1674	orf32	hydrolase	297		gene	gene1435	NC_016856.1|gene1435|STM14_RS07755	WP_001000510.1	http://www.ncbi.nlm.nih.gov/gene/?term=STM14_RS07755
Chromosome	STM14_RS07760	with_protein	operon_0710	1474033	1474770	738	-	STM14_1675	orf245	hypothetical protein	245		gene	gene1436	NC_016856.1|gene1436|STM14_RS07760	WP_000697187.1	http://www.ncbi.nlm.nih.gov/gene/?term=STM14_RS07760
Chromosome	STM14_RS07765	with_protein	operon_0710	1474782	1476008	1227	-	STM14_1676	orf408	hypothetical protein	408		gene	gene1437	NC_016856.1|gene1437|STM14_RS07765	WP_000471807.1	http://www.ncbi.nlm.nih.gov/gene/?term=STM14_RS07765
Chromosome	STM14_RS07770	with_protein	operon_0711	1476331	1479393	3063	-	STM14_1677	ttrA	tetrathionate reductase subunit A	1020		gene	gene1438	NC_016856.1|gene1438|STM14_RS07770	WP_000002375.1	http://www.ncbi.nlm.nih.gov/gene/?term=STM14_RS07770
Chromosome	STM14_RS07775	with_protein	operon_0711	1479386	1480408	1023	-	STM14_1678	ttrC	tetrathionate reductase subunit C	340		gene	gene1439	NC_016856.1|gene1439|STM14_RS07775	WP_000149754.1	http://www.ncbi.nlm.nih.gov/gene/?term=STM14_RS07775
Chromosome	STM14_RS07780	with_protein	operon_0711	1480409	1481143	753	-	STM14_1679	ttrB	tetrathionate reductase subunit B	250		gene	gene1440	NC_016856.1|gene1440|STM14_RS07780	WP_000269830.1	http://www.ncbi.nlm.nih.gov/gene/?term=STM14_RS07780
Chromosome	STM14_RS07785	with_protein	operon_0712	1481355	1483103	1779	+	STM14_1680	ttrS	histidine kinase	592		gene	gene1441	NC_016856.1|gene1441|STM14_RS07785	WP_001214413.1	http://www.ncbi.nlm.nih.gov/gene/?term=STM14_RS07785
Chromosome	STM14_RS07790	with_protein	operon_0712	1483078	1483698	621	+	STM14_1681	ttrR	transcriptional regulator	206		gene	gene1442	NC_016856.1|gene1442|STM14_RS07790	WP_000190927.1	http://www.ncbi.nlm.nih.gov/gene/?term=STM14_RS07790
Chromosome	STM14_RS07795	with_protein	operon_0712	1483796	1484008	213	+	STM14_1682	orf70; fumD	hypothetical protein	70		gene	gene1443	NC_016856.1|gene1443|STM14_RS07795	WP_000165779.1	http://www.ncbi.nlm.nih.gov/gene/?term=STM14_RS07795
Chromosome	STM14_RS07800	with_protein	operon_0713	1484104	1485063	960	-	STM14_1683	orf319; mlrB	membrane protein	319		gene	gene1444	NC_016856.1|gene1444|STM14_RS07800	WP_001060729.1	http://www.ncbi.nlm.nih.gov/gene/?term=STM14_RS07800
Chromosome	STM14_RS07805	with_protein	operon_0714	1485236	1485964	729	-	STM14_1684	orf242	MerR family transcriptional regulator	242		gene	gene1445	NC_016856.1|gene1445|STM14_RS07805	WP_000122327.1	http://www.ncbi.nlm.nih.gov/gene/?term=STM14_RS07805
Chromosome								STM14_1685
Chromosome	STM14_RS07810	with_protein	operon_0715	1486143	1486781	639	-	STM14_1686	ssrB	transcriptional regulator	212	is phosphorylated by SsrA%3B is involved in the expression of the virulence genes of Salmonella pathogenicity island-2	gene	gene1446	NC_016856.1|gene1446|STM14_RS07810	WP_000666335.1	http://www.ncbi.nlm.nih.gov/gene/?term=STM14_RS07810
Chromosome	STM14_RS07815	with_protein	operon_0715	1486812	1489574	2763	-	STM14_1687	ssrA	two-component system sensor histidine kinase	920	phosphorylates the response regulator SsrB%3B is involved in the expression of the virulence genes of Salmonella pathogenicity island-2	gene	gene1447	NC_016856.1|gene1447|STM14_RS07815	WP_001050769.1	http://www.ncbi.nlm.nih.gov/gene/?term=STM14_RS07815
Chromosome	STM14_RS07820	with_protein	operon_0716	1489975	1490376	402	+	STM14_1688	ssaB; spiC	hypothetical protein	133	involved in macrophage infection%3B inhibits phagosome-lysosome fusion and cellular trafficking	gene	gene1448	NC_016856.1|gene1448|STM14_RS07820|spiC	WP_001738217.1	http://www.ncbi.nlm.nih.gov/gene/?term=STM14_RS07820
Chromosome	STM14_RS07825	with_protein	operon_0716	1490378	1491871	1494	+	STM14_1689	ssaC; spiA	type III secretion system outer membrane protein SpiA	497		gene	gene1449	NC_016856.1|gene1449|STM14_RS07825	WP_000261284.1	http://www.ncbi.nlm.nih.gov/gene/?term=STM14_RS07825
Chromosome	STM14_RS07830	with_protein	operon_0716	1491852	1493063	1212	+	STM14_1690	ssaD	type III secretion system protein SsaD	403	Salmonella pathogenicity island 2 protein%3B member of a type III secretion system involved in the survival and replication of Salmonella in a host cell	gene	gene1450	NC_016856.1|gene1450|STM14_RS07830	WP_000323786.1	http://www.ncbi.nlm.nih.gov/gene/?term=STM14_RS07830
Chromosome	STM14_RS07835	with_protein	operon_0716	1493071	1493313	243	+	STM14_1691	ssaE	type III secretion system chaperone SsaE	80	Salmonella pathogenicity island 2 protein%3B member of a type III secretion system involved in the survival and replication of Salmonella in a host cell%3B involved in the secretion of SseB	gene	gene1451	NC_016856.1|gene1451|STM14_RS07835	WP_000210202.1	http://www.ncbi.nlm.nih.gov/gene/?term=STM14_RS07835
Chromosome	STM14_RS07840	with_protein	operon_0717	1493577	1493903	327	+	STM14_1693	sseA	type III secretion system chaperone SseA	108	chaperone for SseB and SseD	gene	gene1452	NC_016856.1|gene1452|STM14_RS07840	WP_001738219.1	http://www.ncbi.nlm.nih.gov/gene/?term=STM14_RS07840
Chromosome	STM14_RS07845	with_protein	operon_0717	1493910	1494500	591	+	STM14_1694	sseB	secreted effector protein SseB	196	necessary for the correct localization of SseC and SseD on the bacterial cell surface	gene	gene1453	NC_016856.1|gene1453|STM14_RS07845	WP_000094422.1	http://www.ncbi.nlm.nih.gov/gene/?term=STM14_RS07845
Chromosome	STM14_RS07850	with_protein	operon_0717	1494497	1494970	474	+	STM14_1695	sscA	secretion system chaperone SscA	157	may be involved in the translocation of effector proteins into the host cell	gene	gene1454	NC_016856.1|gene1454|STM14_RS07850	WP_000711029.1	http://www.ncbi.nlm.nih.gov/gene/?term=STM14_RS07850
Chromosome	STM14_RS07855	with_protein	operon_0717	1494973	1496427	1455	+	STM14_1696	sseC	secreted effector protein SseC	484	may be involved in the translocation of effector proteins into the host cell	gene	gene1455	NC_016856.1|gene1455|STM14_RS07855	WP_001079760.1	http://www.ncbi.nlm.nih.gov/gene/?term=STM14_RS07855
Chromosome	STM14_RS07860	with_protein	operon_0717	1496443	1497030	588	+	STM14_1697	sseD	secreted effector protein SseD	195	may be involved in the translocation of effector proteins into the host cell	gene	gene1456	NC_016856.1|gene1456|STM14_RS07860	WP_000388323.1	http://www.ncbi.nlm.nih.gov/gene/?term=STM14_RS07860
Chromosome	STM14_RS07865	with_protein	operon_0717	1497033	1497449	417	+	STM14_1698	sseE	pathogenicity island 2 effector protein SseE	138		gene	gene1457	NC_016856.1|gene1457|STM14_RS07865	WP_000249606.1	http://www.ncbi.nlm.nih.gov/gene/?term=STM14_RS07865
Chromosome	STM14_RS07870	with_protein	operon_0717	1497501	1497935	435	+	STM14_1699	sscB	type III secretion system chaperone protein SscB	144	Salmonella pathogenicity island 2 protein%3B member of a type III secretion system involved in the survival and replication of Salmonella in a host cell%3B chaperone for SseF%3B required for the efficient replication of Salmonella in host macrophages	gene	gene1458	NC_016856.1|gene1458|STM14_RS07870	WP_000979963.1	http://www.ncbi.nlm.nih.gov/gene/?term=STM14_RS07870
Chromosome	STM14_RS07875	with_protein	operon_0717	1497951	1498733	783	+	STM14_1700	sseF	pathogenicity island 2 effector protein SseF	260	with SseG is involved in the aggregation of the host endosomes	gene	gene1459	NC_016856.1|gene1459|STM14_RS07875	WP_000690718.1	http://www.ncbi.nlm.nih.gov/gene/?term=STM14_RS07875
Chromosome	STM14_RS07880	with_protein	operon_0717	1498730	1499419	690	+	STM14_1701	sseG	pathogenicity island 2 effector protein SseG	229	with SseF is involved in the aggregation of the host endosomes	gene	gene1460	NC_016856.1|gene1460|STM14_RS07880	WP_000805851.1	http://www.ncbi.nlm.nih.gov/gene/?term=STM14_RS07880
Chromosome	STM14_RS07885	with_protein	operon_0717	1499513	1499728	216	+	STM14_1702	ssaG	type III secretion system needle protein SsaG	71	Salmonella pathogenicity island 2 protein%3B member of a type III secretion system involved in the survival and replication of Salmonella in a host cell	gene	gene1461	NC_016856.1|gene1461|STM14_RS07885	WP_000350226.1	http://www.ncbi.nlm.nih.gov/gene/?term=STM14_RS07885
Chromosome				1499769	1499996	228		STM14_1703	ssaH
Chromosome	STM14_RS07895	with_protein	operon_0717	1500008	1500256	249	+	STM14_1704	ssaI	type III secretion system protein SsaI	82	Salmonella pathogenicity island 2 protein%3B member of a type III secretion system involved in the survival and replication of Salmonella in a host cell	gene	gene1463	NC_016856.1|gene1463|STM14_RS07895	WP_001574409.1	http://www.ncbi.nlm.nih.gov/gene/?term=STM14_RS07895
Chromosome	STM14_RS07900	with_protein	operon_0717	1500253	1501002	750	+	STM14_1705	ssaJ	secretion system apparatus lipoprotein SsaJ	249	Salmonella pathogenicity island 2 protein%3B member of a type III secretion system involved in the survival and replication of Salmonella in a host cell	gene	gene1464	NC_016856.1|gene1464|STM14_RS07900	WP_000862874.1	http://www.ncbi.nlm.nih.gov/gene/?term=STM14_RS07900
Chromosome	STM14_RS07905	with_protein	operon_0717	1501020	1501568	549	+	STM14_1706		hypothetical protein	182		gene	gene1465	NC_016856.1|gene1465|STM14_RS07905	WP_001526945.1	http://www.ncbi.nlm.nih.gov/gene/?term=STM14_RS07905
Chromosome	STM14_RS07910	with_protein	operon_0717	1501565	1502239	675	+	STM14_1707	ssaK	secretion system apparatus protein SsaK	224	Salmonella pathogenicity island 2 protein%3B member of a type III secretion system involved in the survival and replication of Salmonella in a host cell	gene	gene1466	NC_016856.1|gene1466|STM14_RS07910	WP_000011201.1	http://www.ncbi.nlm.nih.gov/gene/?term=STM14_RS07910
Chromosome	STM14_RS07915	with_protein	operon_0717	1502229	1503221	1017	+	STM14_1708	ssaL	type III secretion system protein SsaL	338	Salmonella pathogenicity island 2 protein%3B member of a type III secretion system involved in the survival and replication of Salmonella in a host cell%3B may be involved in regulation	gene	gene1467	NC_016856.1|gene1467|STM14_RS07915	WP_000238877.1	http://www.ncbi.nlm.nih.gov/gene/?term=STM14_RS07915
Chromosome	STM14_RS07920	with_protein	operon_0717	1503279	1503647	369	+	STM14_1709	ssaM	secretion system apparatus protein SsaM	122	Salmonella pathogenicity island 2 protein%3B member of a type III secretion system involved in the survival and replication of Salmonella in a host cell%3B is involved in the secretion of translocator and effector proteins	gene	gene1468	NC_016856.1|gene1468|STM14_RS07920	WP_000383702.1	http://www.ncbi.nlm.nih.gov/gene/?term=STM14_RS07920
Chromosome	STM14_RS07925	with_protein	operon_0717	1503632	1505677	2046	+	STM14_1710	ssaV	secretion system apparatus protein SsaV	681	with SsaC forms part of a protein export system across the inner and outer cell membranes%3B part of the Salmonella pathogenicity island 2%3B part of the type III secretion system	gene	gene1469	NC_016856.1|gene1469|STM14_RS07925	WP_001258231.1	http://www.ncbi.nlm.nih.gov/gene/?term=STM14_RS07925
Chromosome	STM14_RS07930	with_protein	operon_0717	1505667	1506968	1302	+	STM14_1711	ssaN	secretion system apparatus ATP synthase SsaN	433		gene	gene1470	NC_016856.1|gene1470|STM14_RS07930	WP_000787213.1	http://www.ncbi.nlm.nih.gov/gene/?term=STM14_RS07930
Chromosome	STM14_RS07935	with_protein	operon_0717	1506971	1507348	378	+	STM14_1712	ssaO	secretion system apparatus protein SsaO	125	Salmonella pathogenicity island 2 protein%3B member of a type III secretion system involved in the survival and replication of Salmonella in a host cell	gene	gene1471	NC_016856.1|gene1471|STM14_RS07935	WP_000449089.1	http://www.ncbi.nlm.nih.gov/gene/?term=STM14_RS07935
Chromosome	STM14_RS07940	with_protein	operon_0717	1507329	1507703	375	+	STM14_1713	ssaP	secretion system apparatus protein SsaP	124	Salmonella pathogenicity island 2 protein%3B member of a type III secretion system involved in the survival and replication of Salmonella in a host cell	gene	gene1472	NC_016856.1|gene1472|STM14_RS07940	WP_001223304.1	http://www.ncbi.nlm.nih.gov/gene/?term=STM14_RS07940
Chromosome	STM14_RS07945	with_protein	operon_0717	1507684	1508652	969	+	STM14_1714	ssaQ	secretion system apparatus protein SsaQ	322		gene	gene1473	NC_016856.1|gene1473|STM14_RS07945	WP_000944192.1	http://www.ncbi.nlm.nih.gov/gene/?term=STM14_RS07945
Chromosome	STM14_RS07950	with_protein	operon_0717	1508720	1509367	648	+	STM14_1715	ssaR	Virulence protein YscR	215	part of a set of proteins involved in the infection of eukaryotic cells%3B in plant pathogens involved in the hypersensitivity response	gene	gene1474	NC_016856.1|gene1474|STM14_RS07950|ssaR	WP_000056367.1	http://www.ncbi.nlm.nih.gov/gene/?term=STM14_RS07950
Chromosome	STM14_RS07955	with_protein	operon_0717	1509364	1509630	267	+	STM14_1716	ssaS	secretion system apparatus protein SsaS	88		gene	gene1475	NC_016856.1|gene1475|STM14_RS07955	WP_000999982.1	http://www.ncbi.nlm.nih.gov/gene/?term=STM14_RS07955
Chromosome	STM14_RS07960	with_protein	operon_0717	1509631	1510410	780	+	STM14_1717	ssaT	secretion system apparatus protein SsaT	259	Salmonella pathogenicity island 2 protein%3B member of a type III secretion system involved in the survival and replication of Salmonella in a host cell	gene	gene1476	NC_016856.1|gene1476|STM14_RS07960	WP_000068764.1	http://www.ncbi.nlm.nih.gov/gene/?term=STM14_RS07960
Chromosome	STM14_RS07965	with_protein	operon_0717	1510407	1511465	1059	+	STM14_1718	ssaU	secretion system apparatus protein SsaU	352	member of a type III secretion system which is part of a pathogenicity island in Salmonella%2C Yersinia and pathogenic Escherichia coli	gene	gene1477	NC_016856.1|gene1477|STM14_RS07965	WP_001291716.1	http://www.ncbi.nlm.nih.gov/gene/?term=STM14_RS07965
Chromosome								STM14_1719
Chromosome								STM14_1720	valW
Chromosome	STM14_RS07975		operon_0718	1511710	1511786	77	-	STM14_1721	valV	tRNA-Val			tRNA	gene1479	NC_016856.1|gene1479|STM14_RS07975		http://www.ncbi.nlm.nih.gov/gene/?term=STM14_RS07975
Chromosome	STM14_RS07980	with_protein	operon_0719	1511938	1513311	1374	-	STM14_1722	ydhE; mdtK	multidrug resistance protein MdtK	457	NorM%3B MdtK%3B functions as a Na(+)/drug antiporter%3B inactivation in Vibrio cholerae results in susceptibility to fluoroquinolones	gene	gene1480	NC_016856.1|gene1480|STM14_RS07980	WP_001175077.1	http://www.ncbi.nlm.nih.gov/gene/?term=STM14_RS07980
Chromosome	STM14_RS07985	with_protein	operon_0720	1513528	1514169	642	+	STM14_1723	ribE	riboflavin synthase subunit alpha	213	catalyzes the formation of riboflavin from 6%2C7-dimethyl-8-(1-D-ribityl)lumazine	gene	gene1481	NC_016856.1|gene1481|STM14_RS07985	WP_000493971.1	http://www.ncbi.nlm.nih.gov/gene/?term=STM14_RS07985
Chromosome	STM14_RS07990	with_protein	operon_0721	1514211	1515359	1149	-	STM14_1724	cfa	cyclopropane fatty acyl phospholipid synthase	382	catalyzes the transfer of a methylene group from S-adenosyl-L-methionine to the cis double bond of an unsaturated fatty acid chain resulting in the replacement of the double bond with a methylene bridge	gene	gene1482	NC_016856.1|gene1482|STM14_RS07990	WP_000098879.1	http://www.ncbi.nlm.nih.gov/gene/?term=STM14_RS07990
Chromosome	STM14_RS07995	with_protein	operon_0722	1515649	1516854	1206	-	STM14_1725	ydhC; punC	Bcr/CflA family drug resistance efflux transporter	401	uncharacterized member of the major facilitator superfamily (MFS)	gene	gene1483	NC_016856.1|gene1483|STM14_RS07995	WP_001182309.1	http://www.ncbi.nlm.nih.gov/gene/?term=STM14_RS07995
Chromosome	STM14_RS08000	with_protein	operon_0723	1516967	1517899	933	+	STM14_1726	ydhB; punR	LysR family transcriptional regulator	310		gene	gene1484	NC_016856.1|gene1484|STM14_RS08000	WP_000269523.1	http://www.ncbi.nlm.nih.gov/gene/?term=STM14_RS08000
Chromosome	STM14_RS08005	with_protein	operon_0724	1517896	1518921	1026	-	STM14_1727	purR	PurR family transcriptional regulator	341	binds to the purF operator and coregulates other genes for de novo purine nucleotide synthesis%3B is involved in regulation of purB%2C purC%2C purEK%2C purHD%2C purL%2C purMN and guaBA expression%3B binds hypoxanthine and guanine as inducers	gene	gene1485	NC_016856.1|gene1485|STM14_RS08005	WP_000190993.1	http://www.ncbi.nlm.nih.gov/gene/?term=STM14_RS08005
Chromosome								STM14_1728
Chromosome	STM14_RS08010	with_protein	operon_0725	1519389	1519970	582	-	STM14_1729	sodB	superoxide dismutase	193	SodB%3B iron binding%3B present under aerobic and anaerobic conditions%3B destroys free radicals	gene	gene1486	NC_016856.1|gene1486|STM14_RS08010	WP_000007301.1	http://www.ncbi.nlm.nih.gov/gene/?term=STM14_RS08010
Chromosome	STM14_RS08015	with_protein	operon_0725	1520097	1520918	822	-	STM14_1730	ydhO	endopeptidase	273		gene	gene1487	NC_016856.1|gene1487|STM14_RS08015	WP_001520344.1	http://www.ncbi.nlm.nih.gov/gene/?term=STM14_RS08015
Chromosome	STM14_RS08020	with_protein	operon_0726	1521253	1521600	348	+	STM14_1731	ydhD; grxD	glutaredoxin	115		gene	gene1488	NC_016856.1|gene1488|STM14_RS08020	WP_000108176.1	http://www.ncbi.nlm.nih.gov/gene/?term=STM14_RS08020
Chromosome	STM14_RS08025	with_protein	operon_0727	1521678	1522325	648	-	STM14_1732	rnt	ribonuclease T	215	Responsible for the end-turnover of tRNA: specifically removes the terminal AMP residue from uncharged tRNA (tRNA-C-C-A)	gene	gene1489	NC_016856.1|gene1489|STM14_RS08025	WP_001282267.1	http://www.ncbi.nlm.nih.gov/gene/?term=STM14_RS08025
Chromosome	STM14_RS08030	with_protein	operon_0727	1522426	1522833	408	-	STM14_1733	gloA	lactoylglutathione lyase	135	Ni-dependent%3B catalyzes the formation of S-lactoylglutathione from methylglyoxal and glutathione	gene	gene1490	NC_016856.1|gene1490|STM14_RS08030	WP_001237787.1	http://www.ncbi.nlm.nih.gov/gene/?term=STM14_RS08030
Chromosome	STM14_RS08035	with_protein	operon_0727	1522902	1523999	1098	-	STM14_1734	nemA	N-ethylmaleimide reductase	365	FMN-linked%3B catalyzes the formation of N-ethylsuccinimide from N-ethylmaleimide	gene	gene1491	NC_016856.1|gene1491|STM14_RS08035	WP_000092932.1	http://www.ncbi.nlm.nih.gov/gene/?term=STM14_RS08035
Chromosome	STM14_RS08040	with_protein	operon_0727	1524058	1524657	600	-	STM14_1735	ydhM	transcriptional regulator	199	represses nemA which is involved in degradation of N-ethylmaleimide	gene	gene1492	NC_016856.1|gene1492|STM14_RS08040	WP_001041821.1	http://www.ncbi.nlm.nih.gov/gene/?term=STM14_RS08040
Chromosome	STM14_RS08045	with_protein	operon_0728	1524760	1524999	240	+	STM14_1736	ydhL	oxidoreductase	79		gene	gene1493	NC_016856.1|gene1493|STM14_RS08045	WP_001519323.1	http://www.ncbi.nlm.nih.gov/gene/?term=STM14_RS08045
Chromosome	STM14_RS08050	with_protein	operon_0728	1525050	1525946	897	+	STM14_1737	ydhF	oxidoreductase	298		gene	gene1494	NC_016856.1|gene1494|STM14_RS08050	WP_000250717.1	http://www.ncbi.nlm.nih.gov/gene/?term=STM14_RS08050
Chromosome	STM14_RS08055	with_protein	operon_0728	1526026	1526547	522	+	STM14_1738	sodC_2; sodC2	Superoxide dismutase [Cu-Zn] 2	173	SodC%3B copper and zinc binding%3B converts superoxide radicals to hydrogen peroxide and water	gene	gene1495	NC_016856.1|gene1495|STM14_RS08055	WP_000826819.1	http://www.ncbi.nlm.nih.gov/gene/?term=STM14_RS08055
Chromosome	STM14_RS08060	with_protein	operon_0729	1526523	1528562	2040	-	STM14_1739		transporter	679		gene	gene1496	NC_016856.1|gene1496|STM14_RS08060	WP_000777608.1	http://www.ncbi.nlm.nih.gov/gene/?term=STM14_RS08060
Chromosome	STM14_RS08065	with_protein	operon_0729	1528562	1529422	861	-	STM14_1740	ydhJ	membrane protein	286		gene	gene1497	NC_016856.1|gene1497|STM14_RS08065	WP_001520441.1	http://www.ncbi.nlm.nih.gov/gene/?term=STM14_RS08065
Chromosome	STM14_RS08070	with_protein	operon_0729	1529425	1529661	237	-	STM14_1741	ydhI	membrane protein	78		gene	gene1498	NC_016856.1|gene1498|STM14_RS08070	WP_000649755.1	http://www.ncbi.nlm.nih.gov/gene/?term=STM14_RS08070
Chromosome	STM14_RS08075	with_protein	operon_0730	1529862	1530296	441	+	STM14_1742	slyA	SlyA family transcriptional regulator	146	Transcription regulator that can both activate or repress expression	gene	gene1499	NC_016856.1|gene1499|STM14_RS08075	WP_000764553.1	http://www.ncbi.nlm.nih.gov/gene/?term=STM14_RS08075
Chromosome	STM14_RS08080	with_protein	operon_0731	1530344	1530811	468	-	STM14_1743	slyB	hypothetical protein	155		gene	gene1500	NC_016856.1|gene1500|STM14_RS08080	WP_000597179.1	http://www.ncbi.nlm.nih.gov/gene/?term=STM14_RS08080
Chromosome	STM14_RS08085	with_protein	operon_0732	1531083	1532204	1122	+	STM14_1744	anmK	anhydro-N-acetylmuramic acid kinase	373	catalyzes hydrolysis of 1%2C6-anhydro bond of anyhydro-N-acetylmuramic acid (anhMurNAc) and phosphorylates anhMurNAc to produce N-acetyl-muramate-6-phosphate%3B involved in murein recycling	gene	gene1501	NC_016856.1|gene1501|STM14_RS08085|anmK	WP_000835011.1	http://www.ncbi.nlm.nih.gov/gene/?term=STM14_RS08085
Chromosome	STM14_RS08090	with_protein	operon_0732	1532292	1532621	330	+	STM14_1745	mliC	lysozyme inhibitor	109	MliC%3B membrane-bound lysozyme inhibitor of c-type lysozyme	gene	gene1502	NC_016856.1|gene1502|STM14_RS08090	WP_001132086.1	http://www.ncbi.nlm.nih.gov/gene/?term=STM14_RS08090
[truncated: 3,720 more rows]
