# Supplementary material for: A Salmonella enterica serovar Typhimurium genome-wide CRISPRi screen reveals a role for type 1 fimbriae in evasion of antibody-mediated agglutination
Source: Infect Immun. 2025 Apr 10;93(5):e00574-24. doi: 10.1128/iai.00574-24 (PMC12070745; doi:10.1128/iai.00574-24)
Supplement: Data set 4 — CRISPRi screen analysis data. [file iai.00574-24-s0004.xlsx]

## Sheet: final_enriched
Spacer_Sequence	PAM	First_28_nt_(unique)	Spacer_ID	Spacer_Coordinate	Location	Strand	New_Locus_Tag	Old_Locus_Tag	Gene_Name	Average_Log2_Ratio	Standard_Deviation	Predicted_Function	Additional_Information	Start	End	Feature_Interval_Length	Product_Length	Operon_ID	Gene_Description	Non-Redundant_Refseq	NCBI_Link	E1_P2_NU_R1	E1_P2_Sal4_R1	Ratio1	Log2Ratio1	E1_P2_NU_R2	E1_P2_Sal4_R2	Ratio2	Log2Ratio2	E2_P2_NU_R1	E2_P2_Sal4_R1	Ratio3	Log2Ratio3	E2_P2_NU_R2	E2_P2_Sal4_R2	Ratio4	Log2Ratio4
TCGACAGCCTTAGCTGTGGGGATGAGCCCGCC	ATG	TCGACAGCCTTAGCTGTGGGGATGAGCC	128	15228	Chromosome	-	STM14_RS00635	STM14_0016		1.72571	0.191298	hypothetical protein		15014	15961	948	315	operon_0062	NC_016856.1|gene13|STM14_RS00635	WP_000534902.1	http://www.ncbi.nlm.nih.gov/gene/?term=STM14_RS00635	1168	4447	3.80736	1.92879	1803	5166	2.86522	1.51865	1066	3264	3.06191	1.61443	1418	5080	3.58251	1.84097
GCCAATATGGGCGCGACCAGTGGATGGTATCA	ATG	GCCAATATGGGCGCGACCAGTGGATGGT	353	46274	Chromosome	+	STM14_RS00765	STM14_0048	nhaA	2.37067	0.387704	Na+/H+ antiporter NhaA	exports sodium by using the electrochemical proton gradient to allow protons into the cell%3B functions in adaptation to high salinity and alkaline pH%3B activity increases at higher pH%3B downregulated at acidic pH	46190	47356	1167	388	operon_0073	NC_016856.1|gene39|STM14_RS00765|nhaA	WP_000681340.1	http://www.ncbi.nlm.nih.gov/gene/?term=STM14_RS00765	354	2187	6.17797	2.62713	465	2131	4.5828	2.19623	503	3381	6.72167	2.74882	769	2891	3.75943	1.91051
CCCGGCCAGCGGATGGTTAAAATCAACGGTAA	ATG	CCCGGCCAGCGGATGGTTAAAATCAACG	428	57736	Chromosome	-	STM14_RS00810	STM14_0058	slpA	1.43997	0.284754	peptidyl-prolyl cis-trans isomerase	rotamase%3B accelerates isomerization of the peptidyl prolyl bond%2C involved in the folding of proteases	57344	57793	450	149	operon_0077	NC_016856.1|gene48|STM14_RS00810	WP_000047269.1	http://www.ncbi.nlm.nih.gov/gene/?term=STM14_RS00810	245	731	2.98367	1.57709	265	881	3.32453	1.73315	307	646	2.10423	1.0733	411	1067	2.59611	1.37635
GCAAAGGGATCGATTTAATTCGTCATACCATC	ATG	GCAAAGGGATCGATTTAATTCGTCATAC	453	61608	Chromosome	-	STM14_RS00830	STM14_0062		1.95684	0.0804458	transcriptional regulator	regulates the expression of citrate fermentation genes	61106	61792	687	228	operon_0079	NC_016856.1|gene52|STM14_RS00830|dpiA	WP_000377406.1	http://www.ncbi.nlm.nih.gov/gene/?term=STM14_RS00830	407	1617	3.97297	1.99022	600	2404	4.00667	2.0024	428	1710	3.99533	1.99831	604	2157	3.57119	1.83641
AAGATAATTACTTGCTACAAATGCGTACCTGA	ATG	AAGATAATTACTTGCTACAAATGCGTAC	644	89399	Chromosome	+	STM14_RS00955	STM14_0090	fixA	1.92609	0.311734	protein FixA	required for anaerobic carnitine reduction%2C may act to transfer electrons to crotonobetaine reductase	89396	90166	771	256	operon_0088	NC_016856.1|gene77|STM14_RS00955	WP_000692185.1	http://www.ncbi.nlm.nih.gov/gene/?term=STM14_RS00955	228	945	4.14474	2.05128	314	1297	4.13057	2.04634	169	466	2.7574	1.46331	354	1564	4.41808	2.14342
CGCATCAGCGGCGCGTTGGGTAATAAAAATTT	ATG	CGCATCAGCGGCGCGTTGGGTAATAAAA	1141	162339	Chromosome	-	STM14_RS01265	STM14_0163	mutT	1.67492	0.526477	nucleoside triphosphate pyrophosphohydrolase		162259	162654	396	131	operon_0111	NC_016856.1|gene139|STM14_RS01265	WP_000736056.1	http://www.ncbi.nlm.nih.gov/gene/?term=STM14_RS01265	535	2673	4.99626	2.32085	1274	3203	2.51413	1.33006	557	1254	2.25135	1.17079	860	3161	3.67558	1.87797
ACGATTATCCCGCGTGAACAGCACGCTATCTC	ATG	ACGATTATCCCGCGTGAACAGCACGCTA	1510	215888	Chromosome	-	STM14_RS01505	STM14_0218	pcnB	2.09992	1.03859	poly(A) polymerase I	Polymerase that creates the 3' poly(A) tail found in some mRNA's	214578	215996	1398	465	operon_0137	NC_016856.1|gene187|STM14_RS01505|pcnB	WP_203422695.1	http://www.ncbi.nlm.nih.gov/gene/?term=STM14_RS01505	121	1414	11.686	3.5467	197	477	2.42132	1.27579	103	459	4.45631	2.15585	143	383	2.67832	1.42133
TCTCCGTCAACGAGCCGTTTTTCCAGGGGCAT	ATG	TCTCCGTCAACGAGCCGTTTTTCCAGGG	1866	267371	Chromosome	+	STM14_RS01720	STM14_0269	fabZ	2.61246	0.326196	3-hydroxyacyl-ACP dehydratase		267241	267696	456	151	operon_0153	NC_016856.1|gene230|STM14_RS01720	WP_000210741.1	http://www.ncbi.nlm.nih.gov/gene/?term=STM14_RS01720	638	4471	7.00784	2.80897	902	5881	6.51996	2.70486	566	3962	7	2.80735	1753	7666	4.37307	2.12865
AACCCATCAAGGAGCTTGAGCGTGCATTACAA	ATG	AACCCATCAAGGAGCTTGAGCGTGCATT	1919	276775	Chromosome	+	STM14_RS01755	STM14_0276	ldcC	1.77696	0.330453	lysine decarboxylase CadA	constitutive%3B catalyzes the formation of cadaverine from lysine	276726	278867	2142	713	operon_0154	NC_016856.1|gene237|STM14_RS01755	WP_001021054.1	http://www.ncbi.nlm.nih.gov/gene/?term=STM14_RS01755	345	1073	3.11014	1.63698	566	2359	4.16784	2.0593	168	689	4.10119	2.03604	296	768	2.59459	1.37551
GTGCCGTCACGGTCGAGAAAAATTGCGGGTAC	ATG	GTGCCGTCACGGTCGAGAAAAATTGCGG	2018	288987	Chromosome	-	STM14_RS01825	STM14_0290	yaeD	1.97424	0.357557	D-glycero-beta-D-manno-heptose-1%2C7-bisphosphate 7-phosphatase	Converts the D-glycero-beta-D-manno-heptose 1%2C7-bisphosphate intermediate into D-glycero-beta-D-manno-heptose 1-phosphate	288944	289510	567	188	operon_0158	NC_016856.1|gene251|STM14_RS01825	WP_001051726.1	http://www.ncbi.nlm.nih.gov/gene/?term=STM14_RS01825	548	2944	5.37226	2.42553	960	3335	3.47396	1.79658	478	1451	3.03556	1.60196	748	3147	4.20722	2.07287
GCGGAGCAGCAGGTTCGGGAAAATCCGGCGAA	ATG	GCGGAGCAGCAGGTTCGGGAAAATCCGG	2168	310559	Chromosome	-	STM14_RS01935	STM14_0317		1.94405	0.555964	hypothetical protein		309813	310637	825	274	operon_0170	NC_016856.1|gene273|STM14_RS01935	WP_000750535.1	http://www.ncbi.nlm.nih.gov/gene/?term=STM14_RS01935	143	655	4.58042	2.19548	286	1387	4.84965	2.27788	173	374	2.16185	1.11227	108	493	4.56481	2.19056
GCGAGTCAATGGATGACAAACACAAAAATGAA	ATG	GCGAGTCAATGGATGACAAACACAAAAA	2210	317618	Chromosome	+	STM14_RS01970	STM14_0324		2.20515	0.383157	type VI secretion system effector		317578	318063	486	161	operon_0173	NC_016856.1|gene280|STM14_RS01970	WP_000312802.1	http://www.ncbi.nlm.nih.gov/gene/?term=STM14_RS01970	428	1640	3.83178	1.93801	582	3657	6.28351	2.65157	501	2631	5.2515	2.39273	679	2428	3.57585	1.83828
ATGGCAGTAAGACTGACTTTTGACGGGCAAAA	ATG	ATGGCAGTAAGACTGACTTTTGACGGGC	2279	329643	Chromosome	+	STM14_RS02030	STM14_0336		1.59125	0.292784	hypothetical protein		329643	330161	522	173	operon_0175	NC_016856.1|gene292|STM14_RS02030	WP_000968384.1	http://www.ncbi.nlm.nih.gov/gene/?term=STM14_RS02030	286	966	3.37762	1.75601	538	1945	3.61524	1.85409	345	1020	2.95652	1.5639	498	1137	2.28313	1.19101
CTGCGTATGGATAAGGGACCGGAATTTATCTC	ATG	CTGCGTATGGATAAGGGACCGGAATTTA	2362	341866	Chromosome	+		STM14_0351		1.49859	0.408665											476	1594	3.34874	1.74362	809	3081	3.80841	1.92919	599	1235	2.06177	1.04388	728	1765	2.42445	1.27766
CCGACTGACGGAAATGATAATACCCGGAAACA	ATG	CCGACTGACGGAAATGATAATACCCGGA	2418	350365	Chromosome	+	STM14_RS02135	STM14_0359		1.72084	0.477926	hypothetical protein		350359	350574	216	71	operon_0185	NC_016856.1|gene312|STM14_RS02135	WP_001575654.1	http://www.ncbi.nlm.nih.gov/gene/?term=STM14_RS02135	1121	5484	4.89206	2.29044	1877	6862	3.65583	1.8702	1380	4073	2.95145	1.56142	2464	5511	2.23661	1.16131
CTGTGGCGGGTAGGGCCAGGAATAGAAAAACT	ATG	CTGTGGCGGGTAGGGCCAGGAATAGAAA	2657	384960	Chromosome	+	STM14_RS02305	STM14_0395	stbB	2.01129	0.468147	fimbrial chaperone protein StbB		384271	385032	762	253	operon_0204	NC_016856.1|gene346|STM14_RS02305	WP_000781488.1	http://www.ncbi.nlm.nih.gov/gene/?term=STM14_RS02305	564	3080	5.46099	2.44916	649	3322	5.11864	2.35576	471	1599	3.3949	1.76337	988	2750	2.7834	1.47685
GGAGACATGTTATGCTAAATAGATACTACCGT	AAG	GGAGACATGTTATGCTAAATAGATACTA	2824	409230	Chromosome	+	STM14_RS02410	STM14_0421		2.34045	0.790411	hypothetical protein		409241	409342	102	33	operon_0213	NC_016856.1|gene367|STM14_RS02410	WP_000934834.1	http://www.ncbi.nlm.nih.gov/gene/?term=STM14_RS02410	179	1275	7.12291	2.83247	292	2124	7.27397	2.86274	155	352	2.27097	1.18331	120	671	5.59167	2.48328
ATCCAGCGTCTGCGTAAACGGCTGTCGCCAGT	ATG	ATCCAGCGTCTGCGTAAACGGCTGTCGC	2917	422488	Chromosome	-	STM14_RS02470	STM14_0434	prpE	1.45831	0.264929	propionate--CoA ligase	catalyzes the formation of propionyl-CoA using propionate as a substrate%3B PrpE from Ralstonia solanacearum can produce acetyl-%2C propionyl-%2C butyryl- and acrylyl-coenzyme A%2C and Salmonella enterica produces propionyl- and butyryl-coenzyme A%3B not expressed in Escherichia coli when grown on propionate/minimal media%3B ATP-dependent	422381	424267	1887	628	operon_0219	NC_016856.1|gene379|STM14_RS02470|prpE	WP_000010229.1	http://www.ncbi.nlm.nih.gov/gene/?term=STM14_RS02470	195	692	3.54872	1.8273	378	887	2.34656	1.23055	172	426	2.47674	1.30844	191	528	2.7644	1.46697
AGACTCAGGAAATACAATAAAAGTTTGGGATG	ATG	AGACTCAGGAAATACAATAAAAGTTTGG	3512	498837	Chromosome	-	STM14_RS02835	STM14_0523	cyoA	1.44738	0.152424	cytochrome O ubiquinol oxidase		497884	498840	957	318	operon_0260	NC_016856.1|gene452|STM14_RS02835	WP_001239449.1	http://www.ncbi.nlm.nih.gov/gene/?term=STM14_RS02835	206	616	2.99029	1.58029	298	817	2.74161	1.45502	192	451	2.34896	1.23202	321	922	2.87227	1.52219
TCGCTTGAAAATGCCCCTGATGAAGTCAAACT	ATG	TCGCTTGAAAATGCCCCTGATGAAGTCA	3819	539793	Chromosome	-	STM14_RS03015	STM14_0565	ybaM	1.8866	0.505148	hypothetical protein		539629	539796	168	55	operon_0284	NC_016856.1|gene489|STM14_RS03015	WP_000051161.1	http://www.ncbi.nlm.nih.gov/gene/?term=STM14_RS03015	1015	3157	3.11034	1.63707	1529	4595	3.00523	1.58748	877	5475	6.24287	2.64221	1686	5401	3.20344	1.67962
AGGCGAGCTGGAACGTCAGGGTGATCAAACCT	ATG	AGGCGAGCTGGAACGTCAGGGTGATCAA	3923	553939	Chromosome	+	STM14_RS03080	STM14_0581	fsr	1.37369	0.365481	fosmidomycin resistance protein		552935	554155	1221	406	operon_0292	NC_016856.1|gene502|STM14_RS03080	WP_001251593.1	http://www.ncbi.nlm.nih.gov/gene/?term=STM14_RS03080	1177	3262	2.77145	1.47064	1975	7118	3.60405	1.84962	1000	2153	2.153	1.10635	1757	3684	2.09676	1.06816
TTAAACGGAATCTTGTTTTTTTCGAGTAACTT	ATG	TTAAACGGAATCTTGTTTTTTTCGAGTA	3941	556530	Chromosome	+	STM14_RS03090	STM14_0583	ybaK	1.61102	0.380252	cys-tRNA(Pro)/Cys-tRNA(Cys) deacylase YbaK		556097	556576	480	159	operon_0294	NC_016856.1|gene504|STM14_RS03090	WP_000186618.1	http://www.ncbi.nlm.nih.gov/gene/?term=STM14_RS03090	428	882	2.06075	1.04317	677	2441	3.60561	1.85024	265	903	3.40755	1.76873	401	1379	3.4389	1.78195
AAGATTGTAATTGCGCCAGATTCATTTAAAGA	ATG	AAGATTGTAATTGCGCCAGATTCATTTA	4154	587396	Chromosome	+	STM14_RS03235	STM14_0615	glxK	2.33916	1.38173	glycerate kinase		587393	588541	1149	382	operon_0306	NC_016856.1|gene533|STM14_RS03235	WP_000706331.1	http://www.ncbi.nlm.nih.gov/gene/?term=STM14_RS03235	1389	5746	4.13679	2.04851	2354	7158	3.04078	1.60444	1053	21694	20.6021	4.36472	1833	4637	2.52973	1.33898
TATCAGAATTACCGGTACAAAGTACCGAAGGA	ATG	TATCAGAATTACCGGTACAAAGTACCGA	4315	609616	Chromosome	+	STM14_RS03345	STM14_0639	fimH	1.35849	0.408304	protein FimH	involved in the regulation of fimbriae length and mediates adhesion of type 1 fimbriae	609369	610376	1008	335	operon_0312	NC_016856.1|gene555|STM14_RS03345|fimH	WP_000708653.1	http://www.ncbi.nlm.nih.gov/gene/?term=STM14_RS03345	965	3740	3.87565	1.95444	2705	5847	2.16155	1.11207	1097	2685	2.44758	1.29136	1745	3679	2.10831	1.07609
ACGCGTCTGGCGAATCAATGGCAGCAGAAAAT	ATG	ACGCGTCTGGCGAATCAATGGCAGCAGA	4346	613933	Chromosome	-	STM14_RS03370	STM14_0644	fimW	2.34736	0.259213	fimbriae W protein	regulates type 1 fimbriae expression	613400	613996	597	198	operon_0315	NC_016856.1|gene560|STM14_RS03370	WP_000944156.1	http://www.ncbi.nlm.nih.gov/gene/?term=STM14_RS03370	950	5961	6.27474	2.64955	1535	7174	4.67362	2.22454	1041	5714	5.48895	2.45653	1802	7508	4.16648	2.05883
ATTTTCAACCCATGCTCAAAGTGACTGTTTTG	ATG	ATTTTCAACCCATGCTCAAAGTGACTGT	4348	613941	Chromosome	+	STM14_RS03370	STM14_0644	fimW	1.60571	0.415744	fimbriae W protein	regulates type 1 fimbriae expression	613400	613996	597	198	operon_0315	NC_016856.1|gene560|STM14_RS03370	WP_000944156.1	http://www.ncbi.nlm.nih.gov/gene/?term=STM14_RS03370	1843	5164	2.80195	1.48643	3098	6497	2.09716	1.06844	1562	6000	3.84123	1.94157	2503	9514	3.80104	1.92639
CTCAAAGTGACTGTTTTGTTCCTTAATAGCGA	ATG	CTCAAAGTGACTGTTTTGTTCCTTAATA	4350	613955	Chromosome	+	STM14_RS03370	STM14_0644	fimW	1.68179	0.107978	fimbriae W protein	regulates type 1 fimbriae expression	613400	613996	597	198	operon_0315	NC_016856.1|gene560|STM14_RS03370	WP_000944156.1	http://www.ncbi.nlm.nih.gov/gene/?term=STM14_RS03370	364	1201	3.29945	1.72223	698	2043	2.92693	1.54939	356	1243	3.49157	1.80388	627	1970	3.14195	1.65166
GTGAAATATTAAAGAAACTGATTGATTTTCTA	ATG	GTGAAATATTAAAGAAACTGATTGATTT	4352	614029	Chromosome	+		STM14_0645		2.99903	0.686068			614019	614189	171						1665	13821	8.3009	3.05327	3249	13519	4.16097	2.05692	1422	18421	12.9543	3.69536	2244	20487	9.12968	3.19056
TGTCCAGGCGATTTCCTGGAACCTGGCATTGC	ATG	TGTCCAGGCGATTTCCTGGAACCTGGCA	4355	614103	Chromosome	+		STM14_0645		1.80005	0.288056			614019	614189	171						408	1231	3.01716	1.59319	588	2708	4.60544	2.20334	411	1443	3.51095	1.81186	559	1685	3.01431	1.59183
CCAGGTTCCAGGAAATCGCCTGGACACATCTC	ATG	CCAGGTTCCAGGAAATCGCCTGGACACA	4356	614128	Chromosome	-		STM14_0645		2.71087	0.306674			614019	614189	171						376	2007	5.33777	2.41624	462	2675	5.79004	2.53357	475	4098	8.62737	3.10892	818	5637	6.8912	2.78475
TTAAAAGTTACCACACTTATTGCTTCATTATT	ATG	TTAAAAGTTACCACACTTATTGCTTCAT	4434	622507	Chromosome	+	STM14_RS03430	STM14_0660		1.47294	0.258561	hypothetical protein		622504	622740	237	78	operon_0325	NC_016856.1|gene572|STM14_RS03430	WP_000922170.1	http://www.ncbi.nlm.nih.gov/gene/?term=STM14_RS03430	1436	5050	3.51671	1.81423	3135	8802	2.80766	1.48937	1353	3555	2.62749	1.39369	2148	4916	2.28864	1.19449
CGTCATCCATTGCGGTTTTGGCGCAGAAGACC	ATG	CGTCATCCATTGCGGTTTTGGCGCAGAA	4526	638099	Chromosome	+	STM14_RS03495	STM14_0674	nfnB	3.17747	0.786833	oxygen-insensitive NAD(P)H nitroreductase	catalyzes the reduction of nitroaromatic compounds such as nitrofurazone%2C quinones and the anti-tumor agent CB1954%3B NAD(P)H-dependent%3B oxygen insensitive	637722	638375	654	217	operon_0332	NC_016856.1|gene585|STM14_RS03495	WP_000355879.1	http://www.ncbi.nlm.nih.gov/gene/?term=STM14_RS03495	219	3398	15.516	3.95568	480	6252	13.025	3.70321	335	2294	6.84776	2.77563	491	2377	4.84114	2.27535
GATGTGGCGGATGCCGCACAGGTTGCGCAGGT	ATG	GATGTGGCGGATGCCGCACAGGTTGCGC	4676	660777	Chromosome	+	STM14_RS03595	STM14_0696	entA	1.39445	0.147785	2%2C3-dihydro-2%2C3-dihydroxybenzoate dehydrogenase	catalyzes the formation of 2%2C3-dihydroxybenzoate from 2%2C3-dihydro-2%2C3-dihydroxybenzoate%3B involved in the biosynthesis of siderophores%2C enterobactin%2C bacillibactin or vibriobactin	660615	661370	756	251	operon_0340	NC_016856.1|gene605|STM14_RS03595	WP_000145522.1	http://www.ncbi.nlm.nih.gov/gene/?term=STM14_RS03595	341	841	2.46628	1.30233	723	2215	3.06362	1.61524	345	866	2.51014	1.32777	382	962	2.51832	1.33246
AGCGCGCTGGCGCAGAAACATCAGGCAATAAA	ATG	AGCGCGCTGGCGCAGAAACATCAGGCAA	4713	665654	Chromosome	+	STM14_RS03620	STM14_0702	ybdL	2.23747	0.562377	aminotransferase	catalyzes the transfer of an amino moiety%3B preference for methionine followed by histidine and phenylalanine	665585	666745	1161	386	operon_0343	NC_016856.1|gene610|STM14_RS03620	WP_001245592.1	http://www.ncbi.nlm.nih.gov/gene/?term=STM14_RS03620	228	1201	5.26754	2.39713	348	1894	5.44253	2.44428	197	1273	6.46193	2.69196	490	1308	2.66939	1.41651
AATATTTTAGCGAGTAAATAATTACAGTAAAG	ATG	AATATTTTAGCGAGTAAATAATTACAGT	4739	669761	Chromosome	+		Promoter		2.45811	0.395304											171	1073	6.27485	2.64958	234	1484	6.34188	2.66491	171	623	3.64327	1.86524	260	1635	6.28846	2.65271
AATCACTGACGGAATTAGAAAAAACAGGGCTT	ATG	AATCACTGACGGAATTAGAAAAAACAGG	4769	673861	Chromosome	+	STM14_RS03655	STM14_0709		1.33449	0.36327	dehydrogenase		673845	674405	561	186	operon_0349	NC_016856.1|gene617|STM14_RS03655	WP_000377438.1	http://www.ncbi.nlm.nih.gov/gene/?term=STM14_RS03655	1703	3596	2.11157	1.07831	2597	8975	3.45591	1.78907	1504	4147	2.75731	1.46326	2067	4155	2.01016	1.00731
AGCCCTACTATAGCAAAAGCATAACTGGCAGG	AAG	AGCCCTACTATAGCAAAAGCATAACTGG	4995	700147	Chromosome	+		STM14_0745		2.77691	0.431032			700128	700277	150						240	2193	9.1375	3.1918	258	2063	7.99612	2.9993	279	1833	6.56989	2.71587	392	1802	4.59694	2.20067
ATCCTCGATTCCGGCGATCCGAACGGTCCGCT	ATG	ATCCTCGATTCCGGCGATCCGAACGGTC	5061	709498	Chromosome	-	STM14_RS03845	STM14_0755	rlpB	1.85888	0.567143	hypothetical protein	rare lipoprotein B%3B involved in the assembly of LPS in the outer membrane	709016	709606	591	196	operon_0365	NC_016856.1|gene655|STM14_RS03845	WP_001269947.1	http://www.ncbi.nlm.nih.gov/gene/?term=STM14_RS03845	218	823	3.77523	1.91656	514	1063	2.06809	1.0483	182	798	4.38462	2.13245	335	1694	5.05672	2.3382
ATACCGGCGCGTTACTGCATTACAATAAATAT	ATG	ATACCGGCGCGTTACTGCATTACAATAA	5101	715702	Chromosome	+		Promoter		1.80854	0.241646											1158	3526	3.04491	1.6064	1689	7546	4.46773	2.15954	896	2989	3.33594	1.73809	1666	5527	3.31753	1.73011
TCGATTCTCTTTTTTGCGAGGCGAATTAATTA	AAG	TCGATTCTCTTTTTTGCGAGGCGAATTA	5357	749666	Chromosome	+		STM14_0800		2.01821	0.549798			749621	749734	114						474	3338	7.04219	2.81602	1015	3637	3.58325	1.84127	497	1804	3.62978	1.85988	713	2096	2.93969	1.55566
ATGATCCCGGAGCCCATCATGTTGACCATAGT	ATG	ATGATCCCGGAGCCCATCATGTTGACCA	5470	763797	Chromosome	+	STM14_RS04110	STM14_0817	potE	1.21441	0.123137	putrescine transporter	catalyzes the uptake of putrescine via a proton symport mechanism%2C as well as the efflux of putrescine by a putrescine/ornithine antiport system	762560	763879	1320	439	operon_0385	NC_016856.1|gene708|STM14_RS04110|potE	WP_000042658.1	http://www.ncbi.nlm.nih.gov/gene/?term=STM14_RS04110	1898	4524	2.38356	1.25312	3234	6970	2.15523	1.10784	1787	3898	2.18131	1.12519	2850	7374	2.58737	1.37149
CCAACCCGTCCGGTTGCAGGAAATTCAGGATT	ATC	CCAACCCGTCCGGTTGCAGGAAATTCAG	5483	766209	Chromosome	+		STM14_0819		3.62589	1.34128											2307	38100	16.515	4.0457	2969	110625	37.26	5.21956	2105	19224	9.13254	3.19102	2956	12218	4.13329	2.04729
CACGACGGACAAAAATGACATGCGCTGGATAG	AAG	CACGACGGACAAAAATGACATGCGCTGG	5540	775006	Chromosome	-	STM14_RS04155	STM14_0827	ybfA	1.82619	0.541757	hypothetical protein		774958	775164	207	68	operon_0388	NC_016856.1|gene717|STM14_RS04155	WP_000401437.1	http://www.ncbi.nlm.nih.gov/gene/?term=STM14_RS04155	251	1349	5.3745	2.42613	412	889	2.15777	1.10954	175	642	3.66857	1.87522	356	1323	3.71629	1.89386
GCCAATTCGAGTTTATTACGAAGACACGGACG	ATG	GCCAATTCGAGTTTATTACGAAGACACG	5798	813547	Chromosome	+	STM14_RS04345	STM14_0866	ybgC	1.43665	0.392631	acyl-CoA thioester hydrolase	catalyzes the hydrolysis of short chain aliphatic acyl-CoA thioesters%3B physiological role remains unknown%3B involved in phospholipid metabolism%3B part of the Tol/Pal system of proteins that are critical for maintaining the integrity of the cell envelope components	813524	813928	405	134	operon_0400	NC_016856.1|gene755|STM14_RS04345	WP_001046240.1	http://www.ncbi.nlm.nih.gov/gene/?term=STM14_RS04345	125	448	3.584	1.84157	243	790	3.25103	1.7009	163	362	2.22086	1.15112	227	471	2.07489	1.05303
ATGTCTACAGTATTGATGAGAATAACAAAGGA	ATG	ATGTCTACAGTATTGATGAGAATAACAA	5890	823337	Chromosome	-		Promoter		3.62559	0.557532											123	2335	18.9837	4.24669	338	2705	8.00296	3.00053	241	3615	15	3.90689	299	3045	10.1839	3.34822
CCCGATGACGCAAGCTTATCGGGCCTACGCGC	ATG	CCCGATGACGCAAGCTTATCGGGCCTAC	5978	837661	Chromosome	-		STM14_0897		1.99539	0.918798											114	919	8.0614	3.01103	265	605	2.28302	1.19094	154	365	2.37013	1.24497	209	1211	5.79426	2.53462
ATGAACTGACGCCTAACAACCAGGAAGAGCAA	ATG	ATGAACTGACGCCTAACAACCAGGAAGA	6345	888637	Chromosome	+		STM14_953	dinG	1.33277	0.173714											795	1747	2.19748	1.13585	1240	3019	2.43468	1.28373	861	2207	2.5633	1.358	1436	4215	2.93524	1.55348
TTTAAGGTTATGCCTGTGAACAAAGGGATAAA	ATG	TTTAAGGTTATGCCTGTGAACAAAGGGA	7014	972980	Chromosome	+		STM14_1053		2.49201	0.417899											877	5803	6.61688	2.72615	1714	11891	6.93757	2.79443	1496	8856	5.91979	2.56555	2446	9015	3.68561	1.8819
GACAGATGTCACCCGTATCAGATCAAGGGAAG	ATG	GACAGATGTCACCCGTATCAGATCAAGG	7438	1033930	Chromosome	-		STM14_1118		1.89022	0.364445											315	1601	5.08254	2.34555	526	1535	2.91825	1.5451	236	955	4.04661	2.01671	411	1293	3.14599	1.65351
CAGGAAGCAAGACTTTATAACAATATACCATT	ATG	CAGGAAGCAAGACTTTATAACAATATAC	7566	1053507	Chromosome	+		STM14_1137		2.60943	0.404561			1053504	1053662	159						381	2904	7.62205	2.93018	606	4807	7.93234	2.98775	466	2204	4.72961	2.24172	668	3240	4.8503	2.27807
CGTAATTCATCAGTCTGCGGAATGTTTCGCTT	ATG	CGTAATTCATCAGTCTGCGGAATGTTTC	8182	1134245	Chromosome	+	STM14_RS05925	STM14_1232	pipA	1.74668	0.229793	virulence protein		1133892	1134572	681	226	operon_0547	NC_016856.1|gene1070|STM14_RS05925	WP_000938191.1	http://www.ncbi.nlm.nih.gov/gene/?term=STM14_RS05925	1132	3858	3.40813	1.76898	1695	4522	2.66785	1.41568	906	3340	3.68653	1.88227	1595	6035	3.7837	1.9198
ACGTAACAGGAAACACTATGCTCGATAAACAG	ATG	ACGTAACAGGAAACACTATGCTCGATAA	8318	1150686	Chromosome	+		STM14_1254		1.6726	0.265473											259	698	2.69498	1.43027	335	1159	3.4597	1.79065	195	775	3.97436	1.99072	357	995	2.78711	1.47877
ATTGCTCTGGTGAAATATCACTAAATAAGAAT	ATG	ATTGCTCTGGTGAAATATCACTAAATAA	8357	1155762	Chromosome	+		STM14_1260		2.20497	0.480122											1128	5542	4.91312	2.29664	1520	4427	2.9125	1.54226	645	4167	6.46047	2.69164	1620	7919	4.88827	2.28932
AAAAAATCATTACTCGCTGTTGCTGTGGCAGG	ATG	AAAAAATCATTACTCGCTGTTGCTGTGG	8414	1162047	Chromosome	+	STM14_RS06075	STM14_1270	agp	1.57851	0.413539	glucose-1-phosphatase		1162044	1163285	1242	413	operon_0560	NC_016856.1|gene1100|STM14_RS06075	WP_000749201.1	http://www.ncbi.nlm.nih.gov/gene/?term=STM14_RS06075	178	360	2.02247	1.01612	415	1559	3.75663	1.90944	236	677	2.86864	1.52037	372	1358	3.65054	1.86811
AATTGTATTTGTCTTGTAGCTTCAGGTTATAG	ATG	AATTGTATTTGTCTTGTAGCTTCAGGTT	8536	1177475	Chromosome	-		STM14_1291		2.07521	0.568914											603	3539	5.86899	2.55311	1074	2824	2.62942	1.39475	578	2036	3.52249	1.8166	740	4293	5.80135	2.53639
GATAACGCCGCCCTGTACCGTTTGTTGCCCTA	ATG	GATAACGCCGCCCTGTACCGTTTGTTGC	8668	1190867	Chromosome	-	STM14_RS06230	STM14_1312	ymdA	3.2575	0.845811	hypothetical protein		1190766	1191086	321	106	operon_0574	NC_016856.1|gene1131|STM14_RS06230	WP_000111254.1	http://www.ncbi.nlm.nih.gov/gene/?term=STM14_RS06230	460	4562	9.91739	3.30996	785	12105	15.4204	3.94677	634	8362	13.1893	3.72129	872	3616	4.14679	2.05199
TCACCCTCTGATGTCCCCATAAACTGGAAACG	ATG	TCACCCTCTGATGTCCCCATAAACTGGA	8735	1200620	Chromosome	-		STM14_1322		3.69794	1.22529											129	3685	28.5659	4.83622	354	5838	16.4915	4.04365	280	4336	15.4857	3.95287	384	1493	3.88802	1.95904
GCGTGGAAAAGCGCCGAATGCAACTTATAAAT	ATG	GCGTGGAAAAGCGCCGAATGCAACTTAT	8773	1204205	Chromosome	+		STM14_1327		1.28888	0.217549			1204177	1204380	204						365	844	2.31233	1.20935	634	1428	2.25237	1.17144	265	811	3.06038	1.61371	559	1250	2.23614	1.16101
CCTGGCGTCTGGCCGATTATTACGCGGAAAAT	ATG	CCTGGCGTCTGGCCGATTATTACGCGGA	8844	1210751	Chromosome	+	STM14_RS06335	STM14_1336	rimJ	1.48036	0.140643	alanine acetyltransferase		1210669	1211253	585	194	operon_0583	NC_016856.1|gene1152|STM14_RS06335	WP_000468204.1	http://www.ncbi.nlm.nih.gov/gene/?term=STM14_RS06335	3029	8066	2.66293	1.41301	4815	11983	2.48868	1.31538	2583	7718	2.988	1.57918	4514	13816	3.0607	1.61386
ACCAATGCACCGTTCATGCTATTCTCATATCA	ATG	ACCAATGCACCGTTCATGCTATTCTCAT	9162	1252491	Chromosome	+		Promoter		2.04683	0.252055											100	519	5.19	2.37573	151	652	4.31788	2.11032	156	573	3.67308	1.87699	194	687	3.54124	1.82425
GACATTCCCTGTAAAATACAGTTTATATATTC	ATC	GACATTCCCTGTAAAATACAGTTTATAT	9177	1254805	Chromosome	+		Promoter		1.48019	0.412841											1037	4306	4.15236	2.05393	1948	4495	2.30749	1.20633	1039	2312	2.22522	1.15395	1752	4978	2.84132	1.50656
TCACGAATGATCCCCTTACTCGACTGGGCCAA	ATG	TCACGAATGATCCCCTTACTCGACTGGG	9392	1285987	Chromosome	-		STM14_1418		1.86289	0.818379											431	994	2.30626	1.20556	662	4865	7.34894	2.87754	522	2359	4.51916	2.17605	1076	2459	2.28532	1.19239
AGCAATAACAAACTAACAGACAGGAAAATAGC	ATG	AGCAATAACAAACTAACAGACAGGAAAA	9397	1286588	Chromosome	-		STM14_1419		1.87268	0.456154											493	1680	3.40771	1.7688	677	3843	5.67651	2.50501	407	1418	3.48403	1.80076	655	1748	2.6687	1.41614
ACTGGTATTGAAAAAGCAATTCAAAAATTTGG	ATG	ACTGGTATTGAAAAAGCAATTCAAAAAT	9453	1293550	Chromosome	+		STM14_1430		1.72058	0.108465											216	768	3.55556	1.83007	305	912	2.99016	1.58022	112	363	3.24107	1.69647	236	808	3.42373	1.77557
GCTATACGCGCCTGGCAAATGAACTTCTGGAT	ATG	GCTATACGCGCCTGGCAAATGAACTTCT	9463	1294288	Chromosome	+		STM14_1432		2.45153	0.190898											348	1667	4.79023	2.26009	529	2637	4.98488	2.31756	239	1494	6.25105	2.6441	411	2465	5.99757	2.58438
GCATGGTATCTATGCGTCCTTTGCTGGATGAT	ATG	GCATGGTATCTATGCGTCCTTTGCTGGA	9516	1298915	Chromosome	+		STM14_1440		1.33866	0.179644											1385	4204	3.03538	1.60188	2828	6910	2.44342	1.2889	1229	2955	2.40439	1.26567	1881	4316	2.29452	1.1982
CGCGGGTTTTCTTTTGCGCGCTGGGCAGGGAG	ATG	CGCGGGTTTTCTTTTGCGCGCTGGGCAG	9610	1309833	Chromosome	+	STM14_RS06895	STM14_1459		1.47304	0.304461	scaffold protein		1309763	1311259	1497	498	operon_0626	NC_016856.1|gene1263|STM14_RS06895	WP_001189493.1	http://www.ncbi.nlm.nih.gov/gene/?term=STM14_RS06895	290	811	2.79655	1.48365	495	1068	2.15758	1.10941	224	610	2.72321	1.44531	358	1294	3.61453	1.85381
CCATGGCGGAAGCTGAAAAAAATCAAGAGAAA	ATG	CCATGGCGGAAGCTGAAAAAAATCAAGA	9724	1338858	Chromosome	-	STM14_RS07030	STM14_1490	envF	1.40758	0.32561	hypothetical protein		1338164	1338952	789	262	operon_0635	NC_016856.1|gene1290|STM14_RS07030	WP_001033407.1	http://www.ncbi.nlm.nih.gov/gene/?term=STM14_RS07030	921	1996	2.16721	1.11584	1262	4591	3.63788	1.8631	772	2042	2.64508	1.40331	1431	3399	2.37526	1.24809
CACAAGTTATAAAAACACGGCATGGGGAATAT	ATG	CACAAGTTATAAAAACACGGCATGGGGA	9879	1348601	Chromosome	-		STM14_1514		1.57867	0.422332			1348508	1348666	159						1152	4119	3.57552	1.83815	1942	7947	4.09217	2.03287	1083	2426	2.24007	1.16355	1547	3757	2.42857	1.28011
TATGGCTTCGTTGCTTTCAGGGGGCCTTCACC	ATG	TATGGCTTCGTTGCTTTCAGGGGGCCTT	9900	1351874	Chromosome	+	STM14_RS07140	STM14_1517		1.81659	0.377984	ABC transporter permease		1351696	1352508	813	270	operon_0650	NC_016856.1|gene1312|STM14_RS07140	WP_000966645.1	http://www.ncbi.nlm.nih.gov/gene/?term=STM14_RS07140	465	1169	2.51398	1.32997	825	3441	4.17091	2.06036	463	1516	3.2743	1.71119	696	3121	4.4842	2.16485
AATATAACTTTATTGATGAACATCATGTCATA	ATG	AATATAACTTTATTGATGAACATCATGT	9960	1357721	Chromosome	+	STM14_RS07180	STM14_1526		1.36865	0.250444	hypothetical protein		1357450	1358097	594	197	operon_0652	NC_016856.1|gene1320|STM14_RS07180	WP_001738208.1	http://www.ncbi.nlm.nih.gov/gene/?term=STM14_RS07180	2133	7001	3.28223	1.71468	4025	10553	2.62186	1.39059	1921	4333	2.2556	1.17351	2951	6760	2.29075	1.19582
CGGGCCGCCAGCGTCGCTTCATTTGCCGGTAG	ATG	CGGGCCGCCAGCGTCGCTTCATTTGCCG	10336	1393502	Chromosome	-	STM14_RS07380	STM14_1583	astA	1.58072	0.24709	arginine N-succinyltransferase		1393387	1394421	1035	344	operon_0675	NC_016856.1|gene1360|STM14_RS07380	WP_001263889.1	http://www.ncbi.nlm.nih.gov/gene/?term=STM14_RS07380	393	1373	3.49364	1.80473	609	1898	3.11658	1.63997	193	452	2.34197	1.22772	524	1645	3.13931	1.65045
AACATAATATCTTGCATTCGGAACGAATAATC	AAG	AACATAATATCTTGCATTCGGAACGAAT	10767	1445592	Chromosome	+		STM14_1645		1.25998	0.111085											619	1632	2.63651	1.39863	874	1954	2.2357	1.16073	534	1315	2.46255	1.30015	533	1208	2.26642	1.18041
ACCTGGCGGACAGGGTCTATGCTTAATAAAAG	ATG	ACCTGGCGGACAGGGTCTATGCTTAATA	10890	1462147	Chromosome	+		Promoter		2.23199	0.362599											294	1841	6.2619	2.6466	495	2658	5.3697	2.42484	330	1274	3.86061	1.94883	589	2210	3.75212	1.90771
CTGGACGCGGGCATGAACGTGATGCGTCTGAA	ATG	CTGGACGCGGGCATGAACGTGATGCGTC	10954	1471245	Chromosome	-	STM14_RS07745	STM14_1672	pykF	2.36852	0.731612	pyruvate kinase I	catalyzes the formation of phosphoenolpyruvate from pyruvate	1469902	1471314	1413	470	operon_0709	NC_016856.1|gene1433|STM14_RS07745	WP_000751447.1	http://www.ncbi.nlm.nih.gov/gene/?term=STM14_RS07745	329	2339	7.10942	2.82973	658	5727	8.70365	3.12162	518	2032	3.92278	1.97188	899	2634	2.92992	1.55086
AGTTATCATGGAAAGGTAATGACTTCACCCTT	ATG	AGTTATCATGGAAAGGTAATGACTTCAC	11072	1490442	Chromosome	+	STM14_RS07825	STM14_1689	ssaC	1.38386	0.237117	type III secretion system outer membrane protein SpiA		1490378	1491871	1494	497	operon_0716	NC_016856.1|gene1449|STM14_RS07825	WP_000261284.1	http://www.ncbi.nlm.nih.gov/gene/?term=STM14_RS07825	1541	4675	3.03374	1.6011	3022	6309	2.08769	1.06191	1727	4935	2.85756	1.51478	2872	7360	2.56267	1.35765
GAGGTGATTCCTCAGGCGCGTTAACAGGACGT	ATG	GAGGTGATTCCTCAGGCGCGTTAACAGG	11144	1498799	Chromosome	-	STM14_RS07880	STM14_1701	sseG	1.48034	0.452044	pathogenicity island 2 effector protein SseG	with SseF is involved in the aggregation of the host endosomes	1498730	1499419	690	229	operon_0717	NC_016856.1|gene1460|STM14_RS07880	WP_000805851.1	http://www.ncbi.nlm.nih.gov/gene/?term=STM14_RS07880	211	544	2.5782	1.36636	332	1472	4.43373	2.14852	197	453	2.29949	1.20132	301	694	2.30565	1.20517
GTTAATTTCCGTCAGAGGAAGTGAAGTAAAAC	ATG	GTTAATTTCCGTCAGAGGAAGTGAAGTA	11181	1501600	Chromosome	-	STM14_RS07910	STM14_1707	ssaK	1.61338	0.332722	secretion system apparatus protein SsaK	Salmonella pathogenicity island 2 protein%3B member of a type III secretion system involved in the survival and replication of Salmonella in a host cell	1501565	1502239	675	224	operon_0717	NC_016856.1|gene1466|STM14_RS07910	WP_000011201.1	http://www.ncbi.nlm.nih.gov/gene/?term=STM14_RS07910	551	1850	3.35753	1.7474	1234	5006	4.05673	2.02032	691	1794	2.59624	1.37642	1087	2694	2.47838	1.3094
GCAACCCAAGACTTCCCTCAACTTTGGTAATA	ATG	GCAACCCAAGACTTCCCTCAACTTTGGT	11220	1507365	Chromosome	-	STM14_RS07940	STM14_1713	ssaP	1.6549	0.345304	secretion system apparatus protein SsaP	Salmonella pathogenicity island 2 protein%3B member of a type III secretion system involved in the survival and replication of Salmonella in a host cell	1507329	1507703	375	124	operon_0717	NC_016856.1|gene1472|STM14_RS07940	WP_001223304.1	http://www.ncbi.nlm.nih.gov/gene/?term=STM14_RS07940	203	704	3.46798	1.7941	314	703	2.23885	1.16276	254	826	3.25197	1.70131	256	997	3.89453	1.96145
CTGCTGCAACTCACCACGCTGATACATTTCAA	AAG	CTGCTGCAACTCACCACGCTGATACATT	11349	1521546	Chromosome	-	STM14_RS08020	STM14_1731	ydhD	1.96087	0.422112	glutaredoxin		1521253	1521600	348	115	operon_0726	NC_016856.1|gene1488|STM14_RS08020	WP_000108176.1	http://www.ncbi.nlm.nih.gov/gene/?term=STM14_RS08020	195	1105	5.66667	2.5025	563	1568	2.78508	1.47772	174	639	3.67241	1.87673	403	1597	3.96278	1.98651
AAATGCCCCATAGCAGTAAATTACCGGTTTCC	ATG	AAATGCCCCATAGCAGTAAATTACCGGT	11539	1545242	Chromosome	+	STM14_RS08155	STM14_1759	ydgK	2.70785	0.544046	membrane protein		1544982	1545422	441	146	operon_0734	NC_016856.1|gene1515|STM14_RS08155	WP_000214061.1	http://www.ncbi.nlm.nih.gov/gene/?term=STM14_RS08155	2413	17934	7.43224	2.8938	3868	30823	7.96872	2.99435	2707	22357	8.25896	3.04596	4057	15113	3.72517	1.8973
AATAATTAGAACTGGTAAACCATACCCAGCGC	ATG	AATAATTAGAACTGGTAAACCATACCCA	11644	1559648	Chromosome	+		STM14_1776		1.67953	0.547698											900	2752	3.05778	1.61248	1452	4564	3.14325	1.65226	931	4893	5.25564	2.39387	1460	3043	2.08425	1.05953
GCGACGCGCGCCTTATTTATAGAGGTCGGCGC	ATG	GCGACGCGCGCCTTATTTATAGAGGTCG	11687	1564190	Chromosome	+		STM14_1784		2.38907	0.46809											196	1342	6.84694	2.77546	483	2007	4.15528	2.05495	161	1127	7	2.80735	305	1153	3.78033	1.91851
CTTTGAAAGCCCGGCAAGACTGAAAATAAACA	ATG	CTTTGAAAGCCCGGCAAGACTGAAAATA	11714	1567290	Chromosome	-	STM14_RS08255	STM14_1788	pntB	1.139	0.161173	NAD(P) transhydrogenase subunit beta	catalyzes reversible transfer of hydride ion equivalent between NAD and NADP%3B membrane-bound proton pump that translocates protons from cytosolic to periplasmic side of the inner membrane%3B forms a tetramer composed of two alpha and 2 beta subunits%3B AB-stereospecific enzyme	1567213	1568601	1389	462	operon_0749	NC_016856.1|gene1535|STM14_RS08255|pntB	WP_000014056.1	http://www.ncbi.nlm.nih.gov/gene/?term=STM14_RS08255	1317	2691	2.04328	1.03089	1997	4212	2.10916	1.07667	1002	2103	2.0988	1.06957	1878	4884	2.60064	1.37887
GCCGGATAACCGTAACGATATTCTGTTGTATT	ATG	GCCGGATAACCGTAACGATATTCTGTTG	11901	1591714	Chromosome	+		STM14_1816		1.09133	0.102427											178	364	2.04494	1.03206	338	800	2.36686	1.24298	188	393	2.09043	1.0638	243	495	2.03704	1.02647
TAGATCAAGCGACCCAGCGGAATGATTTCATT	ATG	TAGATCAAGCGACCCAGCGGAATGATTT	12038	1607853	Chromosome	+	STM14_RS08460	STM14_1838	marR	1.46731	0.49858	MarR family transcriptional regulator	Repressor of the marRAB operon which is involved in the activation of both antibiotic resistance and oxidative stress genes	1607474	1607908	435	144	operon_0771	NC_016856.1|gene1576|STM14_RS08460	WP_000843434.1	http://www.ncbi.nlm.nih.gov/gene/?term=STM14_RS08460	1343	3768	2.80566	1.48834	2326	10399	4.47077	2.16052	1561	3211	2.05701	1.04055	2030	4599	2.26552	1.17984
AAAAACAGTACGATAACAACGAGATATATTTT	ATG	AAAAACAGTACGATAACAACGAGATATA	12209	1631213	Chromosome	+	STM14_RS08575	STM14_1863	pqaA	1.35816	0.143762	PhoPQ-regulated protein		1629760	1631250	1557	518	operon_0782	NC_016856.1|gene1599|STM14_RS08575	WP_000476912.1	http://www.ncbi.nlm.nih.gov/gene/?term=STM14_RS08575	140	397	2.83571	1.50371	329	862	2.62006	1.3896	158	353	2.23418	1.15974	309	804	2.60194	1.37959
ACAAGATACACCACTACAGATGTACTGATCTG	ATG	ACAAGATACACCACTACAGATGTACTGA	12224	1634122	Chromosome	-	STM14_RS08585	STM14_1865		1.40944	0.351215	hypothetical protein		1632617	1634125	1509	502	operon_0782	NC_016856.1|gene1601|STM14_RS08585	WP_000199411.1	http://www.ncbi.nlm.nih.gov/gene/?term=STM14_RS08585	190	709	3.73158	1.89979	274	634	2.31387	1.21031	133	287	2.15789	1.10962	241	644	2.6722	1.41803
TTAAGAAACATGTATTGTGGAAAGATGAGTAT	ATG	TTAAGAAACATGTATTGTGGAAAGATGA	12277	1637906	Chromosome	+	STM14_RS08625	STM14_1874		1.63734	0.443604	hypothetical protein		1637875	1638804	909	302	operon_0787	NC_016856.1|gene1609|STM14_RS08625	WP_010989018.1	http://www.ncbi.nlm.nih.gov/gene/?term=STM14_RS08625	244	1105	4.52869	2.17909	477	1652	3.46331	1.79215	205	460	2.2439	1.16601	245	652	2.66122	1.41209
CCGCCTGAACCTCAGGCGGGCAGGCAAAATCG	ATG	CCGCCTGAACCTCAGGCGGGCAGGCAAA	12313	1644869	Chromosome	-	STM14_RS08655	STM14_1880		1.43649	0.0807558	aminotransferase		1644722	1645924	1203	400	operon_0791	NC_016856.1|gene1615|STM14_RS08655	WP_000347159.1	http://www.ncbi.nlm.nih.gov/gene/?term=STM14_RS08655	266	737	2.77068	1.47024	434	1226	2.82488	1.49819	282	703	2.49291	1.31783	513	1411	2.75049	1.45969
AGGTAGCTTATTTCCTGATAAAGCTCTGGCAT	ATG	AGGTAGCTTATTTCCTGATAAAGCTCTG	12529	1680057	Chromosome	+	STM14_RS08790	STM14_1912		2.29379	0.715808	secreted effector protein SteA		1679481	1680113	633	210	operon_0804	NC_016856.1|gene1642|STM14_RS08790	WP_001147134.1	http://www.ncbi.nlm.nih.gov/gene/?term=STM14_RS08790	594	4569	7.69192	2.94334	1415	3717	2.62686	1.39334	610	4215	6.90984	2.78865	1117	4625	4.14056	2.04982
GGATTCGCCTGGCGTTATGCCAGCCAGATATG	ATG	GGATTCGCCTGGCGTTATGCCAGCCAGA	12764	1709854	Chromosome	-	STM14_RS08920	STM14_1947	tehA	1.47894	0.415628	tellurite resistance protein TehA		1708922	1709935	1014	337	operon_0821	NC_016856.1|gene1668|STM14_RS08920	WP_001244002.1	http://www.ncbi.nlm.nih.gov/gene/?term=STM14_RS08920	639	2196	3.43662	1.78099	1311	2919	2.22654	1.15481	582	1238	2.12715	1.08892	897	3327	3.70903	1.89104
TCCTGAAATCCCGTTTAGCCGCAGTAAAGAAA	ATG	TCCTGAAATCCCGTTTAGCCGCAGTAAA	12792	1711834	Chromosome	-	STM14_RS08935	STM14_1951		2.03313	0.40508	aminopeptidase		1711775	1712893	1119	372	operon_0824	NC_016856.1|gene1671|STM14_RS08935	WP_000144617.1	http://www.ncbi.nlm.nih.gov/gene/?term=STM14_RS08935	1688	9716	5.75592	2.52505	3058	12424	4.06279	2.02247	1795	7442	4.14596	2.05171	2843	8229	2.89448	1.5333
GCGGTACAGGTTGCGGAAATAGCCCTGACATA	AAG	GCGGTACAGGTTGCGGAAATAGCCCTGA	12861	1719775	Chromosome	-		STM14_1961		1.35385	0.181067											1953	5437	2.78392	1.47712	3163	6708	2.12077	1.08459	1589	4271	2.68785	1.42645	2897	7791	2.68933	1.42725
CCTGGTACATATTATCTGACTGCTATCATTAT	ATG	CCTGGTACATATTATCTGACTGCTATCA	12940	1731078	Chromosome	-		STM14_1972		1.70058	0.242711											922	3778	4.09761	2.03478	1618	5347	3.3047	1.72452	926	2682	2.89633	1.53423	1335	3799	2.84569	1.50878
GTAAAAGCCGTCCCGGTTGCCGCCGGGGTTCC	ATG	GTAAAAGCCGTCCCGGTTGCCGCCGGGG	13242	1773739	Chromosome	+	STM14_RS09235	STM14_2017		1.54913	0.266549	lipoprotein		1773234	1774079	846	281	operon_0856	NC_016856.1|gene1731|STM14_RS09235	WP_000273696.1	http://www.ncbi.nlm.nih.gov/gene/?term=STM14_RS09235	156	517	3.3141	1.72862	265	770	2.90566	1.53887	116	391	3.37069	1.75304	185	418	2.25946	1.17598
TCATTATCAAACAGGTGCTACACGGCGAGGAT	AAG	TCATTATCAAACAGGTGCTACACGGCGA	13284	1779834	Chromosome	-		STM14_2024		1.3217	0.247305											303	862	2.84488	1.50837	388	1142	2.9433	1.55743	425	946	2.22588	1.15438	529	1108	2.09452	1.06662
TCCGTACCGTTCCCTGGATGCCGTCCGAACGT	ATG	TCCGTACCGTTCCCTGGATGCCGTCCGA	13338	1788212	Chromosome	-	STM14_RS09305	STM14_2033	tyrR	1.56671	0.165045	transcriptional regulator	regulates genes involved in the biosynthesis and transport of aromatic amino acids	1786870	1788411	1542	513	operon_0869	NC_016856.1|gene1745|STM14_RS09305	WP_001235493.1	http://www.ncbi.nlm.nih.gov/gene/?term=STM14_RS09305	727	2338	3.21596	1.68525	1215	3978	3.27407	1.71109	830	2126	2.56145	1.35696	1180	3369	2.85508	1.51353
TTGAAAAAAGGAATATTTGCGTTAGCGTTATT	ATG	TTGAAAAAAGGAATATTTGCGTTAGCGT	13363	1791474	Chromosome	-	STM14_RS09320	STM14_2036	pspE	1.57305	0.433509	thiosulfate--cyanide sulfurtransferase	rhodanese%3B catalyzes the formation of thiocyanate from thiosulfate and hydrogen cyanide	1791163	1791477	315	104	operon_0869	NC_016856.1|gene1748|STM14_RS09320	WP_000913428.1	http://www.ncbi.nlm.nih.gov/gene/?term=STM14_RS09320	358	1519	4.24302	2.08509	578	1490	2.57785	1.36617	217	728	3.35484	1.74624	479	1023	2.1357	1.09471
ATGATGCCGGTCGTAGAGAAATGTTAATGGAC	ATG	ATGATGCCGGTCGTAGAGAAATGTTAAT	13749	1837770	Chromosome	+	STM14_RS09555	STM14_2094		1.75901	0.0613488	catalase		1837622	1838500	879	292	operon_0888	NC_016856.1|gene1795|STM14_RS09555	WP_000488349.1	http://www.ncbi.nlm.nih.gov/gene/?term=STM14_RS09555	490	1627	3.32041	1.73136	560	1812	3.23571	1.69408	437	1494	3.41876	1.77347	555	1983	3.57297	1.83713
GCTGCCCTTAATTCGAAAGTCAAAAAAGCCGT	ATG	GCTGCCCTTAATTCGAAAGTCAAAAAAG	13925	1859422	Chromosome	-	STM14_RS09655	STM14_2118	galU	1.743	0.763854	UTP--glucose-1-phosphate uridylyltransferase	together with GalF subunit composes the UTP--glucose-1-phosphate uridylyltransferase%2C an enzyme that catalyzes the formation of UDP-glucose from UTP and alpha-D-glucose 1-phosphate%3B regulates cellular levels of UDP-glucose	1858517	1859425	909	302	operon_0900	NC_016856.1|gene1815|STM14_RS09655	WP_000729450.1	http://www.ncbi.nlm.nih.gov/gene/?term=STM14_RS09655	158	1081	6.84177	2.77437	357	903	2.52941	1.3388	117	417	3.5641	1.83354	198	403	2.03535	1.02528
GTCAGGCCGGTAGCCACACCGAGAGCAAAATT	ATG	GTCAGGCCGGTAGCCACACCGAGAGCAA	14252	1901296	Chromosome	-	STM14_RS09850	STM14_2167		1.84877	0.595635	cytochrome BD oxidase subunit I	part of the aerobic respiratory chain%3B catalyzes the ubiquinol to ubiquinone	1901082	1902626	1545	514	operon_0919	NC_016856.1|gene1854|STM14_RS09850	WP_000263611.1	http://www.ncbi.nlm.nih.gov/gene/?term=STM14_RS09850	191	1029	5.38743	2.4296	492	2379	4.83537	2.27363	291	670	2.30241	1.20314	408	1145	2.80637	1.48871
AACAGCGAAGAGTTGACACATAAAGCAGAAGA	ATG	AACAGCGAAGAGTTGACACATAAAGCAG	14381	1920425	Chromosome	-	STM14_RS09935	STM14_2186		1.94771	0.701305	protein gns		1920255	1920428	174	57	operon_0930	NC_016856.1|gene1871|STM14_RS09935	WP_001083582.1	http://www.ncbi.nlm.nih.gov/gene/?term=STM14_RS09935	749	3391	4.52737	2.17867	954	6711	7.03459	2.81447	710	1647	2.31972	1.21395	791	2371	2.99747	1.58375
GCATTACTGGATTTTTTTCTCTCGCGGAAAAA	ATG	GCATTACTGGATTTTTTTCTCTCGCGGA	14438	1924326	Chromosome	+	STM14_RS09970	STM14_2195	minE	3.96046	0.548247	cell division topological specificity factor	works in conjunction with MinC and MinD to enable cell division at the midpoint of the long axis of the cell	1924323	1924589	267	88	operon_0933	NC_016856.1|gene1878|STM14_RS09970|minE	WP_001185666.1	http://www.ncbi.nlm.nih.gov/gene/?term=STM14_RS09970	290	6756	23.2966	4.54204	662	8952	13.5227	3.75731	602	11422	18.9734	4.24591	735	7222	9.82585	3.29658
ACCTGGTCGAAAAAGGATTACTGGATAACGTT	ATG	ACCTGGTCGAAAAAGGATTACTGGATAA	14527	1934875	Chromosome	+	STM14_RS10025	STM14_2208	sdaA	1.41139	0.301644	L-serine dehydratase	catalyzes the formation of pyruvate from serine	1934781	1936145	1365	454	operon_0940	NC_016856.1|gene1889|STM14_RS10025	WP_001738311.1	http://www.ncbi.nlm.nih.gov/gene/?term=STM14_RS10025	641	1475	2.30109	1.20232	775	2449	3.16	1.65992	512	1641	3.20508	1.68036	960	2062	2.14792	1.10294
AACGCGATAATAAAGCTTACGTGATGCTCTGA	ATG	AACGCGATAATAAAGCTTACGTGATGCT	14848	1969577	Chromosome	+	STM14_RS10205	STM14_2254		1.7839	0.235313	integrase		1969240	1969608	423		operon_0961	NC_016856.1|gene1925|STM14_RS10205		http://www.ncbi.nlm.nih.gov/gene/?term=STM14_RS10205	175	542	3.09714	1.63094	160	502	3.1375	1.64962	106	350	3.30189	1.72329	149	653	4.38255	2.13177
TAACCCTGTAATAGCGGCAAGCTGACTGATAT	ATG	TAACCCTGTAATAGCGGCAAGCTGACTG	14908	1976118	Chromosome	+		STM14_2267		1.49079	0.341821											728	2741	3.76511	1.91269	1138	2412	2.11951	1.08373	761	2044	2.68594	1.42543	1152	3353	2.91059	1.54131
TATTTCACTGTCTTTCCACATTGATGAAACGC	ATG	TATTTCACTGTCTTTCCACATTGATGAA	15071	1990912	Chromosome	-		STM14_2291		1.37538	0.280133											2224	6101	2.74326	1.45589	3671	7485	2.03895	1.02783	1530	3816	2.49412	1.31853	2510	8151	3.24741	1.69929
GAACTTATTGCCCAGGGGGATGCTCCAACCAT	ATG	GAACTTATTGCCCAGGGGGATGCTCCAA	15256	2012689	Chromosome	-		Promoter		2.08171	0.903216											175	1098	6.27429	2.64945	449	3724	8.29399	3.05207	273	670	2.45421	1.29526	389	978	2.51414	1.33006
GTGCGCCTCGCGAAAAAAAGCGGTCAGGTTGG	ATG	GTGCGCCTCGCGAAAAAAAGCGGTCAGG	15343	2025704	Chromosome	+	STM14_RS10500	STM14_2333	cheR	1.66889	0.0518195	chemotaxis protein methyltransferase	methylates the MCP	2025140	2026006	867	288	operon_0990	NC_016856.1|gene1984|STM14_RS10500	WP_000204362.1	http://www.ncbi.nlm.nih.gov/gene/?term=STM14_RS10500	456	1472	3.22807	1.69067	425	1376	3.23765	1.69495	370	1201	3.24595	1.69864	906	2730	3.01325	1.59132
TTTGTTTGAAAACGGCCAGAATAAAGAAATAG	ATG	TTTGTTTGAAAACGGCCAGAATAAAGAA	15457	2039387	Chromosome	-		Promoter		1.97915	0.280672											812	3943	4.85591	2.27974	1120	4983	4.44911	2.15352	681	2337	3.43172	1.77893	1313	4279	3.25895	1.70441
GTCACGAAGTGCTCAACATGATGATTGAGTCT	ATG	GTCACGAAGTGCTCAACATGATGATTGA	15483	2041562	Chromosome	-	STM14_RS10590	STM14_2354	yecH	1.55385	0.30058	hypothetical protein		2041339	2041578	240	79	operon_1001	NC_016856.1|gene2002|STM14_RS10590	WP_000377238.1	http://www.ncbi.nlm.nih.gov/gene/?term=STM14_RS10590	1454	4883	3.35832	1.74774	2772	10151	3.66198	1.87262	1386	3441	2.48268	1.3119	1944	4731	2.43364	1.28312
GGCGGCAATAAACTGCGCAAGCTGGAGTTTTT	ATG	GGCGGCAATAAACTGCGCAAGCTGGAGT	15590	2054300	Chromosome	-	STM14_RS10675	STM14_2371	yedO	2.03216	0.346475	D-cysteine desulfhydrase	catalyzes the formation of pyruvate from D-cysteine	2053455	2054441	987	328	operon_1011	NC_016856.1|gene2019|STM14_RS10675	WP_001128180.1	http://www.ncbi.nlm.nih.gov/gene/?term=STM14_RS10675	985	4511	4.5797	2.19525	1360	4037	2.96838	1.56968	750	2976	3.968	1.98841	1152	5977	5.18837	2.37528
AAGGTGAATGATCGGGTAACCGTTAAAACGGA	ATG	AAGGTGAATGATCGGGTAACCGTTAAAA	15797	2079685	Chromosome	-	STM14_RS10825	STM14_2404	dsrB	2.2278	0.406184	protein DsrB		2079494	2079688	195	64	operon_1022	NC_016856.1|gene2049|STM14_RS10825	WP_000867218.1	http://www.ncbi.nlm.nih.gov/gene/?term=STM14_RS10825	227	1048	4.61674	2.20687	425	1838	4.32471	2.1126	178	1224	6.8764	2.78165	454	1592	3.50661	1.81008
TGACGCGCGTACCTCCATTAAATTGGATGACC	ATG	TGACGCGCGTACCTCCATTAAATTGGAT	15962	2095440	Chromosome	+		STM14_2429		1.5811	0.464429											307	1114	3.62866	1.85944	566	2409	4.25618	2.08956	290	648	2.23448	1.15994	565	1312	2.32212	1.21544
ACGGAAAAACCCTCCGTCAAATCCTGCCAGTA	ATG	ACGGAAAAACCCTCCGTCAAATCCTGCC	16046	2107493	Chromosome	+		STM14_2443		1.5412	0.139133											677	1763	2.60414	1.3808	935	2800	2.99465	1.58239	509	1432	2.81336	1.49229	1011	3306	3.27003	1.7093
GTTAAATCCGCCAACGTACAGCTGGTGGGCTA	ATG	GTTAAATCCGCCAACGTACAGCTGGTGG	16619	2174665	Chromosome	+	STM14_RS11430	STM14_2534	pduJ	1.35001	0.149418	carboxysome shell protein	ethanolamine utilization protein%3B involved in the degredation of ethanolamine	2174596	2174871	276	91	operon_1059	NC_016856.1|gene2168|STM14_RS11430	WP_001057755.1	http://www.ncbi.nlm.nih.gov/gene/?term=STM14_RS11430	392	1063	2.71173	1.43922	640	1672	2.6125	1.38543	415	908	2.18795	1.12958	609	1659	2.72414	1.4458
GATTACGAAATCAGGCAGGAACAAAAACGCAA	ATG	GATTACGAAATCAGGCAGGAACAAAAAC	16733	2187421	Chromosome	-	STM14_RS11510	STM14_2551	sbmC	2.03205	0.547258	DNA gyrase inhibitor		2186957	2187424	468	155	operon_1061	NC_016856.1|gene2184|STM14_RS11510	WP_000384326.1	http://www.ncbi.nlm.nih.gov/gene/?term=STM14_RS11510	276	1028	3.72464	1.8971	354	2033	5.74294	2.52179	221	1160	5.24887	2.39201	313	780	2.49201	1.31731
TTGTTCATACTTAATGTTATGGTGCCGACTAA	AAG	TTGTTCATACTTAATGTTATGGTGCCGA	17008	2231544	Chromosome	-		Promoter		1.64017	0.239125											1893	5693	3.0074	1.58851	3003	7549	2.51382	1.32988	1433	4859	3.39079	1.76162	2740	10090	3.68248	1.88068
ATGAAATCCAAAATGAAATTGATGCCATTATT	ATG	ATGAAATCCAAAATGAAATTGATGCCAT	17137	2254200	Chromosome	-	STM14_RS11795	STM14_2613	wza	1.69148	0.402304	polysaccharide export protein Wza	required for the translocation of capsular polysaccharide through the outer membrane	2253064	2254203	1140	379	operon_1073	NC_016856.1|gene2241|STM14_RS11795	WP_000978077.1	http://www.ncbi.nlm.nih.gov/gene/?term=STM14_RS11795	1244	5297	4.25804	2.09019	2191	4812	2.19626	1.13505	976	3441	3.52561	1.81787	1825	6024	3.30082	1.72283
ACGCACTGATGAGACTGATCAGTCATAAATTT	ATG	ACGCACTGATGAGACTGATCAGTCATAA	17173	2259727	Chromosome	+	STM14_RS11815	STM14_2618	udk	2.49809	0.693016	uridine kinase		2259111	2259752	642	213	operon_1075	NC_016856.1|gene2245|STM14_RS11815	WP_000132082.1	http://www.ncbi.nlm.nih.gov/gene/?term=STM14_RS11815	183	1245	6.80328	2.76623	578	1887	3.26471	1.70695	160	1587	9.91875	3.31016	271	1253	4.62362	2.20902
GCAGCGTAGGGATGTTCTGGCGTAAGAATGAG	AAG	GCAGCGTAGGGATGTTCTGGCGTAAGAA	17637	2329261	Chromosome	+		Promoter		1.25739	0.138163											995	2339	2.35075	1.23312	1594	4161	2.61041	1.38428	999	2102	2.1041	1.07321	1482	3749	2.52969	1.33896
CGCGACGGCGCGACCAATATCCCCCAGCCAAA	ATG	CGCGACGGCGCGACCAATATCCCCCAGC	17854	2356607	Chromosome	+	STM14_RS12225	STM14_2721	fruA	1.52377	0.502258	PTS fructose transporter subunit IIBC	phosphoenolpyruvate-dependent sugar phosphotransferase system%3B catalyzes the phosphorylation of incoming sugar substrates concomitant with their translocation across the cell membrane%3B IIB is phosphorylated by IIA and then transfers the phosphoryl group to the sugar%3B IIC forms the translocation channel	2355134	2356822	1689	562	operon_1118	NC_016856.1|gene2327|STM14_RS12225	WP_000854414.1	http://www.ncbi.nlm.nih.gov/gene/?term=STM14_RS12225	664	3047	4.58886	2.19813	1342	3433	2.55812	1.35509	675	1964	2.90963	1.54084	1426	2854	2.0014	1.00101
GGCTAAGAGCTTTTGCATTGATAAGTGTTGTG	ATG	GGCTAAGAGCTTTTGCATTGATAAGTGT	18089	2383717	Chromosome	+	STM14_RS12370	STM14_2758	oafA	1.87655	0.132199	acetylase		2383683	2385512	1830	609	operon_1133	NC_016856.1|gene2356|STM14_RS12370	WP_000639473.1	http://www.ncbi.nlm.nih.gov/gene/?term=STM14_RS12370	128	489	3.82031	1.93369	157	616	3.92357	1.97217	124	469	3.78226	1.91925	208	667	3.20673	1.6811
CAAAAGCTCTTAGCCCATTTATATCGAGTCTG	ATG	CAAAAGCTCTTAGCCCATTTATATCGAG	18090	2383731	Chromosome	-	STM14_RS12370	STM14_2758	oafA	3.8287	0.409754	acetylase		2383683	2385512	1830	609	operon_1133	NC_016856.1|gene2356|STM14_RS12370	WP_000639473.1	http://www.ncbi.nlm.nih.gov/gene/?term=STM14_RS12370	186	3723	20.0161	4.32309	283	2985	10.5477	3.39886	124	1510	12.1774	3.60614	232	3678	15.8534	3.98672
AGTCGAAATAACTAGAGTGAATTGCGTAATAA	ATG	AGTCGAAATAACTAGAGTGAATTGCGTA	18092	2384055	Chromosome	-	STM14_RS12370	STM14_2758	oafA	3.30424	0.585765	acetylase		2383683	2385512	1830	609	operon_1133	NC_016856.1|gene2356|STM14_RS12370	WP_000639473.1	http://www.ncbi.nlm.nih.gov/gene/?term=STM14_RS12370	496	7137	14.3891	3.84691	1142	6552	5.7373	2.52037	370	4608	12.4541	3.63854	740	6853	9.26081	3.21114
TTGTTCGCATCGTATTTCAGGCCGCCGGTGTA	ATG	TTGTTCGCATCGTATTTCAGGCCGCCGG	18324	2417384	Chromosome	+	STM14_RS12550	STM14_2797	ompC	2.13124	0.139748	outer membrane protein C		2416996	2418132	1137	378	operon_1145	NC_016856.1|gene2392|STM14_RS12550	WP_000865526.1	http://www.ncbi.nlm.nih.gov/gene/?term=STM14_RS12550	397	1564	3.93955	1.97803	514	2328	4.52918	2.17925	341	1680	4.92669	2.30062	473	1982	4.19027	2.06704
AAATATACAATAACAACAATAAAGTATGTAAA	ATG	AAATATACAATAACAACAATAAAGTATG	18412	2430974	Chromosome	+		STM14_2809		2.05488	0.588392			2430902	2431786	885						285	2010	7.05263	2.81816	397	1737	4.37531	2.12939	317	1150	3.62776	1.85908	424	1129	2.66274	1.41291
ACCAGCAGAAATATGACATCTTCGAAAAACTG	ATG	ACCAGCAGAAATATGACATCTTCGAAAA	18441	2435439	Chromosome	+	STM14_RS12600	STM14_2813	nrdB	1.40678	0.207743	ribonucleoside-diphosphate reductase 1 subunit beta	B2 or R2 protein%3B type 1a enzyme%3B catalyzes the rate-limiting step in dNTP synthesis%3B converts nucleotides to deoxynucleotides%3B forms a homodimer and then a multimeric complex with NrdA	2435351	2436481	1131	376	operon_1150	NC_016856.1|gene2402|STM14_RS12600	WP_000332026.1	http://www.ncbi.nlm.nih.gov/gene/?term=STM14_RS12600	1532	4648	3.03394	1.60119	2526	5701	2.25693	1.17436	1393	3406	2.44508	1.28988	2352	6943	2.95196	1.56167
AGCAGGAGAACACAATGCTAAATGTGGAAATG	AAG	AGCAGGAGAACACAATGCTAAATGTGGA	18555	2453228	Chromosome	-		Promoter		2.57238	0.42941											177	1310	7.40113	2.88775	178	1258	7.06742	2.82118	214	1326	6.19626	2.6314	318	1228	3.86164	1.94921
AAAAACTCCCCAAAACGGCAGAATTGTACTGC	AAG	AAAAACTCCCCAAAACGGCAGAATTGTA	18562	2453900	Chromosome	+		Promoter		1.50526	0.441356											190	469	2.46842	1.30359	338	676	2	1	187	616	3.29412	1.71989	296	1182	3.99324	1.99756
GGATGTCAGGGGGTGCAGGCCGTACTGGATGC	ATG	GGATGTCAGGGGGTGCAGGCCGTACTGG	18600	2457679	Chromosome	+	STM14_RS12705	STM14_2837	yfbG	2.37521	0.49024	bifunctional polymyxin resistance protein ArnA	Bifunctional polymyxin resistance arnA protein%3B catalyzes the decarboxylation of UDP-glucuronic acid to UDP-4-keto-arabinose and the addition of a formyl group to UDP-4-amino-4-deoxy-L-arabinose to form UDP-L-4-formamido-arabinose%3B active in certain mutant strains	2457646	2459628	1983	660	operon_1160	NC_016856.1|gene2423|STM14_RS12705	WP_000648776.1	http://www.ncbi.nlm.nih.gov/gene/?term=STM14_RS12705	408	3052	7.48039	2.90311	649	3854	5.93837	2.57007	527	2562	4.86148	2.2814	741	2486	3.35493	1.74628
ACGGTCGGCCTGCCGTTACCCGTCATCCCGCT	ATG	ACGGTCGGCCTGCCGTTACCCGTCATCC	19156	2537236	Chromosome	-	STM14_RS13075	STM14_2920		1.89371	0.583984	membrane protein		2536145	2537323	1179	392	operon_1183	NC_016856.1|gene2497|STM14_RS13075	WP_000127734.1	http://www.ncbi.nlm.nih.gov/gene/?term=STM14_RS13075	402	2344	5.83085	2.54371	1012	3412	3.37154	1.75341	486	1089	2.24074	1.16398	774	3350	4.32817	2.11376
ACTTTATCGCCAATGGCGGAAAACTCAAGCCG	ATG	ACTTTATCGCCAATGGCGGAAAACTCAA	19317	2555406	Chromosome	-		Promoter		1.33592	0.107269											523	1331	2.54493	1.34763	988	2290	2.31781	1.21276	530	1315	2.48113	1.311	945	2622	2.7746	1.47228
GCAATCAGCGATAGCCATAATTCACAGGGAGA	ATG	GCAATCAGCGATAGCCATAATTCACAGG	19322	2556107	Chromosome	-	STM14_RS13175	STM14_2943		3.92166	0.881064	lipoprotein	involved in maintaining OM lipid asymmetry	2555315	2556070	756	251	operon_1195	NC_016856.1|gene2517|STM14_RS13175	WP_000776787.1	http://www.ncbi.nlm.nih.gov/gene/?term=STM14_RS13175	125	2963	23.704	4.56706	194	3065	15.799	3.98176	159	3548	22.3145	4.47991	347	2190	6.31124	2.65792
CCGCAGGTATAGCTAATAATAACTATACGGTT	ATG	CCGCAGGTATAGCTAATAATAACTATAC	19340	2557665	Chromosome	-		Promoter		1.81334	0.485409											386	1184	3.06736	1.617	582	1387	2.38316	1.25288	332	1335	4.02108	2.00758	509	2642	5.19057	2.37589
ACGCAGAGCGGTAGCCAGGCCAGAAAGATATA	ATG	ACGCAGAGCGGTAGCCAGGCCAGAAAGA	19485	2580148	Chromosome	+	STM14_RS13275	STM14_2964	yfeA	4.07878	0.683888	hypothetical protein		2578110	2580299	2190	729	operon_1210	NC_016856.1|gene2537|STM14_RS13275	WP_001112946.1	http://www.ncbi.nlm.nih.gov/gene/?term=STM14_RS13275	236	4683	19.8432	4.31057	298	8361	28.057	4.81029	333	5386	16.1742	4.01562	441	3993	9.05442	3.17862
CCGGATAAGTGTAACGTATTAAAAAATATAAA	ATG	CCGGATAAGTGTAACGTATTAAAAAATA	19487	2580296	Chromosome	-	STM14_RS13275	STM14_2964	yfeA	1.77838	0.205619	hypothetical protein		2578110	2580299	2190	729	operon_1210	NC_016856.1|gene2537|STM14_RS13275	WP_001112946.1	http://www.ncbi.nlm.nih.gov/gene/?term=STM14_RS13275	1216	3956	3.25329	1.7019	1877	7159	3.81406	1.93133	1079	3100	2.87303	1.52257	1549	6017	3.88444	1.95771
GGTGAGTGCGGGAATAATGAGTAAAGAAGAAA	ATG	GGTGAGTGCGGGAATAATGAGTAAAGAA	19551	2587555	Chromosome	-	STM14_RS13345	STM14_2978	yfeN	1.45832	0.139892	outer membrane protein		2587499	2588260	762	253	operon_1216	NC_016856.1|gene2551|STM14_RS13345	WP_000722926.1	http://www.ncbi.nlm.nih.gov/gene/?term=STM14_RS13345	683	2038	2.98389	1.5772	1031	3086	2.99321	1.58169	686	1730	2.52187	1.33449	702	1777	2.53134	1.3399
ATCAATGCCCTGGGATTACTGGAAGTGGACGG	ATG	ATCAATGCCCTGGGATTACTGGAAGTGG	19791	2617203	Chromosome	-	STM14_RS13510	STM14_3013	eutK	1.93628	0.662157	ethanolamine utilization protein EutK	ethanolamine utilization protein%3B involved in the degredation of ethanolamine	2616712	2617206	495	164	operon_1230	NC_016856.1|gene2584|STM14_RS13510	WP_000606266.1	http://www.ncbi.nlm.nih.gov/gene/?term=STM14_RS13510	437	1414	3.2357	1.69408	705	2877	4.08085	2.02887	441	3066	6.95238	2.79751	819	1914	2.337	1.22466
CGCCAGTCCCTGATGGCGGACGGTACATACGA	ATG	CGCCAGTCCCTGATGGCGGACGGTACAT	19843	2626592	Chromosome	+	STM14_RS13555	STM14_3022	eutN	1.22889	0.134457	ethanolamine utilization protein EutN		2626364	2626651	288	95	operon_1230	NC_016856.1|gene2593|STM14_RS13555	WP_001522340.1	http://www.ncbi.nlm.nih.gov/gene/?term=STM14_RS13555	502	1337	2.66335	1.41324	788	1692	2.14721	1.10246	470	1107	2.35532	1.23592	806	1806	2.24069	1.16395
AAAAGGATATCCAGCACTTGGTTTACGACAGG	AAG	AAAAGGATATCCAGCACTTGGTTTACGA	20104	2664462	Chromosome	-		STM14_3063		1.83173	0.199117											609	1827	3	1.58496	1065	3792	3.56056	1.83211	528	2221	4.20644	2.0726	853	3048	3.57327	1.83725
GTGCCCCTATCGCCGTCCAGTCGATGACTAAC	ATG	GTGCCCCTATCGCCGTCCAGTCGATGAC	20307	2708853	Chromosome	-	STM14_RS13840	STM14_3094	ispG	1.689	0.188118	4-hydroxy-3-methylbut-2-en-1-yl diphosphate synthase (flavodoxin)		2707808	2708926	1119	372	operon_1258	NC_016856.1|gene2650|STM14_RS13840	WP_000551804.1	http://www.ncbi.nlm.nih.gov/gene/?term=STM14_RS13840	225	724	3.21778	1.68606	246	759	3.08537	1.62544	210	809	3.85238	1.94575	385	1088	2.82597	1.49875
TGCCGATTGGCGATGGTGCCCCTATCGCCGTC	ATG	TGCCGATTGGCGATGGTGCCCCTATCGC	20308	2708868	Chromosome	-	STM14_RS13840	STM14_3094	ispG	2.31107	0.516674	4-hydroxy-3-methylbut-2-en-1-yl diphosphate synthase (flavodoxin)		2707808	2708926	1119	372	operon_1258	NC_016856.1|gene2650|STM14_RS13840	WP_000551804.1	http://www.ncbi.nlm.nih.gov/gene/?term=STM14_RS13840	526	2789	5.30228	2.40661	960	3213	3.34687	1.74281	534	4184	7.83521	2.96997	611	2665	4.3617	2.12489
AAAAATATAAAAAGCCAGGGAAATGGCGAACA	ATG	AAAAATATAAAAAGCCAGGGAAATGGCG	20367	2716840	Chromosome	-	STM14_RS13875	STM14_3103		2.18098	0.592611	DMSO reductase subunit A		2714465	2716843	2406	801	operon_1260	NC_016856.1|gene2657|STM14_RS13875	WP_000508279.1	http://www.ncbi.nlm.nih.gov/gene/?term=STM14_RS13875	337	1578	4.68249	2.22728	680	2239	3.29265	1.71925	389	3116	8.01028	3.00185	694	2376	3.42363	1.77553
CCGTGACCGCAATGTTAGACGTTGCGCTCAAC	ATG	CCGTGACCGCAATGTTAGACGTTGCGCT	20481	2734950	Chromosome	-	STM14_RS13945	STM14_3120	yfhP	2.20969	0.370137	Fe-S cluster assembly transcriptional regulator IscR	regulates the expression of the iscRSUA operon	2734484	2734978	495	164	operon_1267	NC_016856.1|gene2671|STM14_RS13945	WP_001241346.1	http://www.ncbi.nlm.nih.gov/gene/?term=STM14_RS13945	138	724	5.24638	2.39132	258	846	3.27907	1.71329	205	1217	5.93659	2.56963	238	1067	4.48319	2.16453
TTATCCCGGCTTAACACTTCATCCGGGTGATG	ATG	TTATCCCGGCTTAACACTTCATCCGGGT	20589	2748338	Chromosome	-	STM14_RS14010	STM14_3136	cadC	2.2096	0.528041	transcriptional regulator	regulates the cadBA operon	2748184	2749728	1545	514	operon_1276	NC_016856.1|gene2684|STM14_RS14010	WP_001187150.1	http://www.ncbi.nlm.nih.gov/gene/?term=STM14_RS14010	337	1121	3.32641	1.73397	357	1994	5.58543	2.48167	169	590	3.49112	1.80369	210	1482	7.05714	2.81908
CGCCACGCGCTGACGCTGGCGAAACGCGCCTG	ATG	CGCCACGCGCTGACGCTGGCGAAACGCG	20674	2766027	Chromosome	-	STM14_RS14065	STM14_3148	yfhC	2.20654	0.659332	adenosine deaminase		2765545	2766096	552	183	operon_1281	NC_016856.1|gene2695|STM14_RS14065	WP_001134566.1	http://www.ncbi.nlm.nih.gov/gene/?term=STM14_RS14065	778	5558	7.14396	2.83672	2022	5188	2.56578	1.3594	845	3444	4.07574	2.02706	1672	10158	6.07536	2.60297
CAGACTCCACGTTCCGGTTTCAGCATCAAATA	ATG	CAGACTCCACGTTCCGGTTTCAGCATCA	20813	2785244	Chromosome	+	STM14_RS14160	STM14_3168		2.14729	0.305052	tail assembly protein		2784866	2785444	579	192	operon_1290	NC_016856.1|gene2714|STM14_RS14160	WP_000143154.1	http://www.ncbi.nlm.nih.gov/gene/?term=STM14_RS14160	548	2793	5.09672	2.34957	846	4620	5.46099	2.44916	625	2169	3.4704	1.7951	1007	4015	3.98709	1.99534
GGCAACGGCAGCGGTGGAAAATAAAACGGACA	ATC	GGCAACGGCAGCGGTGGAAAATAAAACG	20832	2788849	Chromosome	+		STM14_3171		1.42962	0.291581											141	352	2.49645	1.31988	157	493	3.14013	1.65082	115	241	2.09565	1.0674	156	500	3.20513	1.68038
CCCGTTCCCTAATCCTCTGGACAGAACGCGGC	ATG	CCCGTTCCCTAATCCTCTGGACAGAACG	20943	2813928	Chromosome	-	STM14_RS14320	STM14_3201		1.92175	0.696097	antirepressor		2813600	2814163	564	187	operon_1297	NC_016856.1|gene2746|STM14_RS14320	WP_000211410.1	http://www.ncbi.nlm.nih.gov/gene/?term=STM14_RS14320	147	826	5.61905	2.49033	178	1010	5.67416	2.50441	133	403	3.03008	1.59935	248	529	2.13306	1.09293
ACATTTGCCGTGAAACCGAACTGGCAGAAGGA	ATG	ACATTTGCCGTGAAACCGAACTGGCAGA	20968	2815590	Chromosome	-		STM14_3205		2.93868	1.64985											174	6841	39.3161	5.29705	335	2121	6.33134	2.66251	108	540	5	2.32193	170	472	2.77647	1.47325
CTCAGGGTTGCCCCCGGCTATGCTTGCCATCG	ATG	CTCAGGGTTGCCCCCGGCTATGCTTGCC	21004	2819615	Chromosome	+		STM14_3213		1.99887	0.590195											106	574	5.41509	2.43699	163	471	2.88957	1.53086	109	298	2.73394	1.45098	174	1038	5.96552	2.57665
CCTCTTGGCTTGGTAATCCATCTGTTGGGTTT	ATG	CCTCTTGGCTTGGTAATCCATCTGTTGG	21019	2821019	Chromosome	+		STM14_3215		2.19949	0.176995											778	4150	5.33419	2.41527	1471	5810	3.94969	1.98174	649	2986	4.60092	2.20192	1244	5712	4.59164	2.19901
GCTGAAAGCAGGCCATATTTGACTGGATGCGT	ATG	GCTGAAAGCAGGCCATATTTGACTGGAT	21310	2861429	Chromosome	-		Promoter		1.7596	0.305975											287	1156	4.02787	2.01002	517	1515	2.93037	1.55108	254	691	2.72047	1.44386	384	1572	4.09375	2.03342
AATAAGGAATTTTCTCTGTCCAGGCCAACATT	ATG	AATAAGGAATTTTCTCTGTCCAGGCCAA	21370	2867416	Chromosome	+	STM14_RS14605	STM14_3275	yfiN	2.69316	0.447484	diguanylate cyclase		2867413	2868633	1221	406	operon_1323	NC_016856.1|gene2803|STM14_RS14605	WP_001030985.1	http://www.ncbi.nlm.nih.gov/gene/?term=STM14_RS14605	479	3571	7.45511	2.89823	569	3439	6.04394	2.59549	645	5768	8.94264	3.1607	1045	4537	4.34163	2.11824
ACGCGGATGCCCCACAATGCCGATACACTTGA	ATG	ACGCGGATGCCCCACAATGCCGATACAC	21453	2876261	Chromosome	-	STM14_RS14655	STM14_3288	ppnK	1.79553	0.641292	NAD kinase	catalyzes the phosphorylation of NAD to NADP	2876217	2877095	879	292	operon_1328	NC_016856.1|gene2813|STM14_RS14655|ppnK	WP_001059155.1	http://www.ncbi.nlm.nih.gov/gene/?term=STM14_RS14655	188	638	3.39362	1.76282	252	1576	6.25397	2.64477	433	921	2.12702	1.08883	378	1216	3.21693	1.68569
AATAGGTAAGGGAATGCCTGAAGATGGTTGCT	ATG	AATAGGTAAGGGAATGCCTGAAGATGGT	21611	2908967	Chromosome	-	STM14_RS14750	STM14_3313		2.01037	0.315975	transcriptional regulator		2908598	2908912	357	118	operon_1337	NC_016856.1|gene2832|STM14_RS14750	WP_010989065.1	http://www.ncbi.nlm.nih.gov/gene/?term=STM14_RS14750	644	2721	4.22516	2.079	837	2733	3.26523	1.70719	659	3536	5.36571	2.42377	1100	3915	3.55909	1.83151
GCAACCAGCACGGTGTCCGGGTTATGGCGGTA	ATG	GCAACCAGCACGGTGTCCGGGTTATGGC	21640	2911420	Chromosome	-	STM14_RS14775	STM14_3318		2.87847	1.05397	dehydrogenase		2911326	2912339	1014	337	operon_1338	NC_016856.1|gene2837|STM14_RS14775	WP_001033832.1	http://www.ncbi.nlm.nih.gov/gene/?term=STM14_RS14775	129	1312	10.1705	3.34632	215	3104	14.4372	3.85172	141	1059	7.51064	2.90894	333	883	2.65165	1.40689
TCATGAGTCCTGGAATAAAGAAACAAAGGATT	ATG	TCATGAGTCCTGGAATAAAGAAACAAAG	21727	2928539	Chromosome	-	STM14_RS14850	STM14_3333		2.6953	0.537611	hypothetical protein		2928020	2928658	639	212	operon_1349	NC_016856.1|gene2852|STM14_RS14850	WP_000061088.1	http://www.ncbi.nlm.nih.gov/gene/?term=STM14_RS14850	1270	11306	8.90236	3.15419	2428	11382	4.68781	2.22891	1412	12687	8.98513	3.16754	1985	9316	4.6932	2.23057
AGGAACTGGCCATTCTCCAGAAGGCCGCGACA	ATG	AGGAACTGGCCATTCTCCAGAAGGCCGC	21744	2931160	Chromosome	+	STM14_RS14860	STM14_3335		1.95285	0.120563	transposase		2930916	2931215	300		operon_1350	NC_016856.1|gene2854|STM14_RS14860		http://www.ncbi.nlm.nih.gov/gene/?term=STM14_RS14860	557	2149	3.85817	1.94792	775	2809	3.62452	1.85779	383	1411	3.68407	1.8813	422	1840	4.36019	2.12439
ATAATTATTATCATTAGCATATGATAATAATT	ATG	ATAATTATTATCATTAGCATATGATAAT	21832	2946107	Chromosome	-		Promoter		1.76414	0.186112											924	3108	3.36364	1.75002	1498	4500	3.00401	1.58689	724	2345	3.23895	1.69553	1053	4283	4.06743	2.02412
AGGCTACCGTCTCGGTTATAAGTCTATCGAGT	ATC	AGGCTACCGTCTCGGTTATAAGTCTATC	21848	2948562	Chromosome	+		Promoter		1.90315	0.506279											670	3392	5.06269	2.3399	972	4874	5.0144	2.32608	653	1666	2.5513	1.35123	1334	4031	3.02174	1.59538
ATAAGGACGATCAGGCGAAAAAAGTCCAGGAA	ATG	ATAAGGACGATCAGGCGAAAAAAGTCCA	21976	2965768	Chromosome	-	STM14_RS15000	STM14_3371	ygaU	2.02047	0.299333	peptidoglycan-binding protein LysM		2965386	2965835	450	149	operon_1363	NC_016856.1|gene2882|STM14_RS15000	WP_000522406.1	http://www.ncbi.nlm.nih.gov/gene/?term=STM14_RS15000	1318	5691	4.31791	2.11033	2542	13289	5.22777	2.3862	1375	5133	3.73309	1.90037	2340	7524	3.21538	1.68499
GCCGTTTTTAACTGACGAGCGATGTGCTGATA	ATG	GCCGTTTTTAACTGACGAGCGATGTGCT	22065	2971260	Chromosome	+	STM14_RS15045	STM14_3384		1.33488	0.316799	DNA-binding transcriptional regulator		2969966	2971300	1335	444	operon_1369	NC_016856.1|gene2891|STM14_RS15045	WP_001138459.1	http://www.ncbi.nlm.nih.gov/gene/?term=STM14_RS15045	295	1026	3.47797	1.79824	391	828	2.11765	1.08246	336	780	2.32143	1.21501	497	1177	2.36821	1.2438
GCGCAGCCACACTATTATTAAGCTGGATGCCG	ATG	GCGCAGCCACACTATTATTAAGCTGGAT	22199	2988975	Chromosome	-		Promoter		1.70353	0.488565											136	566	4.16176	2.0572	197	661	3.35533	1.74645	103	415	4.02913	2.01047	259	518	2	1
GACGGTACTCTCCTGGATACCGAACCCACGCA	ATG	GACGGTACTCTCCTGGATACCGAACCCA	22208	2989755	Chromosome	-	STM14_RS15135	STM14_3405	yqaB	1.46146	0.197119	fructose-1-P/6-phosphogluconate phosphatase	YqaB%3B catalyzes the dephosphorylation of fructose 1-phosphate%2C 6-phosphogluconate and p-nitrophenyl phosphate (pNPP)%3B presents beta-phosphoglucomutase activity at a lower extent	2989225	2989791	567	188	operon_1375	NC_016856.1|gene2909|STM14_RS15135	WP_000271296.1	http://www.ncbi.nlm.nih.gov/gene/?term=STM14_RS15135	278	916	3.29496	1.72026	502	1394	2.77689	1.47347	300	795	2.65	1.40599	422	1001	2.37204	1.24613
CTGGTTTGATTTTTGATATGGACGGTACTCTC	ATG	CTGGTTTGATTTTTGATATGGACGGTAC	22209	2989775	Chromosome	-	STM14_RS15135	STM14_3405	yqaB	1.52275	0.218798	fructose-1-P/6-phosphogluconate phosphatase	YqaB%3B catalyzes the dephosphorylation of fructose 1-phosphate%2C 6-phosphogluconate and p-nitrophenyl phosphate (pNPP)%3B presents beta-phosphoglucomutase activity at a lower extent	2989225	2989791	567	188	operon_1375	NC_016856.1|gene2909|STM14_RS15135	WP_000271296.1	http://www.ncbi.nlm.nih.gov/gene/?term=STM14_RS15135	292	867	2.96918	1.57006	375	862	2.29867	1.2008	224	709	3.16518	1.66229	328	1035	3.15549	1.65786
ATATTGGCGGCGCGGACAAAATCATCGCCCAG	ATG	ATATTGGCGGCGCGGACAAAATCATCGC	22357	3002747	Chromosome	-	STM14_RS15230	STM14_3429	gutQ	1.36442	0.151363	arabinose 5-phosphate isomerase GutQ		3002638	3003603	966	321	operon_1382	NC_016856.1|gene2928|STM14_RS15230	WP_001278200.1	http://www.ncbi.nlm.nih.gov/gene/?term=STM14_RS15230	203	557	2.74384	1.4562	378	835	2.20899	1.14339	189	523	2.7672	1.46842	287	752	2.62021	1.38968
CTGGTTGAGCAGAAAATAGCGGCCCTAAGCCA	ATG	CTGGTTGAGCAGAAAATAGCGGCCCTAA	22512	3022307	Chromosome	+		Promoter		2.01614	0.300583											451	2297	5.09313	2.34855	640	2908	4.54375	2.18388	479	1699	3.54697	1.82659	589	1921	3.26146	1.70552
AAAGCCAGTGCCCACAGGCGTCAACGGTGCAG	ATG	AAAGCCAGTGCCCACAGGCGTCAACGGT	22530	3026363	Chromosome	-	STM14_RS15340	STM14_3456	ygbA	1.78995	0.328633	hypothetical protein		3026080	3026424	345	114	operon_1389	NC_016856.1|gene2950|STM14_RS15340	WP_001117947.1	http://www.ncbi.nlm.nih.gov/gene/?term=STM14_RS15340	577	2446	4.23917	2.08378	1028	2953	2.87257	1.52234	518	1454	2.80695	1.489	736	3079	4.18342	2.06468
GGTGCCCGGTTCAACTTTTGCTAACATGTTTT	ATG	GGTGCCCGGTTCAACTTTTGCTAACATG	22592	3033699	Chromosome	+		Promoter		2.13291	1.06222											117	1422	12.1538	3.60334	351	734	2.09117	1.06431	183	694	3.79235	1.92309	380	1459	3.83947	1.94091
ATGCCCGACTTTATATTGCTAAGGAAAATACT	ATG	ATGCCCGACTTTATATTGCTAAGGAAAA	22669	3043866	Chromosome	-	STM14_RS15430	STM14_3477	sptP	2.12107	0.378019	secreted effector protein SptP	GTP-activating protein/tyrosine phosphatase%3B facilitates bacterial survival in host cells	3042308	3043939	1632	543	operon_1397	NC_016856.1|gene2968|STM14_RS15430	WP_000922300.1	http://www.ncbi.nlm.nih.gov/gene/?term=STM14_RS15430	812	4166	5.13054	2.35911	1197	4732	3.95322	1.98303	1007	5650	5.61072	2.48819	1538	4840	3.14694	1.65395
AATATGGATATTGAAGCAAGAGTCAAAAAAGT	ATG	AATATGGATATTGAAGCAAGAGTCAAAA	22689	3044894	Chromosome	-	STM14_RS15445	STM14_3480	iacP	1.53839	0.247739	acyl carrier protein	invasion-associated ACP%3B carries the fatty acid chain in fatty acid biosynthesis	3044649	3044897	249	82	operon_1397	NC_016856.1|gene2971|STM14_RS15445|iacP	WP_001055577.1	http://www.ncbi.nlm.nih.gov/gene/?term=STM14_RS15445	1496	4354	2.91043	1.54123	3012	6949	2.3071	1.20608	1193	4159	3.48617	1.80164	1920	5839	3.04115	1.60462
GCAACAGGGTGGAAAATGCCAGTAAGGCAATT	ATG	GCAACAGGGTGGAAAATGCCAGTAAGGC	22744	3054531	Chromosome	+	STM14_RS15490	STM14_3489	spaP	2.05453	0.551101	surface presentation of antigens protein SpaP		3053908	3054582	675	224	operon_1397	NC_016856.1|gene2980|STM14_RS15490	WP_000526016.1	http://www.ncbi.nlm.nih.gov/gene/?term=STM14_RS15490	754	3689	4.89257	2.29059	1142	4770	4.17688	2.06243	560	3337	5.95893	2.57505	1053	2575	2.44539	1.29007
ATCATCACCATTAGTACCAGAATCAGTAATTC	ATG	ATCATCACCATTAGTACCAGAATCAGTA	22783	3060624	Chromosome	+	STM14_RS15520	STM14_3495	invA	2.20136	0.535999	invasion protein InvA		3058637	3060694	2058	685	operon_1397	NC_016856.1|gene2986|STM14_RS15520	WP_000927219.1	http://www.ncbi.nlm.nih.gov/gene/?term=STM14_RS15520	128	662	5.17188	2.37069	228	713	3.12719	1.64487	155	1132	7.30323	2.86853	245	928	3.78776	1.92134
ATCATTTCTATGTTCGTCATTCCATTACCTAC	ATG	ATCATTTCTATGTTCGTCATTCCATTAC	22784	3060625	Chromosome	-	STM14_RS15520	STM14_3495	invA	2.57223	0.868633	invasion protein InvA		3058637	3060694	2058	685	operon_1397	NC_016856.1|gene2986|STM14_RS15520	WP_000927219.1	http://www.ncbi.nlm.nih.gov/gene/?term=STM14_RS15520	185	1038	5.61081	2.48821	332	865	2.60542	1.38152	134	1145	8.54478	3.09504	130	1302	10.0154	3.32415
AAGGTCGCTCACTGTCTTTAAACAGGGGATTA	AAG	AAGGTCGCTCACTGTCTTTAAACAGGGG	22842	3067475	Chromosome	-		STM14_3504		1.90566	1.02429											302	1359	4.5	2.16993	409	3864	9.44743	3.23992	339	782	2.30678	1.20588	521	1047	2.0096	1.00691
AAGAAATGATGTTTACAGACTGGCATGAGGCC	ATG	AAGAAATGATGTTTACAGACTGGCATGA	22851	3067851	Chromosome	+	STM14_RS15565	STM14_3506		1.44906	0.441496	acetyltransferase		3067856	3068383	528	175	operon_1401	NC_016856.1|gene2995|STM14_RS15565	WP_000971655.1	http://www.ncbi.nlm.nih.gov/gene/?term=STM14_RS15565	294	720	2.44898	1.29218	511	1126	2.20352	1.13981	261	1122	4.29885	2.10395	397	951	2.39547	1.26031
AGTCAGAATACGCTGAAAGTTCATGATTTAAA	ATG	AGTCAGAATACGCTGAAAGTTCATGATT	22984	3086720	Chromosome	-	STM14_RS15660	STM14_3526	rpoS	2.0119	0.176499	RNA polymerase sigma factor RpoS	sigma factors are initiation factors that promote the attachment of RNA polymerase to specific initiation sites and are then released%3B this sigma factor controls a regulon of genes required for protection against external stresses	3085731	3086723	993	330	operon_1412	NC_016856.1|gene3014|STM14_RS15660	WP_000081498.1	http://www.ncbi.nlm.nih.gov/gene/?term=STM14_RS15660	1347	6391	4.74462	2.24629	2326	8562	3.681	1.8801	1678	6140	3.65912	1.8715	2652	10980	4.14027	2.04973
GGTTGGCTGGCTGTGAATAATCAATTGATCGA	ATG	GGTTGGCTGGCTGTGAATAATCAATTGA	23382	3143595	Chromosome	-	STM14_RS15900	STM14_3584	xni	1.85247	0.27989	flap endonuclease Xni	similar to flap endonuclease%3B FEN family%3B protein from E. coli does not have exonuclease activity	3143467	3144222	756	251	operon_1431	NC_016856.1|gene3062|STM14_RS15900	WP_001519360.1	http://www.ncbi.nlm.nih.gov/gene/?term=STM14_RS15900	448	2116	4.72321	2.23977	763	2304	3.01966	1.59439	504	1828	3.62698	1.85877	769	2528	3.28739	1.71694
ATCCCACCCCGCCGATTCCTACGACGCAGATA	ATG	ATCCCACCCCGCCGATTCCTACGACGCA	23495	3159332	Chromosome	+	STM14_RS15975	STM14_3602	ygdL	2.31601	0.380335	sulfur acceptor protein CsdL	accepts sulfur from CsdA	3158652	3159458	807	268	operon_1438	NC_016856.1|gene3077|STM14_RS15975	WP_000117748.1	http://www.ncbi.nlm.nih.gov/gene/?term=STM14_RS15975	1462	9393	6.42476	2.68364	2422	11936	4.92816	2.30105	1666	9317	5.59244	2.48348	3028	10514	3.47226	1.79587
GCGAGCCTGAACGACGGGCGTATAGTAGCCCG	ATG	GCGAGCCTGAACGACGGGCGTATAGTAG	23503	3160279	Chromosome	+	STM14_RS15980	STM14_3603	mltA	1.91639	0.525663	murein transglycosylase	membrane-bound%2C lytic%3B catalyzes the cleavage of the beta-1%2C4-glycosidic bond between N-acetylmuramic acid and N-acetylglucosamine residues	3159568	3160665	1098	365	operon_1438	NC_016856.1|gene3078|STM14_RS15980|mltA	WP_000678626.1	http://www.ncbi.nlm.nih.gov/gene/?term=STM14_RS15980	323	1403	4.34365	2.11891	554	1520	2.74368	1.45611	348	1001	2.87644	1.52428	505	2991	5.92277	2.56627
AGCAAGCCCCTGATGAGCCTCAGGATCTTCAA	ATG	AGCAAGCCCCTGATGAGCCTCAGGATCT	23539	3172083	Chromosome	+	STM14_RS16015	STM14_3610	ptr	1.81051	0.515001	protease 3	degrades small peptides	3169455	3172343	2889	962	operon_1442	NC_016856.1|gene3085|STM14_RS16015	WP_001138254.1	http://www.ncbi.nlm.nih.gov/gene/?term=STM14_RS16015	646	3157	4.887	2.28895	966	4148	4.294	2.10232	601	1993	3.31614	1.7295	1129	2456	2.17538	1.12127
CGGGTTTTCCAATTCTGGTCACTGACAATAAA	AAG	CGGGTTTTCCAATTCTGGTCACTGACAA	23630	3183050	Chromosome	-		STM14_3625		1.63579	0.467854											1599	5534	3.46091	1.79115	2511	11771	4.68777	2.2289	1473	3488	2.36796	1.24364	2138	5190	2.4275	1.27947
CAAAAATGATATGGGATAAATGATTCAGGGAA	ATG	CAAAAATGATATGGGATAAATGATTCAG	23717	3193848	Chromosome	+		Promoter		2.18869	0.533908											530	2709	5.11132	2.3537	902	3014	3.34146	1.74048	536	3924	7.3209	2.87202	717	2477	3.45467	1.78855
TGATGGATATTACACTTTTTAAATTTAACGCC	ATG	TGATGGATATTACACTTTTTAAATTTAA	23738	3197144	Chromosome	+		STM14_3642		1.93458	0.648756											207	545	2.63285	1.39663	375	1834	4.89067	2.29003	211	1343	6.36493	2.67014	403	1050	2.60546	1.38154
AGGATGACGGAACATAACCGGATACCGGCCCG	ATG	AGGATGACGGAACATAACCGGATACCGG	23818	3205865	Chromosome	-	STM14_RS16175	STM14_3653		2.50112	0.479997	transcriptional regulator		3205104	3205862	759	252	operon_1462	NC_016856.1|gene3117|STM14_RS16175	WP_000134791.1	http://www.ncbi.nlm.nih.gov/gene/?term=STM14_RS16175	106	462	4.35849	2.12383	252	2048	8.12698	3.02272	154	1068	6.93506	2.79391	303	1267	4.18152	2.06403
AATAATCTTATCCTTAAGACCCAGCATGGCCA	ATG	AATAATCTTATCCTTAAGACCCAGCATG	23837	3210552	Chromosome	+		STM14_3658		1.5554	0.397132											289	610	2.11073	1.07774	394	1038	2.63452	1.39754	265	1037	3.91321	1.96835	340	1166	3.42941	1.77796
AACAAAATGCTATTAGCCGGAAGTACCGGTAT	ATG	AACAAAATGCTATTAGCCGGAAGTACCG	23869	3213486	Chromosome	-	STM14_RS16210	STM14_3661		1.50973	0.221164	membrane protein		3212953	3213489	537	178	operon_1463	NC_016856.1|gene3124|STM14_RS16210	WP_001038506.1	http://www.ncbi.nlm.nih.gov/gene/?term=STM14_RS16210	1028	3013	2.93093	1.55136	1818	4238	2.33113	1.22103	897	3034	3.38239	1.75804	1453	4134	2.84515	1.5085
GCGGCAAGGGAGTGAGTCCCCGGGAGCATAGA	AAG	GCGGCAAGGGAGTGAGTCCCCGGGAGCA	23877	3213755	Chromosome	+	STM14_RS00995	STM14_0099		1.41959	0.304408	membrane protein		95983	96177	195		operon_0091	NC_016856.1|gene85|STM14_RS00995		http://www.ncbi.nlm.nih.gov/gene/?term=STM14_RS00995	518	1262	2.43629	1.28469	680	1511	2.22206	1.1519	429	1549	3.61072	1.85229	605	1585	2.61983	1.38948
AGGAATCAACATGTCTGAACAAAACGCACAGG	ATG	AGGAATCAACATGTCTGAACAAAACGCA	23944	3219885	Chromosome	-	STM14_RS16250	STM14_3672	lysS	1.42392	0.326159	lysine--tRNA ligase	class II%3B LysRS2%3B catalyzes a two-step reaction%2C first charging a lysine molecule by linking its carboxyl group to the alpha-phosphate of ATP%2C followed by transfer of the aminoacyl-adenylate to its tRNA%3B in Methanosarcina barkeri%2C LysRS2 charges both tRNA molecules for lysine that exist in this organism and in addition can charge the tRNAPyl with lysine in the presence of LysRS1	3218358	3219875	1518	505	operon_1469	NC_016856.1|gene3132|STM14_RS16250|lysS	WP_000003339.1	http://www.ncbi.nlm.nih.gov/gene/?term=STM14_RS16250	923	2459	2.66414	1.41367	1354	4686	3.46086	1.79113	792	2226	2.81061	1.49088	1137	2274	2	1
TAAATATACCGTGTTATTTTTATTAAATAACA	ATG	TAAATATACCGTGTTATTTTTATTAAAT	24042	3230997	Chromosome	+		STM14_3686		1.83251	0.132231											1458	5301	3.6358	1.86227	2862	9420	3.2914	1.7187	1135	4562	4.01938	2.00697	2370	7928	3.34515	1.74207
CTGAATGCGGTTGGCGCCGAGTCGTTAAACGC	ATG	CTGAATGCGGTTGGCGCCGAGTCGTTAA	24049	3234062	Chromosome	-	STM14_RS16320	STM14_3687	gcvP	1.71981	0.202237	glycine dehydrogenase (decarboxylating)	acts in conjunction with GvcH to form H-protein-S-aminomethyldihydrolipoyllysine from glycine	3231276	3234149	2874	957	operon_1478	NC_016856.1|gene3146|STM14_RS16320	WP_000194975.1	http://www.ncbi.nlm.nih.gov/gene/?term=STM14_RS16320	622	2189	3.51929	1.81529	797	2133	2.67629	1.42023	486	1765	3.63169	1.86064	942	3242	3.44161	1.78309
GCCGCTTACGCTGCAATTTATTCCATATTTAA	ATG	GCCGCTTACGCTGCAATTTATTCCATAT	24216	3252280	Chromosome	+		STM14_3711		1.7281	0.492357											698	3185	4.56304	2.18999	1388	3647	2.62752	1.3937	775	1806	2.33032	1.22053	1111	4790	4.31143	2.10817
GAAGCCAACATCGTACATATTGGATTTGGCGC	ATG	GAAGCCAACATCGTACATATTGGATTTG	24313	3264905	Chromosome	-	STM14_RS16475	STM14_3726		1.90839	0.519916	fructuronate reductase		3263505	3264977	1473	490	operon_1494	NC_016856.1|gene3177|STM14_RS16475	WP_000379524.1	http://www.ncbi.nlm.nih.gov/gene/?term=STM14_RS16475	289	680	2.35294	1.23447	255	984	3.85882	1.94816	162	625	3.85802	1.94786	154	873	5.66883	2.50305
CAGTGGGCCCGCTGTGACTTTTACAACCCTTT	ATG	CAGTGGGCCCGCTGTGACTTTTACAACC	24442	3280864	Chromosome	+	STM14_RS16565	STM14_3745	yggT	1.25622	0.313571	hypothetical protein		3280789	3281355	567	188	operon_1503	NC_016856.1|gene3195|STM14_RS16565	WP_001094848.1	http://www.ncbi.nlm.nih.gov/gene/?term=STM14_RS16565	442	1026	2.32127	1.21491	612	1243	2.03105	1.02222	414	1355	3.27295	1.71059	801	1690	2.10986	1.07715
GCGACGAGGTGAAAATCGCCATTACCGCCCCA	ATG	GCGACGAGGTGAAAATCGCCATTACCGC	24449	3281443	Chromosome	+	STM14_RS16570	STM14_3746	yggU	1.58003	0.612316	hypothetical protein		3281352	3281642	291	96	operon_1503	NC_016856.1|gene3196|STM14_RS16570	WP_001277201.1	http://www.ncbi.nlm.nih.gov/gene/?term=STM14_RS16570	113	227	2.00885	1.00637	228	490	2.14912	1.10375	169	776	4.59172	2.19903	164	661	4.03049	2.01095
GGAATTGAAGTCGCAATATGGACATTTTTGTA	ATG	GGAATTGAAGTCGCAATATGGACATTTT	24463	3282316	Chromosome	-	STM14_RS16580	STM14_3748	yggW	2.46265	0.62987	HemN family oxidoreductase		3282236	3283372	1137	378	operon_1503	NC_016856.1|gene3198|STM14_RS16580	WP_001096517.1	http://www.ncbi.nlm.nih.gov/gene/?term=STM14_RS16580	190	1238	6.51579	2.70394	551	1656	3.00544	1.58758	210	1760	8.38095	3.06711	275	1547	5.62545	2.49197
GCAGGCACCGTATCTAACAGGTATCGTCCTGA	ATG	GCAGGCACCGTATCTAACAGGTATCGTC	24650	3305227	Chromosome	+		STM14_3778		2.64618	0.193291			3305157	3305300	144						125	786	6.288	2.6526	123	760	6.17886	2.62734	106	785	7.40566	2.88863	160	854	5.3375	2.41616
ACAGGGGCTTAAAATTGAACTTCGGGCCCAGC	ATC	ACAGGGGCTTAAAATTGAACTTCGGGCC	24715	3311584	Chromosome	+		Promoter		2.41653	0.379534											604	3989	6.6043	2.72341	1000	4917	4.917	2.29778	466	3057	6.56009	2.71371	816	3112	3.81373	1.9312
AGTTGATGTATTTATTTCAAGAATATTAAAGG	ATG	AGTTGATGTATTTATTTCAAGAATATTA	24738	3314136	Chromosome	-		STM14_3792		1.31339	0.392158											1748	6279	3.59211	1.84483	3538	9168	2.59129	1.37367	1701	3470	2.03998	1.02855	2649	5322	2.00906	1.00652
GCAGATAATACTTATCAACCCGCAAAAGTCTG	ATG	GCAGATAATACTTATCAACCCGCAAAAG	24807	3322684	Chromosome	+	STM14_RS16770	STM14_3804	yghU	2.66996	0.453351	glutathione S-transferase	YghU%3B B2989%3B one of eight putative glutathione transferase proteins from E. coli	3322681	3323547	867	288	operon_1523	NC_016856.1|gene3236|STM14_RS16770	WP_000774852.1	http://www.ncbi.nlm.nih.gov/gene/?term=STM14_RS16770	308	1625	5.27597	2.39944	348	2549	7.32471	2.87277	304	2801	9.21382	3.2038	458	2110	4.60699	2.20382
GCGCACATAACCATAAAAAAAGTGTGGTAAAT	ATG	GCGCACATAACCATAAAAAAAGTGTGGT	24886	3332121	Chromosome	-		STM14_3815		1.8994	0.41222											392	2165	5.52296	2.46544	794	2318	2.9194	1.54567	405	1270	3.1358	1.64883	603	2310	3.83085	1.93766
CATATGGCGCGTGCAACCCGGCCATTAACCCT	ATG	CATATGGCGCGTGCAACCCGGCCATTAA	24890	3332439	Chromosome	+	STM14_RS16825	STM14_3816	yghW	1.6601	0.278867	hypothetical protein		3332203	3332490	288	95	operon_1525	NC_016856.1|gene3247|STM14_RS16825	WP_001059119.1	http://www.ncbi.nlm.nih.gov/gene/?term=STM14_RS16825	373	983	2.63539	1.39802	443	1699	3.83521	1.93931	520	1887	3.62885	1.85951	864	2350	2.71991	1.44356
GAATGACCTGCATTTTCTGTCAAATAGTTGAA	ATG	GAATGACCTGCATTTTCTGTCAAATAGT	25016	3346178	Chromosome	+	STM14_RS16905	STM14_3836		2.01932	0.373356	diadenosine tetraphosphatehydrolase		3346180	3346635	456	151	operon_1533	NC_016856.1|gene3263|STM14_RS16905	WP_000128242.1	http://www.ncbi.nlm.nih.gov/gene/?term=STM14_RS16905	200	830	4.15	2.05311	348	1975	5.67529	2.50469	391	1472	3.76471	1.91254	521	1587	3.04607	1.60695
ACAAGGTGCTTTACCTTCAACTATTTGACAGA	ATG	ACAAGGTGCTTTACCTTCAACTATTTGA	25018	3346224	Chromosome	-	STM14_RS16905	STM14_3836		1.55524	0.820357	diadenosine tetraphosphatehydrolase		3346180	3346635	456	151	operon_1533	NC_016856.1|gene3263|STM14_RS16905	WP_000128242.1	http://www.ncbi.nlm.nih.gov/gene/?term=STM14_RS16905	431	922	2.13921	1.09708	514	3520	6.84825	2.77574	431	1057	2.45244	1.29422	735	1526	2.07619	1.05394
TAATATGGAAAAACGTGAAGACAGGCAAATGA	ATG	TAATATGGAAAAACGTGAAGACAGGCAA	25033	3346907	Chromosome	-		STM14_3838		1.29403	0.183347			3346793	3346924	132						1588	3736	2.35264	1.23428	2240	6466	2.88661	1.52937	1309	3271	2.49885	1.32127	2146	4572	2.13048	1.09118
TCGCAGCTATCCCAGCCAAGTTGATCCATCTC	ATG	TCGCAGCTATCCCAGCCAAGTTGATCCA	25039	3349225	Chromosome	+	STM14_RS16915	STM14_3839	ygiR	3.18135	0.425281	radical SAM protein		3347190	3349361	2172	723	operon_1535	NC_016856.1|gene3265|STM14_RS16915	WP_001274458.1	http://www.ncbi.nlm.nih.gov/gene/?term=STM14_RS16915	988	10186	10.3097	3.36593	1594	11237	7.04956	2.81753	1252	16218	12.9537	3.69529	2292	16487	7.19328	2.84665
TGCAAAGTCTTTTGCGTTTTTGGCAAAAGTCT	ATG	TGCAAAGTCTTTTGCGTTTTTGGCAAAA	25121	3361090	Chromosome	-		STM14_3851		1.52456	0.237689			3361049	3361165	117						1015	3001	2.95665	1.56396	1754	4336	2.47206	1.30572	922	3306	3.58568	1.84225	1521	3976	2.61407	1.3863
AGTAACATCCTGATTATCAACGGGGCGAAAAA	ATG	AGTAACATCCTGATTATCAACGGGGCGA	25124	3361165	Chromosome	+	STM14_RS16970	STM14_3852	mdaB	1.53096	0.478371	NADPH quinone reductase MdaB	involved in drug resistance	3361162	3361743	582	193	operon_1539	NC_016856.1|gene3276|STM14_RS16970	WP_000065416.1	http://www.ncbi.nlm.nih.gov/gene/?term=STM14_RS16970	428	1153	2.69393	1.42971	557	1381	2.47935	1.30996	252	1181	4.68651	2.22851	531	1183	2.22787	1.15567
CCAAAAACATCATCCATTATGTAAGTTCCTCT	ATG	CCAAAAACATCATCCATTATGTAAGTTC	25283	3378689	Chromosome	-	STM14_RS17070	STM14_3874	yqiK	1.3776	0.265645	membrane protein		3378673	3380352	1680	559	operon_1550	NC_016856.1|gene3296|STM14_RS17070	WP_000342878.1	http://www.ncbi.nlm.nih.gov/gene/?term=STM14_RS17070	2341	6833	2.91884	1.54539	3074	7986	2.59792	1.37736	1774	5322	3	1.58496	2933	5877	2.00375	1.0027
ATGACCTGGTGCATCATAACCCTTTCCTTATT	ATG	ATGACCTGGTGCATCATAACCCTTTCCT	25294	3380608	Chromosome	-		STM14_3875		2.32724	0.23549											1266	7178	5.66983	2.5033	2163	8554	3.95469	1.98357	1373	7508	5.46832	2.4511	2191	11334	5.17298	2.371
CGCGCCGGGATAACGTTTTTCCAGCACTGCTC	ATG	CGCGCCGGGATAACGTTTTTCCAGCACT	25476	3407942	Chromosome	-	STM14_RS17180	STM14_3900	ygjP	1.56028	0.297468	hypothetical protein		3407829	3408326	498	165	operon_1567	NC_016856.1|gene3318|STM14_RS17180	WP_000202966.1	http://www.ncbi.nlm.nih.gov/gene/?term=STM14_RS17180	454	1719	3.78634	1.92081	671	2154	3.21013	1.68263	458	1108	2.41921	1.27454	842	2166	2.57245	1.36314
AAACCGGCAAATTCAGGCTCGCCGCCGTTTAC	ATG	AAACCGGCAAATTCAGGCTCGCCGCCGT	25494	3409323	Chromosome	+	STM14_RS17190	STM14_3903	ygjR	3.24517	0.998302	dehydrogenase		3409259	3410257	999	332	operon_1568	NC_016856.1|gene3320|STM14_RS17190	WP_000617687.1	http://www.ncbi.nlm.nih.gov/gene/?term=STM14_RS17190	143	1120	7.83217	2.96941	274	1200	4.37956	2.13079	117	2711	23.1709	4.53424	106	1078	10.1698	3.34622
CTCGACGGGATAATCATTTGCGAAAGACTGCG	ATG	CTCGACGGGATAATCATTTGCGAAAGAC	25496	3409405	Chromosome	-	STM14_RS17190	STM14_3903	ygjR	1.47529	0.629851	dehydrogenase		3409259	3410257	999	332	operon_1568	NC_016856.1|gene3320|STM14_RS17190	WP_000617687.1	http://www.ncbi.nlm.nih.gov/gene/?term=STM14_RS17190	832	2075	2.49399	1.31846	1252	6629	5.29473	2.40456	692	1429	2.06503	1.04616	1216	2665	2.19161	1.13199
CTCGTTGCGTAGCCATTTCATATTCCTTGTAT	ATG	CTCGTTGCGTAGCCATTTCATATTCCTT	25515	3411768	Chromosome	-	STM14_RS17200	STM14_3906	ygjU	3.68778	0.926893	serine/threonine transporter SstT	involved in the import of serine and threonine coupled with the import of sodium	3411753	3412997	1245	414	operon_1570	NC_016856.1|gene3322|STM14_RS17200	WP_000235363.1	http://www.ncbi.nlm.nih.gov/gene/?term=STM14_RS17200	780	8412	10.7846	3.4309	895	23821	26.6156	4.7342	922	15127	16.4067	4.03622	1599	9363	5.85553	2.5498
CCAATCATGGAAGGATTGGCCAGTGTTTCAAA	ATG	CCAATCATGGAAGGATTGGCCAGTGTTT	25532	3413523	Chromosome	-	STM14_RS17205	STM14_3908	yqjA	2.84837	0.335516	membrane protein		3413447	3414109	663	220	operon_1571	NC_016856.1|gene3323|STM14_RS17205	WP_000422143.1	http://www.ncbi.nlm.nih.gov/gene/?term=STM14_RS17205	1251	10914	8.72422	3.12503	2397	17706	7.38673	2.88494	1641	13278	8.09141	3.01639	2703	13945	5.15908	2.36711
AGCGTGCGATGCGCCCAGGGGCAGGCAAGGGA	ATG	AGCGTGCGATGCGCCCAGGGGCAGGCAA	25580	3416959	Chromosome	-	STM14_RS17240	STM14_3915	yqjG	2.57668	0.373988	glutathione S-transferase		3416751	3417737	987	328	operon_1572	NC_016856.1|gene3330|STM14_RS17240	WP_000531161.1	http://www.ncbi.nlm.nih.gov/gene/?term=STM14_RS17240	270	1999	7.4037	2.88825	363	2100	5.78512	2.53235	219	1547	7.06393	2.82047	467	1955	4.1863	2.06567
TGGACAGGCAGACTACGGATGGCTACAGGCCC	ATG	TGGACAGGCAGACTACGGATGGCTACAG	25597	3419295	Chromosome	+	STM14_RS17255	STM14_3918	yhaK	4.42695	0.723712	hypothetical protein		3419266	3419967	702	233	operon_1574	NC_016856.1|gene3333|STM14_RS17255	WP_000633547.1	http://www.ncbi.nlm.nih.gov/gene/?term=STM14_RS17255	140	4058	28.9857	4.85727	298	7979	26.7752	4.74282	198	5379	27.1667	4.76377	234	2376	10.1538	3.34395
TGTAGGTAGAGGTTTTTTTTATTTTTCGTGCC	ATG	TGTAGGTAGAGGTTTTTTTTATTTTTCG	25620	3422953	Chromosome	+	STM14_RS17270	STM14_3921	yhaO	1.70857	0.407289	membrane protein		3421604	3422935	1332	443	operon_1575	NC_016856.1|gene3336|STM14_RS17270	WP_000443187.1	http://www.ncbi.nlm.nih.gov/gene/?term=STM14_RS17270	854	3403	3.98478	1.9945	978	2901	2.96626	1.56864	569	1304	2.29174	1.19644	861	3627	4.21254	2.07469
GGAGCTTGAAGGTCCAATGCCAATCTTAAAAA	ATG	GGAGCTTGAAGGTCCAATGCCAATCTTA	25627	3424565	Chromosome	+	STM14_RS17275	STM14_3922	tdcG	1.16921	0.0820896	L-serine dehydratase	catalyzes the formation of pyruvate from serine	3423251	3424615	1365	454	operon_1576	NC_016856.1|gene3337|STM14_RS17275	WP_000622081.1	http://www.ncbi.nlm.nih.gov/gene/?term=STM14_RS17275	531	1111	2.09228	1.06508	852	1977	2.32042	1.21439	757	1675	2.21268	1.1458	1000	2381	2.381	1.25157
TTCGCTCACAGCTACTGACCAGCGATCAGGTA	AAG	TTCGCTCACAGCTACTGACCAGCGATCA	25793	3449922	Chromosome	+		Promoter		2.28223	0.754157											1266	6367	5.02923	2.33034	2046	7133	3.48631	1.8017	1310	13164	10.0489	3.32896	2163	6873	3.17753	1.66791
GCGGGTTTTATCATCCGTTAACAGATACAGTG	ATG	GCGGGTTTTATCATCCGTTAACAGATAC	25811	3451722	Chromosome	+	STM14_RS17395	STM14_3952	yhbP	1.977	0.486148	hypothetical protein		3451434	3451877	444	147	operon_1586	NC_016856.1|gene3361|STM14_RS17395	WP_000380404.1	http://www.ncbi.nlm.nih.gov/gene/?term=STM14_RS17395	611	3021	4.94435	2.30578	1206	2877	2.38557	1.25434	479	2197	4.58664	2.19744	746	3312	4.43968	2.15046
GCCCAGACCGGTAGCGGCAAAACCGCAGCGTT	ATG	GCCCAGACCGGTAGCGGCAAAACCGCAG	25881	3461111	Chromosome	-	STM14_RS17445	STM14_3962	deaD	1.89374	0.905126	DEAD/DEAH box family ATP-dependent RNA helicase	participates in the assembly of the large subunit of the ribosome%3B plays a key role in optimal cell growth at low temperature and is required for normal cell division	3459369	3461258	1890	629	operon_1594	NC_016856.1|gene3371|STM14_RS17445	WP_000807248.1	http://www.ncbi.nlm.nih.gov/gene/?term=STM14_RS17445	279	2599	9.31541	3.21962	775	1998	2.57806	1.36629	444	1464	3.2973	1.72128	1042	2509	2.40787	1.26776
ATTTTGTCTGGCATCCGGCTCTGTTCAATACC	ATG	ATTTTGTCTGGCATCCGGCTCTGTTCAA	26547	3546891	Chromosome	-	STM14_RS17890	STM14_4060	yhcR	1.59742	0.237371	protein AaeX	membrane protein AaeX%3B the gene is a member of the aaeXAB operon	3546812	3547015	204	67	operon_1632	NC_016856.1|gene3460|STM14_RS17890	WP_000051840.1	http://www.ncbi.nlm.nih.gov/gene/?term=STM14_RS17890	1687	5511	3.26675	1.70785	3246	8531	2.62816	1.39405	1728	4586	2.65394	1.40813	2833	10425	3.67984	1.87964
AAGCAGGCATACTACCAAAATGGATCTATCTG	ATG	AAGCAGGCATACTACCAAAATGGATCTA	26623	3560783	Chromosome	+		Promoter		1.60089	0.497593											326	663	2.03374	1.02414	237	1025	4.32489	2.11266	240	898	3.74167	1.90368	318	818	2.57233	1.36307
CCTTACTGGAACTGGGGATACATAACCTGGCG	ATG	CCTTACTGGAACTGGGGATACATAACCT	26645	3563288	Chromosome	+	STM14_RS17955	STM14_4073		2.32873	0.926721	sulfoxide reductase heme-binding subunit YedZ	in Escherichia coli this inner membrane protein was found to anchor the periplasmic catalytic oxidoreductase YedY%3B sulfite oxidase activity not demonstrated%3B contains heme	3563002	3563601	600	199	operon_1637	NC_016856.1|gene3473|STM14_RS17955	WP_001240053.1	http://www.ncbi.nlm.nih.gov/gene/?term=STM14_RS17955	190	1615	8.5	3.08746	480	1034	2.15417	1.10713	155	1247	8.04516	3.00812	272	1176	4.32353	2.11221
GTTGGATACTGCGCAACGGGAAGTTGCATTAT	ATG	GTTGGATACTGCGCAACGGGAAGTTGCA	26762	3576281	Chromosome	-	STM14_RS18020	STM14_4091	acrF	1.53761	0.363077	multidrug efflux RND transporter permease subunit		3576172	3579285	3114	1037	operon_1642	NC_016856.1|gene3486|STM14_RS18020	WP_001273295.1	http://www.ncbi.nlm.nih.gov/gene/?term=STM14_RS18020	285	1147	4.02456	2.00883	572	1549	2.70804	1.43725	235	516	2.19574	1.13471	473	1404	2.96829	1.56963
AATTTGTCTGGCGGCAGTAGCGCGGTGGTCCC	AAG	AATTTGTCTGGCGGCAGTAGCGCGGTGG	26795	3580647	Chromosome	-		STM14_4096	rrfF	1.579	0.355587											1062	2453	2.30979	1.20776	1502	5499	3.66112	1.87228	1010	3754	3.71683	1.89407	1249	3166	2.53483	1.34189
CGCAGACCTGGGCGGCTGACACGCTGAATGCT	ATG	CGCAGACCTGGGCGGCTGACACGCTGAA	26987	3603414	Chromosome	+	STM14_RS18195	STM14_4129	rpsH	2.21275	0.573386	30S ribosomal protein S8		3603272	3603664	393	130	operon_1650	NC_016856.1|gene3522|STM14_RS18195	WP_000062611.1	http://www.ncbi.nlm.nih.gov/gene/?term=STM14_RS18195	537	2184	4.06704	2.02398	658	4370	6.64134	2.73147	348	976	2.8046	1.48779	502	3060	6.09562	2.60777
GTAGATGGTAAAAAATCTACTGCAGAATCAAT	ATG	GTAGATGGTAAAAAATCTACTGCAGAAT	27127	3616004	Chromosome	-	STM14_RS18300	STM14_4151	rpsG	1.98538	0.418348	30S ribosomal protein S7		3615627	3616097	471	156	operon_1654	NC_016856.1|gene3543|STM14_RS18300	WP_001138042.1	http://www.ncbi.nlm.nih.gov/gene/?term=STM14_RS18300	167	818	4.8982	2.29225	342	1164	3.40351	1.76702	162	460	2.83951	1.50564	202	1049	5.19307	2.37659
TTTATCATTGGTCTCGAACTCAATCCGTCCCG	ATG	TTTATCATTGGTCTCGAACTCAATCCGT	27200	3622670	Chromosome	-	STM14_RS18350	STM14_4161	kefB	4.10629	0.70846	glutathione-regulated potassium-efflux system protein KefB	involved in potassium efflux	3621069	3622874	1806	601	operon_1657	NC_016856.1|gene3553|STM14_RS18350	WP_000398133.1	http://www.ncbi.nlm.nih.gov/gene/?term=STM14_RS18350	155	2161	13.9419	3.80136	142	1457	10.2606	3.35904	155	5030	32.4516	5.02022	157	2976	18.9554	4.24454
CCGCCGTCTCGAAGGTATTGAGATCCCCTTAG	AAG	CCGCCGTCTCGAAGGTATTGAGATCCCC	27308	3634901	Chromosome	-	STM14_RS18420	STM14_4178	yhfG	2.49691	0.665376	hypothetical protein		3634805	3634972	168	55	operon_1664	NC_016856.1|gene3567|STM14_RS18420	WP_001521109.1	http://www.ncbi.nlm.nih.gov/gene/?term=STM14_RS18420	654	5013	7.66514	2.93831	1080	6624	6.13333	2.61667	750	5636	7.51467	2.90971	1030	2960	2.87379	1.52295
GCGGCGGCAACTGAGCAACAAATTCGTCAGGA	ATC	GCGGCGGCAACTGAGCAACAAATTCGTC	27358	3640324	Chromosome	+		STM14_4185		1.42229	0.332101											1074	2395	2.22998	1.15703	1098	4121	3.75319	1.90812	997	2460	2.4674	1.30299	1936	4837	2.49845	1.32103
CAGTGAGCGTCGCCAGAACCCCTGCCACAACG	AAG	CAGTGAGCGTCGCCAGAACCCCTGCCAC	27385	3649881	Chromosome	-	STM14_RS18465	STM14_4191	yhfL	2.1471	0.612619	hypothetical protein		3649827	3649997	171	56	operon_1670	NC_016856.1|gene3576|STM14_RS18465	WP_000472323.1	http://www.ncbi.nlm.nih.gov/gene/?term=STM14_RS18465	210	1390	6.61905	2.72662	203	1050	5.17241	2.37084	289	1330	4.60208	2.20228	605	1478	2.44298	1.28864
GAAAACAAAAAAAATAACTGCAGCTACGATTA	ATC	GAAAACAAAAAAAATAACTGCAGCTACG	27387	3649899	Chromosome	+	STM14_RS18465	STM14_4191	yhfL	4.51569	0.901913	hypothetical protein		3649827	3649997	171	56	operon_1670	NC_016856.1|gene3576|STM14_RS18465	WP_000472323.1	http://www.ncbi.nlm.nih.gov/gene/?term=STM14_RS18465	498	20081	40.3233	5.33354	705	23674	33.5801	5.06954	551	11172	20.2759	4.34169	848	8457	9.97288	3.31801
ACCTGATCGCCTGATTTCAGCGGCAAGAATGA	ATG	ACCTGATCGCCTGATTTCAGCGGCAAGA	27428	3655956	Chromosome	+	STM14_RS18495	STM14_4198	aroB	1.40096	0.388164	3-dehydroquinate synthase	catalyzes the formation of 3-dehydroquinate from 3-deoxy-arabino-heptulonate 7-phosphate%3B functions in aromatic amino acid biosynthesis	3654977	3656065	1089	362	operon_1672	NC_016856.1|gene3582|STM14_RS18495|aroB	WP_000439828.1	http://www.ncbi.nlm.nih.gov/gene/?term=STM14_RS18495	223	490	2.19731	1.13574	357	798	2.23529	1.16046	152	385	2.53289	1.34079	198	774	3.90909	1.96683
CCATAACCGCAGATAAAACTGGGGATAACGCG	ATG	CCATAACCGCAGATAAAACTGGGGATAA	27523	3669665	Chromosome	+	STM14_RS18560	STM14_4212	yhgE	1.98944	0.237836	membrane protein		3668372	3670081	1710	569	operon_1677	NC_016856.1|gene3595|STM14_RS18560	WP_000446437.1	http://www.ncbi.nlm.nih.gov/gene/?term=STM14_RS18560	780	3471	4.45	2.15381	1022	4055	3.96771	1.98831	829	2608	3.14596	1.6535	1032	4619	4.47578	2.16214
GGTGTCGTAGCTGGGATTGTAAACGATATCCT	AAG	GGTGTCGTAGCTGGGATTGTAAACGATA	27541	3670550	Chromosome	-		Promoter		2.34001	0.555133											291	2014	6.92096	2.79097	492	3439	6.98984	2.80526	354	1131	3.19492	1.67578	441	1875	4.2517	2.08804
AACTTCGCGGTGAGAAGCGCATTCGCCTCATG	ATG	AACTTCGCGGTGAGAAGCGCATTCGCCT	27550	3673477	Chromosome	+	STM14_RS18570	STM14_4216	envZ	2.49084	0.686631	two-component system sensor histidine kinase	membrane-localized osmosensor%3B histidine kinase%3B in high osmolarity EnvZ autophosphorylates itself and transfers phosphoryl group to OmpR	3672155	3673507	1353	450	operon_1679	NC_016856.1|gene3597|STM14_RS18570|envZ	WP_001253818.1	http://www.ncbi.nlm.nih.gov/gene/?term=STM14_RS18570	883	5123	5.80181	2.5365	1526	5561	3.64417	1.86559	533	5760	10.8068	3.43386	1018	4448	4.36935	2.12742
CAAGAGAATTATAAGATTCTGGTGGTTGATGA	ATG	CAAGAGAATTATAAGATTCTGGTGGTTG	27560	3674220	Chromosome	-	STM14_RS18575	STM14_4217	ompR	3.92024	1.56855	two-component system response regulator	part of two-component system EnvZ/OmpR%3B regulates transcription of outer membrane porin genes ompC/F%3B under high osmolarity EnvZ functions as kinase/phosphotransferase and phosphorylates OmpR%3B the result is increased expression of ompC and repression of ompF%3B also functions in regulation of other genes%3B forms dimers upon phosphorylation	3673504	3674223	720	239	operon_1679	NC_016856.1|gene3598|STM14_RS18575|ompR	WP_001157751.1	http://www.ncbi.nlm.nih.gov/gene/?term=STM14_RS18575	594	9883	16.638	4.05641	880	37448	42.5545	5.41124	354	7943	22.4379	4.48786	753	2490	3.30677	1.72542
TAAGTGTGTATTCTTAAAAAAGCTCACGTGAG	ATG	TAAGTGTGTATTCTTAAAAAAGCTCACG	27561	3674255	Chromosome	+		Promoter		3.73328	1.86567											150	6591	43.94	5.45746	443	13361	30.1603	4.91458	126	1193	9.46825	3.2431	294	733	2.4932	1.318
GGGTTGCCGATTAATTGTATATTTAAGCTGCT	ATG	GGGTTGCCGATTAATTGTATATTTAAGC	27564	3674374	Chromosome	-		Promoter		3.58447	1.35494											1048	19668	18.7672	4.23014	1895	52722	27.8216	4.79814	980	12105	12.352	3.62668	1936	6216	3.21074	1.68291
CCGACTATCAGTATAATAAAAAGCGCCTGCGT	ATG	CCGACTATCAGTATAATAAAAAGCGCCT	27566	3674585	Chromosome	+	STM14_RS18580	STM14_4218	greB	1.87295	0.441569	transcription elongation factor GreB	necessary for efficient RNA polymerase transcription elongation past template-encoded arresting sites%3B arresting sites in DNA have the property of trapping a certain fraction of elongating RNA polymerases that pass through%2C resulting in locked ternary complexes. Cleavage of the nascent transcript by cleavage factors such as GreA or GreB allows the resumption of elongation from the new 3'termi…	3674449	3674922	474	157	operon_1680	NC_016856.1|gene3599|STM14_RS18580|greB	WP_000856693.1	http://www.ncbi.nlm.nih.gov/gene/?term=STM14_RS18580	605	2122	3.50744	1.81042	603	1480	2.45439	1.29537	575	2909	5.05913	2.33889	911	3765	4.13282	2.04713
TCGGGTGTTGACTGAAGCTGGTAACCTGGTAG	ATG	TCGGGTGTTGACTGAAGCTGGTAACCTG	27600	3680197	Chromosome	-		Promoter		3.12763	1.0846											352	3592	10.2045	3.35114	375	8085	21.56	4.43029	279	2112	7.56989	2.92027	419	1468	3.50358	1.80883
TGAGTTGAGAACCTAGCTGGTCGGTCACGAAA	ATG	TGAGTTGAGAACCTAGCTGGTCGGTCAC	27640	3683603	Chromosome	-	STM14_RS18620	STM14_4228	yhgI	1.8465	0.487602	fe/S biogenesis protein nfuA	cytoplasmic protein that may be involved in the utilization of double-stranded DNA as a carbon source	3683336	3683911	576	191	operon_1684	NC_016856.1|gene3607|STM14_RS18620	WP_000619387.1	http://www.ncbi.nlm.nih.gov/gene/?term=STM14_RS18620	273	827	3.0293	1.59899	443	2620	5.91422	2.56419	314	886	2.82166	1.49654	379	1254	3.30871	1.72627
TGTGTCTCAGTTGAGCTACAATTTGAACTGTA	ATG	TGTGTCTCAGTTGAGCTACAATTTGAAC	27698	3694188	Chromosome	-		Promoter		1.28891	0.178293											610	1684	2.76066	1.46501	1200	2988	2.49	1.31615	680	1714	2.52059	1.33376	1083	2228	2.05725	1.04072
CAGGACGCGGCAGTCAACGTTGGGAAAAATGG	ATG	CAGGACGCGGCAGTCAACGTTGGGAAAA	27726	3698615	Chromosome	+	STM14_RS18670	STM14_4241	rtcR	2.08115	0.599774	Fis family transcriptional regulator	sigma 54-dependent%3B regulates genes involved in forming a 2'%2C3'-cyclic phosphodiester on RNA	3698566	3700149	1584	527	operon_1690	NC_016856.1|gene3617|STM14_RS18670	WP_001232871.1	http://www.ncbi.nlm.nih.gov/gene/?term=STM14_RS18670	108	473	4.37963	2.13081	194	477	2.45876	1.29793	114	772	6.77193	2.75957	270	1187	4.3963	2.13629
CCTGCGCCACGCGAGGATTCGCAAAGGAAGTA	ATG	CCTGCGCCACGCGAGGATTCGCAAAGGA	27748	3701786	Chromosome	+	STM14_RS18680	STM14_4244	glpG	1.99174	0.179544	rhomboid protease GlpG	protease responsible for the cleavage between Ser and Asp residues of proteins in regions of high local hydrophilicity	3700998	3701828	831	276	operon_1691	NC_016856.1|gene3619|STM14_RS18680	WP_000928699.1	http://www.ncbi.nlm.nih.gov/gene/?term=STM14_RS18680	432	1567	3.62731	1.8589	680	2393	3.51912	1.81521	486	2159	4.44239	2.15134	883	3896	4.41223	2.14151
ATAGCGAAGCCATCAGTAATGCGACTTATCCT	ATG	ATAGCGAAGCCATCAGTAATGCGACTTA	27869	3723542	Chromosome	+		STM14_4261		2.3833	0.844417			3723463	3723627	165						111	523	4.71171	2.23625	218	1872	8.58716	3.10218	217	516	2.37788	1.24968	164	1263	7.70122	2.94509
TTGGATTCTTTGCCGGATGCGGCGTTGCCTTT	ATG	TTGGATTCTTTGCCGGATGCGGCGTTGC	27915	3728909	Chromosome	+		STM14_4269		2.22742	0.440797											840	4853	5.77738	2.53042	1643	4904	2.98478	1.57763	596	3295	5.52852	2.46689	1299	6553	5.04465	2.33475
AGTGAAATAGTGATACGCCACGCTGAACCGAA	ATG	AGTGAAATAGTGATACGCCACGCTGAAC	27927	3729319	Chromosome	+	STM14_RS18785	STM14_4271	yhhY	1.69076	0.434324	acetyltransferase	YhhY%3B regulated by the fur regulator%3B unknown function	3729316	3729804	489	162	operon_1700	NC_016856.1|gene3640|STM14_RS18785	WP_001290276.1	http://www.ncbi.nlm.nih.gov/gene/?term=STM14_RS18785	448	1217	2.71652	1.44176	578	1334	2.30796	1.20662	383	1616	4.21932	2.07701	662	2718	4.10574	2.03764
AACAATACGCAGAAAAAACTAAAGGTGCTCTT	ATG	AACAATACGCAGAAAAAACTAAAGGTGC	27939	3731301	Chromosome	+	STM14_RS18795	STM14_4273		2.58091	0.301666	hypothetical protein		3731298	3732059	762	253	operon_1701	NC_016856.1|gene3642|STM14_RS18795	WP_001066509.1	http://www.ncbi.nlm.nih.gov/gene/?term=STM14_RS18795	333	1985	5.96096	2.57554	658	4543	6.90426	2.78749	556	3884	6.98561	2.80439	752	3352	4.45745	2.15622
CCAGACTCAGCGCCAGTCCTAAAGCTGTATGT	ATG	CCAGACTCAGCGCCAGTCCTAAAGCTGT	28006	3741330	Chromosome	+	STM14_RS18840	STM14_4283	ugpB	1.25598	0.154828	sn-glycerol-3-phosphate-binding periplasmic protein UgpB	with UgpACE is involved in the uptake of glycerol-3-phosphate	3740059	3741375	1317	438	operon_1704	NC_016856.1|gene3651|STM14_RS18840	WP_000624747.1	http://www.ncbi.nlm.nih.gov/gene/?term=STM14_RS18840	482	1317	2.73237	1.45015	760	1659	2.18289	1.12624	515	1278	2.48155	1.31124	752	1653	2.19814	1.13628
CCTGTTACACCAGGCGTAACGCGGAGAAGCCT	ATG	CCTGTTACACCAGGCGTAACGCGGAGAA	28013	3741923	Chromosome	+	STM14_RS18845	STM14_4284		1.56437	0.41225	death-on-curing protein		3741634	3742002	369	122	operon_1705	NC_016856.1|gene3652|STM14_RS18845	WP_001521773.1	http://www.ncbi.nlm.nih.gov/gene/?term=STM14_RS18845	191	757	3.96335	1.98672	514	1292	2.51362	1.32977	286	1017	3.55594	1.83023	520	1123	2.15962	1.11077
ACCCTACAACTTATCTCAGCGGAAGAGATAAT	ATG	ACCCTACAACTTATCTCAGCGGAAGAGA	28014	3741999	Chromosome	-	STM14_RS18845	STM14_4284		2.17972	0.37838	death-on-curing protein		3741634	3742002	369	122	operon_1705	NC_016856.1|gene3652|STM14_RS18845	WP_001521773.1	http://www.ncbi.nlm.nih.gov/gene/?term=STM14_RS18845	167	738	4.41916	2.14377	231	1263	5.46753	2.45089	167	923	5.52695	2.46648	277	874	3.15523	1.65775
AATAGGCGCGACGCGATTAACCAAATCAGGCA	ATG	AATAGGCGCGACGCGATTAACCAAATCA	28099	3751777	Chromosome	-	STM14_RS18900	STM14_4297	ftsX	2.80162	0.352055	cell division protein FtsX	ABC transporter%2C membrane protein	3750725	3751780	1056	351	operon_1709	NC_016856.1|gene3663|STM14_RS18900|ftsX	WP_001081707.1	http://www.ncbi.nlm.nih.gov/gene/?term=STM14_RS18900	566	3508	6.19788	2.63177	858	8300	9.67366	3.27406	594	4261	7.1734	2.84266	898	4934	5.49443	2.45797
ACAACACTATAACGGGCAGGGTATGCTTATTT	ATG	ACAACACTATAACGGGCAGGGTATGCTT	28135	3755350	Chromosome	-		Promoter		1.72754	0.443695											1330	6038	4.53985	2.18264	2360	9029	3.82585	1.93578	1315	4101	3.11863	1.64091	1765	3919	2.2204	1.15082
ATAGAAAAGAAAACATGTTGTAAAAATGCGGT	ATG	ATAGAAAAGAAAACATGTTGTAAAAATG	28186	3763177	Chromosome	-		Promoter		2.19638	0.399124											197	1154	5.85787	2.55038	277	945	3.41155	1.77043	142	816	5.74648	2.52268	254	976	3.84252	1.94205
ACAACATTACTCCCTCTTTTCCGGGTACCTAC	ATG	ACAACATTACTCCCTCTTTTCCGGGTAC	28232	3770656	Chromosome	-		STM14_4316		1.92978	1.21334			3770553	3770684	132						144	299	2.07639	1.05408	138	336	2.43478	1.28379	102	1334	13.0784	3.70912	182	580	3.18681	1.67211
TTTTGCGCCGCGCAGGCAGGACAGGCGGGTAG	ATG	TTTTGCGCCGCGCAGGCAGGACAGGCGG	28239	3771915	Chromosome	-	STM14_RS18995	STM14_4317	yhiN	1.53683	0.142452	membrane protein		3770767	3771963	1197	398	operon_1719	NC_016856.1|gene3682|STM14_RS18995	WP_000439219.1	http://www.ncbi.nlm.nih.gov/gene/?term=STM14_RS18995	892	2636	2.95516	1.56323	1397	3615	2.58769	1.37166	915	3002	3.28087	1.71408	1424	4023	2.82514	1.49832
CAAGGCAGATTGACGGATTATCCTGGTCGCTA	AAG	CAAGGCAGATTGACGGATTATCCTGGTC	28263	3774389	Chromosome	+		Promoter		1.56705	0.521276											320	733	2.29062	1.19574	378	1652	4.37037	2.12776	248	516	2.08065	1.05703	247	914	3.7004	1.88768
TCTTTAAATGTCATATAAAAATAATAATACAT	ATG	TCTTTAAATGTCATATAAAAATAATAAT	28351	3788142	Chromosome	-		Promoter		1.73954	0.363761											1709	5014	2.93388	1.55281	2883	10833	3.75754	1.90979	1815	8088	4.4562	2.15581	3169	8021	2.53108	1.33975
TTTGACAGGCAGTCAATATTTATTCATGGAAT	ATG	TTTGACAGGCAGTCAATATTTATTCATG	28396	3793756	Chromosome	-	STM14_RS19085	STM14_4338	yhjB	1.7067	0.155041	transcriptional regulator		3793169	3793771	603	200	operon_1732	NC_016856.1|gene3700|STM14_RS19085	WP_001196084.1	http://www.ncbi.nlm.nih.gov/gene/?term=STM14_RS19085	1669	5486	3.287	1.71677	2320	7586	3.26983	1.70921	1816	6731	3.7065	1.89006	2474	7050	2.84964	1.51078
GGCTTATTAGGTGCTAGAAAATCAATAAAACC	AAG	GGCTTATTAGGTGCTAGAAAATCAATAA	28407	3794321	Chromosome	+		Promoter		1.78824	0.552882											264	1495	5.66288	2.50154	505	1315	2.60396	1.38071	254	980	3.85827	1.94795	339	848	2.50147	1.32278
ATGGATAAAATATATGCAATGAAATTGTTTGT	ATG	ATGGATAAAATATATGCAATGAAATTGT	28408	3794402	Chromosome	+	STM14_RS19090	STM14_4341	yhjC	2.28277	0.349824	LysR family transcriptional regulator		3794402	3795301	900	299	operon_1733	NC_016856.1|gene3701|STM14_RS19090	WP_000358042.1	http://www.ncbi.nlm.nih.gov/gene/?term=STM14_RS19090	247	896	3.62753	1.85899	372	2248	6.04301	2.59527	215	1253	5.82791	2.54298	396	1738	4.38889	2.13386
CGAGCGTGCCTATACTTACCAGCCGATATACC	ATG	CGAGCGTGCCTATACTTACCAGCCGATA	28446	3800969	Chromosome	-	STM14_RS19110	STM14_4346	yhjH	2.08731	0.287026	cyclic di-GMP phosphodiesterase	in Escherichia coli this protein is involved in flagellar function	3800285	3801052	768	255	operon_1735	NC_016856.1|gene3705|STM14_RS19110	WP_000595626.1	http://www.ncbi.nlm.nih.gov/gene/?term=STM14_RS19110	1493	7959	5.33088	2.41437	2529	8509	3.36457	1.75042	1207	4751	3.93621	1.97681	2295	10601	4.61917	2.20763
AGTAACGCATGATGACTATGCTGCGCGGATGG	ATG	AGTAACGCATGATGACTATGCTGCGCGG	28516	3812236	Chromosome	-	STM14_RS19140	STM14_4356		1.37839	0.28362	endoglucanase	catalyzes the hydrolysis of 1%2C4-beta-D-glucosidic linkages in cellulose%2C lichenin and cereal beta-D-glucans	3811119	3812228	1110	369	operon_1740	NC_016856.1|gene3711|STM14_RS19140	WP_000988813.1	http://www.ncbi.nlm.nih.gov/gene/?term=STM14_RS19140	259	762	2.94208	1.55684	351	742	2.11396	1.07995	204	652	3.19608	1.6763	322	740	2.29814	1.20046
CCGGATTCAGAAAAAGGGCTATACTCTTTGCC	ATG	CCGGATTCAGAAAAAGGGCTATACTCTT	28559	3818620	Chromosome	+		Promoter		2.03289	0.782089											570	2214	3.88421	1.95762	1040	2293	2.20481	1.14065	544	4500	8.27206	3.04825	922	3650	3.95879	1.98506
AGCAGAAACGCCATGAATACCAAATTCAGTAA	ATG	AGCAGAAACGCCATGAATACCAAATTCA	28572	3820284	Chromosome	-	STM14_RS19175	STM14_4364	yhjU	2.35213	0.79525	cellulose biosynthesis protein BcsG		3820121	3821800	1680	559	operon_1741	NC_016856.1|gene3718|STM14_RS19175	WP_000192026.1	http://www.ncbi.nlm.nih.gov/gene/?term=STM14_RS19175	122	836	6.85246	2.77662	166	1352	8.14458	3.02584	178	925	5.19663	2.37758	303	710	2.34323	1.2285
CATTACGCCGGATGGCGCTGCGCTTATCCGGC	AAG	CATTACGCCGGATGGCGCTGCGCTTATC	28612	3828059	Chromosome	+		STM14_4374		2.05958	0.675705											629	4759	7.56598	2.91953	1292	5947	4.60294	2.20256	627	1573	2.50877	1.32698	962	3325	3.45634	1.78925
CGGGCGCATCTTACTGCTCAGGCGCACGCCCG	ATG	CGGGCGCATCTTACTGCTCAGGCGCACG	28650	3834191	Chromosome	+		Promoter		1.78616	0.399426											291	1123	3.85911	1.94827	625	1512	2.4192	1.27453	330	1077	3.26364	1.70648	604	2805	4.64404	2.21538
ATAGCGGGTACGCTCCCCGCGTATGCGGGAAC	ATG	ATAGCGGGTACGCTCCCCGCGTATGCGG	28674	3840265	Chromosome	-	STM14_RS19260	STM14_4385	lpfC	2.18143	0.759538	outer membrane usher protein LpfC		3837806	3840334	2529	842	operon_1749	NC_016856.1|gene3735|STM14_RS19260	WP_000220312.1	http://www.ncbi.nlm.nih.gov/gene/?term=STM14_RS19260	667	3793	5.68666	2.50758	1520	3701	2.43487	1.28384	620	5098	8.22258	3.03959	1204	4477	3.71844	1.8947
GTGCCGTCACCAGATTCAGCAGCGAAAGCAGA	ATG	GTGCCGTCACCAGATTCAGCAGCGAAAG	28687	3841585	Chromosome	+	STM14_RS19270	STM14_4387	lpfA	1.6861	0.610174	long polar fimbria protein A		3841140	3841664	525	174	operon_1749	NC_016856.1|gene3737|STM14_RS19270	WP_001519917.1	http://www.ncbi.nlm.nih.gov/gene/?term=STM14_RS19270	1513	3565	2.35625	1.23649	2022	4293	2.12315	1.0862	1543	7373	4.77835	2.25651	2108	9455	4.48529	2.1652
CACCGGCCCCACCGTATTTTGCGTAGACTGAA	AAG	CACCGGCCCCACCGTATTTTGCGTAGAC	28699	3842659	Chromosome	+		Promoter		1.37559	0.323751											401	1369	3.41397	1.77145	652	1514	2.32209	1.21542	438	1227	2.80137	1.48613	705	1439	2.04113	1.02937
AAACGCGAAAGATCACCCTGACGCAAAAACCC	ATG	AAACGCGAAAGATCACCCTGACGCAAAA	28768	3849615	Chromosome	+	STM14_RS19310	STM14_4398	yiaG	2.05239	0.618351	transcriptional regulator		3849551	3849841	291	96	operon_1756	NC_016856.1|gene3745|STM14_RS19310	WP_000455790.1	http://www.ncbi.nlm.nih.gov/gene/?term=STM14_RS19310	1968	8708	4.4248	2.14561	3009	6718	2.23264	1.15875	1442	8452	5.8613	2.55122	2217	11334	5.11231	2.35398
GAAGGGACGCTGGAAGTAAGCTACAACGGTAA	ATG	GAAGGGACGCTGGAAGTAAGCTACAACG	28785	3850954	Chromosome	+		Promoter		3.1694	0.679381											153	1995	13.0392	3.70479	317	4181	13.1893	3.72129	393	3024	7.69466	2.94386	549	2718	4.95082	2.30767
ATAGCCATCGCTCTGGTGGGATGCACAGCGAC	ATG	ATAGCCATCGCTCTGGTGGGATGCACAG	28836	3856862	Chromosome	-	STM14_RS19350	STM14_4409		1.68153	0.339332	lipoprotein		3856590	3856892	303	100	operon_1761	NC_016856.1|gene3753|STM14_RS19350	WP_000605590.1	http://www.ncbi.nlm.nih.gov/gene/?term=STM14_RS19350	185	722	3.9027	1.96447	234	534	2.28205	1.19033	188	664	3.53191	1.82045	186	626	3.36559	1.75086
TTCAAGACAAGGCTGCTCCAGCCCCCGGATAT	ATG	TTCAAGACAAGGCTGCTCCAGCCCCCGG	28953	3870971	Chromosome	-	STM14_RS19420	STM14_4427		1.41177	0.24565	hypothetical protein		3870828	3871760	933	310	operon_1770	NC_016856.1|gene3767|STM14_RS19420	WP_000794981.1	http://www.ncbi.nlm.nih.gov/gene/?term=STM14_RS19420	262	625	2.3855	1.25429	354	1200	3.38983	1.76121	214	501	2.34112	1.2272	391	1035	2.64706	1.40439
ATTTTTTCCGGGCACTGCGCTCGCAGGGCTTT	ATG	ATTTTTTCCGGGCACTGCGCTCGCAGGG	28987	3876319	Chromosome	-	STM14_RS19445	STM14_4432	sgbH	2.00264	0.474847	3-keto-L-gulonate-6-phosphate decarboxylase	catalyzes the formation of L-xylulose-5-phosphate from 3-keto-L-gulonate-6-phosphate	3876147	3876809	663	220	operon_1770	NC_016856.1|gene3772|STM14_RS19445|sgbH	WP_000089527.1	http://www.ncbi.nlm.nih.gov/gene/?term=STM14_RS19445	529	3356	6.34405	2.6654	849	3425	4.03416	2.01227	664	2002	3.01506	1.59219	1123	3753	3.34194	1.74069
ACGCAGAATCCGGCGCAGGTTAGCCTGCGCCC	ATG	ACGCAGAATCCGGCGCAGGTTAGCCTGC	29068	3892243	Chromosome	+	STM14_RS19505	STM14_4445	mtlR	2.5287	0.736869	mannitol operon repressor	Acts as a repressor of the mtlAD operon	3892240	3892830	591	196	operon_1777	NC_016856.1|gene3784|STM14_RS19505|mtlR	WP_000193201.1	http://www.ncbi.nlm.nih.gov/gene/?term=STM14_RS19505	234	1573	6.72222	2.74894	428	1459	3.40888	1.7693	218	2388	10.9541	3.4534	441	1948	4.41723	2.14314
CGGATCGCGCAACTCTATCCGTAGTTGCCCCA	ATG	CGGATCGCGCAACTCTATCCGTAGTTGC	29156	3906496	Chromosome	+	STM14_RS19560	STM14_4458		2.43347	0.824351	permease		3906417	3907727	1311	436	operon_1783	NC_016856.1|gene3795|STM14_RS19560	WP_001092104.1	http://www.ncbi.nlm.nih.gov/gene/?term=STM14_RS19560	192	1731	9.01562	3.17243	535	1439	2.68972	1.42746	304	2498	8.21711	3.03863	633	2705	4.2733	2.09535
AGGTTGTCGCAATGTCGGTTTCTAAAAAACCT	ATG	AGGTTGTCGCAATGTCGGTTTCTAAAAA	29196	3911245	Chromosome	+	STM14_RS19590	STM14_4464	pmgI	1.45023	0.311031	2%2C3-bisphosphoglycerate-independent phosphoglycerate mutase	catalyzes the interconversion of 2-phosphoglycerate and 3-phosphoglycerate	3911256	3912800	1545	514	operon_1785	NC_016856.1|gene3801|STM14_RS19590	WP_000116576.1	http://www.ncbi.nlm.nih.gov/gene/?term=STM14_RS19590	1139	3635	3.1914	1.67419	1868	4029	2.15685	1.10893	1002	2412	2.40719	1.26735	1555	5232	3.36463	1.75045
CCGCAAAAGCGGGCATGGACAGCCACGGTTTC	ATG	CCGCAAAAGCGGGCATGGACAGCCACGG	29234	3918615	Chromosome	-	STM14_RS19615	STM14_4470	kbl	4.13292	0.470982	2-amino-3-ketobutyrate CoA ligase	catalyzes the formation of 2-amino-3-oxobutanoate from acetyl-CoA and glycine	3917609	3918805	1197	398	operon_1787	NC_016856.1|gene3806|STM14_RS19615	WP_001213790.1	http://www.ncbi.nlm.nih.gov/gene/?term=STM14_RS19615	145	3399	23.4414	4.55099	360	6928	19.2444	4.26637	241	4610	19.1286	4.25766	332	3645	10.9789	3.45666
CGGGTTTTGATCGTTAAAACATCATCGATGGG	ATG	CGGGTTTTGATCGTTAAAACATCATCGA	29252	3920992	Chromosome	+	STM14_RS19630	STM14_4473	rfaC	2.2669	0.454935	LPS heptosyltransferase 1		3920989	3921942	954	317	operon_1788	NC_016856.1|gene3809|STM14_RS19630	WP_001264604.1	http://www.ncbi.nlm.nih.gov/gene/?term=STM14_RS19630	133	954	7.17293	2.84256	197	1054	5.35025	2.41961	136	501	3.68382	1.8812	171	649	3.79532	1.92422
AGCAGAAAATATTTTGAAGAAGAAGTCATTCA	ATG	AGCAGAAAATATTTTGAAGAAGAAGTCA	29296	3928217	Chromosome	-	STM14_RS19660	STM14_4479	rfaI	1.98187	0.940598	LPS 1%2C3-galactosyltransferase		3927207	3928220	1014	337	operon_1789	NC_016856.1|gene3815|STM14_RS19660	WP_000088479.1	http://www.ncbi.nlm.nih.gov/gene/?term=STM14_RS19660	231	542	2.34632	1.2304	449	4596	10.2361	3.35559	312	1040	3.33333	1.73697	366	1113	3.04098	1.60454
ACTGAGTATAAACACGAACCTGATGCCCTCGC	ATG	ACTGAGTATAAACACGAACCTGATGCCC	29316	3931437	Chromosome	+	STM14_RS19680	STM14_4483	rfaG	1.90295	0.551867	glucosyltransferase	catalyzes the addition of the first glucose residue to the LPS core	3930430	3931554	1125	374	operon_1789	NC_016856.1|gene3819|STM14_RS19680	WP_001261577.1	http://www.ncbi.nlm.nih.gov/gene/?term=STM14_RS19680	220	854	3.88182	1.95673	212	848	4	2	324	1826	5.6358	2.49462	544	1216	2.23529	1.16046
AGAGTTGCCTTTTGCTTATATAAATATTTTCC	ATG	AGAGTTGCCTTTTGCTTATATAAATATT	29320	3931551	Chromosome	-	STM14_RS19680	STM14_4483	rfaG	1.44408	0.325447	glucosyltransferase	catalyzes the addition of the first glucose residue to the LPS core	3930430	3931554	1125	374	operon_1789	NC_016856.1|gene3819|STM14_RS19680	WP_001261577.1	http://www.ncbi.nlm.nih.gov/gene/?term=STM14_RS19680	323	1111	3.43963	1.78225	646	1724	2.66873	1.41615	321	951	2.96262	1.56687	521	1050	2.01536	1.01103
ACTTACCGCAGAAGGCGACAAAGCCAGCTTTT	ATG	ACTTACCGCAGAAGGCGACAAAGCCAGC	29427	3942915	Chromosome	+	STM14_RS19750	STM14_4499		1.69282	0.462677	LysR family transcriptional regulator		3942126	3943028	903	300	operon_1796	NC_016856.1|gene3833|STM14_RS19750	WP_001050870.1	http://www.ncbi.nlm.nih.gov/gene/?term=STM14_RS19750	267	1089	4.07865	2.02809	486	1102	2.26749	1.1811	212	932	4.39623	2.13627	367	986	2.68665	1.42581
CGCTTTTTCAATTTTAACGCAGCGATGAAAAA	ATG	CGCTTTTTCAATTTTAACGCAGCGATGA	29497	3950855	Chromosome	+		Promoter		1.38204	0.292778											259	637	2.45946	1.29834	329	1014	3.08207	1.6239	304	923	3.03618	1.60226	392	786	2.0051	1.00368
GTGACTGTTGTTGGTAACCATATTCTTTGCGA	AAG	GTGACTGTTGTTGGTAACCATATTCTTT	29579	3963504	Chromosome	-		STM14_4521		1.87175	0.403953											262	1067	4.07252	2.02592	474	2016	4.25316	2.08854	414	997	2.40821	1.26796	552	2374	4.30072	2.10458
GCAGACAAATACTTAACCCAATCCCCGGCAGG	ATG	GCAGACAAATACTTAACCCAATCCCCGG	29594	3965428	Chromosome	+	STM14_RS19845	STM14_4524	rhuM	1.80306	0.787326	2-hydroxyacid dehydrogenase		3965425	3966462	1038	345	operon_1806	NC_016856.1|gene3852|STM14_RS19845	WP_000774139.1	http://www.ncbi.nlm.nih.gov/gene/?term=STM14_RS19845	546	1541	2.82234	1.49689	745	1635	2.19463	1.13398	315	2417	7.67302	2.93979	533	1663	3.12008	1.64158
TGCTGTGTAACTGCCTGGGGAGTGATCTGATA	ATG	TGCTGTGTAACTGCCTGGGGAGTGATCT	29598	3965591	Chromosome	-	STM14_RS19845	STM14_4524	rhuM	1.85505	0.727437	2-hydroxyacid dehydrogenase		3965425	3966462	1038	345	operon_1806	NC_016856.1|gene3852|STM14_RS19845	WP_000774139.1	http://www.ncbi.nlm.nih.gov/gene/?term=STM14_RS19845	602	1806	3	1.58496	889	3873	4.35658	2.1232	431	2811	6.52204	2.70532	858	1724	2.00932	1.00671
CCTCCGGTACGTACAGTAAAATGGCACAGGAA	ATG	CCTCCGGTACGTACAGTAAAATGGCACA	29643	3973964	Chromosome	+		Promoter		2.4609	0.458034											1424	6271	4.40379	2.13875	2698	18172	6.73536	2.75175	1724	13284	7.70534	2.94586	2689	10810	4.02008	2.00722
AAAATAGCGCCCCGCCATAAAAAGAACAACTA	ATG	AAAATAGCGCCCCGCCATAAAAAGAACA	29652	3974950	Chromosome	+		STM14_4535		1.37923	0.184137											1337	3968	2.96784	1.56941	1735	4788	2.75965	1.46449	1178	2987	2.53565	1.34236	2334	5146	2.2048	1.14065
ACGCCCGCCCCCAGAAAGCCAATCCCAGAGAC	ATG	ACGCCCGCCCCCAGAAAGCCAATCCCAG	29670	3978637	Chromosome	+	STM14_RS19885	STM14_4538	mgtC	1.59122	0.339622	protein MgtC	may activate Na/K-ATPase	3978180	3978875	696	231	operon_1812	NC_016856.1|gene3860|STM14_RS19885	WP_000392694.1	http://www.ncbi.nlm.nih.gov/gene/?term=STM14_RS19885	1171	3026	2.58412	1.36967	1612	4320	2.6799	1.42218	1038	4439	4.27649	2.09643	1829	5090	2.78294	1.47661
TCGATAACAAGCTCGTCTGAAATCATTAAACA	ATG	TCGATAACAAGCTCGTCTGAAATCATTA	29686	3979272	Chromosome	+		STM14_4540		1.63828	0.292874											804	2432	3.02488	1.59688	1652	6768	4.09685	2.03452	917	2769	3.01963	1.59437	1276	3202	2.5094	1.32734
CCGCATCGACAGCCGTCTCATTCATGGACAGG	ATG	CCGCATCGACAGCCGTCTCATTCATGGA	29733	3985566	Chromosome	-	STM14_RS19920	STM14_4547		1.57201	0.347945	PTS sugar transporter		3985101	3985586	486	161	operon_1815	NC_016856.1|gene3867|STM14_RS19920	WP_001284292.1	http://www.ncbi.nlm.nih.gov/gene/?term=STM14_RS19920	583	1783	3.05832	1.61274	985	2543	2.58173	1.36834	535	2208	4.1271	2.04513	897	2151	2.39799	1.26183
AGACGTATTGAGATCGTACTGGGAGAGCTGGA	ATG	AGACGTATTGAGATCGTACTGGGAGAGC	29753	3989036	Chromosome	-	STM14_RS19930	STM14_4550		2.73896	0.618571	transcriptional regulator		3986241	3989039	2799	932	operon_1816	NC_016856.1|gene3869|STM14_RS19930	WP_001252662.1	http://www.ncbi.nlm.nih.gov/gene/?term=STM14_RS19930	207	1908	9.21739	3.20436	468	3124	6.67521	2.73881	234	2074	8.86325	3.14784	573	2087	3.64223	1.86482
GGAATTTCTTTGTCATTATTAACTAGCGTTAA	ATG	GGAATTTCTTTGTCATTATTAACTAGCG	29806	3993385	Chromosome	+	STM14_RS19960	STM14_4558		1.84237	0.58015	PTS sugar transporter		3993243	3993512	270	89	operon_1820	NC_016856.1|gene3875|STM14_RS19960	WP_000621026.1	http://www.ncbi.nlm.nih.gov/gene/?term=STM14_RS19960	188	463	2.46277	1.30028	363	2272	6.25895	2.64592	143	514	3.59441	1.84575	194	579	2.98454	1.57751
GGCCAACGCAACTTCCTGCGCCAACCAGTACA	ATG	GGCCAACGCAACTTCCTGCGCCAACCAG	29885	4004004	Chromosome	+	STM14_RS20010	STM14_4570	uhpB	1.21306	0.162786	sensor protein UhpB	Member of the two-component regulatory system UhpB/UhpA involved in the regulation of the uptake of hexose ph	4002744	4004246	1503	500	operon_1822	NC_016856.1|gene3885|STM14_RS20010	WP_001091264.1	http://www.ncbi.nlm.nih.gov/gene/?term=STM14_RS20010	1447	3009	2.07947	1.05622	2292	5690	2.48255	1.31182	914	1952	2.13567	1.09469	1589	4163	2.61989	1.3895
ACCGTCAAACTGCGCGTCCCAAATCATCTGCC	ATG	ACCGTCAAACTGCGCGTCCCAAATCATC	29897	4005730	Chromosome	+	STM14_RS20020	STM14_4572		1.70676	0.385112	deoxyribose mutarotase		4004911	4005924	1014	337	operon_1822	NC_016856.1|gene3887|STM14_RS20020	WP_000213211.1	http://www.ncbi.nlm.nih.gov/gene/?term=STM14_RS20020	750	2916	3.888	1.95903	1351	3643	2.69652	1.4311	768	1928	2.51042	1.32793	1115	4810	4.3139	2.10899
GTGTTGTCGGCAAAAATATCGTCGCCCACTTT	ATG	GTGTTGTCGGCAAAAATATCGTCGCCCA	29911	4007998	Chromosome	+	STM14_RS20030	STM14_4574		1.70066	0.202474	ribokinase		4007283	4008203	921	306	operon_1822	NC_016856.1|gene3889|STM14_RS20030	WP_000350272.1	http://www.ncbi.nlm.nih.gov/gene/?term=STM14_RS20030	1119	3649	3.26095	1.70529	1683	5030	2.98871	1.57952	839	2429	2.89511	1.53362	1445	5717	3.9564	1.98419
ATACGGAAGTAACATGATAATGTTATTTTAAT	ATG	ATACGGAAGTAACATGATAATGTTATTT	29916	4008271	Chromosome	-		Promoter		1.50062	0.416712											646	2283	3.53406	1.82132	969	3598	3.71311	1.89263	389	904	2.32391	1.21655	733	1541	2.10232	1.07198
ACACCTTCCCGGAACGTCGGCTCAGAATAAAA	AAG	ACACCTTCCCGGAACGTCGGCTCAGAAT	29938	4011339	Chromosome	-		STM14_4578		1.58262	0.332964											1263	4059	3.21378	1.68427	1815	7294	4.01873	2.00674	1343	3460	2.57632	1.36531	2222	5374	2.41854	1.27414
GCATATCCAGGATGGCCAACGATTTGGTGCCC	ATG	GCATATCCAGGATGGCCAACGATTTGGT	30077	4024517	Chromosome	-	STM14_RS20120	STM14_4602	yidQ	1.4054	0.666171	membrane protein		4024331	4024663	333	110	operon_1832	NC_016856.1|gene3907|STM14_RS20120	WP_001581211.1	http://www.ncbi.nlm.nih.gov/gene/?term=STM14_RS20120	251	1326	5.28287	2.40132	425	875	2.05882	1.04182	276	563	2.03986	1.02847	543	1205	2.21915	1.15001
CATGGCTGGCGTTACTCTTTTTCCGGGAAGTG	ATG	CATGGCTGGCGTTACTCTTTTTCCGGGA	30098	4034461	Chromosome	-	STM14_RS20175	STM14_4613	torD	2.65875	0.767506	chaperone protein TorD	TorD%3B involved in the biogenesis of torA%3B acts on torA before the insertion of the molybdenum cofactor and%2C as a result%2C probably favors a conformation of the apoenzyme that is competent for acquiring the cofactor	4033878	4034510	633	210	operon_1834	NC_016856.1|gene3918|STM14_RS20175|torD	WP_000595421.1	http://www.ncbi.nlm.nih.gov/gene/?term=STM14_RS20175	160	1791	11.1937	3.48462	338	2184	6.46154	2.69188	299	2122	7.09699	2.82721	480	1487	3.09792	1.6313
TCGATGGCCCTTACCGCCCCCCCAACCAGGAA	ATG	TCGATGGCCCTTACCGCCCCCCCAACCA	30169	4049052	Chromosome	+	STM14_RS20235	STM14_4625		1.69774	0.294797	permease		4049049	4050311	1263	420	operon_1840	NC_016856.1|gene3930|STM14_RS20235	WP_000061259.1	http://www.ncbi.nlm.nih.gov/gene/?term=STM14_RS20235	1285	4944	3.84747	1.94391	1751	4355	2.48715	1.31449	1249	4708	3.76942	1.91434	2301	7064	3.06997	1.61822
AACGCAACCGGATTAAACGTCTGACGCGTGAA	ATG	AACGCAACCGGATTAAACGTCTGACGCG	30238	4059716	Chromosome	+	STM14_RS20275	STM14_4635	rnpA	4.08125	0.895392	ribonuclease P protein component	protein component of RNaseP which catalyzes the removal of the 5'-leader sequence from pre-tRNA to produce the mature 5'terminus%3B this enzyme also cleaves other RNA substrates	4059535	4059894	360	119	operon_1842	NC_016856.1|gene3938|STM14_RS20275|rnpA	WP_000239725.1	http://www.ncbi.nlm.nih.gov/gene/?term=STM14_RS20275	272	4959	18.2316	4.18837	394	11374	28.868	4.8514	331	7407	22.3776	4.48399	542	3778	6.97048	2.80126
AGATATATCAACATTGAAGTTACTTATGTCTA	ATG	AGATATATCAACATTGAAGTTACTTATG	30268	4065139	Chromosome	-	STM14_RS20305	STM14_4640		1.70214	0.50075	membrane protein		4065071	4066033	963	320	operon_1844	NC_016856.1|gene3944|STM14_RS20305	WP_000461381.1	http://www.ncbi.nlm.nih.gov/gene/?term=STM14_RS20305	276	585	2.11957	1.08377	286	832	2.90909	1.54057	177	832	4.70056	2.23283	249	963	3.86747	1.95139
GACATATTACAGCATATTTCAGATTTACTATT	ATG	GACATATTACAGCATATTTCAGATTTAC	30271	4066036	Chromosome	+	STM14_RS20310	STM14_4641		1.85566	0.472823	RNA-directed DNA polymerase		4066033	4066968	936	311	operon_1844	NC_016856.1|gene3945|STM14_RS20310	WP_000353754.1	http://www.ncbi.nlm.nih.gov/gene/?term=STM14_RS20310	257	1168	4.54475	2.1842	665	1737	2.61203	1.38517	271	777	2.86716	1.51962	368	1855	5.04076	2.33364
GCGACGGCCATGCTGTTTGCCGGGAAGATAGC	ATG	GCGACGGCCATGCTGTTTGCCGGGAAGA	30281	4067923	Chromosome	+	STM14_RS20315	STM14_4642	yidY	1.92804	0.212176	multidrug resistance protein MdtL	Confers resistance to chloramphenicol	4067770	4068957	1188	395	operon_1845	NC_016856.1|gene3946|STM14_RS20315	WP_000819619.1	http://www.ncbi.nlm.nih.gov/gene/?term=STM14_RS20315	1100	4216	3.83273	1.93837	1852	7203	3.88931	1.95951	930	2917	3.13656	1.64918	1431	6418	4.48498	2.1651
AAGAAATCCCTTACCAATCTCGACCTTAATTT	ATG	AAGAAATCCCTTACCAATCTCGACCTTA	30286	4068929	Chromosome	+	STM14_RS20320	STM14_4643	yidZ	2.85278	0.306849	transcriptional regulator	Involved in anaerobic NO protection	4068926	4069885	960	319	operon_1845	NC_016856.1|gene3947|STM14_RS20320	WP_000749366.1	http://www.ncbi.nlm.nih.gov/gene/?term=STM14_RS20320	167	1200	7.18563	2.84511	437	2525	5.77803	2.53058	318	3061	9.62579	3.2669	495	3373	6.81414	2.76853
CGACACCTGGCGCAGTTGTGTGGTAATTTTTT	ATG	CGACACCTGGCGCAGTTGTGTGGTAATT	30316	4072818	Chromosome	+		Promoter		2.238	0.938431											1150	5898	5.1287	2.35859	1923	3853	2.00364	1.00262	884	8618	9.74887	3.28523	2018	9976	4.94351	2.30554
AGTATGGTTGAAACTGCCCCGAGTAAGATTCA	ATG	AGTATGGTTGAAACTGCCCCGAGTAAGA	30338	4075203	Chromosome	-	STM14_RS20350	STM14_4649	pstB	1.24855	0.215608	phosphate import ATP-binding protein PstB		4074433	4075206	774	257	operon_1849	NC_016856.1|gene3953|STM14_RS20350	WP_000063118.1	http://www.ncbi.nlm.nih.gov/gene/?term=STM14_RS20350	1016	2229	2.1939	1.1335	1477	3332	2.25592	1.17372	1097	3257	2.96901	1.56998	2042	4429	2.16895	1.117
GGCGACGCCCGTCGGACAGGCCGTCACAGCAA	ATG	GGCGACGCCCGTCGGACAGGCCGTCACA	30364	4079811	Chromosome	+	STM14_RS20370	STM14_4653		1.835	0.57864	PTS fructose transporter subunit IIBC		4078485	4079849	1374	457	operon_1850	NC_016856.1|gene3957|STM14_RS20370	WP_000162545.1	http://www.ncbi.nlm.nih.gov/gene/?term=STM14_RS20370	1311	8166	6.22883	2.63896	2492	7808	3.13323	1.64765	1186	2858	2.40978	1.2689	2254	7765	3.44499	1.7845
GCCTGCGTAAGATCGGTCGGCGAAAAAGCTTT	ATG	GCCTGCGTAAGATCGGTCGGCGAAAAAG	30367	4080574	Chromosome	+	STM14_RS20375	STM14_4654	aroE_3	1.17289	0.125572	shikimate 5-dehydrogenase		4079907	4080725	819	272	operon_1850	NC_016856.1|gene3958|STM14_RS20375	WP_000166709.1	http://www.ncbi.nlm.nih.gov/gene/?term=STM14_RS20375	713	1461	2.04909	1.03498	1178	2667	2.26401	1.17888	530	1168	2.20377	1.13998	927	2343	2.52751	1.33772
CCGGTATTTCTCTTACCGATCACCAGAAAACG	ATG	CCGGTATTTCTCTTACCGATCACCAGAA	30480	4095454	Chromosome	-	STM14_RS20445	STM14_4670	gidB	1.3877	0.154853	ribosomal RNA small subunit methyltransferase G	glucose-inhibited division protein B%3B SAM-dependent methyltransferase%3B methylates the N7 position of guanosine in position 527 of 16S rRNA	4094865	4095488	624	207	operon_1856	NC_016856.1|gene3972|STM14_RS20445|gidB	WP_001519938.1	http://www.ncbi.nlm.nih.gov/gene/?term=STM14_RS20445	1044	2826	2.7069	1.43664	1908	5726	3.00105	1.58547	1095	2631	2.40274	1.26468	1718	4126	2.40163	1.26401
CCTTTAAGCGCACAACAATTAGCCGCACAGAA	ATG	CCTTTAAGCGCACAACAATTAGCCGCAC	30593	4113341	Chromosome	-	STM14_RS20520	STM14_4685	yieP	1.77007	0.293318	GntR family transcriptional regulator		4112640	4113344	705	234	operon_1862	NC_016856.1|gene3987|STM14_RS20520	WP_001131148.1	http://www.ncbi.nlm.nih.gov/gene/?term=STM14_RS20520	212	840	3.96226	1.98633	252	1024	4.06349	2.02272	132	348	2.63636	1.39855	202	644	3.18812	1.67271
TTCAGGCCCTGGTTCAGACCCTGAGCGCCACA	ATG	TTCAGGCCCTGGTTCAGACCCTGAGCGC	30693	4131231	Chromosome	-	STM14_RS20615	STM14_4706	ilvC	2.52606	0.315309	ketol-acid reductoisomerase	catalyzes the formation of (R)-2%2C3-dihydroxy-3-methylbutanoate from (S)-2-hydroxy-2-methyl-3-oxobutanoate in valine and isoleucine biosynthesis	4131068	4132543	1476	491	operon_1872	NC_016856.1|gene4006|STM14_RS20615	WP_000024948.1	http://www.ncbi.nlm.nih.gov/gene/?term=STM14_RS20615	441	3245	7.35828	2.87937	862	5609	6.50696	2.70198	528	2471	4.67992	2.22649	810	3979	4.91235	2.29641
AAACGTTGACGTCAGAAACGCCATCGTTTTCC	ATG	AAACGTTGACGTCAGAAACGCCATCGTT	30731	4138180	Chromosome	+	STM14_RS20640	STM14_4712	rhlB	2.20641	0.248946	ATP-dependent RNA helicase RhlB	enables ATP-dependent unwinding of double stranded RNA as a component of the RNA degradosome%2C a multi-enzyme complex important in RNA processing and messenger RNA degradation	4137118	4138383	1266	421	operon_1876	NC_016856.1|gene4011|STM14_RS20640	WP_000047525.1	http://www.ncbi.nlm.nih.gov/gene/?term=STM14_RS20640	177	824	4.65537	2.21889	212	819	3.86321	1.9498	127	739	5.8189	2.54075	152	659	4.33553	2.11621
AGCAAAACACATTTAACAGAACAGAAGTTTTC	ATG	AGCAAAACACATTTAACAGAACAGAAGT	30735	4138380	Chromosome	-	STM14_RS20640	STM14_4712	rhlB	2.45174	0.474311	ATP-dependent RNA helicase RhlB	enables ATP-dependent unwinding of double stranded RNA as a component of the RNA degradosome%2C a multi-enzyme complex important in RNA processing and messenger RNA degradation	4137118	4138383	1266	421	operon_1876	NC_016856.1|gene4011|STM14_RS20640	WP_000047525.1	http://www.ncbi.nlm.nih.gov/gene/?term=STM14_RS20640	171	589	3.44444	1.78427	274	1662	6.06569	2.60067	188	1405	7.4734	2.90177	247	1417	5.73684	2.52026
CGCCGCCGGTGGTGGGAACCGAACTCGAATAC	ATG	CGCCGCCGGTGGTGGGAACCGAACTCGA	30803	4147370	Chromosome	+	STM14_RS20690	STM14_4723	wecE	1.71924	0.547242	TDP-4-oxo-6-deoxy-D-glucose aminotransferase	catalyzes the formation of dTDP-D-fucosamine from dTDP-4-oxo-6-deoxy-D-glucose in enterobacterial common antigen biosynthesis	4147354	4148484	1131	376	operon_1879	NC_016856.1|gene4021|STM14_RS20690	WP_000612078.1	http://www.ncbi.nlm.nih.gov/gene/?term=STM14_RS20690	253	1407	5.56126	2.47541	434	1280	2.94931	1.56038	240	541	2.25417	1.17259	458	1456	3.17904	1.66859
GGATGCCATAATGACGGAACAAGAAAAATCCT	ATG	GGATGCCATAATGACGGAACAAGAAAAA	30874	4157991	Chromosome	-	STM14_RS20745	STM14_4735	hemX	1.80821	0.379328	uroporphyrinogen III methyltransferase		4156812	4157981	1170	389	operon_1881	NC_016856.1|gene4032|STM14_RS20745	WP_000138962.1	http://www.ncbi.nlm.nih.gov/gene/?term=STM14_RS20745	1095	3657	3.33973	1.73973	1905	6560	3.44357	1.7839	1278	6355	4.97261	2.314	2318	6097	2.63028	1.39522
GAGTTTACATGGACAAGGATTATATTAATGAT	ATG	GAGTTTACATGGACAAGGATTATATTAA	31004	4173253	Chromosome	-	STM14_RS20825	STM14_4755	yigF	1.68045	0.191892	membrane protein		4172865	4173245	381	126	operon_1887	NC_016856.1|gene4048|STM14_RS20825	WP_000356594.1	http://www.ncbi.nlm.nih.gov/gene/?term=STM14_RS20825	982	2873	2.92566	1.54876	1582	6144	3.88369	1.95743	931	2946	3.16434	1.6619	1384	4063	2.93569	1.5537
GACAGTTGGTTAATCCCTGCAGCGCCGGTCAC	ATG	GACAGTTGGTTAATCCCTGCAGCGCCGG	31259	4206714	Chromosome	+	STM14_RS20980	STM14_4791	yigZ	1.54973	0.300869	hypothetical protein		4206711	4207325	615	204	operon_1901	NC_016856.1|gene4079|STM14_RS20980	WP_000378902.1	http://www.ncbi.nlm.nih.gov/gene/?term=STM14_RS20980	456	1733	3.80044	1.92617	806	2539	3.15012	1.65541	345	834	2.41739	1.27345	847	2150	2.53837	1.3439
ACCGCGATGTTTTTTCAGGCGTTTACGGTCGC	ATG	ACCGCGATGTTTTTTCAGGCGTTTACGG	31393	4224167	Chromosome	-	STM14_RS21070	STM14_4814	yihI	1.86862	0.439312	der GTPase-activating protein YihI		4224051	4224566	516	171	operon_1910	NC_016856.1|gene4098|STM14_RS21070	WP_000743292.1	http://www.ncbi.nlm.nih.gov/gene/?term=STM14_RS21070	449	1109	2.46993	1.30447	286	1390	4.86014	2.281	334	1120	3.35329	1.74558	507	2240	4.41815	2.14344
TCGACAATCACATTACCTAAATCAAAGATGTA	ATG	TCGACAATCACATTACCTAAATCAAAGA	31561	4250370	Chromosome	-	STM14_RS21180	STM14_4840	yihX	1.67091	0.364929	alpha-D-glucose-1-phosphatase		4250333	4250932	600	199	operon_1918	NC_016856.1|gene4120|STM14_RS21180	WP_000965695.1	http://www.ncbi.nlm.nih.gov/gene/?term=STM14_RS21180	1248	5355	4.29087	2.10127	2397	8240	3.43763	1.78141	918	2721	2.96405	1.56757	1549	3642	2.35119	1.23339
AGCCGCTGGCAACAAGGCAAAGATGAACGTGA	ATG	AGCCGCTGGCAACAAGGCAAAGATGAAC	31744	4272443	Chromosome	+		STM14_4867		2.21541	0.425162											218	1090	5	2.32193	286	1102	3.85315	1.94604	208	737	3.54327	1.82508	221	1506	6.81448	2.7686
CGTTTAATCGGCGCTTTGCTCATATAAAAATT	ATG	CGTTTAATCGGCGCTTTGCTCATATAAA	31805	4279319	Chromosome	+	STM14_RS21340	STM14_4877		1.30395	0.151437	hypothetical protein		4278811	4279794	984	327	operon_1932	NC_016856.1|gene4152|STM14_RS21340	WP_000812819.1	http://www.ncbi.nlm.nih.gov/gene/?term=STM14_RS21340	186	441	2.37097	1.24548	360	782	2.17222	1.11917	231	633	2.74026	1.45431	349	919	2.63324	1.39684
CTGGCGGTGAGAGCAGAAAACAACAGTAAAAA	ATG	CTGGCGGTGAGAGCAGAAAACAACAGTA	32010	4305274	Chromosome	+	STM14_RS21475	STM14_4907	yiiQ	2.70083	0.698074	hypothetical protein		4304730	4305326	597	198	operon_1941	NC_016856.1|gene4179|STM14_RS21475	WP_000802242.1	http://www.ncbi.nlm.nih.gov/gene/?term=STM14_RS21475	860	8587	9.98488	3.31975	1403	11552	8.23378	3.04156	984	6493	6.59858	2.72215	1993	6565	3.29403	1.71985
ACCGATTTTAATTCATCGAGCGGCAATTCGCT	ATG	ACCGATTTTAATTCATCGAGCGGCAATT	32121	4318957	Chromosome	+	STM14_RS21540	STM14_4923	priA	1.51836	0.289141	primosomal protein N'	binding of PriA to forked DNA starts the assembly of the primosome%2C also possesses 3'-5' helicase activity	4316946	4319144	2199	732	operon_1946	NC_016856.1|gene4192|STM14_RS21540	WP_000109379.1	http://www.ncbi.nlm.nih.gov/gene/?term=STM14_RS21540	240	717	2.9875	1.57894	311	664	2.13505	1.09427	118	390	3.30508	1.72469	288	920	3.19444	1.67557
AGAGATATGGCTAATAAAAAAAGCAGCAAGAA	ATG	AGAGATATGGCTAATAAAAAAAGCAGCA	32227	4335970	Chromosome	+	STM14_RS21605	STM14_4937	yijF	1.62764	0.238738	NADH:quinone oxidoreductase		4335406	4336029	624	207	operon_1957	NC_016856.1|gene4205|STM14_RS21605	WP_000666689.1	http://www.ncbi.nlm.nih.gov/gene/?term=STM14_RS21605	496	1305	2.63105	1.39564	563	1803	3.20249	1.67919	286	1097	3.83566	1.93948	531	1498	2.82109	1.49625
CAGATTCAGTTCAATGATGAACCGATGCAGTG	ATG	CAGATTCAGTTCAATGATGAACCGATGC	32606	4392702	Chromosome	-	STM14_RS21860	STM14_5002		2.41576	0.680108	thiamine biosynthesis protein ThiS	with ThiF%2C ThiG%2C and ThiO catalyzes the formation of the thiazole moiety of thiamine pyrophosphate	4392505	4392705	201	66	operon_1984	NC_016856.1|gene4256|STM14_RS21860	WP_001166831.1	http://www.ncbi.nlm.nih.gov/gene/?term=STM14_RS21860	218	895	4.1055	2.03756	418	1644	3.93301	1.97564	197	922	4.6802	2.22657	169	1813	10.7278	3.42328
ACCCGGGCGTGACAGGGGGTTGCTCTTTCTGA	ATG	ACCCGGGCGTGACAGGGGGTTGCTCTTT	32772	4420571	Chromosome	+	STM14_RS21990	STM14_5033		1.73682	0.578907	hypothetical protein		4420332	4420748	408	135	operon_1997	NC_016856.1|gene4282|STM14_RS21990	WP_010989091.1	http://www.ncbi.nlm.nih.gov/gene/?term=STM14_RS21990	389	1177	3.02571	1.59727	431	2489	5.77494	2.52981	255	816	3.2	1.67807	565	1247	2.20708	1.14214
AGCAGCCTGAAATTATACTGGCAGGAGAAGTA	ATG	AGCAGCCTGAAATTATACTGGCAGGAGA	32773	4420745	Chromosome	-	STM14_RS21990	STM14_5033		2.14448	0.713262	hypothetical protein		4420332	4420748	408	135	operon_1997	NC_016856.1|gene4282|STM14_RS21990	WP_010989091.1	http://www.ncbi.nlm.nih.gov/gene/?term=STM14_RS21990	101	884	8.75248	3.12969	274	1236	4.51095	2.17343	143	491	3.43357	1.77971	276	778	2.81884	1.4951
TAGACGATAGCTCTGGATCATAGTGCCCATAC	ATG	TAGACGATAGCTCTGGATCATAGTGCCC	32786	4421973	Chromosome	-	STM14_RS22000	STM14_5035	metH	1.83961	0.349326	methionine synthase	one of two methionine synthases in Escherichia coli%3B MetH catalyzes a methyl transfer reaction from methyltetrahydrofolate to homocysteine to create methionine%3B requires zinc for activity	4421878	4425561	3684	1227	operon_1998	NC_016856.1|gene4284|STM14_RS22000|metH	WP_000095958.1	http://www.ncbi.nlm.nih.gov/gene/?term=STM14_RS22000	404	1319	3.26485	1.70702	735	1984	2.69932	1.4326	300	1423	4.74333	2.2459	632	2481	3.92563	1.97293
ATTCGTCGCGCGATCATCGTTGCGGCAATTTG	ATG	ATTCGTCGCGCGATCATCGTTGCGGCAA	33002	4450722	Chromosome	-	STM14_RS22155	STM14_5071		1.85312	0.253694	membrane protein		4450666	4450953	288	95	operon_2009	NC_016856.1|gene4315|STM14_RS22155	WP_001226442.1	http://www.ncbi.nlm.nih.gov/gene/?term=STM14_RS22155	688	2266	3.2936	1.71967	1105	3323	3.00724	1.58844	513	1966	3.83236	1.93823	676	3034	4.48817	2.16613
CTTTCAATAAGCACCTGCGACGCATGAAACGC	ATG	CTTTCAATAAGCACCTGCGACGCATGAA	33018	4451614	Chromosome	-	STM14_RS22160	STM14_5073		1.83408	0.893425	DNA-binding protein		4451529	4451876	348	115	operon_2010	NC_016856.1|gene4316|STM14_RS22160	WP_000615248.1	http://www.ncbi.nlm.nih.gov/gene/?term=STM14_RS22160	155	327	2.10968	1.07702	200	1338	6.69	2.74201	103	567	5.50485	2.4607	225	468	2.08	1.05658
GCCTGACTATGCGCGATCCCTGACTGGGGTAA	ATG	GCCTGACTATGCGCGATCCCTGACTGGG	33097	4464372	Chromosome	-		Promoter		1.41598	0.195811											173	379	2.19075	1.13143	335	929	2.77313	1.47152	167	499	2.98802	1.57919	256	715	2.79297	1.4818
CGATTCCTGCGCTTGAACCCCATTTGCTGGAC	ATG	CGATTCCTGCGCTTGAACCCCATTTGCT	33125	4468289	Chromosome	+	STM14_RS22230	STM14_5090	ubiC	1.82431	0.161166	Chorismate pyruvate-lyase	catalyzes the formation of 4-hydroxybenzoate from chorismate	4468240	4468737	498	165	operon_2017	NC_016856.1|gene4330|STM14_RS22230|ubiC	WP_000019219.1	http://www.ncbi.nlm.nih.gov/gene/?term=STM14_RS22230	459	1921	4.18519	2.06529	828	2805	3.38768	1.7603	578	1916	3.31488	1.72896	955	3196	3.3466	1.74269
CCGCATTAACGCATCAGCCCTCTGTTGCTGTT	ATG	CCGCATTAACGCATCAGCCCTCTGTTGC	33325	4493503	Chromosome	+		STM14_5119		1.65642	0.400581			4493406	4494725	1320						1765	7373	4.17734	2.06258	3372	7248	2.14947	1.10398	1559	5229	3.35407	1.74591	2413	7912	3.27891	1.71321
AGGATACCGGACAGAATAAGAACGATAATCTG	ATC	AGGATACCGGACAGAATAAGAACGATAA	33343	4505407	Chromosome	+		Promoter		1.45899	0.226358											1387	3679	2.65249	1.40735	2209	7435	3.36578	1.75094	1192	3313	2.77936	1.47475	1781	4100	2.30208	1.20294
ACGTTATATGAAATTTTTTAAAAAAGTGATCC	ATG	ACGTTATATGAAATTTTTTAAAAAAGTG	33490	4529394	Chromosome	+	STM14_RS22445	STM14_5142		1.89524	0.17612	entericidin B precursor		4529401	4529547	147		operon_2042	NC_016856.1|gene4373|STM14_RS22445		http://www.ncbi.nlm.nih.gov/gene/?term=STM14_RS22445	615	2694	4.38049	2.13109	1566	5387	3.43997	1.7824	580	1939	3.3431	1.74119	838	3185	3.80072	1.92627
AAAACCTCATCCCGGGATTTTCAGGCAACCCT	AAG	AAAACCTCATCCCGGGATTTTCAGGCAA	33586	4542323	Chromosome	+		Promoter		2.48418	0.453254											1445	8813	6.09896	2.60856	2440	13311	5.45533	2.44767	1408	11155	7.92259	2.98597	2425	9016	3.71794	1.8945
TTGGCGTGGGCGATAGCTGTATCGGGAAAGCG	ATG	TTGGCGTGGGCGATAGCTGTATCGGGAA	33595	4543402	Chromosome	+	STM14_RS22510	STM14_5158	phnB	1.54908	0.395979	hypothetical protein		4543146	4543589	444	147	operon_2048	NC_016856.1|gene4386|STM14_RS22510	WP_001131299.1	http://www.ncbi.nlm.nih.gov/gene/?term=STM14_RS22510	163	701	4.30061	2.10454	249	706	2.83534	1.50352	221	498	2.25339	1.1721	323	862	2.66873	1.41615
CCGTTAAGTCCCTATCTCTCTTTTGCCGGCAA	ATG	CCGTTAAGTCCCTATCTCTCTTTTGCCG	33599	4543586	Chromosome	-	STM14_RS22510	STM14_5158	phnB	1.84167	0.626128	hypothetical protein		4543146	4543589	444	147	operon_2048	NC_016856.1|gene4386|STM14_RS22510	WP_001131299.1	http://www.ncbi.nlm.nih.gov/gene/?term=STM14_RS22510	676	3172	4.69231	2.2303	852	2055	2.41197	1.27021	695	3978	5.72374	2.51696	1225	3121	2.54776	1.34923
TTCAGGCAGACGGCAATATAAAAGGAAAAAAG	ATG	TTCAGGCAGACGGCAATATAAAAGGAAA	33642	4549484	Chromosome	+	STM14_RS22540	STM14_5165	yjdB	2.88415	0.470623	phosphoethanolamine transferase EptA		4547926	4549569	1644	547	operon_2050	NC_016856.1|gene4391|STM14_RS22540	WP_000919289.1	http://www.ncbi.nlm.nih.gov/gene/?term=STM14_RS22540	888	8200	9.23423	3.20699	1338	12619	9.43124	3.23745	830	6058	7.2988	2.86766	1369	6398	4.67348	2.2245
GGGCGTTTGCGTAACGCCCGGCATGGCAGGGA	ATG	GGGCGTTTGCGTAACGCCCGGCATGGCA	33728	4565026	Chromosome	+	STM14_RS22600	STM14_5177	dcuS	2.32424	0.585091	sensor histidine kinase	C4-dicarboxylate-sensing histidine kinase%3B part of two-component regulatory system with DcuR%3B regulates anaerobic fumarate respiration	4563435	4565066	1632	543	operon_2054	NC_016856.1|gene4403|STM14_RS22600	WP_000682911.1	http://www.ncbi.nlm.nih.gov/gene/?term=STM14_RS22600	646	5017	7.76625	2.95722	1354	4428	3.27031	1.70943	816	5184	6.35294	2.66742	1497	5836	3.89846	1.96291
AGCCAATCCTTGTAAATTTCCATCTTTTTTTT	ATG	AGCCAATCCTTGTAAATTTCCATCTTTT	33811	4574816	Chromosome	-		STM14_5189		1.55398	0.414213											163	371	2.27607	1.18655	311	1274	4.09646	2.03438	303	711	2.34653	1.23053	400	1359	3.3975	1.76447
AAAAGCCATTCTTGCCTGAGAGAAAATGAATT	ATG	AAAAGCCATTCTTGCCTGAGAGAAAATG	34006	4594253	Chromosome	-		Promoter		1.39286	0.239985											1132	3367	2.97438	1.57259	2052	4556	2.22027	1.15074	1071	3301	3.08217	1.62394	1496	3495	2.33623	1.22418
AACGCCCTGAAGCATGAATGATGTAAGCAAGG	ATG	AACGCCCTGAAGCATGAATGATGTAAGC	34154	4616360	Chromosome	+	STM14_RS22880	STM14_5241	miaA	2.13261	0.294301	tRNA dimethylallyltransferase	IPP transferase%3B isopentenyltransferase%3B involved in tRNA modification%3B in Escherichia coli this enzyme catalyzes the addition of a delta2-isopentenyl group from dimethylallyl diphosphate to the N6-nitrogen of adenosine adjacent to the anticodon of tRNA species that read codons starting with uracil%3B further tRNA modifications may occur%3B mutations in miaA result in defects in translation…	4616373	4617323	951	316	operon_2085	NC_016856.1|gene4459|STM14_RS22880|miaA	WP_001000734.1	http://www.ncbi.nlm.nih.gov/gene/?term=STM14_RS22880	384	1602	4.17188	2.0607	385	2211	5.74286	2.52177	206	723	3.50971	1.81135	365	1605	4.39726	2.1366
AAGGAAAAATAATGGCCACCCCGACTTTTGAC	ATG	AAGGAAAAATAATGGCCACCCCGACTTT	34424	4646751	Chromosome	+	STM14_RS23065	STM14_5281	fklB	2.29225	0.178788	peptidyl-prolyl cis-trans isomerase	FKBP-type%3B rotamase%3B catalyzes the cis-trans isomerization of proline imidic peptide bonds in oligopeptides	4646762	4647382	621	206	operon_2095	NC_016856.1|gene4496|STM14_RS23065	WP_000235161.1	http://www.ncbi.nlm.nih.gov/gene/?term=STM14_RS23065	328	1668	5.08537	2.34635	455	2576	5.66154	2.50119	267	1267	4.74532	2.2465	436	1837	4.2133	2.07495
TGCTGCTTGTCTCTCACTTTTGGGATAAGAAT	AAG	TGCTGCTTGTCTCTCACTTTTGGGATAA	34512	4656360	Chromosome	-	STM14_RS23110	STM14_5292	ytfK	1.30559	0.263911	hypothetical protein		4656215	4656421	207	68	operon_2102	NC_016856.1|gene4505|STM14_RS23110	WP_000689229.1	http://www.ncbi.nlm.nih.gov/gene/?term=STM14_RS23110	364	971	2.66758	1.41553	748	2306	3.08289	1.62428	358	785	2.19274	1.13273	683	1414	2.07028	1.04982
GCAGCGAGAAGCAGCATCAGCTACAGCTCCGT	AAG	GCAGCGAGAAGCAGCATCAGCTACAGCT	34551	4662510	Chromosome	+		Promoter		2.95196	0.649716											728	6216	8.53846	3.09398	911	12806	14.0571	3.81323	446	2397	5.37444	2.42611	665	3696	5.55789	2.47454
AAAAATGATATATTAATTACCGGTGGACATAT	ATG	AAAAATGATATATTAATTACCGGTGGAC	34575	4667155	Chromosome	-	STM14_RS23145	STM14_5300		1.7593	0.651174	metallo-dependent hydrolase		4665998	4667161	1164	387	operon_2106	NC_016856.1|gene4512|STM14_RS23145	WP_000977203.1	http://www.ncbi.nlm.nih.gov/gene/?term=STM14_RS23145	364	1973	5.42033	2.43838	720	3263	4.53194	2.18013	432	919	2.12731	1.08903	520	1307	2.51346	1.32968
CGGGACGAAAAGAGCCAGTTCGCAATAACAGA	ATG	CGGGACGAAAAGAGCCAGTTCGCAATAA	34610	4671078	Chromosome	+		STM14_5306		1.75508	0.399338											672	2847	4.23661	2.08291	1486	6220	4.18573	2.06548	808	2491	3.08292	1.6243	1351	3208	2.37454	1.24765
TCACGCTGGAAAATTGTTACACTACAATGTTA	ATG	TCACGCTGGAAAATTGTTACACTACAAT	35097	4741901	Chromosome	+		STM14_5381		1.16487	0.137664											206	430	2.08738	1.06169	458	1182	2.58079	1.36781	126	272	2.15873	1.11018	283	615	2.17314	1.11978
TTAATCTTAATAAGGCCTGGCTTTGCAACGGA	ATG	TTAATCTTAATAAGGCCTGGCTTTGCAA	35268	4772448	Chromosome	+	STM14_RS23605	STM14_5408		1.58603	0.327338	membrane protein		4772403	4772864	462	153	operon_2151	NC_016856.1|gene4604|STM14_RS23605	WP_001654330.1	http://www.ncbi.nlm.nih.gov/gene/?term=STM14_RS23605	202	610	3.0198	1.59445	366	1242	3.39344	1.76275	171	622	3.63743	1.86292	351	765	2.17949	1.12399
TAACCAATCGATTGCCTGAAAAGGCGATAACG	ATG	TAACCAATCGATTGCCTGAAAAGGCGAT	35321	4777009	Chromosome	+		STM14_5416		1.64976	0.384072											525	2442	4.65143	2.21767	1175	3146	2.67745	1.42086	465	1363	2.93118	1.55148	1022	2714	2.65558	1.40903
ATGCGGTGTTTAAAACCTTTTTGCGCCACCCG	ATG	ATGCGGTGTTTAAAACCTTTTTGCGCCA	35400	4786626	Chromosome	+	STM14_RS23680	STM14_5428		1.43482	0.281245	membrane protein		4786595	4787110	516		operon_2161	NC_016856.1|gene4619|STM14_RS23680		http://www.ncbi.nlm.nih.gov/gene/?term=STM14_RS23680	164	402	2.45122	1.2935	329	1150	3.49544	1.80547	214	477	2.22897	1.15638	340	951	2.79706	1.48391
ACAGAGGCTTCCTTTTTAACACGAAGCACAGG	ATG	ACAGAGGCTTCCTTTTTAACACGAAGCA	35612	4818281	Chromosome	+	STM14_RS23820	STM14_5461	yjjP	1.63892	0.230852	membrane protein		4817461	4818237	777	258	operon_2174	NC_016856.1|gene4647|STM14_RS23820	WP_001674846.1	http://www.ncbi.nlm.nih.gov/gene/?term=STM14_RS23820	281	848	3.01779	1.59349	425	1069	2.51529	1.33073	212	740	3.49057	1.80346	307	1090	3.55049	1.82802
GTCGCCTAAAGCGAGGTGTTGTTGTTTTTACG	AAG	GTCGCCTAAAGCGAGGTGTTGTTGTTTT	35659	4823016	Chromosome	+		STM14_5468		1.83487	0.546432											592	2891	4.88345	2.2879	926	4647	5.01836	2.32722	393	993	2.52672	1.33726	710	1857	2.61549	1.38708
GCGTTCCAGCAACTGCCGACACAGCTCAAAGC	ATG	GCGTTCCAGCAACTGCCGACACAGCTCA	35939	4857281	Chromosome	-	STM14_RS24030	STM14_5509	creB	1.66887	0.121731	two-component system response regulator	response regulator in two-component regulatory system with CreC%3B CreB protein is phosphorylated by sensor protein phospho-CreC%3B involved in catabolic regulation	4857066	4857755	690	229	operon_2195	NC_016856.1|gene4689|STM14_RS24030	WP_001187047.1	http://www.ncbi.nlm.nih.gov/gene/?term=STM14_RS24030	369	1196	3.24119	1.69652	702	2003	2.85328	1.51262	258	903	3.5	1.80735	532	1680	3.15789	1.65896
ACAGAGTGGGGTATCCCCGCGTTCACCGGGGG	ATG	ACAGAGTGGGGTATCCCCGCGTTCACCG	36182	20783	Plasmid	-				2.09481	0.339942											1002	4178	4.16966	2.05993	1394	6248	4.48207	2.16416	769	2439	3.17165	1.66523	1051	5904	5.61751	2.48993
TTGATACTAAATGGTTTTTCATCTGCCACTTT	ATG	TTGATACTAAATGGTTTTTCATCTGCCA	36247	29955	Plasmid	-				1.90981	0.36853											893	3725	4.17133	2.06051	1228	3954	3.21987	1.687	574	1667	2.90418	1.53813	757	3869	5.11096	2.3536
GCTGCGGTGCATGCGTCCCTTCTGGCCAAAGA	ATG	GCTGCGGTGCATGCGTCCCTTCTGGCCA	36292	39065	Plasmid	+				1.77701	0.227245											655	2521	3.84885	1.94443	1363	4833	3.54585	1.82613	685	2545	3.71533	1.89349	802	2182	2.7207	1.44398
AAAAAGAAAAACACTACGCCGACTCCCCACGA	ATG	AAAAAGAAAAACACTACGCCGACTCCCC	36321	43391	Plasmid	-				1.9792	0.820404											397	3298	8.3073	3.05438	1049	2482	2.36606	1.24249	635	2863	4.50866	2.1727	853	2326	2.72685	1.44723
CCTGTACCGGGTACAGATGTAACCGGACTGGC	ATG	CCTGTACCGGGTACAGATGTAACCGGAC	36376	51190	Plasmid	-				1.6147	0.0923412											875	2628	3.00343	1.58661	1274	3643	2.8595	1.51576	664	2040	3.07229	1.61931	1079	3597	3.33364	1.7371
TCTTTTCTGGTTCGGGTGGTGGTGACGCTTAT	ATG	TCTTTTCTGGTTCGGGTGGTGGTGACGC	36557	76446	Plasmid	+				1.74433	0.340722											328	1413	4.30793	2.10699	388	1142	2.9433	1.55743	280	1078	3.85	1.94486	499	1288	2.58116	1.36802
GCTTCATAAAGCGCCCGCTTTGTTGCGGTCTG	ATG	GCTTCATAAAGCGCCCGCTTTGTTGCGG	36567	76872	Plasmid	-				1.63261	0.250988											406	1461	3.59852	1.8474	880	3087	3.50795	1.81063	396	979	2.47222	1.30581	685	2029	2.96204	1.56659
AAAAATTTAGCTCAGATTGTTCTGGTGACAGT	ATG	AAAAATTTAGCTCAGATTGTTCTGGTGA	36594	82668	Plasmid	+				1.49885	0.374032											1167	3492	2.99229	1.58125	2234	4529	2.02731	1.01956	1047	2898	2.76791	1.4688	1566	5950	3.79949	1.92581

## Sheet: enriched_mult
Spacer_Sequence	PAM	First_28_nt_(unique)	Spacer_ID	Spacer_Coordinate	Location	Strand	New_Locus_Tag	Old_Locus_Tag	Gene_Name	Average_Log2_Ratio	Standard_Deviation	Predicted_Function	Additional_Information	Start	End	Feature_Interval_Length	Product_Length	Operon_ID	Gene_Description	Non-Redundant_Refseq	NCBI_Link	E1_P2_NU_R1	E1_P2_Sal4_R1	Ratio1	Log2Ratio1	E1_P2_NU_R2	E1_P2_Sal4_R2	Ratio2	Log2Ratio2	E2_P2_NU_R1	E2_P2_Sal4_R1	Ratio3	Log2Ratio3	E2_P2_NU_R2	E2_P2_Sal4_R2	Ratio4	Log2Ratio4
ACGCGTCTGGCGAATCAATGGCAGCAGAAAAT	ATG	ACGCGTCTGGCGAATCAATGGCAGCAGA	4346	613933	Chromosome	-	STM14_RS03370	STM14_0644	fimW	2.34736	0.259213	fimbriae W protein	regulates type 1 fimbriae expression	613400	613996	597	198	operon_0315	NC_016856.1|gene560|STM14_RS03370	WP_000944156.1	http://www.ncbi.nlm.nih.gov/gene/?term=STM14_RS03370	950	5961	6.27474	2.64955	1535	7174	4.67362	2.22454	1041	5714	5.48895	2.45653	1802	7508	4.16648	2.05883
ATTTTCAACCCATGCTCAAAGTGACTGTTTTG	ATG	ATTTTCAACCCATGCTCAAAGTGACTGT	4348	613941	Chromosome	+	STM14_RS03370	STM14_0644	fimW	1.60571	0.415744	fimbriae W protein	regulates type 1 fimbriae expression	613400	613996	597	198	operon_0315	NC_016856.1|gene560|STM14_RS03370	WP_000944156.1	http://www.ncbi.nlm.nih.gov/gene/?term=STM14_RS03370	1843	5164	2.80195	1.48643	3098	6497	2.09716	1.06844	1562	6000	3.84123	1.94157	2503	9514	3.80104	1.92639
CTCAAAGTGACTGTTTTGTTCCTTAATAGCGA	ATG	CTCAAAGTGACTGTTTTGTTCCTTAATA	4350	613955	Chromosome	+	STM14_RS03370	STM14_0644	fimW	1.68179	0.107978	fimbriae W protein	regulates type 1 fimbriae expression	613400	613996	597	198	operon_0315	NC_016856.1|gene560|STM14_RS03370	WP_000944156.1	http://www.ncbi.nlm.nih.gov/gene/?term=STM14_RS03370	364	1201	3.29945	1.72223	698	2043	2.92693	1.54939	356	1243	3.49157	1.80388	627	1970	3.14195	1.65166
GTGAAATATTAAAGAAACTGATTGATTTTCTA	ATG	GTGAAATATTAAAGAAACTGATTGATTT	4352	614029	Chromosome	+		STM14_0645		2.99903	0.686068			614019	614189	171						1665	13821	8.3009	3.05327	3249	13519	4.16097	2.05692	1422	18421	12.9543	3.69536	2244	20487	9.12968	3.19056
TGTCCAGGCGATTTCCTGGAACCTGGCATTGC	ATG	TGTCCAGGCGATTTCCTGGAACCTGGCA	4355	614103	Chromosome	+		STM14_0645		1.80005	0.288056			614019	614189	171						408	1231	3.01716	1.59319	588	2708	4.60544	2.20334	411	1443	3.51095	1.81186	559	1685	3.01431	1.59183
CCAGGTTCCAGGAAATCGCCTGGACACATCTC	ATG	CCAGGTTCCAGGAAATCGCCTGGACACA	4356	614128	Chromosome	-		STM14_0645		2.71087	0.306674			614019	614189	171						376	2007	5.33777	2.41624	462	2675	5.79004	2.53357	475	4098	8.62737	3.10892	818	5637	6.8912	2.78475
GGCTAAGAGCTTTTGCATTGATAAGTGTTGTG	ATG	GGCTAAGAGCTTTTGCATTGATAAGTGT	18089	2383717	Chromosome	+	STM14_RS12370	STM14_2758	oafA	1.87655	0.132199	acetylase		2383683	2385512	1830	609	operon_1133	NC_016856.1|gene2356|STM14_RS12370	WP_000639473.1	http://www.ncbi.nlm.nih.gov/gene/?term=STM14_RS12370	128	489	3.82031	1.93369	157	616	3.92357	1.97217	124	469	3.78226	1.91925	208	667	3.20673	1.6811
CAAAAGCTCTTAGCCCATTTATATCGAGTCTG	ATG	CAAAAGCTCTTAGCCCATTTATATCGAG	18090	2383731	Chromosome	-	STM14_RS12370	STM14_2758	oafA	3.8287	0.409754	acetylase		2383683	2385512	1830	609	operon_1133	NC_016856.1|gene2356|STM14_RS12370	WP_000639473.1	http://www.ncbi.nlm.nih.gov/gene/?term=STM14_RS12370	186	3723	20.0161	4.32309	283	2985	10.5477	3.39886	124	1510	12.1774	3.60614	232	3678	15.8534	3.98672
AGTCGAAATAACTAGAGTGAATTGCGTAATAA	ATG	AGTCGAAATAACTAGAGTGAATTGCGTA	18092	2384055	Chromosome	-	STM14_RS12370	STM14_2758	oafA	3.30424	0.585765	acetylase		2383683	2385512	1830	609	operon_1133	NC_016856.1|gene2356|STM14_RS12370	WP_000639473.1	http://www.ncbi.nlm.nih.gov/gene/?term=STM14_RS12370	496	7137	14.3891	3.84691	1142	6552	5.7373	2.52037	370	4608	12.4541	3.63854	740	6853	9.26081	3.21114
ACGCAGAGCGGTAGCCAGGCCAGAAAGATATA	ATG	ACGCAGAGCGGTAGCCAGGCCAGAAAGA	19485	2580148	Chromosome	+	STM14_RS13275	STM14_2964	yfeA	4.07878	0.683888	hypothetical protein		2578110	2580299	2190	729	operon_1210	NC_016856.1|gene2537|STM14_RS13275	WP_001112946.1	http://www.ncbi.nlm.nih.gov/gene/?term=STM14_RS13275	236	4683	19.8432	4.31057	298	8361	28.057	4.81029	333	5386	16.1742	4.01562	441	3993	9.05442	3.17862
CCGGATAAGTGTAACGTATTAAAAAATATAAA	ATG	CCGGATAAGTGTAACGTATTAAAAAATA	19487	2580296	Chromosome	-	STM14_RS13275	STM14_2964	yfeA	1.77838	0.205619	hypothetical protein		2578110	2580299	2190	729	operon_1210	NC_016856.1|gene2537|STM14_RS13275	WP_001112946.1	http://www.ncbi.nlm.nih.gov/gene/?term=STM14_RS13275	1216	3956	3.25329	1.7019	1877	7159	3.81406	1.93133	1079	3100	2.87303	1.52257	1549	6017	3.88444	1.95771
GTGCCCCTATCGCCGTCCAGTCGATGACTAAC	ATG	GTGCCCCTATCGCCGTCCAGTCGATGAC	20307	2708853	Chromosome	-	STM14_RS13840	STM14_3094	ispG	1.689	0.188118	4-hydroxy-3-methylbut-2-en-1-yl diphosphate synthase (flavodoxin)		2707808	2708926	1119	372	operon_1258	NC_016856.1|gene2650|STM14_RS13840	WP_000551804.1	http://www.ncbi.nlm.nih.gov/gene/?term=STM14_RS13840	225	724	3.21778	1.68606	246	759	3.08537	1.62544	210	809	3.85238	1.94575	385	1088	2.82597	1.49875
TGCCGATTGGCGATGGTGCCCCTATCGCCGTC	ATG	TGCCGATTGGCGATGGTGCCCCTATCGC	20308	2708868	Chromosome	-	STM14_RS13840	STM14_3094	ispG	2.31107	0.516674	4-hydroxy-3-methylbut-2-en-1-yl diphosphate synthase (flavodoxin)		2707808	2708926	1119	372	operon_1258	NC_016856.1|gene2650|STM14_RS13840	WP_000551804.1	http://www.ncbi.nlm.nih.gov/gene/?term=STM14_RS13840	526	2789	5.30228	2.40661	960	3213	3.34687	1.74281	534	4184	7.83521	2.96997	611	2665	4.3617	2.12489
GACGGTACTCTCCTGGATACCGAACCCACGCA	ATG	GACGGTACTCTCCTGGATACCGAACCCA	22208	2989755	Chromosome	-	STM14_RS15135	STM14_3405	yqaB	1.46146	0.197119	fructose-1-P/6-phosphogluconate phosphatase	YqaB%3B catalyzes the dephosphorylation of fructose 1-phosphate%2C 6-phosphogluconate and p-nitrophenyl phosphate (pNPP)%3B presents beta-phosphoglucomutase activity at a lower extent	2989225	2989791	567	188	operon_1375	NC_016856.1|gene2909|STM14_RS15135	WP_000271296.1	http://www.ncbi.nlm.nih.gov/gene/?term=STM14_RS15135	278	916	3.29496	1.72026	502	1394	2.77689	1.47347	300	795	2.65	1.40599	422	1001	2.37204	1.24613
CTGGTTTGATTTTTGATATGGACGGTACTCTC	ATG	CTGGTTTGATTTTTGATATGGACGGTAC	22209	2989775	Chromosome	-	STM14_RS15135	STM14_3405	yqaB	1.52275	0.218798	fructose-1-P/6-phosphogluconate phosphatase	YqaB%3B catalyzes the dephosphorylation of fructose 1-phosphate%2C 6-phosphogluconate and p-nitrophenyl phosphate (pNPP)%3B presents beta-phosphoglucomutase activity at a lower extent	2989225	2989791	567	188	operon_1375	NC_016856.1|gene2909|STM14_RS15135	WP_000271296.1	http://www.ncbi.nlm.nih.gov/gene/?term=STM14_RS15135	292	867	2.96918	1.57006	375	862	2.29867	1.2008	224	709	3.16518	1.66229	328	1035	3.15549	1.65786
ATCATCACCATTAGTACCAGAATCAGTAATTC	ATG	ATCATCACCATTAGTACCAGAATCAGTA	22783	3060624	Chromosome	+	STM14_RS15520	STM14_3495	invA	2.20136	0.535999	invasion protein InvA		3058637	3060694	2058	685	operon_1397	NC_016856.1|gene2986|STM14_RS15520	WP_000927219.1	http://www.ncbi.nlm.nih.gov/gene/?term=STM14_RS15520	128	662	5.17188	2.37069	228	713	3.12719	1.64487	155	1132	7.30323	2.86853	245	928	3.78776	1.92134
ATCATTTCTATGTTCGTCATTCCATTACCTAC	ATG	ATCATTTCTATGTTCGTCATTCCATTAC	22784	3060625	Chromosome	-	STM14_RS15520	STM14_3495	invA	2.57223	0.868633	invasion protein InvA		3058637	3060694	2058	685	operon_1397	NC_016856.1|gene2986|STM14_RS15520	WP_000927219.1	http://www.ncbi.nlm.nih.gov/gene/?term=STM14_RS15520	185	1038	5.61081	2.48821	332	865	2.60542	1.38152	134	1145	8.54478	3.09504	130	1302	10.0154	3.32415
GAATGACCTGCATTTTCTGTCAAATAGTTGAA	ATG	GAATGACCTGCATTTTCTGTCAAATAGT	25016	3346178	Chromosome	+	STM14_RS16905	STM14_3836		2.01932	0.373356	diadenosine tetraphosphatehydrolase		3346180	3346635	456	151	operon_1533	NC_016856.1|gene3263|STM14_RS16905	WP_000128242.1	http://www.ncbi.nlm.nih.gov/gene/?term=STM14_RS16905	200	830	4.15	2.05311	348	1975	5.67529	2.50469	391	1472	3.76471	1.91254	521	1587	3.04607	1.60695
ACAAGGTGCTTTACCTTCAACTATTTGACAGA	ATG	ACAAGGTGCTTTACCTTCAACTATTTGA	25018	3346224	Chromosome	-	STM14_RS16905	STM14_3836		1.55524	0.820357	diadenosine tetraphosphatehydrolase		3346180	3346635	456	151	operon_1533	NC_016856.1|gene3263|STM14_RS16905	WP_000128242.1	http://www.ncbi.nlm.nih.gov/gene/?term=STM14_RS16905	431	922	2.13921	1.09708	514	3520	6.84825	2.77574	431	1057	2.45244	1.29422	735	1526	2.07619	1.05394
AAACCGGCAAATTCAGGCTCGCCGCCGTTTAC	ATG	AAACCGGCAAATTCAGGCTCGCCGCCGT	25494	3409323	Chromosome	+	STM14_RS17190	STM14_3903	ygjR	3.24517	0.998302	dehydrogenase		3409259	3410257	999	332	operon_1568	NC_016856.1|gene3320|STM14_RS17190	WP_000617687.1	http://www.ncbi.nlm.nih.gov/gene/?term=STM14_RS17190	143	1120	7.83217	2.96941	274	1200	4.37956	2.13079	117	2711	23.1709	4.53424	106	1078	10.1698	3.34622
CTCGACGGGATAATCATTTGCGAAAGACTGCG	ATG	CTCGACGGGATAATCATTTGCGAAAGAC	25496	3409405	Chromosome	-	STM14_RS17190	STM14_3903	ygjR	1.47529	0.629851	dehydrogenase		3409259	3410257	999	332	operon_1568	NC_016856.1|gene3320|STM14_RS17190	WP_000617687.1	http://www.ncbi.nlm.nih.gov/gene/?term=STM14_RS17190	832	2075	2.49399	1.31846	1252	6629	5.29473	2.40456	692	1429	2.06503	1.04616	1216	2665	2.19161	1.13199
CAGTGAGCGTCGCCAGAACCCCTGCCACAACG	AAG	CAGTGAGCGTCGCCAGAACCCCTGCCAC	27385	3649881	Chromosome	-	STM14_RS18465	STM14_4191	yhfL	2.1471	0.612619	hypothetical protein		3649827	3649997	171	56	operon_1670	NC_016856.1|gene3576|STM14_RS18465	WP_000472323.1	http://www.ncbi.nlm.nih.gov/gene/?term=STM14_RS18465	210	1390	6.61905	2.72662	203	1050	5.17241	2.37084	289	1330	4.60208	2.20228	605	1478	2.44298	1.28864
GAAAACAAAAAAAATAACTGCAGCTACGATTA	ATC	GAAAACAAAAAAAATAACTGCAGCTACG	27387	3649899	Chromosome	+	STM14_RS18465	STM14_4191	yhfL	4.51569	0.901913	hypothetical protein		3649827	3649997	171	56	operon_1670	NC_016856.1|gene3576|STM14_RS18465	WP_000472323.1	http://www.ncbi.nlm.nih.gov/gene/?term=STM14_RS18465	498	20081	40.3233	5.33354	705	23674	33.5801	5.06954	551	11172	20.2759	4.34169	848	8457	9.97288	3.31801
CCTGTTACACCAGGCGTAACGCGGAGAAGCCT	ATG	CCTGTTACACCAGGCGTAACGCGGAGAA	28013	3741923	Chromosome	+	STM14_RS18845	STM14_4284		1.56437	0.41225	death-on-curing protein		3741634	3742002	369	122	operon_1705	NC_016856.1|gene3652|STM14_RS18845	WP_001521773.1	http://www.ncbi.nlm.nih.gov/gene/?term=STM14_RS18845	191	757	3.96335	1.98672	514	1292	2.51362	1.32977	286	1017	3.55594	1.83023	520	1123	2.15962	1.11077
ACCCTACAACTTATCTCAGCGGAAGAGATAAT	ATG	ACCCTACAACTTATCTCAGCGGAAGAGA	28014	3741999	Chromosome	-	STM14_RS18845	STM14_4284		2.17972	0.37838	death-on-curing protein		3741634	3742002	369	122	operon_1705	NC_016856.1|gene3652|STM14_RS18845	WP_001521773.1	http://www.ncbi.nlm.nih.gov/gene/?term=STM14_RS18845	167	738	4.41916	2.14377	231	1263	5.46753	2.45089	167	923	5.52695	2.46648	277	874	3.15523	1.65775
ACTGAGTATAAACACGAACCTGATGCCCTCGC	ATG	ACTGAGTATAAACACGAACCTGATGCCC	29316	3931437	Chromosome	+	STM14_RS19680	STM14_4483	rfaG	1.90295	0.551867	glucosyltransferase	catalyzes the addition of the first glucose residue to the LPS core	3930430	3931554	1125	374	operon_1789	NC_016856.1|gene3819|STM14_RS19680	WP_001261577.1	http://www.ncbi.nlm.nih.gov/gene/?term=STM14_RS19680	220	854	3.88182	1.95673	212	848	4	2	324	1826	5.6358	2.49462	544	1216	2.23529	1.16046
AGAGTTGCCTTTTGCTTATATAAATATTTTCC	ATG	AGAGTTGCCTTTTGCTTATATAAATATT	29320	3931551	Chromosome	-	STM14_RS19680	STM14_4483	rfaG	1.44408	0.325447	glucosyltransferase	catalyzes the addition of the first glucose residue to the LPS core	3930430	3931554	1125	374	operon_1789	NC_016856.1|gene3819|STM14_RS19680	WP_001261577.1	http://www.ncbi.nlm.nih.gov/gene/?term=STM14_RS19680	323	1111	3.43963	1.78225	646	1724	2.66873	1.41615	321	951	2.96262	1.56687	521	1050	2.01536	1.01103
GCAGACAAATACTTAACCCAATCCCCGGCAGG	ATG	GCAGACAAATACTTAACCCAATCCCCGG	29594	3965428	Chromosome	+	STM14_RS19845	STM14_4524	rhuM	1.80306	0.787326	2-hydroxyacid dehydrogenase		3965425	3966462	1038	345	operon_1806	NC_016856.1|gene3852|STM14_RS19845	WP_000774139.1	http://www.ncbi.nlm.nih.gov/gene/?term=STM14_RS19845	546	1541	2.82234	1.49689	745	1635	2.19463	1.13398	315	2417	7.67302	2.93979	533	1663	3.12008	1.64158
TGCTGTGTAACTGCCTGGGGAGTGATCTGATA	ATG	TGCTGTGTAACTGCCTGGGGAGTGATCT	29598	3965591	Chromosome	-	STM14_RS19845	STM14_4524	rhuM	1.85505	0.727437	2-hydroxyacid dehydrogenase		3965425	3966462	1038	345	operon_1806	NC_016856.1|gene3852|STM14_RS19845	WP_000774139.1	http://www.ncbi.nlm.nih.gov/gene/?term=STM14_RS19845	602	1806	3	1.58496	889	3873	4.35658	2.1232	431	2811	6.52204	2.70532	858	1724	2.00932	1.00671
AAACGTTGACGTCAGAAACGCCATCGTTTTCC	ATG	AAACGTTGACGTCAGAAACGCCATCGTT	30731	4138180	Chromosome	+	STM14_RS20640	STM14_4712	rhlB	2.20641	0.248946	ATP-dependent RNA helicase RhlB	enables ATP-dependent unwinding of double stranded RNA as a component of the RNA degradosome%2C a multi-enzyme complex important in RNA processing and messenger RNA degradation	4137118	4138383	1266	421	operon_1876	NC_016856.1|gene4011|STM14_RS20640	WP_000047525.1	http://www.ncbi.nlm.nih.gov/gene/?term=STM14_RS20640	177	824	4.65537	2.21889	212	819	3.86321	1.9498	127	739	5.8189	2.54075	152	659	4.33553	2.11621
AGCAAAACACATTTAACAGAACAGAAGTTTTC	ATG	AGCAAAACACATTTAACAGAACAGAAGT	30735	4138380	Chromosome	-	STM14_RS20640	STM14_4712	rhlB	2.45174	0.474311	ATP-dependent RNA helicase RhlB	enables ATP-dependent unwinding of double stranded RNA as a component of the RNA degradosome%2C a multi-enzyme complex important in RNA processing and messenger RNA degradation	4137118	4138383	1266	421	operon_1876	NC_016856.1|gene4011|STM14_RS20640	WP_000047525.1	http://www.ncbi.nlm.nih.gov/gene/?term=STM14_RS20640	171	589	3.44444	1.78427	274	1662	6.06569	2.60067	188	1405	7.4734	2.90177	247	1417	5.73684	2.52026
ACCCGGGCGTGACAGGGGGTTGCTCTTTCTGA	ATG	ACCCGGGCGTGACAGGGGGTTGCTCTTT	32772	4420571	Chromosome	+	STM14_RS21990	STM14_5033		1.73682	0.578907	hypothetical protein		4420332	4420748	408	135	operon_1997	NC_016856.1|gene4282|STM14_RS21990	WP_010989091.1	http://www.ncbi.nlm.nih.gov/gene/?term=STM14_RS21990	389	1177	3.02571	1.59727	431	2489	5.77494	2.52981	255	816	3.2	1.67807	565	1247	2.20708	1.14214
AGCAGCCTGAAATTATACTGGCAGGAGAAGTA	ATG	AGCAGCCTGAAATTATACTGGCAGGAGA	32773	4420745	Chromosome	-	STM14_RS21990	STM14_5033		2.14448	0.713262	hypothetical protein		4420332	4420748	408	135	operon_1997	NC_016856.1|gene4282|STM14_RS21990	WP_010989091.1	http://www.ncbi.nlm.nih.gov/gene/?term=STM14_RS21990	101	884	8.75248	3.12969	274	1236	4.51095	2.17343	143	491	3.43357	1.77971	276	778	2.81884	1.4951
TTGGCGTGGGCGATAGCTGTATCGGGAAAGCG	ATG	TTGGCGTGGGCGATAGCTGTATCGGGAA	33595	4543402	Chromosome	+	STM14_RS22510	STM14_5158	phnB	1.54908	0.395979	hypothetical protein		4543146	4543589	444	147	operon_2048	NC_016856.1|gene4386|STM14_RS22510	WP_001131299.1	http://www.ncbi.nlm.nih.gov/gene/?term=STM14_RS22510	163	701	4.30061	2.10454	249	706	2.83534	1.50352	221	498	2.25339	1.1721	323	862	2.66873	1.41615
CCGTTAAGTCCCTATCTCTCTTTTGCCGGCAA	ATG	CCGTTAAGTCCCTATCTCTCTTTTGCCG	33599	4543586	Chromosome	-	STM14_RS22510	STM14_5158	phnB	1.84167	0.626128	hypothetical protein		4543146	4543589	444	147	operon_2048	NC_016856.1|gene4386|STM14_RS22510	WP_001131299.1	http://www.ncbi.nlm.nih.gov/gene/?term=STM14_RS22510	676	3172	4.69231	2.2303	852	2055	2.41197	1.27021	695	3978	5.72374	2.51696	1225	3121	2.54776	1.34923

## Sheet: final_reduced
Spacer_Sequence	PAM	First_28_nt_(unique)	Spacer_ID	Spacer_Coordinate	Location	Strand	New_Locus_Tag	Old_Locus_Tag	Gene_Name	Average_Log2_Ratio	Standard_Deviation	Predicted_Function	Additional_Information	Start	End	Feature_Interval_Length	Product_Length	Operon_ID	Gene_Description	Non-Redundant_Refseq	NCBI_Link	E1_P2_NU_R1	E1_P2_Sal4_R1	Ratio1	Log2_Ratio1	E1_P2_NU_R2	E1_P2_Sal4_R2	Ratio2	Log2_Ratio2	E2_P2_NU_R1	E2_P2_Sal4_R1	Ratio3	Log2_Ratio3	E2_P2_NU_R2	E2_P2_Sal4_R2	Ratio4	Log2_Ratio4
AAACCCTTTTTTTGTCTATGGAAAACCCCCAG	AAG	AAACCCTTTTTTTGTCTATGGAAAACCC	575	80343	Chromosome	+		STM14_0079		-1.61041	0.375533											2493	680	0.272764	-1.87428	4006	1761	0.439591	-1.18577	1638	417	0.254579	-1.97382	2770	1044	0.376895	-1.40776
CATAAAAATGCATTTAATCTACTGTTGAATCG	ATG	CATAAAAATGCATTTAATCTACTGTTGA	1254	175753	Chromosome	+		STM14_0181		-1.33924	0.258775											486	214	0.440329	-1.18335	926	407	0.439525	-1.18598	525	159	0.302857	-1.72329	872	363	0.416284	-1.26436
AATCTGGAACGCATTGTGGCGCTGAAGCCGGA	ATG	AATCTGGAACGCATTGTGGCGCTGAAGC	1700	242566	Chromosome	-	STM14_RS01615	STM14_0246	btuF	-1.13456	0.154301	vitamin B12-binding protein	solute binding component of the vitamin B12 transport system BtuCDF	241973	242773	801	266	operon_0144	NC_016856.1|gene209|STM14_RS01615	WP_001118843.1	http://www.ncbi.nlm.nih.gov/gene/?term=STM14_RS01615	626	295	0.471246	-1.08545	938	457	0.487207	-1.03739	543	262	0.482505	-1.05139	991	385	0.388496	-1.36403
TATGACAATCTAAAAAGTCTGGGCATTACCAA	ATG	TATGACAATCTAAAAAGTCTGGGCATTA	1740	248405	Chromosome	-	STM14_RS01640	STM14_0251	yaeH	-1.40311	0.250179	hypothetical protein		248022	248408	387	128	operon_0147	NC_016856.1|gene214|STM14_RS01640	WP_000272193.1	http://www.ncbi.nlm.nih.gov/gene/?term=STM14_RS01640	1012	422	0.416996	-1.26189	1668	552	0.330935	-1.59538	871	281	0.322618	-1.6321	1492	685	0.459115	-1.12307
TGATGAACCTGTTTTAATCCCAGCATAGCGTC	ATG	TGATGAACCTGTTTTAATCCCAGCATAG	1928	278948	Chromosome	-	STM14_RS01760	STM14_0277	yaeR	-1.98035	0.636453	lyase		278923	279312	390	129	operon_0154	NC_016856.1|gene238|STM14_RS01760	WP_000901088.1	http://www.ncbi.nlm.nih.gov/gene/?term=STM14_RS01760	765	104	0.135948	-2.87888	1209	451	0.373036	-1.42261	554	174	0.314079	-1.6708	1058	274	0.258979	-1.94909
ATTTGTCTATTTTTGCTAACATTTTACCTGCT	ATG	ATTTGTCTATTTTTGCTAACATTTTACC	2795	402425	Chromosome	+		Promoter		-1.3741	0.33465											407	146	0.358722	-1.47906	972	280	0.288066	-1.79553	441	195	0.442177	-1.1773	724	351	0.484807	-1.04452
GGTTCCAGAACACACTTGCCACCGGCAAGGAC	ATG	GGTTCCAGAACACACTTGCCACCGGCAA	3262	466281	Chromosome	-	STM14_RS02665	STM14_0484		-1.5575	0.237106	glyoxalase		466001	466366	366	121	operon_0245	NC_016856.1|gene418|STM14_RS02665	WP_000793035.1	http://www.ncbi.nlm.nih.gov/gene/?term=STM14_RS02665	534	176	0.329588	-1.60126	794	217	0.2733	-1.87144	306	114	0.372549	-1.4245	733	291	0.396999	-1.33279
AGCGACTGCATTCTGTTCTCTATTCTGTTTGC	ATG	AGCGACTGCATTCTGTTCTCTATTCTGT	3497	495790	Chromosome	-	STM14_RS02825	STM14_0521	cyoC	-1.74214	0.304813	cytochrome O ubiquinol oxidase		495278	495892	615	204	operon_0260	NC_016856.1|gene450|STM14_RS02825	WP_000179833.1	http://www.ncbi.nlm.nih.gov/gene/?term=STM14_RS02825	1032	292	0.282946	-1.8214	1729	600	0.347021	-1.5269	1053	239	0.226971	-2.13942	1750	627	0.358286	-1.48082
ATTGCCAACAAATTGCGTATTTCTCCACTGGT	ATG	ATTGCCAACAAATTGCGTATTTCTCCAC	3912	552651	Chromosome	-	STM14_RS03075	STM14_0579	ybaL	-1.33825	0.318417	cation:proton antiport protein	YbaL%3B member of the CPA-2 family of antiporters%3B uncharacterized protein	551044	552720	1677	558	operon_0291	NC_016856.1|gene501|STM14_RS03075	WP_000546207.1	http://www.ncbi.nlm.nih.gov/gene/?term=STM14_RS03075	1440	500	0.347222	-1.52607	2246	697	0.310329	-1.68813	838	408	0.486874	-1.03838	1606	749	0.466376	-1.10043
AAGAAGCCACGATACCTATTTTCTATAAAACG	ATG	AAGAAGCCACGATACCTATTTTCTATAA	4386	618023	Chromosome	-	STM14_RS03395	STM14_0651	yfdH	-1.65953	0.750726	glycosyltransferase		617131	618057	927	308	operon_0319	NC_016856.1|gene565|STM14_RS03395	WP_000703614.1	http://www.ncbi.nlm.nih.gov/gene/?term=STM14_RS03395	1484	222	0.149596	-2.74086	2498	829	0.331865	-1.59133	1255	548	0.436653	-1.19544	1967	911	0.463142	-1.11047
TTCCTTCTGCAACACCTGCGTTACGCGCAATC	ATG	TTCCTTCTGCAACACCTGCGTTACGCGC	4542	639295	Chromosome	+	STM14_RS03505	STM14_0676		-1.64143	0.235757	hypothetical protein		638840	639421	582	193	operon_0332	NC_016856.1|gene587|STM14_RS03505	WP_000113609.1	http://www.ncbi.nlm.nih.gov/gene/?term=STM14_RS03505	459	131	0.285403	-1.80893	923	295	0.31961	-1.64562	510	146	0.286275	-1.80453	752	304	0.404255	-1.30666
CGTTTTAATCCGCTTCATCAGGCGATTCCCAT	ATG	CGTTTTAATCCGCTTCATCAGGCGATTC	4926	693989	Chromosome	-	STM14_RS03755	STM14_0733	ccrB	-1.42555	0.269983	camphor resistance protein CrcB	camphor resistance protein CrcB%3B may be involved in Chromosome condensation%3B overexpression in Escherichia coli protects against decondensation by camphor%3B overexpressing the protein results in an increase in supercoiling	693678	694061	384	127	operon_0358	NC_016856.1|gene637|STM14_RS03755	WP_000939753.1	http://www.ncbi.nlm.nih.gov/gene/?term=STM14_RS03755	661	279	0.422088	-1.24439	1062	374	0.352166	-1.50567	652	191	0.292945	-1.7713	1129	498	0.441098	-1.18083
ATTGGTTGCATCGTAGGTAGGCTTCTCGATCC	ATG	ATTGGTTGCATCGTAGGTAGGCTTCTCG	6009	842562	Chromosome	+	STM14_RS04510	STM14_0902		-1.42092	0.226219	membrane protein		842160	843068	909	302	operon_0412	NC_016856.1|gene788|STM14_RS04510	WP_000885513.1	http://www.ncbi.nlm.nih.gov/gene/?term=STM14_RS04510	315	103	0.326984	-1.61271	594	199	0.335017	-1.57769	308	119	0.386364	-1.37197	372	171	0.459677	-1.12131
ACCTTCCCTTTACGGCGGTGTGCTATTCACTT	ATG	ACCTTCCCTTTACGGCGGTGTGCTATTC	6740	938214	Chromosome	-	STM14_RS04960	STM14_1014	deoR	-1.63005	0.760117	DeoR family transcriptional regulator		937796	938554	759	252	operon_0460	NC_016856.1|gene878|STM14_RS04960	WP_000450103.1	http://www.ncbi.nlm.nih.gov/gene/?term=STM14_RS04960	987	147	0.148936	-2.74723	1372	588	0.428571	-1.22239	876	411	0.469178	-1.09179	1696	617	0.363797	-1.45879
ACATCTTTGGCGATAAAGATAGCGAGCGAAAT	ATG	ACATCTTTGGCGATAAAGATAGCGAGCG	6749	939134	Chromosome	+	STM14_RS04965	STM14_1015	ybjG	-1.32911	0.224419	UDP pyrophosphate phosphatase		938626	939234	609	202	operon_0460	NC_016856.1|gene879|STM14_RS04965	WP_001738110.1	http://www.ncbi.nlm.nih.gov/gene/?term=STM14_RS04965	1038	352	0.339114	-1.56016	1655	700	0.422961	-1.2414	637	306	0.480377	-1.05776	1090	397	0.36422	-1.45712
ACTATTTTTAACGCCGGCTTATCGCTGGCATA	ATG	ACTATTTTTAACGCCGGCTTATCGCTGG	6789	943403	Chromosome	-	STM14_RS04985	STM14_1020		-1.63998	0.440088	DNA-binding transcriptional regulator		943024	943644	621	206	operon_0463	NC_016856.1|gene883|STM14_RS04985	WP_000661875.1	http://www.ncbi.nlm.nih.gov/gene/?term=STM14_RS04985	376	109	0.289894	-1.7864	658	158	0.240122	-2.05816	396	195	0.492424	-1.02203	608	188	0.309211	-1.69334
TAAATCGGCTGTTTTTGCGGAAAGTTGTTCGT	ATG	TAAATCGGCTGTTTTTGCGGAAAGTTGT	6878	954260	Chromosome	-	STM14_RS05050	STM14_1033	rumB	-1.28625	0.239659	23S rRNA methyltransferase	RNA uridine methyltransferase B%3B catalyzes the formation of 5-methyl-uridine at position 747 in 23S rRNA	954165	955295	1131	376	operon_0468	NC_016856.1|gene896|STM14_RS05050|rumB	WP_001149782.1	http://www.ncbi.nlm.nih.gov/gene/?term=STM14_RS05050	1029	467	0.453839	-1.13975	1529	713	0.466318	-1.10061	892	368	0.412556	-1.27734	1764	571	0.323696	-1.62729
CGCGCGCTACTCCCTTATCTGACGCTTTATAA	ATG	CGCGCGCTACTCCCTTATCTGACGCTTT	7161	991673	Chromosome	-	STM14_RS05230	STM14_1078	cydC	-1.30952	0.222248	glutathione ABC transporter ATP-binding protein	in Escherichia coli the CydCD ABC transporter exports cysteine and glutathione into the periplasm in order to maintain redox balance%3B important for cytochrome bd and c	989955	991676	1722	573	operon_0485	NC_016856.1|gene932|STM14_RS05230	WP_001202267.1	http://www.ncbi.nlm.nih.gov/gene/?term=STM14_RS05230	1602	650	0.405743	-1.30136	2486	1208	0.485921	-1.04121	1639	661	0.403295	-1.31009	3118	1039	0.333226	-1.58543
AAGAAGTTCTGGTAAATATGTTGTCCTAATGT	ATG	AAGAAGTTCTGGTAAATATGTTGTCCTA	7490	1045224	Chromosome	+		Promoter		-1.0765	0.0357753											1899	896	0.471827	-1.08367	3188	1559	0.489021	-1.03203	1654	787	0.475816	-1.07152	2493	1148	0.460489	-1.11876
TTGACCTTCATGCCGAAGCGTTCTGCGATAAG	ATG	TTGACCTTCATGCCGAAGCGTTCTGCGA	7798	1081586	Chromosome	-	STM14_RS05655	STM14_1175		-1.28499	0.190116	ATP-binding protein		1081513	1081812	300	99	operon_0521	NC_016856.1|gene1017|STM14_RS05655	WP_000774239.1	http://www.ncbi.nlm.nih.gov/gene/?term=STM14_RS05655	347	172	0.495677	-1.01253	726	294	0.404959	-1.30415	334	123	0.368263	-1.44119	563	216	0.383659	-1.3821
TGTTGCTCTTACGGTGTTTATAGCGCGCCATT	ATC	TGTTGCTCTTACGGTGTTTATAGCGCGC	8505	1174666	Chromosome	+		STM14_1286		-1.57038	0.578461											568	254	0.447183	-1.16106	711	144	0.202532	-2.30378	572	169	0.295455	-1.75899	893	429	0.480403	-1.05768
CCTCAACGCCGGGCTTTCGCGCGCAGCTTAAC	ATG	CCTCAACGCCGGGCTTTCGCGCGCAGCT	8926	1219288	Chromosome	+	STM14_RS06390	STM14_1349	flgF	-1.4126	0.571204	flagellar basal-body rod protein FlgF	FlgF%2C with FlgB and C%2C makes up the proximal portion of the flagellar basal body rod	1219203	1219958	756	251	operon_0586	NC_016856.1|gene1163|STM14_RS06390|flgF	WP_000349278.1	http://www.ncbi.nlm.nih.gov/gene/?term=STM14_RS06390	678	325	0.479351	-1.06085	895	409	0.456983	-1.12979	702	146	0.207977	-2.2655	1135	496	0.437004	-1.19428
TGTTTAAAGCTCTTGCAGGAATCGTTCTGGCA	ATG	TGTTTAAAGCTCTTGCAGGAATCGTTCT	8941	1221520	Chromosome	+	STM14_RS06405	STM14_1352	flgI	-2.35987	0.897408	flagellar P-ring protein	part of the basal body which consists of four rings L%2C P%2C S%2C and M mounted on a central rod%3B Vibrio parahaemolyticus%2C Yersinia%2C Bradyrhizobium and other bacteria have two copies of this and other flagellar genes%3B the V. parahaemolyticus protein is associated with the polar flagella and the Bradyrhizobium protein is associated with the thick flagellum	1221519	1222616	1098	365	operon_0586	NC_016856.1|gene1166|STM14_RS06405|flgI	WP_001518955.1	http://www.ncbi.nlm.nih.gov/gene/?term=STM14_RS06405	761	100	0.131406	-2.9279	1477	153	0.103588	-3.27107	1147	305	0.265911	-1.91098	1807	719	0.397897	-1.32953
AATATATTCGATCACTATCGCCAGCGTTACGA	ATG	AATATATTCGATCACTATCGCCAGCGTT	10163	1373735	Chromosome	-	STM14_RS07285	STM14_1558	yeaG	-1.34032	0.354271	serine protein kinase		1371804	1373738	1935	644	operon_0664	NC_016856.1|gene1341|STM14_RS07285	WP_001518010.1	http://www.ncbi.nlm.nih.gov/gene/?term=STM14_RS07285	1135	559	0.492511	-1.02177	2612	804	0.30781	-1.69989	1074	357	0.332402	-1.589	1566	756	0.482759	-1.05063
TTCGCAATTAATGGAAAATTCATCCCCGTTCT	ATG	TTCGCAATTAATGGAAAATTCATCCCCG	10471	1411420	Chromosome	+	STM14_RS07460	STM14_1604	ydjN	-1.39179	0.470377	L-cystine transporter tcyP		1410051	1411442	1392	463	operon_0682	NC_016856.1|gene1376|STM14_RS07460	WP_001010662.1	http://www.ncbi.nlm.nih.gov/gene/?term=STM14_RS07460	484	116	0.239669	-2.06088	686	315	0.459184	-1.12286	380	147	0.386842	-1.37018	656	325	0.495427	-1.01326
CCTAAGACGTGATCTGACGTTTTTCCATAGAC	ATG	CCTAAGACGTGATCTGACGTTTTTCCAT	10867	1457015	Chromosome	-	STM14_RS07680	STM14_1659	ydiJ	-1.8079	0.514202	membrane protein		1456480	1459536	3057	1018	operon_0704	NC_016856.1|gene1420|STM14_RS07680	WP_000612921.1	http://www.ncbi.nlm.nih.gov/gene/?term=STM14_RS07680	618	269	0.435275	-1.2	1003	207	0.206381	-2.27662	524	177	0.337786	-1.56582	830	182	0.219277	-2.18917
ATATAGTAGAATCCCCTTATTTAACGGGCTTT	ATG	ATATAGTAGAATCCCCTTATTTAACGGG	11039	1485999	Chromosome	-		Promoter		-1.60632	0.184161											364	143	0.392857	-1.34792	465	135	0.290323	-1.78427	371	119	0.320755	-1.64046	371	118	0.318059	-1.65263
GCACTTTTCGCCAGATAGAACAACACCTGGCG	ATG	GCACTTTTCGCCAGATAGAACAACACCT	11624	1556272	Chromosome	-	STM14_RS08205	STM14_1773	tus	-1.39778	0.316917	DNA replication terminus site-binding protein	binds to DNA replication terminator sequences to prevent passage of replication forks	1555377	1556306	930	309	operon_0742	NC_016856.1|gene1525|STM14_RS08205	WP_000092490.1	http://www.ncbi.nlm.nih.gov/gene/?term=STM14_RS08205	302	150	0.496689	-1.00959	745	301	0.404027	-1.30748	298	104	0.348993	-1.51873	422	125	0.296209	-1.75531
CATTTACCGCTGGTGAACCGGCGGTTTTTTTT	AAG	CATTTACCGCTGGTGAACCGGCGGTTTT	12006	1603936	Chromosome	+		STM14_1833		-1.3254	0.0511466											1091	414	0.379468	-1.39795	1991	796	0.399799	-1.32265	822	338	0.411192	-1.28212	1459	593	0.406443	-1.29888
CCGGGTTCGCTCCTGCCGTCAACAGCCAGCAG	ATG	CCGGGTTCGCTCCTGCCGTCAACAGCCA	13120	1757115	Chromosome	-	STM14_RS09150	STM14_1999		-1.46706	0.385198	integrase		1757094	1757234	204		operon_0845	NC_016856.1|gene1714|STM14_RS09150		http://www.ncbi.nlm.nih.gov/gene/?term=STM14_RS09150	827	304	0.367594	-1.44382	1532	378	0.246736	-2.01896	1021	440	0.43095	-1.21441	1443	632	0.437976	-1.19107
TGGCAACAGAATTGCTTGACATTCGACCAAAA	ATC	TGGCAACAGAATTGCTTGACATTCGACC	13633	1823306	Chromosome	-		Promoter		-2.04831	0.72969											1082	537	0.496303	-1.01071	2151	513	0.238494	-2.06798	994	165	0.165996	-2.59078	1731	301	0.173888	-2.52377
TACATCATAACGGTTCCGGCAAATATACTGAA	ATG	TACATCATAACGGTTCCGGCAAATATAC	13691	1828999	Chromosome	+		Promoter		-1.62685	0.299741											358	133	0.371508	-1.42853	1157	350	0.302506	-1.72496	354	139	0.392655	-1.34866	550	137	0.249091	-2.00526
CAGCCAGTGCTGAAAATCCATTATTCCTGCTC	ATG	CAGCCAGTGCTGAAAATCCATTATTCCT	14107	1884000	Chromosome	+	STM14_RS09765	STM14_2145	hemK	-2.00328	0.595826	release factor glutamine methyltransferase	HemK%3B PrmC%3B transfers a methyl group from S-adenosylmethionine to amide nitrogen of specific glutamine residues in protein chain release factors PrfA and PrfB	1883187	1884020	834	277	operon_0913	NC_016856.1|gene1837|STM14_RS09765	WP_000347310.1	http://www.ncbi.nlm.nih.gov/gene/?term=STM14_RS09765	1208	163	0.134934	-2.88968	1705	538	0.315543	-1.66409	1413	452	0.319887	-1.64437	2090	594	0.284211	-1.81497
TCTCTGTTTCATTTAATCGCCCCGTCGGGCTA	ATG	TCTCTGTTTCATTTAATCGCCCCGTCGG	14305	1909490	Chromosome	+	STM14_RS09890	STM14_2176	ldcA	-1.8907	0.440917	L%2CD-carboxypeptidase A	catalyzes the release of D-alanine from L-alanyl-D-glutamyl-meso-diaminopimelyl-D-alanine	1909487	1910401	915	304	operon_0925	NC_016856.1|gene1862|STM14_RS09890|ldcA	WP_000051601.1	http://www.ncbi.nlm.nih.gov/gene/?term=STM14_RS09890	434	116	0.267281	-1.90357	791	181	0.228824	-2.12769	509	106	0.208251	-2.2636	708	294	0.415254	-1.26793
CAAACAGCACAACGGATCATCAATCATTATCG	ATG	CAAACAGCACAACGGATCATCAATCATT	14532	1936286	Chromosome	+	STM14_RS10030	STM14_2209		-1.23881	0.175082	diguanylate phosphodiesterase		1936283	1937884	1602	533	operon_0940	NC_016856.1|gene1890|STM14_RS10030	WP_001192513.1	http://www.ncbi.nlm.nih.gov/gene/?term=STM14_RS10030	688	268	0.389535	-1.36018	1151	434	0.377063	-1.40712	547	246	0.449726	-1.15288	750	366	0.488	-1.03505
AATTTATTTCGGCCTGCCAACGCCCGTTGCGC	ATG	AATTTATTTCGGCCTGCCAACGCCCGTT	14732	1960062	Chromosome	+	STM14_RS10145	STM14_2237	yebU	-1.70692	0.85231	ribosomal RNA small subunit methyltransferase F	in Escherichia coli this enzyme specifically methylates C1407 of the 16S rRNA	1959980	1961419	1440	479	operon_0952	NC_016856.1|gene1913|STM14_RS10145|yebU	WP_001542138.1	http://www.ncbi.nlm.nih.gov/gene/?term=STM14_RS10145	563	199	0.353464	-1.50037	871	112	0.128588	-2.95917	425	174	0.409412	-1.28838	725	343	0.473103	-1.07977
AGAACGATATCAAGATGCTACCCGTCGCGCCC	ATG	AGAACGATATCAAGATGCTACCCGTCGC	15290	2016077	Chromosome	+	STM14_RS10460	STM14_2324		-1.83673	0.644081	penicillin-binding protein 2		2015923	2017794	1872	623	operon_0987	NC_016856.1|gene1976|STM14_RS10460	WP_000142877.1	http://www.ncbi.nlm.nih.gov/gene/?term=STM14_RS10460	915	366	0.4	-1.32193	2615	709	0.271128	-1.88295	1048	158	0.150763	-2.72964	1629	612	0.375691	-1.41238
CTGCGCCTGCCCAGCAACCTGAAATCGACGCA	ATG	CTGCGCCTGCCCAGCAACCTGAAATCGA	15310	2021673	Chromosome	-	STM14_RS10475	STM14_2327	flhA	-1.27315	0.22499	flagellar biosynthesis protein FlhA		2019616	2021694	2079	692	operon_0989	NC_016856.1|gene1979|STM14_RS10475	WP_000002386.1	http://www.ncbi.nlm.nih.gov/gene/?term=STM14_RS10475	3197	1112	0.347826	-1.52356	4732	1803	0.381023	-1.39205	2810	1376	0.48968	-1.03009	5268	2379	0.451595	-1.1469
AATATTTTGCTCCCAGGTCATAAACCAGTCTG	ATG	AATATTTTGCTCCCAGGTCATAAACCAG	15388	2032906	Chromosome	+	STM14_RS10530	STM14_2340	flhC	-1.23576	0.226891	flagellar transcriptional regulator FlhC	With FlhD is involved in the activation of class 2 flagellar genes and as well as a number of other genetic systems	2032540	2033118	585	194	operon_0992	NC_016856.1|gene1990|STM14_RS10530	WP_000605987.1	http://www.ncbi.nlm.nih.gov/gene/?term=STM14_RS10530	3017	1142	0.378522	-1.40155	5037	2517	0.499702	-1.00086	2654	967	0.364356	-1.45658	3551	1675	0.471698	-1.08406
AGTTCGTCTACCGCTTCTCTGTCAGCAGAAAA	ATG	AGTTCGTCTACCGCTTCTCTGTCAGCAG	15501	2044067	Chromosome	+	STM14_RS10605	STM14_2357		-1.44387	0.359714	glucose-6-phosphate dehydrogenase		2043994	2044320	327	108	operon_1004	NC_016856.1|gene2005|STM14_RS10605	WP_000240837.1	http://www.ncbi.nlm.nih.gov/gene/?term=STM14_RS10605	3177	1354	0.426188	-1.23044	5357	1491	0.278327	-1.84515	3205	1031	0.321685	-1.63628	4937	2362	0.478428	-1.06363
GTGCCGTACTAACGCCGTTGACGTCGTGCTGA	ATG	GTGCCGTACTAACGCCGTTGACGTCGTG	15550	2050183	Chromosome	-	STM14_RS10645	STM14_2365	uvrY	-2.21256	0.541419	transcriptional regulator	in Escherichia coli the protein UvrY is part of a two-component system along with BarA that is needed for efficient switching between glycolytic and gluconeogenic carbon sources possibly by regulating the Csr system%3B in Salmonella SirA and BarA regulate virulence gene expression also via the Csr system	2049652	2050308	657	218	operon_1008	NC_016856.1|gene2013|STM14_RS10645|sirA	WP_000611323.1	http://www.ncbi.nlm.nih.gov/gene/?term=STM14_RS10645	2493	424	0.170076	-2.55575	4308	772	0.179201	-2.48035	2347	442	0.188326	-2.4087	3894	1470	0.377504	-1.40544
CGGTAAAATGGTGCCGTACTAACGCCGTTGAC	ATG	CGGTAAAATGGTGCCGTACTAACGCCGT	15551	2050193	Chromosome	-	STM14_RS10645	STM14_2365	uvrY	-1.77338	0.698428	transcriptional regulator	in Escherichia coli the protein UvrY is part of a two-component system along with BarA that is needed for efficient switching between glycolytic and gluconeogenic carbon sources possibly by regulating the Csr system%3B in Salmonella SirA and BarA regulate virulence gene expression also via the Csr system	2049652	2050308	657	218	operon_1008	NC_016856.1|gene2013|STM14_RS10645|sirA	WP_000611323.1	http://www.ncbi.nlm.nih.gov/gene/?term=STM14_RS10645	3106	1091	0.351256	-1.50941	5843	1794	0.307034	-1.70353	2548	377	0.147959	-2.75673	4169	1913	0.458863	-1.12386
CGCGCAATGCGTCTGGCTGTGTTTAAAGTCTT	ATG	CGCGCAATGCGTCTGGCTGTGTTTAAAG	15605	2056016	Chromosome	+	STM14_RS10685	STM14_2373	fliZ	-1.32618	0.245085	protein FliZ	expression activator of the class 2 type of flagellar operons%2C essential to achieve maximal cell motility%3B activator of type 1 fimbrial gene expression%3B cell density-responsive regulator%3B FliZ in Salmonella typhimurium induces HilA%2C an activator of invasion genes necessary to achieve full virulence	2055542	2056093	552	183	operon_1012	NC_016856.1|gene2021|STM14_RS10685	WP_000218080.1	http://www.ncbi.nlm.nih.gov/gene/?term=STM14_RS10685	1367	514	0.376006	-1.41117	2222	722	0.324932	-1.62179	1074	462	0.430168	-1.21703	1880	905	0.481383	-1.05474
AGTGCGACTGCATCGACTGCAACCCAACCTAA	ATG	AGTGCGACTGCATCGACTGCAACCCAAC	15704	2067947	Chromosome	+	STM14_RS10755	STM14_2390	fliF	-2.07672	0.472578	flagellar M-ring protein		2067944	2069626	1683	560	operon_1020	NC_016856.1|gene2035|STM14_RS10755	WP_001276834.1	http://www.ncbi.nlm.nih.gov/gene/?term=STM14_RS10755	934	190	0.203426	-2.29742	1708	292	0.17096	-2.54827	1243	308	0.247788	-2.01282	1752	642	0.366438	-1.44836
CACTTTGTCGGCGGGCACTTCAATCGCGCCGC	ATG	CACTTTGTCGGCGGGCACTTCAATCGCG	15708	2068222	Chromosome	-	STM14_RS10755	STM14_2390	fliF	-1.86745	0.718976	flagellar M-ring protein		2067944	2069626	1683	560	operon_1020	NC_016856.1|gene2035|STM14_RS10755	WP_001276834.1	http://www.ncbi.nlm.nih.gov/gene/?term=STM14_RS10755	655	152	0.232061	-2.10742	1243	184	0.148029	-2.75605	689	246	0.357039	-1.48585	1011	465	0.459941	-1.12048
TCTAATGAATTGCCGTGGCAAGTCTGGACCCC	ATG	TCTAATGAATTGCCGTGGCAAGTCTGGA	15717	2070610	Chromosome	+	STM14_RS10765	STM14_2392	fliH	-1.50643	0.176789	flagellar assembly protein FliH	binds to and inhibits the function of flagella specific ATPase FliI	2070607	2071314	708	235	operon_1020	NC_016856.1|gene2037|STM14_RS10765|fliH	WP_000064163.1	http://www.ncbi.nlm.nih.gov/gene/?term=STM14_RS10765	5256	1669	0.317542	-1.65498	9120	3242	0.355482	-1.49215	4201	1751	0.416806	-1.26255	7271	2372	0.326227	-1.61605
AATTGCCGTGGCAAGTCTGGACCCCCGACGAT	ATG	AATTGCCGTGGCAAGTCTGGACCCCCGA	15718	2070617	Chromosome	+	STM14_RS10765	STM14_2392	fliH	-2.2156	0.353472	flagellar assembly protein FliH	binds to and inhibits the function of flagella specific ATPase FliI	2070607	2071314	708	235	operon_1020	NC_016856.1|gene2037|STM14_RS10765|fliH	WP_000064163.1	http://www.ncbi.nlm.nih.gov/gene/?term=STM14_RS10765	4091	766	0.18724	-2.41704	6652	1256	0.188815	-2.40495	4497	880	0.195686	-2.35339	7029	2183	0.31057	-1.68701
GGCCTGTATTTTTAGCTGCGCCAGCTCCTGCT	ATG	GGCCTGTATTTTTAGCTGCGCCAGCTCC	15719	2070780	Chromosome	-	STM14_RS10765	STM14_2392	fliH	-1.91917	0.307745	flagellar assembly protein FliH	binds to and inhibits the function of flagella specific ATPase FliI	2070607	2071314	708	235	operon_1020	NC_016856.1|gene2037|STM14_RS10765|fliH	WP_000064163.1	http://www.ncbi.nlm.nih.gov/gene/?term=STM14_RS10765	516	139	0.26938	-1.89229	782	183	0.234015	-2.09532	498	109	0.218876	-2.19182	957	339	0.354232	-1.49723
ACCACGCGCCTGACCCGCTGGCTTACCGCGCT	ATG	ACCACGCGCCTGACCCGCTGGCTTACCG	15723	2071317	Chromosome	+	STM14_RS10770	STM14_2393	fliI	-1.41529	0.224655	flagellum-specific ATP synthase	involved in type III protein export during flagellum assembly	2071314	2072684	1371	456	operon_1020	NC_016856.1|gene2038|STM14_RS10770|fliI	WP_000213257.1	http://www.ncbi.nlm.nih.gov/gene/?term=STM14_RS10770	2024	645	0.318676	-1.64984	2917	1056	0.362016	-1.46588	2029	750	0.36964	-1.43581	3129	1450	0.463407	-1.10965
ACTGACTCCGCGATTAACAAAAAGAGCAAACG	ATG	ACTGACTCCGCGATTAACAAAAAGAGCA	15742	2074471	Chromosome	+	STM14_RS10785	STM14_2396	fliL	-1.8181	0.371706	flagellar protein FliL	interacts with cytoplasmic MS ring of the basal body and may act to stabilize the MotAB complexes which surround the MS ring	2074468	2074935	468	155	operon_1020	NC_016856.1|gene2041|STM14_RS10785|fliL	WP_000132169.1	http://www.ncbi.nlm.nih.gov/gene/?term=STM14_RS10785	1274	354	0.277865	-1.84754	1923	460	0.23921	-2.06365	1524	361	0.236877	-2.07779	2624	1078	0.410823	-1.28341
AATAATCCGTCCGATGAGAATACTGGCGCATT	ATG	AATAATCCGTCCGATGAGAATACTGGCG	15757	2075953	Chromosome	+	STM14_RS10795	STM14_2398	fliN	-1.99907	0.970016	flagellar motor switch protein FliN	One of three proteins involved in switching the direction of the flagellar rotation	2075941	2076354	414	137	operon_1020	NC_016856.1|gene2043|STM14_RS10795|fliN	WP_001282115.1	http://www.ncbi.nlm.nih.gov/gene/?term=STM14_RS10795	928	102	0.109914	-3.18556	1363	262	0.192223	-2.37915	867	337	0.388697	-1.36328	1233	588	0.476886	-1.06828
CGCCAGTATTCTCATCGGACGGATTATTCATG	ATG	CGCCAGTATTCTCATCGGACGGATTATT	15758	2075980	Chromosome	-	STM14_RS10795	STM14_2398	fliN	-1.47461	0.209083	flagellar motor switch protein FliN	One of three proteins involved in switching the direction of the flagellar rotation	2075941	2076354	414	137	operon_1020	NC_016856.1|gene2043|STM14_RS10795|fliN	WP_001282115.1	http://www.ncbi.nlm.nih.gov/gene/?term=STM14_RS10795	532	172	0.323308	-1.62902	988	314	0.317814	-1.65375	639	241	0.377152	-1.40678	779	337	0.432606	-1.20887
ACATACTGACATGCCGTGATTTTTCCCCGCAC	ATG	ACATACTGACATGCCGTGATTTTTCCCC	16100	2114085	Chromosome	+		STM14_2452		-1.93676	0.254786											912	217	0.237939	-2.07134	1542	334	0.216602	-2.20688	812	227	0.279557	-1.83879	1430	462	0.323077	-1.63005
AGTTACCGATGTCAATGCCAGCTATATATCGC	ATG	AGTTACCGATGTCAATGCCAGCTATATA	16606	2172438	Chromosome	-	STM14_RS11420	STM14_2532	pduG	-1.86787	0.76106	diol dehydratase reactivase subunit alpha		2172405	2174237	1833	610	operon_1059	NC_016856.1|gene2166|STM14_RS11420	WP_001268876.1	http://www.ncbi.nlm.nih.gov/gene/?term=STM14_RS11420	783	129	0.164751	-2.60164	1474	272	0.184532	-2.43806	644	257	0.399068	-1.32529	1279	594	0.464425	-1.10648
TCTTTTCTTCCCGTAATTATGGCTGGCGGCAC	ATG	TCTTTTCTTCCCGTAATTATGGCTGGCG	16912	2216841	Chromosome	-	STM14_RS11625	STM14_2578	rfbM	-1.78314	0.263338	mannose-1-phosphate guanylyltransferase RfbM		2215405	2216844	1440	479	operon_1070	NC_016856.1|gene2207|STM14_RS11625	WP_000009017.1	http://www.ncbi.nlm.nih.gov/gene/?term=STM14_RS11625	447	130	0.290828	-1.78176	702	241	0.343305	-1.54244	466	105	0.225322	-2.14994	685	217	0.316788	-1.65841
CCTTTGTTCATGGCATCATAAATACCGCGATC	ATG	CCTTTGTTCATGGCATCATAAATACCGC	17088	2246388	Chromosome	+	STM14_RS11760	STM14_2606	wcaE	-1.62563	0.557967	colanic acid biosynthesis glycosyltransferase WcaE		2245871	2246617	747	248	operon_1073	NC_016856.1|gene2234|STM14_RS11760	WP_000480132.1	http://www.ncbi.nlm.nih.gov/gene/?term=STM14_RS11760	587	114	0.194208	-2.36433	975	356	0.365128	-1.45352	533	169	0.317073	-1.65711	793	389	0.490542	-1.02755
CCACTGTAGGCGCTAAAACGAAAGAAGATGCC	ATG	CCACTGTAGGCGCTAAAACGAAAGAAGA	17442	2303756	Chromosome	+	STM14_RS11985	STM14_2659	yehR	-1.5289	0.324257	lipoprotein		2303566	2304024	459	152	operon_1093	NC_016856.1|gene2279|STM14_RS11985	WP_000703137.1	http://www.ncbi.nlm.nih.gov/gene/?term=STM14_RS11985	1691	499	0.295092	-1.76076	2495	939	0.376353	-1.40984	1172	332	0.283276	-1.81972	2513	1152	0.458416	-1.12527
AACGATTTTGCTGCAATACGCGCCAGCAGCCT	ATG	AACGATTTTGCTGCAATACGCGCCAGCA	17585	2322012	Chromosome	+		STM14_2680		-1.72104	0.566306			2322009	2322206	198						1765	518	0.293484	-1.76864	2849	502	0.176202	-2.5047	1278	521	0.407668	-1.29453	2174	873	0.401564	-1.3163
CAGAGATCGTAATCATTCACTTCGGTCAGCAG	ATG	CAGAGATCGTAATCATTCACTTCGGTCA	17594	2323130	Chromosome	+	STM14_RS12075	STM14_2681	yohI	-1.27016	0.0541502	tRNA-dihydrouridine synthase C		2322277	2323215	939	312	operon_1104	NC_016856.1|gene2297|STM14_RS12075	WP_001264832.1	http://www.ncbi.nlm.nih.gov/gene/?term=STM14_RS12075	443	178	0.401806	-1.31543	1080	433	0.400926	-1.31859	732	313	0.427596	-1.22568	1317	565	0.429005	-1.22093
CGTTTTTCCGATGTCCGCACAGGTCTGAAAGT	ATG	CGTTTTTCCGATGTCCGCACAGGTCTGA	17922	2362400	Chromosome	+	STM14_RS12260	STM14_2733	yeiP	-1.35043	0.222989	elongation factor P-like protein	Stimulates the peptidyltransferase activity of the 70S ribosome and enhances dipeptide synthesis with N-formylmethionyl-tRNA and puromycin in vitro%2C suggesting its involvement in the formation of the first peptide bond of a protein	2362277	2362849	573	190	operon_1122	NC_016856.1|gene2334|STM14_RS12260	WP_001136822.1	http://www.ncbi.nlm.nih.gov/gene/?term=STM14_RS12260	390	129	0.330769	-1.5961	375	179	0.477333	-1.06693	499	185	0.370741	-1.43151	584	236	0.40411	-1.30718
GCGATACCGCCCAGCCGCTGGAAAAAATCGCC	ATG	GCGATACCGCCCAGCCGCTGGAAAAAAT	18292	2411679	Chromosome	+	STM14_RS12525	STM14_2792	eco	-1.39923	0.183638	ecotin	serine protease inhibitor%2C inhibits trypsin and other proteases	2411612	2412106	495	164	operon_1144	NC_016856.1|gene2387|STM14_RS12525	WP_000781589.1	http://www.ncbi.nlm.nih.gov/gene/?term=STM14_RS12525	359	127	0.35376	-1.49916	594	237	0.39899	-1.32558	342	151	0.44152	-1.17945	742	246	0.331536	-1.59276
CAGCGGCTGCCGATCCGGCCCAAACCCCCACA	ATG	CAGCGGCTGCCGATCCGGCCCAAACCCC	18316	2416462	Chromosome	+	STM14_RS12545	STM14_2796	apbE	-1.97413	0.35201	FAD--protein FMN transferase	catalyzes the conversion of aminoimidazole ribotide to the 4-amino-5-hydroxymethyl-2-methyl pyrimidine moiety of thiamine%3B involved in the maintenance and/or assembly of sulfur clusters%3B periplasmic lipoporotein anchored to the inner membrane%3B part of the thiamine pyrophosphate biosynthesis pathway	2415829	2416881	1053	350	operon_1145	NC_016856.1|gene2391|STM14_RS12545	WP_000784307.1	http://www.ncbi.nlm.nih.gov/gene/?term=STM14_RS12545	865	204	0.235838	-2.08413	1843	531	0.288117	-1.79527	858	282	0.328671	-1.60528	1655	311	0.187915	-2.41184
ATGTTGCACGCGCAGCACATGCCCGGACAGCC	ATG	ATGTTGCACGCGCAGCACATGCCCGGAC	18664	2467179	Chromosome	-	STM14_RS12750	STM14_2846	yfbB	-1.31477	0.162343	2-succinyl-6-hydroxy-2%2C4-cyclohexadiene-1-carboxylate synthase		2466424	2467182	759	252	operon_1161	NC_016856.1|gene2432|STM14_RS12750	WP_000979146.1	http://www.ncbi.nlm.nih.gov/gene/?term=STM14_RS12750	609	285	0.46798	-1.09548	1129	446	0.39504	-1.33993	516	184	0.356589	-1.48767	823	326	0.396112	-1.33602
GTTTGTCAGTAGCGCCAGCCTGGCGGCGACGC	ATG	GTTTGTCAGTAGCGCCAGCCTGGCGGCG	19240	2546057	Chromosome	-	STM14_RS13130	STM14_2932	mepA	-1.31025	0.220681	penicillin-insensitive murein endopeptidase	D-alanyl-D-alanine endopeptidase%3B functions in hydrolyzing cell wall peptidoglycan%3B similar to LAS metallopeptidases%3B forms a dimer in periplasm	2545265	2546089	825	274	operon_1189	NC_016856.1|gene2508|STM14_RS13130|mepA	WP_000750428.1	http://www.ncbi.nlm.nih.gov/gene/?term=STM14_RS13130	340	139	0.408824	-1.29045	837	284	0.339307	-1.55934	425	165	0.388235	-1.365	666	327	0.490991	-1.02623
CCTCTTGTTTCACCTCATTTTTAGGCGTACAT	ATG	CCTCTTGTTTCACCTCATTTTTAGGCGT	19400	2567247	Chromosome	+		Promoter		-1.55454	0.34962											475	179	0.376842	-1.40797	1043	253	0.24257	-2.04353	422	180	0.42654	-1.22925	627	216	0.344498	-1.53743
AAGATCTATATTTATAGGCAGTCAGCCTGATG	ATG	AAGATCTATATTTATAGGCAGTCAGCCT	19426	2570587	Chromosome	-		Promoter		-1.65138	0.36249											878	304	0.346241	-1.53015	1505	394	0.261794	-1.9335	564	146	0.258865	-1.94973	818	358	0.437653	-1.19214
TCAGCAGTTGCGGCTGTAATATCGAAGACAGC	ATG	TCAGCAGTTGCGGCTGTAATATCGAAGA	20038	2656704	Chromosome	+	STM14_RS13685	STM14_3053	gcvR	-2.25646	0.557306	glycine cleavage system transcriptional regulator	negative transcriptional regulator of the gcvTHP operon	2656619	2657191	573	190	operon_1242	NC_016856.1|gene2619|STM14_RS13685|gcvR	WP_000189061.1	http://www.ncbi.nlm.nih.gov/gene/?term=STM14_RS13685	1074	215	0.200186	-2.32059	1566	516	0.329502	-1.60164	1000	129	0.129	-2.95456	1477	333	0.225457	-2.14908
TACAGAACTCAATGCGCAAGGCAGTATAAACG	ATG	TACAGAACTCAATGCGCAAGGCAGTATA	20042	2657116	Chromosome	+		Promoter		-1.95781	0.340548											1942	514	0.264676	-1.9177	4191	973	0.232164	-2.10678	1529	310	0.202747	-2.30225	2633	928	0.35245	-1.50451
AATCCACTGAAAGCCGGTGATATCGCACCGAA	ATG	AATCCACTGAAAGCCGGTGATATCGCAC	20044	2657194	Chromosome	+	STM14_RS13690	STM14_3054	bcp	-2.20582	0.625766	thiol peroxidase	bacterioferritin comigratory protein%3B thiol peroxidase%3B thioredoxin-dependent%3B hydroperoxide peroxidase%3B in Escherichia coli this enzyme preferentially reduces linoleic acid hydroperoxide%3B contains an active site cysteine	2657191	2657661	471	156	operon_1242	NC_016856.1|gene2620|STM14_RS13690|bcp	WP_001068686.1	http://www.ncbi.nlm.nih.gov/gene/?term=STM14_RS13690	3269	705	0.215662	-2.21315	6741	922	0.136775	-2.87012	2685	518	0.192924	-2.3739	4279	1660	0.387941	-1.36609
ACACCCGGCTGTACCGTGCAGGCCTGCGGCTT	ATG	ACACCCGGCTGTACCGTGCAGGCCTGCG	20046	2657317	Chromosome	+	STM14_RS13690	STM14_3054	bcp	-1.99896	0.728871	thiol peroxidase	bacterioferritin comigratory protein%3B thiol peroxidase%3B thioredoxin-dependent%3B hydroperoxide peroxidase%3B in Escherichia coli this enzyme preferentially reduces linoleic acid hydroperoxide%3B contains an active site cysteine	2657191	2657661	471	156	operon_1242	NC_016856.1|gene2620|STM14_RS13690|bcp	WP_001068686.1	http://www.ncbi.nlm.nih.gov/gene/?term=STM14_RS13690	827	206	0.249093	-2.00524	1203	169	0.140482	-2.83154	550	128	0.232727	-2.10329	1108	533	0.481047	-1.05575
TTATCGCGTAAGCCGCAGGCCTGCACGGTACA	ATG	TTATCGCGTAAGCCGCAGGCCTGCACGG	20047	2657357	Chromosome	-	STM14_RS13690	STM14_3054	bcp	-1.5016	0.232732	thiol peroxidase	bacterioferritin comigratory protein%3B thiol peroxidase%3B thioredoxin-dependent%3B hydroperoxide peroxidase%3B in Escherichia coli this enzyme preferentially reduces linoleic acid hydroperoxide%3B contains an active site cysteine	2657191	2657661	471	156	operon_1242	NC_016856.1|gene2620|STM14_RS13690|bcp	WP_001068686.1	http://www.ncbi.nlm.nih.gov/gene/?term=STM14_RS13690	1175	421	0.358298	-1.48077	2077	745	0.35869	-1.47919	1110	470	0.423423	-1.23983	1938	554	0.285862	-1.80661
ACCCTTCAACATACCCGACGCATCGTCAAATC	ATG	ACCCTTCAACATACCCGACGCATCGTCA	20506	2736939	Chromosome	+	STM14_RS13960	STM14_3125		-1.40421	0.14162	hypothetical protein		2736936	2737814	879	292	operon_1269	NC_016856.1|gene2674|STM14_RS13960	WP_000174944.1	http://www.ncbi.nlm.nih.gov/gene/?term=STM14_RS13960	682	254	0.372434	-1.42494	997	402	0.40321	-1.3104	520	172	0.330769	-1.5961	780	320	0.410256	-1.2854
AACATTGCCGATTATGATGCCGAATTGTGGCA	ATG	AACATTGCCGATTATGATGCCGAATTGT	20565	2746469	Chromosome	-	STM14_RS14000	STM14_3133	glyA	-1.28043	0.231074	serine hydroxymethyltransferase 1		2745234	2746487	1254	417	operon_1274	NC_016856.1|gene2682|STM14_RS14000	WP_000919178.1	http://www.ncbi.nlm.nih.gov/gene/?term=STM14_RS14000	2037	666	0.326951	-1.61285	2597	1200	0.462072	-1.11381	1623	677	0.417129	-1.26144	2363	1077	0.455777	-1.1336
AAATCCGCAGAACAGATCTACCAGTTGTTCGA	ATG	AAATCCGCAGAACAGATCTACCAGTTGT	21249	2849901	Chromosome	-	STM14_RS14530	STM14_3253		-1.51591	0.265551	hypothetical protein		2849614	2850069	456	151	operon_1314	NC_016856.1|gene2788|STM14_RS14530	WP_000985653.1	http://www.ncbi.nlm.nih.gov/gene/?term=STM14_RS14530	1099	366	0.33303	-1.58628	2040	563	0.27598	-1.85736	971	378	0.389289	-1.36109	1333	557	0.417854	-1.25893
CGACAGTAGTTTTGCTTGTCCCACTTCAATCG	ATG	CGACAGTAGTTTTGCTTGTCCCACTTCA	21327	2862299	Chromosome	-	STM14_RS14580	STM14_3268	pheA	-1.49032	0.16664	bifunctional chorismate mutase/prephenate dehydratase	catalyzing the formation of prephenate from chorismate and the formation of phenylpyruvate from prephenate in phenylalanine biosynthesis	2862174	2863334	1161	386	operon_1321	NC_016856.1|gene2798|STM14_RS14580|pheA	WP_000200080.1	http://www.ncbi.nlm.nih.gov/gene/?term=STM14_RS14580	996	407	0.408635	-1.29112	1938	684	0.352941	-1.5025	903	326	0.361019	-1.46985	1515	467	0.308251	-1.69782
TCCGACATAATCAAATAAAACGTGCGGCGTAG	ATG	TCCGACATAATCAAATAAAACGTGCGGC	21335	2864168	Chromosome	+	STM14_RS14585	STM14_3269		-1.38179	0.262196	gluconolactonase		2863295	2864203	909	302	operon_1322	NC_016856.1|gene2799|STM14_RS14585	WP_000210995.1	http://www.ncbi.nlm.nih.gov/gene/?term=STM14_RS14585	639	272	0.425665	-1.23221	1028	313	0.304475	-1.71561	440	202	0.459091	-1.12315	782	285	0.36445	-1.45621
ATGGCCTCCCGCCGAACGCGATTTCCTCTTTT	ATG	ATGGCCTCCCGCCGAACGCGATTTCCTC	21672	2917864	Chromosome	-		STM14_3324		-1.13511	0.128279											733	294	0.401091	-1.318	1120	523	0.466964	-1.09862	650	302	0.464615	-1.10589	1134	560	0.493827	-1.01792
AGAGTAACATTCCGCATGGTGCGTTAGATCAT	ATC	AGAGTAACATTCCGCATGGTGCGTTAGA	21681	2919723	Chromosome	+		STM14_3326		-1.45729	0.256846											544	256	0.470588	-1.08746	1000	347	0.347	-1.52699	475	148	0.311579	-1.68233	781	270	0.345711	-1.53236
CAGCGCCTGCGCGACCCGGAAAACGGCTGCCC	ATG	CAGCGCCTGCGCGACCCGGAAAACGGCT	23207	3121178	Chromosome	-	STM14_RS15810	STM14_3559	mazG	-1.36386	0.38921	nucleoside triphosphate pyrophosphohydrolase	functions in degradation of stringent response intracellular messenger ppGpp%3B in Escherichia coli this gene is co-transcribed with the toxin/antitoxin genes mazEF%3B activity of MazG is inhibited by MazEF in vitro%3B ppGpp inhibits mazEF expression%3B MazG thus works in limiting the toxic activity of the MazF toxin induced during starvation%3B MazG also interacts with the GTPase protein Era	3120420	3121220	801	266	operon_1422	NC_016856.1|gene3044|STM14_RS15810|mazG	WP_000210449.1	http://www.ncbi.nlm.nih.gov/gene/?term=STM14_RS15810	1929	718	0.372214	-1.4258	3775	1019	0.269934	-1.88932	2352	1096	0.465986	-1.10164	4121	2006	0.486775	-1.03867
ACGACTCATGACCGTGTGCGTCAGCAGTTACA	ATG	ACGACTCATGACCGTGTGCGTCAGCAGT	23316	3136462	Chromosome	-	STM14_RS15870	STM14_3574	yqcC	-1.32071	0.343796	hypothetical protein		3136136	3136465	330	109	operon_1427	NC_016856.1|gene3056|STM14_RS15870	WP_000207016.1	http://www.ncbi.nlm.nih.gov/gene/?term=STM14_RS15870	742	309	0.416442	-1.26381	1335	378	0.283146	-1.82038	624	300	0.480769	-1.05658	1205	546	0.453112	-1.14206
AAGCTATCACATCGGGCGATGTGCGCAGGATG	AAG	AAGCTATCACATCGGGCGATGTGCGCAG	23318	3136668	Chromosome	-		Promoter		-1.61253	0.260761											1259	407	0.323272	-1.62918	2382	618	0.259446	-1.94649	962	326	0.338877	-1.56116	1583	637	0.402401	-1.3133
AATATATTTAGCTCGTCCGTGATTACGCAGCA	ATG	AATATATTTAGCTCGTCCGTGATTACGC	23433	3151978	Chromosome	-	STM14_RS15935	STM14_3593	fucR	-1.56309	0.338518	transcriptional regulator	regulates expression of genes involved in L-fucose utilization	3151805	3152515	711	236	operon_1433	NC_016856.1|gene3069|STM14_RS15935	WP_000642330.1	http://www.ncbi.nlm.nih.gov/gene/?term=STM14_RS15935	1082	259	0.239372	-2.06268	1006	366	0.363817	-1.45871	965	388	0.402073	-1.31447	1655	620	0.374622	-1.41649
AACGCTTTTAATCCCACGCAGTTTCGCGCGCA	ATG	AACGCTTTTAATCCCACGCAGTTTCGCG	23468	3155768	Chromosome	+	STM14_RS15960	STM14_3598	csdA	-1.3783	0.35799	cysteine sulfinate desulfinase		3155765	3156970	1206	401	operon_1436	NC_016856.1|gene3074|STM14_RS15960	WP_000991053.1	http://www.ncbi.nlm.nih.gov/gene/?term=STM14_RS15960	848	328	0.386792	-1.37037	1455	394	0.27079	-1.88475	603	284	0.470978	-1.08627	1140	506	0.44386	-1.17182
CCGCAGCCGACTGTTTGCACGCTATCTCGCTT	ATG	CCGCAGCCGACTGTTTGCACGCTATCTC	24243	3254872	Chromosome	+	STM14_RS16435	STM14_3716		-1.4969	0.332355	cobalt ABC transporter ATP-binding protein		3254832	3255488	657	218	operon_1489	NC_016856.1|gene3169|STM14_RS16435	WP_000956930.1	http://www.ncbi.nlm.nih.gov/gene/?term=STM14_RS16435	613	161	0.262643	-1.92883	732	250	0.34153	-1.54992	632	286	0.452532	-1.14391	1378	535	0.388244	-1.36497
ATCGTCCCTCAGCTGCCGCCGTATCCTGCCGA	ATG	ATCGTCCCTCAGCTGCCGCCGTATCCTG	25147	3364610	Chromosome	-	STM14_RS16985	STM14_3855	yqiA	-2.16414	0.831319	esterase	Displays esterase activity toward palmitoyl-CoA and pNP-butyrate	3364134	3364715	582	193	operon_1540	NC_016856.1|gene3279|STM14_RS16985	WP_000105725.1	http://www.ncbi.nlm.nih.gov/gene/?term=STM14_RS16985	1456	213	0.146291	-2.77309	2542	324	0.127459	-2.9719	1689	554	0.328005	-1.60821	2510	1017	0.405179	-1.30337
ATCTGATCGTGGCCACCGGCGATCTGGCGCAG	ATG	ATCTGATCGTGGCCACCGGCGATCTGGC	25154	3365373	Chromosome	-	STM14_RS16990	STM14_3856	icc	-1.85894	0.84422	3'%2C5'-cyclic-nucleotide phosphodiesterase		3364715	3365542	828	275	operon_1540	NC_016856.1|gene3280|STM14_RS16990	WP_000444735.1	http://www.ncbi.nlm.nih.gov/gene/?term=STM14_RS16990	828	327	0.394928	-1.34034	1249	158	0.126501	-2.98278	716	177	0.247207	-2.01621	1191	557	0.467674	-1.09642
ACGCTGTCGCTTTGCGCCACTTTCTGCTGCAT	ATG	ACGCTGTCGCTTTGCGCCACTTTCTGCT	25327	3387188	Chromosome	-	STM14_RS17090	STM14_3879	ygiM	-1.21987	0.269215	hypothetical protein		3386797	3387411	615	204	operon_1552	NC_016856.1|gene3300|STM14_RS17090	WP_001125344.1	http://www.ncbi.nlm.nih.gov/gene/?term=STM14_RS17090	1530	701	0.45817	-1.12605	3092	1005	0.325032	-1.62134	1468	705	0.480245	-1.05816	2842	1350	0.475018	-1.07395
ACCTAACGTAATAGGATAATAATGGGCGCCCT	ATG	ACCTAACGTAATAGGATAATAATGGGCG	25747	3443672	Chromosome	-	STM14_RS17350	STM14_3943		-1.72619	0.411408	galactitol-1-phosphate 5-dehydrogenase	Zn-dependent%3B NAD(P)-binding%3B catalyzes the formation of tagatose-6-phosphate from galactitol-1-phosphate	3443499	3444542	1044	347	operon_1581	NC_016856.1|gene3352|STM14_RS17350	WP_000844174.1	http://www.ncbi.nlm.nih.gov/gene/?term=STM14_RS17350	509	152	0.298625	-1.74359	745	283	0.379866	-1.39644	469	170	0.362473	-1.46405	606	123	0.20297	-2.30066
CTAATTCGAGTAGAAATTCCTATTGATGCGCC	ATG	CTAATTCGAGTAGAAATTCCTATTGATG	25829	3452719	Chromosome	-	STM14_RS17405	STM14_3954	yhbS	-1.75603	0.391215	acetyltransferase		3452219	3452722	504	167	operon_1588	NC_016856.1|gene3363|STM14_RS17405	WP_000908562.1	http://www.ncbi.nlm.nih.gov/gene/?term=STM14_RS17405	877	232	0.264538	-1.91845	1354	337	0.248892	-2.00641	559	147	0.26297	-1.92703	1102	489	0.443739	-1.17222
AGCAGGAGATCGATGTTCGTGTAGAAATCGAT	ATG	AGCAGGAGATCGATGTTCGTGTAGAAAT	25942	3470881	Chromosome	-	STM14_RS17480	STM14_3970	nusA	-1.34889	0.0495517	transcription termination/antitermination protein NusA	modifies transcription through interactions with RNA polymerase affecting elongation%2C readthrough%2C termination%2C and antitermination	3469497	3470999	1503	500	operon_1598	NC_016856.1|gene3378|STM14_RS17480|nusA	WP_001031038.1	http://www.ncbi.nlm.nih.gov/gene/?term=STM14_RS17480	557	214	0.384201	-1.38007	920	351	0.381522	-1.39016	498	205	0.411647	-1.28052	762	300	0.393701	-1.34483
ATGGTGGCCCTGCTGGTCATTGCGCCATTAAG	ATG	ATGGTGGCCCTGCTGGTCATTGCGCCAT	26123	3491459	Chromosome	-	STM14_RS17605	STM14_3998	yrbC	-1.72719	0.821414	ABC transporter substrate-binding protein	involved in maintaining outer membrane lipid asymmetry	3490842	3491477	636	211	operon_1612	NC_016856.1|gene3403|STM14_RS17605	WP_000476475.1	http://www.ncbi.nlm.nih.gov/gene/?term=STM14_RS17605	711	103	0.144866	-2.78721	1628	727	0.44656	-1.16307	548	141	0.257299	-1.95848	1168	584	0.5	-1
AACGCATTTGATTCGCAAGCAGAAGATTCTCC	ATG	AACGCATTTGATTCGCAAGCAGAAGATT	26361	3523822	Chromosome	-	STM14_RS17760	STM14_4031	yhcK	-1.9202	0.68573	transcriptional regulator NanR	Transcriptional repressor of the nan operon that encodes proteins involved in sialic acid utilization	3523043	3523834	792	263	operon_1620	NC_016856.1|gene3434|STM14_RS17760	WP_000382926.1	http://www.ncbi.nlm.nih.gov/gene/?term=STM14_RS17760	1501	375	0.249833	-2.00096	2898	400	0.138026	-2.85699	1308	515	0.393731	-1.34472	2017	724	0.358949	-1.47815
GCTGGCATTACTGACAGACCTTTCCGGACGCT	ATG	GCTGGCATTACTGACAGACCTTTCCGGA	26702	3569221	Chromosome	+	STM14_RS17985	STM14_4082	yhdG	-1.40915	0.478277	tRNA-dihydrouridine synthase B		3569170	3570135	966	321	operon_1639	NC_016856.1|gene3479|STM14_RS17985	WP_001219664.1	http://www.ncbi.nlm.nih.gov/gene/?term=STM14_RS17985	1940	760	0.391753	-1.35199	2658	620	0.233258	-2.1	1452	658	0.453168	-1.14188	2639	1281	0.485411	-1.04272
ACCTGTATGAGCTGGTACTGGCTGAAGTAGAA	ATG	ACCTGTATGAGCTGGTACTGGCTGAAGT	26708	3570306	Chromosome	+	STM14_RS17990	STM14_4083	fis	-1.51564	0.38382	Fis family transcriptional regulator	Stimulates excision of phage lambda%3B affects Mu development%3B acts as an activator of rRNA and iRNA transcription	3570161	3570457	297	98	operon_1639	NC_016856.1|gene3480|STM14_RS17990|fis	WP_000462905.1	http://www.ncbi.nlm.nih.gov/gene/?term=STM14_RS17990	1096	329	0.300182	-1.73609	1742	698	0.400689	-1.31945	1006	265	0.263419	-1.92457	1332	629	0.472222	-1.08246
ATCGCGCAGCTTCGCCATCTCCATTTCATGTG	ATG	ATCGCGCAGCTTCGCCATCTCCATTTCA	27180	3619895	Chromosome	-	STM14_RS18335	STM14_4158	slyX	-1.59319	0.154945	protein SlyX	required for phi X174 lysis	3619767	3619985	219	72	operon_1656	NC_016856.1|gene3550|STM14_RS18335	WP_001152701.1	http://www.ncbi.nlm.nih.gov/gene/?term=STM14_RS18335	1752	547	0.312215	-1.67939	3335	1035	0.310345	-1.68806	1658	531	0.320265	-1.64266	2425	943	0.388866	-1.36266
CGGCCTTTATTGTCTATGGAAAACCCCCAGCT	AAG	CGGCCTTTATTGTCTATGGAAAACCCCC	27381	3649667	Chromosome	-		STM14_4190		-1.67316	0.458156											914	286	0.31291	-1.67618	1200	590	0.491667	-1.02425	740	186	0.251351	-1.99222	1068	267	0.25	-2
ATCGCGTCATGCCGTTGTGTTTGTTTCATGAA	ATG	ATCGCGTCATGCCGTTGTGTTTGTTTCA	27733	3700876	Chromosome	+	STM14_RS18675	STM14_4242	glpR	-1.34703	0.469471	transcriptional regulator	represses the glpD%2C glpFK%2C glpTQ%2C and glpACB operons involved in glycerol-3-phosphate metabolism	3700146	3700904	759	252	operon_1691	NC_016856.1|gene3618|STM14_RS18675	WP_000815085.1	http://www.ncbi.nlm.nih.gov/gene/?term=STM14_RS18675	621	151	0.243156	-2.04004	1018	509	0.5	-1	566	254	0.448763	-1.15597	738	323	0.437669	-1.19209
ACTCCGTTTACACAATCACAGCGCATAAAAGC	ATG	ACTCCGTTTACACAATCACAGCGCATAA	28166	3760625	Chromosome	+	STM14_RS18950	STM14_4307	yhhQ	-1.35535	0.243809	membrane protein		3760622	3761287	666	221	operon_1715	NC_016856.1|gene3673|STM14_RS18950	WP_000187489.1	http://www.ncbi.nlm.nih.gov/gene/?term=STM14_RS18950	354	162	0.457627	-1.12776	563	213	0.37833	-1.40228	320	100	0.3125	-1.67807	422	182	0.43128	-1.2133
GTCGAGTGTTGTGGCGGTTGCTTGCATACTAT	ATG	GTCGAGTGTTGTGGCGGTTGCTTGCATA	28431	3796779	Chromosome	-	STM14_RS19100	STM14_4344	yhjE	-1.44918	0.321408	transporter		3796753	3798075	1323	440	operon_1734	NC_016856.1|gene3703|STM14_RS19100	WP_001148983.1	http://www.ncbi.nlm.nih.gov/gene/?term=STM14_RS19100	754	326	0.432361	-1.20969	1418	458	0.32299	-1.63044	662	189	0.285498	-1.80844	1117	504	0.451209	-1.14813
TTAACGCACGCTATTCCTGCGCTGCTTGCCGA	AAG	TTAACGCACGCTATTCCTGCGCTGCTTG	29678	3979101	Chromosome	-		STM14_4539		-1.23501	0.151752											753	326	0.432935	-1.20778	1040	379	0.364423	-1.45631	668	307	0.459581	-1.12161	897	403	0.449275	-1.15433
ATGTACTGCGCGCAAACGCCTGAACTCCCCCA	ATG	ATGTACTGCGCGCAAACGCCTGAACTCC	29694	3979466	Chromosome	-	STM14_RS19890	STM14_4541	yicL	-2.58274	0.657496	membrane protein		3979339	3980286	903	300	operon_1813	NC_016856.1|gene3861|STM14_RS19890	WP_001682335.1	http://www.ncbi.nlm.nih.gov/gene/?term=STM14_RS19890	2658	275	0.103461	-3.27284	4089	623	0.15236	-2.71444	1895	301	0.158839	-2.65436	2909	902	0.310072	-1.68932
CTCACGTACTTCGTGTACGCTCCGCTTTCTGC	ATG	CTCACGTACTTCGTGTACGCTCCGCTTT	30205	4056155	Chromosome	-		STM14_4630		-1.42012	0.210953											599	247	0.412354	-1.27804	843	274	0.32503	-1.62136	487	163	0.334702	-1.57905	1454	632	0.434663	-1.20203
GTGGATTTTCCGGCGCCGTTTTCCCCCACCAG	ATG	GTGGATTTTCCGGCGCCGTTTTCCCCCA	30546	4105912	Chromosome	-	STM14_RS20490	STM14_4679	rbsA	-1.52882	0.644638	ribose import ATP-binding protein RbsA		4105779	4107284	1506	501	operon_1861	NC_016856.1|gene3981|STM14_RS20490	WP_000339359.1	http://www.ncbi.nlm.nih.gov/gene/?term=STM14_RS20490	258	113	0.437984	-1.19105	588	285	0.484694	-1.04485	396	149	0.376263	-1.41019	742	134	0.180593	-2.46919
GGGGTAGCGCCGCGCCAGTTTTAACGCCTGCT	ATG	GGGGTAGCGCCGCGCCAGTTTTAACGCC	31197	4195983	Chromosome	-	STM14_RS20940	STM14_4782	yigW	-1.28607	0.204084	Tat-linked quality control protein TatD	magnesium dependent%3B involved in quality control of mutated Tat exported substrates%3B not involved in the Sec-independent protein export system	4195825	4196607	783	260	operon_1896	NC_016856.1|gene4071|STM14_RS20940	WP_000459635.1	http://www.ncbi.nlm.nih.gov/gene/?term=STM14_RS20940	648	216	0.333333	-1.58496	1108	505	0.455776	-1.1336	454	192	0.422907	-1.24159	943	415	0.440085	-1.18415
CCCTTTTTGCACGCTTTCACACCAGAACCTGG	ATG	CCCTTTTTGCACGCTTTCACACCAGAAC	32485	4375418	Chromosome	+		STM14_4983		-1.56221	0.364011											2257	562	0.249003	-2.00576	3803	1668	0.438601	-1.18902	1766	544	0.308041	-1.69881	3221	1259	0.390872	-1.35523
TATTCAATAGCATGATTATTGCCATTTCCGCT	ATG	TATTCAATAGCATGATTATTGCCATTTC	32579	4389971	Chromosome	-		STM14_4997		-1.44493	0.140541											537	184	0.342644	-1.54522	966	378	0.391304	-1.35364	499	203	0.406814	-1.29756	866	289	0.333718	-1.5833
AGAAATGAAAATTTCATTAGTGGTTCCCGTCT	ATG	AGAAATGAAAATTTCATTAGTGGTTCCC	32913	4440465	Chromosome	-	STM14_RS22085	STM14_5055		-1.60523	0.813549	bactoprenol glucosyl transferase		4439532	4440461	930	309	operon_2006	NC_016856.1|gene4301|STM14_RS22085	WP_000703632.1	http://www.ncbi.nlm.nih.gov/gene/?term=STM14_RS22085	2688	896	0.333333	-1.58496	7332	1081	0.147436	-2.76184	2573	1280	0.497474	-1.00731	3846	1836	0.477379	-1.06679
AAACTACTTCTTGCATTGATGTTGTTTATGAC	ATG	AAACTACTTCTTGCATTGATGTTGTTTA	33563	4538712	Chromosome	-	STM14_RS22485	STM14_5153	yjcO	-1.38931	0.330867	hypothetical protein		4538026	4538715	690	229	operon_2044	NC_016856.1|gene4381|STM14_RS22485	WP_000771454.1	http://www.ncbi.nlm.nih.gov/gene/?term=STM14_RS22485	525	236	0.449524	-1.15353	960	369	0.384375	-1.37941	374	103	0.275401	-1.86039	717	320	0.446304	-1.1639
AAACTCAACCTTATTACCGTCAGCCTGGCTAC	ATG	AAACTCAACCTTATTACCGTCAGCCTGG	33764	4571407	Chromosome	-	STM14_RS22625	STM14_5182		-1.25558	0.104462	hypothetical protein		4570010	4571410	1401	466	operon_2056	NC_016856.1|gene4408|STM14_RS22625	WP_000773784.1	http://www.ncbi.nlm.nih.gov/gene/?term=STM14_RS22625	480	214	0.445833	-1.16542	855	376	0.439766	-1.18519	318	121	0.380503	-1.39402	594	245	0.412458	-1.27768
CTGTTGTTCAAAAAATTATCGCATTGTCGCTT	ATG	CTGTTGTTCAAAAAATTATCGCATTGTC	34372	4642984	Chromosome	+		STM14_5273		-1.43265	0.317695											692	311	0.449422	-1.15386	1185	323	0.272574	-1.87528	518	191	0.368726	-1.43938	897	374	0.416945	-1.26207
GTCTATAGTCATATGGCATTAAAATTTGCGCC	ATG	GTCTATAGTCATATGGCATTAAAATTTG	34506	4656124	Chromosome	+		Promoter		-1.51274	0.380914											460	126	0.273913	-1.86821	646	189	0.29257	-1.77315	264	128	0.484848	-1.04439	626	243	0.388179	-1.36521
AAAACGTTAGGTGAATTTATTGTCGAAAAGCA	ATG	AAAACGTTAGGTGAATTTATTGTCGAAA	34591	4669323	Chromosome	-	STM14_RS23155	STM14_5302	fbp	-1.47243	0.283143	fructose 1%2C6-bisphosphatase	catalyzes the formation of D-fructose 6-phosphate from fructose-1%2C6-bisphosphate	4668328	4669326	999	332	operon_2108	NC_016856.1|gene4514|STM14_RS23155	WP_000853764.1	http://www.ncbi.nlm.nih.gov/gene/?term=STM14_RS23155	1017	455	0.447394	-1.16038	1862	539	0.289474	-1.7885	988	322	0.325911	-1.61745	1459	583	0.399589	-1.32341
TATCCGTCGCTAATTTTGTCGAGCTGTTCTGC	ATG	TATCCGTCGCTAATTTTGTCGAGCTGTT	35041	4734668	Chromosome	+	STM14_RS23460	STM14_5373	pepA	-1.36677	0.354495	cytosol aminopeptidase	catalyzes the removal of N-terminal amino acids preferably from various peptides%3B a cyteinylglycinase%2C transcription regulator and site-specific recombination factor	4733281	4734792	1512	503	operon_2136	NC_016856.1|gene4575|STM14_RS23460	WP_000397158.1	http://www.ncbi.nlm.nih.gov/gene/?term=STM14_RS23460	538	235	0.436803	-1.19495	615	165	0.268293	-1.89812	419	182	0.434368	-1.20301	671	298	0.444113	-1.171
GTCTAAAGGTGTGCATTCCTCCCCCTGTAACC	ATG	GTCTAAAGGTGTGCATTCCTCCCCCTGT	35250	4771302	Chromosome	-	STM14_RS23600	STM14_5405		-2.20305	0.274684	hypothetical protein		4771287	4772198	912	303	operon_2150	NC_016856.1|gene4603|STM14_RS23600	WP_000556777.1	http://www.ncbi.nlm.nih.gov/gene/?term=STM14_RS23600	1004	260	0.258964	-1.94918	1286	244	0.189736	-2.39794	982	248	0.252546	-1.98538	1612	289	0.17928	-2.47971
GAGAGACTATGACCCCGATTGCAGTTACCCTA	ATG	GAGAGACTATGACCCCGATTGCAGTTAC	35495	4800097	Chromosome	-	STM14_RS23740	STM14_5443	yjiA	-1.4367	0.260422	GTP-binding protein		4799133	4800089	957	318	operon_2170	NC_016856.1|gene4631|STM14_RS23740	WP_000187839.1	http://www.ncbi.nlm.nih.gov/gene/?term=STM14_RS23740	3671	1226	0.333969	-1.58221	5261	1736	0.329975	-1.59957	1935	677	0.349871	-1.51511	3147	1520	0.483	-1.04991
TATAGCGGCAGTTTTAAATACTTCACGTGCTA	ATG	TATAGCGGCAGTTTTAAATACTTCACGT	35814	4841683	Chromosome	+	STM14_RS23950	STM14_5492	stjB	-1.65757	0.596036	fimbrial protein		4839300	4841708	2409	802	operon_2186	NC_016856.1|gene4673|STM14_RS23950	WP_000876250.1	http://www.ncbi.nlm.nih.gov/gene/?term=STM14_RS23950	479	105	0.219207	-2.18964	898	203	0.226058	-2.14524	711	297	0.417722	-1.25939	892	435	0.487668	-1.03603
AAGCTGACATCGCTGCACAAAACAGGTAGCAG	ATG	AAGCTGACATCGCTGCACAAAACAGGTA	35998	4867885	Chromosome	+	STM14_RS24075	STM14_5518		-1.41133	0.407427	hypothetical protein		4867622	4867936	315	104	operon_2198	NC_016856.1|gene4698|STM14_RS24075	WP_000749515.1	http://www.ncbi.nlm.nih.gov/gene/?term=STM14_RS24075	950	242	0.254737	-1.97292	1434	714	0.497908	-1.00605	708	292	0.412429	-1.27778	1351	516	0.381939	-1.38858
ACACCTGGGAAGCACCACAACGGGCAGCCAGA	ATG	ACACCTGGGAAGCACCACAACGGGCAGC	36295	39285	Plasmid	-				-1.44429	0.28295											1151	325	0.282363	-1.82438	1462	631	0.431601	-1.21223	823	347	0.421628	-1.24596	1423	505	0.354884	-1.49458
CGTCGTCAGTGCCAAGATTTCGGCAGCACTGA	ATG	CGTCGTCAGTGCCAAGATTTCGGCAGCA	36373	51087	Plasmid	-				-1.49791	0.312429											1352	458	0.338757	-1.56168	1591	471	0.29604	-1.75613	1039	336	0.323388	-1.62866	1915	928	0.484595	-1.04515

## Sheet: reduced_mult
Spacer_Sequence	PAM	First_28_nt_(unique)	Spacer_ID	Spacer_Coordinate	Location	Strand	New_Locus_Tag	Old_Locus_Tag	Gene_Name	Average_Log2_Ratio	Standard_Deviation	Predicted_Function	Additional_Information	Start	End	Feature_Interval_Length	Product_Length	Operon_ID	Gene_Description	Non-Redundant_Refseq	NCBI_Link	E1_P2_NU_R1	E1_P2_Sal4_R1	Ratio1	Log2_Ratio1	E1_P2_NU_R2	E1_P2_Sal4_R2	Ratio2	Log2_Ratio2	E2_P2_NU_R1	E2_P2_Sal4_R1	Ratio3	Log2_Ratio3	E2_P2_NU_R2	E2_P2_Sal4_R2	Ratio4	Log2_Ratio4
GTGCCGTACTAACGCCGTTGACGTCGTGCTGA	ATG	GTGCCGTACTAACGCCGTTGACGTCGTG	15550	2050183	Chromosome	-	STM14_RS10645	STM14_2365	uvrY	-2.21256	0.541419	transcriptional regulator	in Escherichia coli the protein UvrY is part of a two-component system along with BarA that is needed for efficient switching between glycolytic and gluconeogenic carbon sources possibly by regulating the Csr system%3B in Salmonella SirA and BarA regulate virulence gene expression also via the Csr system	2049652	2050308	657	218	operon_1008	NC_016856.1|gene2013|STM14_RS10645|sirA	WP_000611323.1	http://www.ncbi.nlm.nih.gov/gene/?term=STM14_RS10645	2493	424	0.170076	-2.55575	4308	772	0.179201	-2.48035	2347	442	0.188326	-2.4087	3894	1470	0.377504	-1.40544
CGGTAAAATGGTGCCGTACTAACGCCGTTGAC	ATG	CGGTAAAATGGTGCCGTACTAACGCCGT	15551	2050193	Chromosome	-	STM14_RS10645	STM14_2365	uvrY	-1.77338	0.698428	transcriptional regulator	in Escherichia coli the protein UvrY is part of a two-component system along with BarA that is needed for efficient switching between glycolytic and gluconeogenic carbon sources possibly by regulating the Csr system%3B in Salmonella SirA and BarA regulate virulence gene expression also via the Csr system	2049652	2050308	657	218	operon_1008	NC_016856.1|gene2013|STM14_RS10645|sirA	WP_000611323.1	http://www.ncbi.nlm.nih.gov/gene/?term=STM14_RS10645	3106	1091	0.351256	-1.50941	5843	1794	0.307034	-1.70353	2548	377	0.147959	-2.75673	4169	1913	0.458863	-1.12386
AGTGCGACTGCATCGACTGCAACCCAACCTAA	ATG	AGTGCGACTGCATCGACTGCAACCCAAC	15704	2067947	Chromosome	+	STM14_RS10755	STM14_2390	fliF	-2.07672	0.472578	flagellar M-ring protein		2067944	2069626	1683	560	operon_1020	NC_016856.1|gene2035|STM14_RS10755	WP_001276834.1	http://www.ncbi.nlm.nih.gov/gene/?term=STM14_RS10755	934	190	0.203426	-2.29742	1708	292	0.17096	-2.54827	1243	308	0.247788	-2.01282	1752	642	0.366438	-1.44836
CACTTTGTCGGCGGGCACTTCAATCGCGCCGC	ATG	CACTTTGTCGGCGGGCACTTCAATCGCG	15708	2068222	Chromosome	-	STM14_RS10755	STM14_2390	fliF	-1.86745	0.718976	flagellar M-ring protein		2067944	2069626	1683	560	operon_1020	NC_016856.1|gene2035|STM14_RS10755	WP_001276834.1	http://www.ncbi.nlm.nih.gov/gene/?term=STM14_RS10755	655	152	0.232061	-2.10742	1243	184	0.148029	-2.75605	689	246	0.357039	-1.48585	1011	465	0.459941	-1.12048
TCTAATGAATTGCCGTGGCAAGTCTGGACCCC	ATG	TCTAATGAATTGCCGTGGCAAGTCTGGA	15717	2070610	Chromosome	+	STM14_RS10765	STM14_2392	fliH	-1.50643	0.176789	flagellar assembly protein FliH	binds to and inhibits the function of flagella specific ATPase FliI	2070607	2071314	708	235	operon_1020	NC_016856.1|gene2037|STM14_RS10765|fliH	WP_000064163.1	http://www.ncbi.nlm.nih.gov/gene/?term=STM14_RS10765	5256	1669	0.317542	-1.65498	9120	3242	0.355482	-1.49215	4201	1751	0.416806	-1.26255	7271	2372	0.326227	-1.61605
AATTGCCGTGGCAAGTCTGGACCCCCGACGAT	ATG	AATTGCCGTGGCAAGTCTGGACCCCCGA	15718	2070617	Chromosome	+	STM14_RS10765	STM14_2392	fliH	-2.2156	0.353472	flagellar assembly protein FliH	binds to and inhibits the function of flagella specific ATPase FliI	2070607	2071314	708	235	operon_1020	NC_016856.1|gene2037|STM14_RS10765|fliH	WP_000064163.1	http://www.ncbi.nlm.nih.gov/gene/?term=STM14_RS10765	4091	766	0.18724	-2.41704	6652	1256	0.188815	-2.40495	4497	880	0.195686	-2.35339	7029	2183	0.31057	-1.68701
GGCCTGTATTTTTAGCTGCGCCAGCTCCTGCT	ATG	GGCCTGTATTTTTAGCTGCGCCAGCTCC	15719	2070780	Chromosome	-	STM14_RS10765	STM14_2392	fliH	-1.91917	0.307745	flagellar assembly protein FliH	binds to and inhibits the function of flagella specific ATPase FliI	2070607	2071314	708	235	operon_1020	NC_016856.1|gene2037|STM14_RS10765|fliH	WP_000064163.1	http://www.ncbi.nlm.nih.gov/gene/?term=STM14_RS10765	516	139	0.26938	-1.89229	782	183	0.234015	-2.09532	498	109	0.218876	-2.19182	957	339	0.354232	-1.49723
AATAATCCGTCCGATGAGAATACTGGCGCATT	ATG	AATAATCCGTCCGATGAGAATACTGGCG	15757	2075953	Chromosome	+	STM14_RS10795	STM14_2398	fliN	-1.99907	0.970016	flagellar motor switch protein FliN	One of three proteins involved in switching the direction of the flagellar rotation	2075941	2076354	414	137	operon_1020	NC_016856.1|gene2043|STM14_RS10795|fliN	WP_001282115.1	http://www.ncbi.nlm.nih.gov/gene/?term=STM14_RS10795	928	102	0.109914	-3.18556	1363	262	0.192223	-2.37915	867	337	0.388697	-1.36328	1233	588	0.476886	-1.06828
CGCCAGTATTCTCATCGGACGGATTATTCATG	ATG	CGCCAGTATTCTCATCGGACGGATTATT	15758	2075980	Chromosome	-	STM14_RS10795	STM14_2398	fliN	-1.47461	0.209083	flagellar motor switch protein FliN	One of three proteins involved in switching the direction of the flagellar rotation	2075941	2076354	414	137	operon_1020	NC_016856.1|gene2043|STM14_RS10795|fliN	WP_001282115.1	http://www.ncbi.nlm.nih.gov/gene/?term=STM14_RS10795	532	172	0.323308	-1.62902	988	314	0.317814	-1.65375	639	241	0.377152	-1.40678	779	337	0.432606	-1.20887
AATCCACTGAAAGCCGGTGATATCGCACCGAA	ATG	AATCCACTGAAAGCCGGTGATATCGCAC	20044	2657194	Chromosome	+	STM14_RS13690	STM14_3054	bcp	-2.20582	0.625766	thiol peroxidase	bacterioferritin comigratory protein%3B thiol peroxidase%3B thioredoxin-dependent%3B hydroperoxide peroxidase%3B in Escherichia coli this enzyme preferentially reduces linoleic acid hydroperoxide%3B contains an active site cysteine	2657191	2657661	471	156	operon_1242	NC_016856.1|gene2620|STM14_RS13690|bcp	WP_001068686.1	http://www.ncbi.nlm.nih.gov/gene/?term=STM14_RS13690	3269	705	0.215662	-2.21315	6741	922	0.136775	-2.87012	2685	518	0.192924	-2.3739	4279	1660	0.387941	-1.36609
ACACCCGGCTGTACCGTGCAGGCCTGCGGCTT	ATG	ACACCCGGCTGTACCGTGCAGGCCTGCG	20046	2657317	Chromosome	+	STM14_RS13690	STM14_3054	bcp	-1.99896	0.728871	thiol peroxidase	bacterioferritin comigratory protein%3B thiol peroxidase%3B thioredoxin-dependent%3B hydroperoxide peroxidase%3B in Escherichia coli this enzyme preferentially reduces linoleic acid hydroperoxide%3B contains an active site cysteine	2657191	2657661	471	156	operon_1242	NC_016856.1|gene2620|STM14_RS13690|bcp	WP_001068686.1	http://www.ncbi.nlm.nih.gov/gene/?term=STM14_RS13690	827	206	0.249093	-2.00524	1203	169	0.140482	-2.83154	550	128	0.232727	-2.10329	1108	533	0.481047	-1.05575
TTATCGCGTAAGCCGCAGGCCTGCACGGTACA	ATG	TTATCGCGTAAGCCGCAGGCCTGCACGG	20047	2657357	Chromosome	-	STM14_RS13690	STM14_3054	bcp	-1.5016	0.232732	thiol peroxidase	bacterioferritin comigratory protein%3B thiol peroxidase%3B thioredoxin-dependent%3B hydroperoxide peroxidase%3B in Escherichia coli this enzyme preferentially reduces linoleic acid hydroperoxide%3B contains an active site cysteine	2657191	2657661	471	156	operon_1242	NC_016856.1|gene2620|STM14_RS13690|bcp	WP_001068686.1	http://www.ncbi.nlm.nih.gov/gene/?term=STM14_RS13690	1175	421	0.358298	-1.48077	2077	745	0.35869	-1.47919	1110	470	0.423423	-1.23983	1938	554	0.285862	-1.80661
